# Supplementary material for: Gene-based SNP discovery and genetic mapping in pea
Source: Theor Appl Genet. 2014 Aug 15;127(10):2225–41. doi: 10.1007/s00122-014-2375-y (PMC4180032; doi:10.1007/s00122-014-2375-y)
Supplement: Supplementary file 5 — Supplementary material 5 (XLSX 436 kb) [file 122_2014_2375_MOESM5_ESM.xlsx]

## Sheet: Sheet1
Unique ID	Reference Contig	SNP Position	Reference (CDC Bronco)	Alfetta	CDC Striker	Cooper	Nitouche	Orb	P651	PI 358610	SNP Allele frequency	# Definite alternative allele calls	# Probable alternative allele calls	# lines with no data for SNP position	Chromosome	Position	Left flanking	Right flanking	Exon	Gene mapping	Gene Annotation	Sequence	Genome_Build_Version	Chromosome	Source	Sequence_Orientation	Final_Score	Designability_Rank	Failure_Codes
PsC8193p431	Contig8193	431	A	T:100.0:3	X::X	X::X	X::X	X::X	T:100.0:1	T:100.0:1	0.75	1	2	4	Chr2	5350839	88	200	Medtr2g017680.1_exon_7	Medtr2g017680.1	26S proteasome non-ATPase regulatory subunit (AHRD V1 ***- Q0WQQ6_ARATH) contains Interpro domain(s) IPR000555 Mov34/MPN/PAD-1	GTCTTCTAACATCGTTCAAACTCTTGGATGATGRTGCTTGACACTGTTGTCTTYTAGAGT[A/T]GTTATTTTGGACCTTCTGGTTAATCTAGCATGTTAAGGAGACAAGTTATTGTTTACAATT	0	Chr2	CDC Bronco	FORWARD	0.47	0.5	340
PsC12810p262	Contig12810	262	T	C:100.0:5	T::6	T::1	T::1	T::3	C:100.0:3	C:100.0:5	0.375	3	0	0	Chr3	20945818	100	70	Medtr3g065490.2_exon_7	Medtr3g065490.2	THO complex subunit 4 (AHRD V1 *-*- B5FXN8) contains Interpro domain(s) IPR012677 Nucleotide-binding, alpha-beta plait	TCGAGGTGGCTCAAGGGGTGGTAGTGGCAGTGGACGTGGCCGTGGCCGAGGCCGTCCTGG[T/C]AGGGGWGGAGGTCGAGGACGTGGAAGAAAGGATGGAGTTGAAAAGTCAGCTGAGCAACTT	0	Chr3	CDC Bronco	FORWARD	0.472	0.5	340
PsC16499p297	Contig16499	297	A	X::X	T:100.0:1	X::X	A::1	X::X	T:100.0:1	A::1	0.4	0	2	3	Chr3	43097533	142	149	Medtr3g118210.1_exon_2	Medtr3g118210.1	50S ribosomal protein L3, chloroplastic (Fragment) (AHRD V1 ***- O80360) contains Interpro domain(s) IPR019927 Ribosomal protein L3, bacterial/organelle-type	TACACCTGGTCGGGTATACAAGGGAAAAAAGATGCCTGGGAGRATGGGTGGATCCAACAC[A/T]AAGATCAGAAAGCTTAAGATTGTTAAAATTGATAAAGAGCTTAATGTTATCATGATCAAA	0	Chr3	CDC Bronco	FORWARD	0.474	0.5	340
PsC10386p91	Contig10386	91	C	X::X	X::X	C::3	X::X	X::X	T:100.0:1	C::1	0.25	0	1	4	Chr1	30238304	60	91	Medtr1g102010.2_exon_22	Medtr1g102010.2	Phosphoglucomutase, chloroplastic (AHRD V1 **** Q9SM59) contains Interpro domain(s) IPR016055 Alpha-D-phosphohexomutase, alpha/beta/alpha I, II and III	TTATTAATACCATTATTTATTCTGTTACACAATGATACTTCATTTTCTTGAAAGTAAATA[T/C]AAAATATCATATTATACAAAAAAGATGCTAAGCTCCAAAGTGGAAAAATAACCAAAACTG	0	Chr1	CDC Bronco	FORWARD	0.475	0.5	340
PsC18872p123	Contig18872	123	G	G::8	X::X	T:100.0:1	G::6	G::2	X::X	T:100.0:5	0.333333	1	1	2	Gm15	5742423	72	123	exon_1_of_Glyma15g08150.1	Glyma15g08150.1	Eukaryotic translation initiation factor 3 subunit 7 (eIF-3)	CCTAGTTTGTCGGAGCGGGAGAAAGGGGCGAAGGGGACATTGAGAGGGAGGTTGTTGTTG[T/G]YGGCGGCGGCGGTGGTGGAATCCATTGGGCCCCATCCGTCGGGGTTGAAAGGAACGGCTC	0	Gm15	CDC Bronco	FORWARD	0.475	0.5	340
PsC1538p634	Contig1538	634	G	C:100.0:1	G::1	C:100.0:2	C:100.0:1	C:100.0:3	G::3	X::X	0.571429	1	3	1	Gm03	42671026	64	286	exon_4_of_Glyma03g35490.1	Glyma03g35490.1	probable small nuclear ribonucleoprotein G	GTATTGGTTTAACTAAAATGATGTATATGTCTTTTTCAGTTRAATYGRTAGTTTTCTATT[C/G]CATATAACATTGGCAATTCTCTCTTTCTTTCTATTCTCTTTAATCTAAAATATTGGTTGT	0	Gm03	CDC Bronco	FORWARD	0.477	0.5	340
PsC5697p657	Contig5697	657	G	G::2	X::X	X::X	G::5	G::3	A:100.0:1	A:100.0:1	0.333333	0	2	2	Gm19	49117768	156	231	exon_1_of_Glyma19g43460.1	Glyma19g43460.1	pathogenesis-related 4	ATAATAGTGATACGTGGCGCGAACATTAGAAGCACTTTCGCCACTGCCGCCGCCACTGCC[A/G]TGACAGTTACTTTGACAGTTCTTAGAAGGTGAACAGTAATCATCGGTGTCACCACAGTAA	0	Gm19	CDC Bronco	FORWARD	0.477	0.5	340
PsC21274p96	Contig21274	96	T	T::3	T::13	T::4	T::4	X::X	G:100.0:18	G:100.0:31	0.285714	2	0	1	Gm14	5169033	364	96	exon_10_of_Glyma14g06970.1	Glyma14g06970.1	subtilase family protein	CTAGTATATGATATTAGCGAAGCAGATTATGCTGAGTTTTTGTGTGGWGAAGGRTATACA[T/G]CAAAAGAACTACGAGTTCTTACTCAAGATAAGAGTAATTGCAAGGGAAAAGATAATGAGA	0	Gm14	CDC Bronco	FORWARD	0.479	0.5	340
PsC18841p264	Contig18841	264	G	T:100.0:2	X::X	X::X	X::X	T:100.0:1	X::X	G::1	0.5	0	2	4	Chr2	8182158	65	125	Medtr2g026060.2_exon_14	Medtr2g026060.2	Inositol monophosphatase 3 (AHRD V1 **** B6TEX0_MAIZE) contains Interpro domain(s) IPR000760 Inositol monophosphatase	GCACTTGTTGATGTTCTGCGCCAAACCGAGTGAAAATTGAAATAAATTATTTTTTATGAA[T/G]TATTTATATTTGATTAGGAAAAATGTGATATCATTTACTTTTGCTCAAATAATCAAAACT	0	Chr2	CDC Bronco	FORWARD	0.48	0.5	340
PsC14348p445	Contig14348	445	A	X::X	X::X	X::X	X::X	X::X	G:100.0:3	A::1	0.333333	1	0	5	Chr1	24624156	157	270	Medtr1g089750.1_exon_2	Medtr1g089750.1	Unknown Protein (AHRD V1) contains Interpro domain(s) IPR001739 Methyl-CpG DNA binding	TCCAAAGACTCCACAAGGTTTCAAGAGAACCTTGGTGCTGAGGAARGATTAYTCTAAATT[A/G]GACTCGTACTACATCACACCTACAGGTAAAAAACTGAGAACCCGCAATGAGATAGCAGCA	0	Chr1	CDC Bronco	FORWARD	0.484	0.5	340
PsC3358p367	Contig3358	367	G	C:100.0:12	C:100.0:7	C:100.0:20	C:100.0:29	C:100.0:11	G::6	C:100.0:18	0.75	6	0	0	Chr1	3740347	88	367	Medtr1g014270.1_exon_14	Medtr1g014270.1	Sister chromatid cohesion protein PDS5 homolog B-B (AHRD V1 *-*- Q5U241) contains Interpro domain(s) IPR016024 Armadillo-type fold	TAAATAGAGGAGCATGACTAGAGAAAGGGATATCCAAAATGATGATGACCRGAAAAACGA[C/G]CAAGTAGTAGAGTAGACATCCACCTCTAGTTTCTTGCTCGTTTCTTTCCGCTCTTGACCA	0	Chr1	CDC Bronco	FORWARD	0.486	0.5	340
PsC6630p189	Contig6630	189	A	X::X	G:100.0:1	G:100.0:1	A::2	X::X	X::X	A::1	0.4	0	2	3	Chr1	17728770	132	189	Medtr1g071630.1_exon_3	Medtr1g071630.1	UPF0690 protein C1orf52 homolog (AHRD V1 *-*- Q7SZP2)	GAGAGGCTCTTTCCATAGGAGAGCAGCTGCCAACTGTTCTGACTAGRAATGAAAAGAAGA[A/G]TCTTTCCTTTTCTCAGAAGGAAAAGAGGAAAAGGGAACTTGGTCAAGCAAGCAGAGGGAA	0	Chr1	CDC Bronco	FORWARD	0.486	0.5	340
PsC11510p363	Contig11510	363	G	G::5	G::6	G::5	A:100.0:4	G::3	A:100.0:7	A:100.0:9	0.375	3	0	0	Chr8	25992148	75	145	Medtr8g092030.1_exon_3	Medtr8g092030.1	Iron-sulfur assembly protein IscA (AHRD V1 *-*- B6SR68_MAIZE) contains Interpro domain(s) IPR016092 FeS cluster insertion	AGAATCCTAATGCGACACAGACCTGTGGATGTGGTAAATCCTTTAATGCAGAAATGTAAA[A/G]TCATGTTYATAGACATTAGTAACAATATTACAGTGATTGTTTCAAGCAATACTTTGGAAT	0	Chr8	CDC Bronco	FORWARD	0.487	0.5	340
PsC16289p337	Contig16289	337	T	T::17	T::1	T::11	T::12	C:100.0:25	C:100.0:4	C:100.0:4	0.375	3	0	0	Chr5	37122152	76	101	Medtr5g087910.1_exon_5	Medtr5g087910.1	Adenylate kinase isoenzyme 6 (AHRD V1 **** A5PJA1) contains Interpro domain(s) IPR000850 Adenylate kinase	GAAATCTTTCAAGTTTTTACTTGAGGAGGCTAAAGAAAGYTACGCGGAGGACAAAGTTAT[T/C]GCATTGAAAAGYAACACAATTGAAGACATTGATAGTAATGTTGCAACTCTGACAGATTGG	0	Chr5	CDC Bronco	FORWARD	0.491	0.5	340
PsC12654p505	Contig12654	505	C	C::7	T:100.0:3	C::12	C::10	C::5	T:100.0:7	T:100.0:1	0.375	2	1	0	Gm02	567704	67	185	exon_4_of_Glyma02g00760.1	Glyma02g00760.1	Plant protein of unknown function (DUF828) with plant pleckstrin homology-like region	TAGCGGCAGTAATGGCAGCTCCAATAGTAGCTTCAGCGGCGAACTYGCACCAGAAGAYAA[T/C]TTCTTAGGCATTTGCAGTAGAGAATTGCTAGCCAGAGGTTGCGAGCTTCTCAAACGCACA	0	Gm02	CDC Bronco	FORWARD	0.492	0.5	340
PsC20526p286	Contig20526	286	C	X::X	X::X	X::X	C::1	T:100.0:1	X::X	X::X	0.333333	0	1	5	Chr5	38149077	74	138	Medtr5g090070.1_exon_5	Medtr5g090070.1	Alanine glyoxylate aminotransferase (Fragment) (AHRD V1 *-** A7LHD9_PHAVU) contains Interpro domain(s) IPR000192 Aminotransferase, class V/Cysteine desulfurase	TGGTTCCTCCTAACATTTGATAGTGGTGAARTAGTTATTARGGCTTGGAAGAAATACAAT[T/C]TAAGCTTAGGAGTTGGATTAAACAAAGTTGCTGGAAAAGTTTTTAGAATTGGACATATTG	0	Chr5	CDC Bronco	FORWARD	0.492	0.5	340
PsC16809p502	Contig16809	502	A	A::8	G:100.0:9	A::4	A::6	A::7	G:100.0:1	A::2	0.25	1	1	0	Chr4	40144672	213	118	Medtr4g115970.2_exon_5	Medtr4g115970.2	Vacuolar proton-inorganic pyrophosphatase (AHRD V1 **** Q8GT22_PYRCO) contains Interpro domain(s) IPR004131 Inorganic H pyrophosphatase	AATTCTGTGACTCATTCCAGCCATCTCAGCAATACCTCCRGCATTGTCACTGATTGGACC[A/G]TAKGCATCGATGGCTAATCYKGTTGCTATAGTACTCAACATTCCAAGTGCAGCAACAGCA	0	Chr4	CDC Bronco	FORWARD	0.493	0.5	340
PsC9656p331	Contig9656	331	T	X::X	X::X	X::X	G:100.0:6	X::X	X::X	X::X	0.5	1	0	6	Chr4	31352501	92	331	Medtr4g091530.1_exon_2	Medtr4g091530.1	Unknown Protein (AHRD V1) contains Interpro domain(s) IPR000270 Octicosapeptide/Phox/Bem1p	CACAGCTTGATACACTTGTTGTTTCAAACCGTCACGAACCACCGCAGCCGTGRGACTGYA[T/G]GGCTGCACTGGGGACACATGCCTCATCCCTGCACCATACACTTGACCCGAACCCGGAACC	0	Chr4	CDC Bronco	FORWARD	0.495	0.5	340
PsC14300p161	Contig14300	161	G	G::2	X::X	C:100.0:3	X::X	G::1	X::X	X::X	0.25	1	0	4	Chr2	21623173	190	161	Medtr2g066630.1_exon_2	Medtr2g066630.1	Glutathione S-transferase 3 (AHRD V1 **** P46417) contains Interpro domain(s) IPR004046 Glutathione S-transferase, C-terminal	CTTATTTTGGTGGTGACACATTTGGGTATGTTGATATTGCTTTGATTCCTTTCTACASTT[C/G]GTTTTATACTTATGAGGAGTTATGCAACTTCAAAGTTGAGGCAGAGTGTGATAAGCTGAT	0	Chr2	CDC Bronco	FORWARD	0.497	0.5	340
PsC27344p223	Contig27344	223	A	A::1	X::X	X::X	X::X	C:100.0:2	X::X	X::X	0.333333	0	1	5	Chr7	10965655	87	223	Medtr7g038050.1_exon_6	Medtr7g038050.1	Polygalacturonase-like protein (Fragment) (AHRD V1 *-*- Q45NH2_MEDSA) contains Interpro domain(s) IPR012334 Pectin lyase fold	TACAGAGGAAATTAAAGATTGTTGATTTTCCCTCAGATTATCTACCTATCGATRYCTTGG[A/C]GCTTAAGAAATGTAGTTACAGCATTTAAACAACATGCATAAGTCCTAAATTAAGAAGATG	0	Chr7	CDC Bronco	FORWARD	0.497	0.5	340
PsC25577p260	Contig25577	260	C	C::1	X::X	A:100.0:1	X::X	X::X	X::X	X::X	0.333333	0	1	5	Gm13	7762067	78	243	exon_7_of_Glyma13g07560.1	Glyma13g07560.1	ALG6, ALG8 glycosyltransferase family	CACCTGGTCGACGCAGAGTTAGAGAAAACAACTACTTTTACAACTATTTAGGYGCAACGA[A/C]GATTCGCCTTATTTTATTTTGTTCTTTAATTCTTCACATAGTTTACTTGACAATGCAAGC	0	Gm13	CDC Bronco	FORWARD	0.499	0.5	340
PsC8132p119	Contig8132	119	C	X::X	X::X	X::X	C::1	T:100.0:2	X::X	X::X	0.333333	0	1	5	Gm08	1867888	71	119	exon_2_of_Glyma08g02710.1	Glyma08g02710.1	alpha/beta-Hydrolases superfamily protein	CGGACTCACCTTGGCTATGAAAGCCAAGCAGCCGAAGGATTTCTSTTTAGATCCATTTAC[T/C]GCTTTGTCTGCGTGGGTTCCGTGTTTATTTGTGAATCCATCTGATTATTTATGTTCGGAG	0	Gm08	CDC Bronco	FORWARD	0.499	0.5	340
PsC28483p142	Contig28483	142	T	T::1	X::X	T::2	C:100.0:1	X::X	C:100.0:2	C:100.0:2	0.5	0	3	2	Chr3	30923158	71	142	Medtr3g091080.1_exon_9	Medtr3g091080.1	Cyclic nucleotide-gated ion channel 1 (AHRD V1 **** O65717) contains Interpro domain(s) IPR000595 Cyclic nucleotide-binding	AGAGGAGCTTCTCACATGGGCATTAGATCCTCGTTCCTCKGCAAAYCTTCCCATCTCAAC[T/C]AGAACTGTCCAAACACTTTCAGAAGTGGAAGCATTCGCTCTAAAAGCTGAGGATTTGAAG	0	Chr3	CDC Bronco	FORWARD	0.5	0.5	340
PsC8606p327	Contig8606	327	A	G:100.0:6	G:100.0:6	A::11	A::9	G:100.0:5	A::5	G:100.0:7	0.5	4	0	0	Gm17	12701630	90	327	exon_4_of_Glyma17g16020.1	Glyma17g16020.1	chloroplast beta-amylase	ATTTACATACTTGAGAATGARTAAAAAGTTGTTYGAAGGTGATAACTGGCGGCACCTAGT[A/G]GATTTTGTAAGAAACATGTCKGAAGGCGGTAGGAGACAGAGACTTCCAGATTCCGATTCA	0	Gm17	CDC Bronco	FORWARD	0.502	0.5	340
PsC13258p94	Contig13258	94	A	G:100.0:16	G:100.0:14	A::29	G:100.0:23	G:100.0:12	A::16	A::1	0.5	4	0	0	Chr7	35365466	140	94	Medtr7g110660.1_exon_10	Medtr7g110660.1	Bifunctional aminoacyl-tRNA synthetase (AHRD V1 ***- Q8CGC7) contains Interpro domain(s) IPR004499 Prolyl-tRNA synthetase, class IIa, prokaryotic-type	CCTGTGCCTTACAAAGATGCGGATACTCAAGGAATCCTTGATGCCTGTTCTGCAACTGTG[A/G]ATGCRTTGTTGGAAGYAGGAATTCGTGCCGAGTCAGATTCTAGAGATAACTATTCTCCTG	0	Chr7	CDC Bronco	FORWARD	0.503	0.5	340
PsC12984p136	Contig12984	136	G	G::1	X::X	X::X	X::X	X::X	X::X	A:100.0:7	0.333333	1	0	5	Chr3	16544911	86	136	Medtr3g052530.1_exon_1	Medtr3g052530.1	Bromodomain-containing protein (AHRD V1 ***- B9SV90_RICCO) contains Interpro domain(s) IPR001487 Bromodomain	AAGAAAGGAAGACCGTCGAAGGCGGATCTAGCTCGCCGGGCCGCCGAAGCTCAAGCCTCC[A/G]CRACGGAATCAGATTCCCGCCGTAGCCTCCGCCGCAAGAACGTAAGGTACAACATAATCG	0	Chr3	CDC Bronco	FORWARD	0.509	0.5	340
PsC6350p99	Contig6350	99	T	X::X	X::X	X::X	T::3	T::1	X::X	C:100.0:2	0.25	0	1	4	Chr7	13079634	307	99	Medtr7g051020.1_exon_1	Medtr7g051020.1	Hormone-sensitive lipase (AHRD V1 *--- Q9R101)	GGATTAGAAGGTGTTAAACTCAAGAGTTCAGATCATGATTTTTACTGYTCCGTTTGGAAT[T/C]TCGTGTATCCATCAGCACCKGGTGGRATTGATAACTGTTGTGTTAATCCTTTGGGTTTAG	0	Chr7	CDC Bronco	FORWARD	0.509	0.5	340
PsC25326p393	Contig25326	393	C	X::X	T:100.0:1	X::X	C::1	X::X	X::X	C::3	0.25	0	1	4	Chr2	31841136	69	393	Medtr2g100110.1_exon_18	Medtr2g100110.1	Beta-galactosidase 1 (AHRD V1 ***- Q9SCW1) contains Interpro domain(s) IPR019801 Glycoside hydrolase, family 35, conserved site IPR001944 Glycoside hydrolase, family 35 IPR000922 D-galactoside/L-rhamnose binding SUEL lectin	GTGCAATTGATTATTATAGTGTGGAAGCATCTTGCTTCTTGTATTATTAGTMTYATTTTT[T/C]TTTTGTAAGCTACATTGATAGAAACTTGATTGTTTTCTTCATGTAAGAAACTTTACATGA	0	Chr2	CDC Bronco	FORWARD	0.513	0.5	340
PsC24839p118	Contig24839	118	T	X::X	T::1	T::3	T::2	T::2	C:100.0:6	C:100.0:2	0.285714	1	1	1	Gm11	7494920	116	118	exon_1_of_Glyma11g10480.1	Glyma11g10480.1	rotamase CYP 3	CAACGGATCTCAGTTCTTCATCTGCACTGCCAAGACTGAGTGGCTCGACGGGAAGCACGT[T/C]GTGTTCGGTCAAGTTATYGAGGGATTGAACGTTGTGAAGGACATCGAGAAGGTTGGATCT	0	Gm11	CDC Bronco	FORWARD	0.519	0.5	340
PsC11306p287	Contig11306	287	G	G::5	A:100.0:2	G::1	A:100.0:4	A:100.0:6	X::X	A:100.0:11	0.571429	3	1	1	Chr2	22193010	132	121	Medtr2g069470.1_exon_1	Medtr2g069470.1	IojAP protein-like (AHRD V1 ***- Q9LDY9_ARATH) contains Interpro domain(s) IPR004394 Iojap-related protein	CTTCAAATTCGAACCATTGACGCTGTACCGTTGTAAAGGAAGCAMCTTTTTGCGGAAATT[A/G]TTGAAAATATTTCTAGGTTTTGGAGAGCACTTGGCTTCGGGATGAGCCATGTCGCCGGAA	0	Chr2	CDC Bronco	FORWARD	0.521	0.5	340
PsC17289p487	Contig17289	487	T	T::4	T::1	G:100.0:1	X::X	X::X	X::X	G:100.0:2	0.4	0	2	3	Chr4	3458827	63	376	Medtr4g015010.1_exon_2	Medtr4g015010.1	MZB10.8 protein (AHRD V1 ***- Q9SS82_ARATH)	TTTAGGTAGTACTGATTGGAAAAGAGTTGCTGTTCTTGGTGCTATTCTTGTGGCTTTGYW[T/G]TCTCAGTTCATTTATGAACAAAATAAAGATAATGATCAGAAAGATGATCAACAATGAAGA	0	Chr4	CDC Bronco	FORWARD	0.522	0.5	340
PsC17320p293	Contig17320	293	T	X::X	X::X	C:100.0:4	T::2	X::X	T::2	C:83.3:6	0.3666	1	1	3	Chr2	1979074	70	293	Medtr2g009310.1_exon_1	Medtr2g009310.1	RING-H2 zinc finger protein-like (Fragment) (AHRD V1 *-*- Q0WWZ5_ARATH) contains Interpro domain(s) IPR001841 Zinc finger, RING-type	AAGCCAAATGCTATTCTGAGAAGCTTTTAATTTATTGTGTTATTGTTATTAGCTTTTATG[T/C]TAACTTCACAACTGAAGTATTTTACATGTAACTCAGTAACTCTCAACAAGCTGAGAGGCT	0	Chr2	CDC Bronco	FORWARD	0.524	0.5	340
PsC20787p97	Contig20787	97	G	X::X	G::1	X::X	X::X	X::X	X::X	C:100.0:4	0.333333	1	0	5	Chr5	1692589	116	97	Medtr5g008800.1_exon_2	Medtr5g008800.1	2-succinylbenzoate--CoA ligase (AHRD V1 **** C5D6U5) contains Interpro domain(s) IPR000873 AMP-dependent synthetase and ligase	GAAGCAAACTACGTTCCTCTCACTCCAATCAGCTTCTTGSAGCGCTCYGCCGTTGTTTAC[C/G]ATAACAACGTCTCAATCTCCTACGGTGATGTCACCTACACATGGTCTCAGACTCATCAAC	0	Chr5	CDC Bronco	FORWARD	0.525	0.5	340
PsC27413p94	Contig27413	94	A	X::X	G:100.0:3	A::1	X::X	X::X	X::X	G:100.0:2	0.5	1	1	4	Chr8	30971818	205	94	Medtr8g104820.1_exon_7	Medtr8g104820.1	Endo-beta-1 4-glucanase (AHRD V1 ***- Q9SBT6_FRAAN) contains Interpro domain(s) IPR001701 Glycoside hydrolase, family 9	ATATGGTGTACACTACCCGCAGAGGATACACCATAGAGGAAGYTCGATTCCATCGGTTTC[A/G]GCCCATCCGGCCCGAATCGGATGCAAAGCTGGATCTCAATATTTCTTCAGCCCAAACCCA	0	Chr8	CDC Bronco	FORWARD	0.526	0.5	340
PsC10133p527	Contig10133	527	T	X::X	X::X	X::X	X::X	T::1	C:100.0:2	X::X	0.333333	0	1	5	Chr3	27820819	84	92	Medtr3g085290.1_exon_7	Medtr3g085290.1	Alkylated DNA repair protein alkB homolog (AHRD V1 ***- Q9SA98)	TGCTGAGATAGGCCATCTTGAGACACAGTTGACGCAAGAAGATGATCTCTGTTTCCTAAA[T/C]TATATTCAAACTTCAAGRATCAACATCAATATCAGACAAGTTTTTTAAGTAATATTTTCT	0	Chr3	CDC Bronco	FORWARD	0.527	0.5	340
PsC8994p107	Contig8994	107	G	G::1	X::X	G::4	X::X	X::X	C:100.0:2	C:100.0:1	0.4	0	2	3	Gm10	40670997	205	107	exon_6_of_Glyma10g32230.1	Glyma10g32230.1	Pyruvate kinase family protein	GCACATGGCATCTCTATTGTCACGTTGCCGACCCGATTGYCCAATCTTTGCATTTACTAC[C/G]ACTCCGTCTGTGCGAAGACGTCTGAACCTCCAGTGGGGCTTGATACCTTTCCGTCTCAGC	0	Gm10	CDC Bronco	FORWARD	0.533	0.5	340
PsC7800p472	Contig7800	472	C	C::9	C::9	C::7	C::4	A:100.0:5	C::6	A:100.0:8	0.25	2	0	0	Chr3	23297582	106	420	Medtr3g072330.1_exon_6	Medtr3g072330.1	Uroporphyrinogen decarboxylase, chloroplastic (AHRD V1 **** Q42967) contains Interpro domain(s) IPR000257 Uroporphyrinogen decarboxylase (URO-D) IPR006361 Uroporphyrinogen decarboxylase HemE	TGGTTCGAAAGAGCTAATCAGTGATAGGATTTATGATACTGTGAAAAAAGCTGGTAGAGG[A/C]AAACACATTTTGAATCTAGGYCATGGTATTGTAGTAGGTACACCTGAGGAGAATGTAGCA	0	Chr3	CDC Bronco	FORWARD	0.534	0.5	340
PsC8715p209	Contig8715	209	C	C::16	A:100.0:7	C::7	C::5	A:100.0:6	A:100.0:10	C::6	0.375	3	0	0	Chr4	44585639	82	209	Medtr4g127860.1_exon_1	Medtr4g127860.1	U4/U6.U5 small nuclear ribonucleoprotein 27 kDa protein (AHRD V1 *-*- Q8K194) contains Interpro domain(s) IPR013957 Protein of unknown function DUF1777	TCCACTAAGGGAAAGCCGGTWCCCGGTGCTGATGTCAGCGGCGTTAGAGCGGTCACGAAA[A/C]GACAACCGAGRCAGTACATGAATCGTCGCGGCGGATTCAATCGTCCATTGCCTGCTGAGA	0	Chr4	CDC Bronco	FORWARD	0.538	0.5	340
PsC17726p224	Contig17726	224	T	X::X	T::1	C:100.0:1	C:100.0:1	C:100.0:1	T::2	T::1	0.428571	0	3	1	Gm10	533297	71	194	exon_1_of_Glyma10g00790.1	Glyma10g00790.1	cyanase	GCTCAAACCTGAAACTGCCCCTAAACTCCAGGCAGCACTGCCCGACCTGCCCAAACAGCT[T/C]GTCGATGAGATGATGAAACCTCCTTTGAGGTCTTATGACCCTAATATCATCCAAGACCCC	0	Gm10	CDC Bronco	FORWARD	0.54	0.5	340
PsC2894p256	Contig2894	256	T	X::X	T::1	X::X	X::X	T::2	X::X	A:100.0:1	0.25	0	1	4	Chr3	38952279	77	188	Medtr3g108780.1_exon_13	Medtr3g108780.1	Unknown Protein (AHRD V1)	GGTGCGTGTTCTAACCGCCCACGCCTGCATCTTTGTTGGCTTKTGATGGAGGAGCCTGAC[A/T]GTCAAGGGCCAGTTTTACCATTCAAGTTGCACATGCTTGTGCATGCAGATCCATGTCAAT	0	Chr3	CDC Bronco	FORWARD	0.541	0.5	340
PsC4109p291	Contig4109	291	C	C::24	C::27	C::15	T:100.0:31	C::21	C::4	T:100.0:11	0.25	2	0	0	Chr7	29580316	104	92	Medtr7g092890.3_exon_3	Medtr7g092890.3	Unknown Protein (AHRD V1) contains Interpro domain(s) IPR003397 Mitochondrial inner membrane translocase complex, subunit Tim17/22	ATCAGCATTGGCATTCACATCTGCAGTCCTTGATTTTGGGGGGCAGACAYTAAARCATGA[T/C]GAGGGGAGGGAGTATGCTGCATTAACTACAAAGAAAAGACCCAGTAACGATGCATAATTT	0	Chr7	CDC Bronco	FORWARD	0.545	0.5	340
PsC5013p645	Contig5013	645	T	T::2	C:100.0:8	T::7	T::1	C:100.0:1	C:100.0:10	C:100.0:11	0.5	3	1	0	Gm20	36477039	151	645	exon_4_of_Glyma20g27280.1	Glyma20g27280.1	tubulin alpha-4 chain	CCAATCAACAAACTGAATGGTCCTCTTTGTTTTGATGGTWCCAACAGCRGCGTTCACGTC[T/C]TTGGGAACAACGTCACCACGGTACATCAGACAACATGCCATGTACTTTCCATGGCGAGGA	0	Gm20	CDC Bronco	FORWARD	0.546	0.5	340
PsC9800p86	Contig9800	86	A	X::X	A::6	X::X	X::X	T:100.0:1	X::X	X::X	0.333333	0	1	5	Gm05	25134924	75	86	exon_2_of_Glyma05g20930.1	Glyma05g20930.1	Granulin repeat cysteine protease family protein	CTTGGTACTATAAAATCAAGGAAGTTGTGGAGCTTGTTGGGCGTTTTCCACAGTAGCKRC[A/T]GTGGAAGCGATTAACAAGATAGTGACAGGGAGGTTTGTGAATTTGTCTGTACAAGAGCTT	0	Gm05	CDC Bronco	FORWARD	0.546	0.5	340
PsC9956p152	Contig9956	152	A	X::X	G:100.0:2	G:100.0:4	G:100.0:5	X::X	X::X	A::6	0.6	2	1	3	Chr7	2358519	96	152	Medtr7g011070.2_exon_17	Medtr7g011070.2	Polypyrimidine tract-binding protein-like (AHRD V1 *-*- Q2XTB3_SOLTU) contains Interpro domain(s) IPR012677 Nucleotide-binding, alpha-beta plait	CACAATGTAAATTTACAGCCTAGTGGTGGTTTAACTTCCGGTCCTGGTTCCTCGCCTTTC[A/G]TGGTTCGGCCCGGGGCTCCGCCAAATGTTAGACCTGGTGGTGCTTCACCTTCAGGTCAGC	0	Chr7	CDC Bronco	FORWARD	0.547	0.5	340
PsC9894p155	Contig9894	155	C	X::X	X::X	C::1	X::X	X::X	C::1	T:100.0:1	0.25	0	1	4	Chr7	36263778	432	155	Medtr7g112580.1_exon_1	Medtr7g112580.1	Pectinesterase (AHRD V1 ***- B9RFE3_RICCO) contains Interpro domain(s) IPR000070 Pectinesterase, catalytic	ACTCTCAAGACGTCTATCAGTGCCTTCGAAGCCTTCAATACAYGTGTCTTGGTTGCTAAG[T/C]GCAGCGCTTAGCCAAGCTTCGAGGTTTCCCTCGTATTGTGCGGTTCTGTCGCCCGCTCGA	0	Chr7	CDC Bronco	FORWARD	0.548	0.5	340
PsC25638p314	Contig25638	314	A	X::X	X::X	X::X	X::X	X::X	X::X	G:100.0:3	0.5	1	0	6	Chr4	41600594	65	161	Medtr4g120040.1_exon_2	Medtr4g120040.1	Late embryogenesis abundant protein Lea5 (AHRD V1 ***- Q39644) contains Interpro domain(s) IPR004926 Late embryogenesis abundant protein 3	TGCTCTGCTTGGGTCCCGGATCCGGAAACCGGATACTACAGGCCCRTYAATTGTGCCCCT[A/G]AAATTGACCCGGTGGAGCTCCGACAGGTGCTACTCAAACACAATACCAGATCATCCAACT	0	Chr4	CDC Bronco	FORWARD	0.549	0.5	340
PsC14172p386	Contig14172	386	T	X::X	C:100.0:1	X::X	T::1	X::X	T::1	X::X	0.25	0	1	4	Chr1	21404004	159	386	Medtr1g082890.1_exon_12	Medtr1g082890.1	Mannosylglycoprotein endo-beta-mannosidase (AHRD V1 ***- Q5H7P5) contains Interpro domain(s) IPR006103 Glycoside hydrolase family 2, TIM barrel	TAAGGATCRCAAAGAGGGAGAAGACACAAGAATTCTCCCKGTTCATTACTCAGATAACTA[T/C]TTTTCCCTGGTGCCCGGTGAGGCCATGACTATTGATATATCGTTTGAGACTCCTCTGGGT	0	Chr1	CDC Bronco	FORWARD	0.552	0.5	340
PsC4314p337	Contig4314	337	G	X::X	G::1	G::3	X::X	C:100.0:1	C:100.0:1	X::X	0.4	0	2	3	Chr2	6942676	70	337	Medtr2g020800.1_exon_6	Medtr2g020800.1	Prolyl 4-hydroxylase alpha subunit-like protein (AHRD V1 ***- Q8LAN3_ARATH) contains Interpro domain(s) IPR006620 Prolyl 4-hydroxylase, alpha subunit	TTATGTTTTTGTTACTGTTGTGAATGTAGTGAATTATGTCTCATTATATATATGTTAGCT[C/G]TCTGATAGTGTTCTAGTGTCATGGTCACACTTCAAAAGGTACATTCTTGAGTTGTGAATC	0	Chr2	CDC Bronco	FORWARD	0.552	0.5	340
PsC26152p248	Contig26152	248	T	X::X	T::2	X::X	X::X	C:100.0:1	X::X	X::X	0.333333	0	1	5	Chr3	33626612	84	248	Medtr3g097020.1_exon_5	Medtr3g097020.1	Trafficking protein particle complex subunit 2 (AHRD V1 ***- Q3T0F2) contains Interpro domain(s) IPR006722 Sedlin	TGATCTTGTTCTTGRTGATCAACTGTTTGATTAAGTGGCAAAGAATTATYGTTTCCCSCT[T/C]TGTGCTTCAGAATTTTGACAGTATACTAATTCTATATTCATTTCGAAATATTATGGTGCT	0	Chr3	CDC Bronco	FORWARD	0.554	0.5	340
PsC17814p150	Contig17814	150	A	A::6	A::4	A::2	A::3	X::X	C:100.0:2	C:100.0:4	0.285714	1	1	1	Chr5	29778324	346	150	Medtr5g072400.1_exon_1	Medtr5g072400.1	Unknown Protein (AHRD V1) contains Interpro domain(s) IPR012335 Thioredoxin fold	GTGAGACCCATCTTCGAAGACTGCAAAAGCGCACTCGCGATCCTTCGTGCCTTCCGCGTT[A/C]ACCTCGACGAACGCGATGTGACCATGGATTCCTCCTTTTTGACCGAACTGAACCGGATAA	0	Chr5	CDC Bronco	FORWARD	0.558	0.5	340
PsC16124p412	Contig16124	412	G	G::4	G::4	X::X	G::3	A:100.0:6	A:100.0:2	X::X	0.333333	1	1	2	Chr5	31005401	67	412	Medtr5g075330.1_exon_4	Medtr5g075330.1	Trafficking protein particle complex subunit 4 (AHRD V1 ***- B6U8Z1_MAIZE) contains Interpro domain(s) IPR007233 Sybindin-like protein	TCGAATAGGCATCTCTATCTCATAGAAGGGGTTCTTCAAAACATAGTCCGTATACAATTC[A/G]TAYACAAATTTCAATAAACTTTCTATTTGTTGAATGCCAGGCTCACATACTGCAAAAAAC	0	Chr5	CDC Bronco	FORWARD	0.559	0.5	340
PsC11519p280	Contig11519	280	T	X::X	X::X	C:100.0:1	T::1	X::X	X::X	X::X	0.333333	0	1	5	Chr2	17197451	122	280	Medtr2g049200.1_exon_1	Medtr2g049200.1	Subtilisin-like serine protease (Fragment) (AHRD V1 **** Q4PLU4_SOLTU) contains Interpro domain(s) IPR015500 Peptidase S8, subtilisin-related	CATAAAAGCTGGAAATACTTCTGTAAGGACAACTCATGAATTTSGCAGAACAGTTACCAA[T/C]GTTGGTGAAGGAAAATCAACTTATCTTGCTAGCATTACTCCGATTAAAGGGTTCAATATC	0	Chr2	CDC Bronco	FORWARD	0.561	0.5	340
PsC4073p156	Contig4073	156	G	X::X	A:100.0:2	X::X	A:100.0:2	G::5	X::X	X::X	0.5	0	2	4	Chr8	19922317	136	156	Medtr8g074390.1_exon_1	Medtr8g074390.1	Unknown Protein (AHRD V1)	GGAGGTGGTGGGGCTAAAGGAGGCAGTGGTGGAGGTGCAAAAGGAGGCGGTGGTGGAAGC[A/G]GWGGTGGTGGTGGTGGTGGTTCAATGAAAGCCCCGGGTGGTGGTGGATCATATATATCTC	0	Chr8	CDC Bronco	FORWARD	0.562	0.5	340
PsC23872p414	Contig23872	414	T	G:100.0:5	G:100.0:2	G:100.0:1	X::X	X::X	X::X	X::X	0.75	1	2	4	Gm11	7412266	86	414	exon_1_of_Glyma11g10310.1	Glyma11g10310.1	chloroplast signal recognition particle component (CAO)	TCTAGCAGAAGCCGGCGCGAATCTCGACCATCAAGACAACAGCGGCGGCTTATCCGCGCT[T/G]CACATGGCAGCCGGATACGTAAGACCTGGGGTCGCGAAGCTGCTTCTGGACCTCGATGCG	0	Gm11	CDC Bronco	FORWARD	0.564	0.5	340
PsC11711p323	Contig11711	323	T	X::X	X::X	X::X	T::1	X::X	C:100.0:5	C:100.0:2	0.5	1	1	4	Gm20	37689057	116	323	exon_4_of_Glyma20g28750.1	Glyma20g28750.1	Kinase interacting (KIP1-like) family protein	TTCACAGCATGAACAACAACCTCAAACAGGAGCTTGGTCTGTTAAGAGAACAGTTTGAGG[T/C]GAAAGAAGCAGAGAATGTTTANCTGAAAGAGACAGTTGAGGCTATGGATGAAGATCTGCG	0	Gm20	CDC Bronco	FORWARD	0.568	0.5	340
PsC7096p282	Contig7096	282	C	T:100.0:2	X::X	T:100.0:7	T:100.0:1	C::3	T:100.0:2	T:100.0:3	0.714286	2	3	1	Chr1	8236031	60	219	Medtr1g025430.1_exon_15	Medtr1g025430.1	Endoplasmin homolog (AHRD V1 **-- P35016) contains Interpro domain(s) IPR015566 Molecular chaperone, heat shock protein, endoplasmin	TGAGACCGAAGTTGAGGTTGAAAGTGAAACAAAAGAAGAGTCTACTYCAGTTCCTGAAGC[T/C]AATGAAGTAAGTCATGATGCAGATGTCAAGGACGAGTTGTAGATTTGCAGGATATCCTCT	0	Chr1	CDC Bronco	FORWARD	0.568	0.5	340
PsC20565p122	Contig20565	122	T	X::X	T::1	X::X	X::X	A:100.0:1	X::X	X::X	0.333333	0	1	5	Chr4	37179229	245	122	Medtr4g108060.1_exon_2	Medtr4g108060.1	Pentatricopeptide repeat-containing protein At1g09820 (AHRD V1 ***- O04504) contains Interpro domain(s) IPR002885 Pentatricopeptide repeat	TTTGATGGATGGTTATTGTATGGAGGGGAATCTTAAGGCAGCSTTGAACGTGAGGGCGMG[A/T]ATGGAGAAAGAACGAAAGCAGCCGAATGTTGTTACTTATAATGTTTTGATTAAAGGGTAT	0	Chr4	CDC Bronco	FORWARD	0.57	0.5	340
PsC27031p231	Contig27031	231	A	A::1	A::1	A::2	G:100.0:4	X::X	A::2	G:100.0:4	0.285714	2	0	1	Gm06	8288952	77	196	exon_2_of_Glyma06g10930.2	Glyma06g10930.2		GTTCAGCTTATTGTCTTCACTTTCCATCGTTCCACTGAGCTCACGCTGCTTGGCCACCTC[A/G]GGCAACGAGGCAGGCTTTTTTGGCGAAACACTCTCTTCCTCACCAAAAGAGATATGACTG	0	Gm06	CDC Bronco	FORWARD	0.57	0.5	340
PsC21413p132	Contig21413	132	C	C::1	T:100.0:4	C::3	T:100.0:7	C::1	X::X	C::2	0.285714	2	0	1	Chr3	31994950	69	132	Medtr3g093050.1_exon_5	Medtr3g093050.1	NAC domain-containing protein 78 (AHRD V1 *-*- Q84K00) contains Interpro domain(s) IPR003441 No apical meristem (NAM) protein	AAGAATTCCTCCTCCAACTGCGCCTTGTGGTCTTCCGTTTTTGTAGTTTCTGCCTCTGTA[T/C]TGGTTTCATTAGTAGCATTTACTAACATATGGGGATGTATTAAATTTTAAACTGCTTGCA	0	Chr3	CDC Bronco	FORWARD	0.571	0.5	340
PsC71p129	Contig71	129	C	X::X	X::X	X::X	X::X	C::1	T:100.0:1	C::1	0.25	0	1	4	Gm03	41779772	61	129	exon_2_of_Glyma03g34310.2	Glyma03g34310.2	gamma tonoplast intrinsic protein	TTTCATCGTTGGTGCTAACATTTTGGTTGGTGGAGCCTTCACCGGAGCATCCATGAACCC[T/C]GCCGTGTCATTCGGGCCTGCTGTGGTGAGCTGGAGCTGGGCCAACCACTGGATTTACTGG	0	Gm03	CDC Bronco	FORWARD	0.571	0.5	340
PsC17051p214	Contig17051	214	G	G::4	X::X	X::X	G::1	X::X	X::X	T:100.0:1	0.25	0	1	4	Chr5	42272792	195	214	Medtr5g098930.1_exon_1	Medtr5g098930.1	Glucosyltransferase (AHRD V1 **** Q94IF2_TOBAC) contains Interpro domain(s) IPR002213 UDP-glucuronosyl/UDP-glucosyltransferase	GCCTATTGCCACATGGCCACTCTTAGCTGAGCAACAGASCAATGCTTTTGARCTCGTGCG[T/G]GAGCTGAAGATGGGTGTGGAGATTGCCTTGGATTATAGGATGGAGTATGATGTTGGACCT	0	Chr5	CDC Bronco	FORWARD	0.572	0.5	340
PsC3807p268	Contig3807	268	G	G::6	T:100.0:2	X::X	T:100.0:10	G::3	G::15	G::8	0.285714	1	1	1	Chr4	46770535	217	268	Medtr4g132360.1_exon_4	Medtr4g132360.1	Aminomethyltransferase, mitochondrial (AHRD V1 ***- P49364) contains Interpro domain(s) IPR006223 Glycine cleavage system T protein	TCCACCTCCAAGAAGCCACAGCGAGATTCAAGATGAAGGAGGMAACAACATTGGTGAAGT[T/G]ACCAGTGGTGGATTCAGTCCTTGTCTCAAGAAGAACATAGCTATTGGATATGTCAAATCT	0	Chr4	CDC Bronco	FORWARD	0.572	0.5	340
PsC7271p366	Contig7271	366	G	X::X	A:100.0:2	A:100.0:2	A:100.0:4	A:100.0:4	X::X	G::2	0.666667	2	2	2	Chr3	37408596	64	366	Medtr3g105990.1_exon_8	Medtr3g105990.1	DNA-directed RNA polymerase subunit beta (AHRD V1 *-*- Q9L0L0) contains Interpro domain(s) IPR015712 DNA-directed RNA polymerase, subunit 2	ATGGGCATTAACCTCAAATTTGACACCGAGCTTTGCTAGACAACTACTATTCAACATGTC[A/G]CWTATCTAATGCTTTCCCTAGACTAGTCTTTTGAACTTGCTGTACATATCTGTTCGGTTC	0	Chr3	CDC Bronco	FORWARD	0.572	0.5	340
PsC1505p516	Contig1505	516	T	X::X	T::1	T::1	T::7	T::7	C:100.0:16	C:100.0:9	0.285714	2	0	1	Chr3	29194245	124	114	Medtr3g088040.1_exon_3	Medtr3g088040.1	Photosystem II 22 kDa protein, chloroplastic (AHRD V1 ***- Q02060)	TTTGGAAACTGGAATTCCAATTTATGAAGCTGAGCCTCTYCTCCTATTCTTCATCATTTT[T/C]ACACTTCTAGGAGCCATTGGAGCTCTAGGTGACCGTGGTAAATTCGTCGACGATGAACCT	0	Chr3	CDC Bronco	FORWARD	0.573	0.5	340
PsC2371p153	Contig2371	153	A	A::2	A::1	G:100.0:1	A::3	A::4	G:100.0:1	G:100.0:3	0.375	1	2	0	Chr7	31167778	120	153	Medtr7g099670.1_exon_1	Medtr7g099670.1	Unknown Protein (AHRD V1)	GTGTATGTTTTTGCTGGTTCTTGCTCTTGTTGTTGTTGCTGCARCAAGTGCAAGAGATGT[A/G]CCAAGTGATGCTGGTCTCAAGGACCAGAAGAACTTTATGACATTTGGTGGTGGTTTTTAT	0	Chr7	CDC Bronco	FORWARD	0.573	0.5	340
PsC6087p433	Contig6087	433	G	A:100.0:46	A:100.0:53	A:100.0:47	A:100.0:32	A:100.0:40	A:100.0:26	G::20	0.75	6	0	0	Chr7	21052714	158	173	Medtr7g076630.1_exon_2	Medtr7g076630.1	Unknown Protein (AHRD V1)	GTGTGGGTGTTCTAATCTTGTCAAACAAACTTTCCTTCTTATGARCAGCATTAAAGAGTT[A/G]CTGCTGTTAATGTTATGAAAAACTTGGGTCTAGGATCATTGTAATAGAAATCCTTTTCTT	0	Chr7	CDC Bronco	FORWARD	0.575	0.5	340
PsC6221p181	Contig6221	181	G	X::X	G::1	T:100.0:2	X::X	X::X	G::2	X::X	0.25	0	1	4	Chr5	8166877	67	181	Medtr5g021690.1_exon_2	Medtr5g021690.1	V-type proton ATPase 16 kDa proteolipid subunit c4 (AHRD V1 **** P59229) contains Interpro domain(s) IPR011555 ATPase, V0 complex, proteolipid subunit C, eukaryotic	CGGCATTAACCCTAAGGCTAAATCTTATTATCTTTTTGAYGGTTATGCTCATCTTTCTTC[T/G]GGGCTTGCTTGTGGTCTTGCTGGTTTGTCTGCTGGCATGGCTATTGGGATTGTTGGTGAT	0	Chr5	CDC Bronco	FORWARD	0.575	0.5	340
PsC3351p344	Contig3351	344	C	C::4	X::X	C::1	C::3	X::X	G:100.0:5	G:100.0:4	0.333333	2	0	2	Gm01	55717348	115	344	exon_1_of_Glyma01g45450.1	Glyma01g45450.1		CAGGAGCTGGAGCTTCTGATGGTGTGGATACGGGTGCCACTGTGGGAGCTTTACTCTTAA[C/G]CTTGGCAGGAGCCGGAGCTGGAGTAGTTGCTGGAGGAGATGAGAGGGGAGTTGGTGTGAG	0	Gm01	CDC Bronco	FORWARD	0.576	0.5	340
PsC6257p370	Contig6257	370	A	A::1	X::X	X::X	X::X	X::X	G:100.0:4	A::1	0.25	1	0	4	Chr2	9694631	78	203	Medtr2g029030.1_exon_2	Medtr2g029030.1	Unknown Protein (AHRD V1)	GAGAAGATTGTTAGCTTTCAGTAGAGAATGGAAAAACATTAGACCSCATTTTTTTGCACG[A/G]TGTAATGATAAAGCACTTTCTGAAACCAATCCTACTATGCAGGAAAAACTTCTCCGTCTC	0	Chr2	CDC Bronco	FORWARD	0.578	0.5	340
PsC16078p79	Contig16078	79	G	X::X	G::1	G::2	X::X	T:100.0:1	X::X	X::X	0.25	0	1	4	Gm12	38808135	73	79	exon_2_of_Glyma12g35680.2	Glyma12g35680.2	PHD finger family protein / bromo-adjacent homology (BAH) domain-containing protein	ACTATTGAAGGAAAGTGTATTGTTCACTCTTTCAAGAACTATACTAAGCTTGAGAATGTA[T/G]GTTCTGAAGATTATTATTGTAGGTTTGAGTATAAGGCTGCTACTGGTGCTTTCACCCCTG	0	Gm12	CDC Bronco	FORWARD	0.579	0.5	340
PsC17869p308	Contig17869	308	T	T::5	T::1	T::7	T::1	C:100.0:1	C:100.0:2	C:100.0:5	0.375	1	2	0	Chr4	6420056	82	87	Medtr4g022570.1_exon_5	Medtr4g022570.1	Vesicle-associated membrane protein 725 (AHRD V1 ***- B6T746_MAIZE) contains Interpro domain(s) IPR001388 Synaptobrevin	CCAATTGAGGAGAAAGATGTGGTATCAGAACATGAAGATCAAGCTCATAGTTCTTGCTAT[T/C]ATAATTGCMTTGATTCTAATTATTGTTCTTTCTGTGTGCCATGGATTCAGTTGTTAAATA	0	Chr4	CDC Bronco	FORWARD	0.579	0.5	340
PsC5791p79	Contig5791	79	T	X::X	X::X	X::X	G:100.0:6	T::1	T::3	X::X	0.25	1	0	4	Chr2	29067589	64	79	Medtr2g093980.1_exon_1	Medtr2g093980.1	Fasciclin-like arabinogalactan protein 11 (AHRD V1 *-*- Q8LEJ6) contains Interpro domain(s) IPR000782 FAS1 domain	AAAATTCCAATCATTTACTTTAATTTCTCCACCAAGCTAAACATGAAACAAATTCTCTTT[T/G]CCTTCTCASTTTTTCTACTCATGTTATCATCATTGTATTCTCCCAATATAGCAGCAACCG	0	Chr2	CDC Bronco	FORWARD	0.579	0.5	340
PsC7345p63	Contig7345	63	T	X::X	X::X	T::1	X::X	T::3	C:100.0:1	C:100.0:2	0.4	0	2	3	Chr1	27288159	75	63	Medtr1g095370.1_exon_2	Medtr1g095370.1	Transmembrane protein 115 (AHRD V1 ***- Q12893)	GGTAATAGAGGCAACAACATATCTCCCAACTGTTATATTTGGTACATATATGAGCTGGAT[T/C]TACCTGAGATACTGGCAGAGGAAGCCGGAAACAAAGCTTAAGGGTGACCCAAGTGAGGAT	0	Chr1	CDC Bronco	FORWARD	0.58	0.5	340
PsC7837p194	Contig7837	194	G	X::X	X::X	G::13	X::X	X::X	G::2	C:100.0:1	0.25	0	1	4	Chr4	18322444	141	194	Medtr4g059680.1_exon_17	Medtr4g059680.1	Beta-galactosidase (AHRD V1 **** B9SWC7_RICCO) contains Interpro domain(s) IPR001944 Glycoside hydrolase, family 35	ACCCTACCAACCTATAGACACGTGGAATTCGGATACAGAATCAGGAAGAAASRTTRGTCC[C/G]GTACTGTCATTAGAGTGCCCTTATCCTAATCAGGTGATATCTTCTATTAAATTTGCAAGC	0	Chr4	CDC Bronco	FORWARD	0.581	0.5	340
PsC8521p283	Contig8521	283	T	T::7	C:100.0:6	T::1	T::4	T::3	X::X	C:100.0:2	0.285714	1	1	1	Chr5	8861167	223	283	Medtr5g022990.1_exon_1	Medtr5g022990.1	Unknown Protein (AHRD V1)	AACAGGAGGACCATCGTCGTATATATAACCAACGAGATGATTACARCTATTACACTTGAT[T/C]TTAGTTCTCTTTCTTTGAATTCCCCAATAGTCGAGTGTTTCGAAGAAAGGACGAATCTTA	0	Chr5	CDC Bronco	FORWARD	0.582	0.5	340
PsC12619p202	Contig12619	202	A	X::X	X::X	X::X	X::X	X::X	X::X	G:100.0:3	0.5	1	0	6	Gm05	32224457	151	110	exon_5_of_Glyma05g26210.1	Glyma05g26210.1	K uptake permease 11	ACCTCTTTTGAAATAGTGATATATATACACAGGAGAAAAAGCTTTTAGAACTCTGCTTCC[A/G]TGCTTCCAGATRTTAAATATACCGATACCTCCTATTAGGAGAAACCAAAGGAGAACAATT	0	Gm05	CDC Bronco	FORWARD	0.583	0.5	340
PsC6624p238	Contig6624	238	T	C:100.0:13	T::6	T::12	C:100.0:7	T::2	T::10	C:100.0:4	0.375	3	0	0	Chr3	3410834	235	191	Medtr3g014290.2_exon_2	Medtr3g014290.2	Unknown Protein (AHRD V1) contains Interpro domain(s) IPR001461 Peptidase A1	TGTACCCACAATAACGTTCATRTTCACGGGCATGAACGTGACACTACCMGAAGACAACAT[T/C]CTTATCCATAGCACGGCCGGAAGCACCACGTGCTTGGCCATGGCGTCCGCACCCGATAAC	0	Chr3	CDC Bronco	FORWARD	0.583	0.5	340
PsC2809p319	Contig2809	319	T	T::5	G:100.0:4	X::X	X::X	T::4	G:100.0:17	G:100.0:5	0.5	3	0	2	Chr8	8724690	72	319	Medtr8g037650.1_exon_2	Medtr8g037650.1	Unknown Protein (AHRD V1)	GCTACTTCTGCTGTAGCAAGAAATGATCCCTCAGGGAATGAAGTGAAMACAGAAGGGAAG[T/G]TTGCAAATGAAGGGGTGACAAAGCCAAACCTACAAGGACCCAATGAAGATGAAAAATTCA	0	Chr8	CDC Bronco	FORWARD	0.585	0.5	340
PsC17210p131	Contig17210	131	T	X::X	T::1	T::3	X::X	T::2	G:100.0:4	G:100.0:1	0.333333	1	1	2	Gm01	53780199	89	131	exon_1_of_Glyma01g42520.1	Glyma01g42520.1		ACTCGCGAGTCCAAACCCTTTTTCTTTGCATTCGCCACCATATGCGGCGTCGTTCCGGGA[T/G]TTATCGGCTACGGTGTGATGCAGGTCACCAATACCCGCAGCGATCAACTCGAATCACAAC	0	Gm01	CDC Bronco	FORWARD	0.589	0.5	340
PsC5588p480	Contig5588	480	C	C::35	T:100.0:30	C::37	C::22	T:100.0:24	C::22	T:100.0:34	0.375	3	0	0	Gm08	5607541	74	160	exon_4_of_Glyma08g07830.1	Glyma08g07830.1		AGAGTCCAAGAAAAAAGGATCAACTATTAAAGATAAGGAAAAATCTAARAGGATGAGGGG[T/C]CAATCATCTCATGCAAGTTGGAAAAGTGAAACAGAGATGCAGTTAAGACAGCATTTTGAT	0	Gm08	CDC Bronco	FORWARD	0.59	0.5	340
PsC6940p137	Contig6940	137	G	G::2	C:100.0:3	C:100.0:3	C:100.0:7	G::4	G::5	G::7	0.375	3	0	0	Chr3	22109549	247	137	Medtr3g070170.1_exon_1	Medtr3g070170.1	BAHD acyltransferase DCR (AHRD V1 *-*- Q9FF86) contains Interpro domain(s) IPR003480 Transferase	GAGGCCTTTCTTTGACCGTACCGGGAGTTACGCAGCTGGGCCCAGTGGACCATCTGCCCC[C/G]CTTGAATTTTCCTCCTCCTTTGATCCGAGGCCCAAAGGCGGTAAGATGGGCCTAGGTGCT	0	Chr3	CDC Bronco	FORWARD	0.59	0.5	340
PsC9919p385	Contig9919	385	C	X::X	X::X	C::1	X::X	X::X	T:100.0:3	T:100.0:2	0.5	1	1	4	Chr3	15969268	70	160	Medtr3g051240.1_exon_5	Medtr3g051240.1	Purple acid phosphatase 18 (AHRD V1 ***- Q9LJU7) contains Interpro domain(s) IPR008963 Purple acid phosphatase-like, N-terminal	GCACCGGAATGAYGATGATGAGCCRGTAAAATCTGATGATATTTGGATYACCTCTTTAGT[T/C]AGCTCAGGTTGTGTTGAACAGAACAGAAATGAACTTGAGCATGCACTTGTGACACCTTAA	0	Chr3	CDC Bronco	FORWARD	0.59	0.5	340
PsC16646p169	Contig16646	169	A	A::4	A::6	A::2	A::1	G:100.0:1	G:100.0:1	G:100.0:2	0.375	0	3	0	Chr5	35126376	176	169	Medtr5g083770.1_exon_1	Medtr5g083770.1	Sodium-coupled neutral amino acid transporter 2 (AHRD V1 ***- A1YG32) contains Interpro domain(s) IPR013057 Amino acid transporter, transmembrane	GTAAACCTCATTAAAAATTACAACMGAAATTTCAGCCAGTAAAGCWATTACCAGAACCAA[A/G]ACGAAAGCCGGAATCACACCGAGAACCTTCAGAGTTGCCGGAAGAGACATGATTCCGGCG	0	Chr5	CDC Bronco	FORWARD	0.591	0.5	340
PsC5218p76	Contig5218	76	C	C::2	T:100.0:2	C::7	T:100.0:4	C::7	C::1	T:100.0:4	0.375	2	1	0	Gm07	13075242	190	76	exon_1_of_Glyma07g13880.1	Glyma07g13880.1	ribosomal protein L4	ACCTCCGCCTGGTCGGAGCGGCGTCCGTATCGAACCCTGACGCGCGCGGCCGGTTTTCTT[T/C]TGACCGTAGGGTTTTCGGCCACCACCTCTAACTTCAGCGCGGGTGAGTGTGGAAGCGGTA	0	Gm07	CDC Bronco	FORWARD	0.591	0.5	340
PsC1750p210	Contig1750	210	A	G:100.0:67	G:100.0:56	G:100.0:43	G:100.0:45	G:100.0:46	G:100.0:6	A::10	0.75	6	0	0	Chr4	29227361	80	210	Medtr4g085480.1_exon_3	Medtr4g085480.1	Receptor protein kinase (AHRD V1 **-- A7BQ37_9GAMM)	TCCTGGACTTCCGAAYCAAAAATCGAAGCAAGAGTGTTATGCRTTTCAATGTAAGGTGAA[A/G]CCTTGTTCGAATCCGCCGAGTCTGAAATACGTGCCTTGTAAAACACATTGGGGGCAGAAA	0	Chr4	CDC Bronco	FORWARD	0.592	0.5	340
PsC17827p248	Contig17827	248	C	T:100.0:1	X::X	X::X	T:100.0:1	X::X	C::1	C::6	0.4	0	2	3	Chr5	28136787	123	139	Medtr5g068740.1_exon_13	Medtr5g068740.1	Beta-glucosidase (Fragment) (AHRD V1 **** Q9AXL6_MUSAC) contains Interpro domain(s) IPR001360 Glycoside hydrolase, family 1	CTTTGGACTATACTMTGTTGATAGGAATGATCCAGAGTTRAGAAGATACCCAAAGCTCTC[T/C]GCAGAATGGTATAAGCAATTTTTGAATGGCTCAAGAACCTCTCTAGTTGGTGCTATTGAA	0	Chr5	CDC Bronco	FORWARD	0.592	0.5	340
PsC7909p344	Contig7909	344	T	T::4	X::X	T::4	T::1	T::3	A:100.0:9	A:100.0:7	0.285714	2	0	1	Chr4	43935323	93	78	Medtr4g126770.1_exon_1	Medtr4g126770.1	Unknown Protein (AHRD V1)	TGTGGTCATGGCCAGGGGATGACATGCTTAATTTCCTCGCTGGTGTRAAGTCTAGAGAAT[A/T]ACCGTGGCTTGTGTGTTGGGAGATGGAATACAAAGAGAACGTGAGAAGGCAGTATAGAAG	0	Chr4	CDC Bronco	FORWARD	0.592	0.5	340
PsC12306p75	Contig12306	75	G	X::X	X::X	X::X	A:100.0:2	X::X	A:100.0:1	A:50.0:2	0.625	0	3	4	Chr4	31121365	72	75	Medtr4g091060.2_exon_8	Medtr4g091060.2	Riboflavin kinase (AHRD V1 *-** Q969G6) contains Interpro domain(s) IPR015865 Riboflavin kinase	CTATTCAGATCTCCTTTCAGAGCATCCTGCAGGAGTTTATTTTGGTTGGGCTGGATTRYC[A/G]GCAAGAGGTATTTTTAAAATGGTGATGAGCATTGGTTGGAATCCATATTTCAGCAACAAA	0	Chr4	CDC Bronco	FORWARD	0.593	0.5	340
PsC25202p299	Contig25202	299	T	C:100.0:2	C:100.0:1	C:100.0:1	C:100.0:1	C:100.0:2	T::4	T::5	0.625	0	5	0	Gm10	2883009	61	299	exon_2_of_Glyma10g03840.1	Glyma10g03840.1	winged-helix DNA-binding transcription factor family protein	GGCCGCGAAGCCTAAAGCTGCTGCTAAGGCGAAACCTGCTGCCAAAGCCAAGCCAGCTGC[T/C]AAGGCTAAGCCAGCTGCTAAGCCTGCCAAGGCTGCAAGGACCTCGACGAGGACTTCACCA	0	Gm10	CDC Bronco	FORWARD	0.593	0.5	340
PsC729p222	Contig729	222	A	X::X	A::1	A::1	X::X	T:100.0:1	X::X	X::X	0.25	0	1	4	Chr3	8025159	60	222	Medtr3g027280.1_exon_1	Medtr3g027280.1	Vegetative lectin (AHRD V1 ***- Q41069_PEA) contains Interpro domain(s) IPR016363 L-type lectin, plant	CAACTCTTTAATTTCTACCAAGACCGTCAGATATAACTTTGTGAGTGGTTCATTGACTAA[A/T]GTAACTATAATATATGACTCTCCTTCTAACACCTTAACTGCTGTTATCACTTATGAGAAT	0	Chr3	CDC Bronco	FORWARD	0.593	0.5	340
PsC9925p203	Contig9925	203	C	X::X	C::1	X::X	X::X	X::X	G:100.0:3	C::2	0.25	1	0	4	Chr7	19894799	89	203	Medtr7g074360.1_exon_1	Medtr7g074360.1	Unknown Protein (AHRD V1) contains Interpro domain(s) IPR006969 Stigma-specific protein Stig1	GATGATTTAGAACCATTTAAYTGTAGCACAAGACCATTGATATGTAACRCWGGAGARATT[C/G]CTCCAAGAAGTGTGTGTTGTAGAAACAAATGTGTGGATCTTACTTCAGACTCATACAATT	0	Chr7	CDC Bronco	FORWARD	0.593	0.5	340
PsC21005p63	Contig21005	63	A	A::5	X::X	G:100.0:2	A::6	G:100.0:4	X::X	T:100.0:3	0.5	2	1	2	Chr5	41828651	350	63	Medtr5g097890.1_exon_2	Medtr5g097890.1	Nuclear pore complex protein Nup98-Nup96 (AHRD V1 *-*- P52948) contains Interpro domain(s) IPR007230 Peptidase S59, nucleoporin	TTCTCGCGTTGTGCATAGTTACAAGAAAAGAAGGGTTTCCGCGTTCTGCATTACTCCGTC[A/T]AACAAGATCATGACGGRAAGTGAGGCTTTATTGCCAATTCTGAACTCTGTTGGTTACTAC	0	Chr5	CDC Bronco	FORWARD	0.594	0.5	340
PsC7602p134	Contig7602	134	C	X::X	C::2	X::X	C::1	X::X	T:100.0:3	X::X	0.25	1	0	4	Gm09	35835615	241	90	exon_10_of_Glyma09g28870.1	Glyma09g28870.1	white-brown complex homolog protein 11	AATATTCGACAACCAAACACCGGATCTTCCAAAGATACCTGGCGARTACATCTTGGAGTA[T/C]GTGTTCCAGATCGACGTGAAAAGATCAAAATGGATCGATTTAAGCGTGATCTTAAGCATG	0	Gm09	CDC Bronco	FORWARD	0.594	0.5	340
PsC3218p69	Contig3218	69	C	X::X	X::X	X::X	C::1	X::X	T:100.0:4	X::X	0.333333	1	0	5	Gm15	49715008	66	69	exon_1_of_Glyma15g42320.1	Glyma15g42320.1		ATCAGCGTCGTTGCATTTTGGAAATAATAAATAAATATTCATTGAAGGCGATTGCAGAAA[T/C]CCCAWGGCAGAAGAAGGGAAACCCGACGCTCAGCTCTTTCAGCTCCTCTCCAATCTCCTT	0	Gm15	CDC Bronco	FORWARD	0.595	0.5	340
PsC16697p85	Contig16697	85	A	X::X	A::1	X::X	G:100.0:2	X::X	A::11	X::X	0.25	0	1	4	Chr3	13068234	196	85	Medtr3g044260.1_exon_2	Medtr3g044260.1	Cysteine proteinase (Fragment) (AHRD V1 *-*- Q5Y803_PETHY) contains Interpro domain(s) IPR013128 Peptidase C1A, papain	TTATATTGATTCAGGAAGTTCTACTTTTCAGTTTTATTCTGGYGGAATTTATACAGGAAA[A/G]TGTGGAACTGATGTAGATCATGCTGTTGTTGTGGTTGGTTATGGKGTTTCACATGATGGT	0	Chr3	CDC Bronco	FORWARD	0.596	0.5	340
PsC2442p368	Contig2442	368	A	X::X	A::1	X::X	X::X	X::X	G:100.0:44	A::5	0.25	1	0	4	Chr4	8344640	86	368	Medtr4g027840.1_exon_1	Medtr4g027840.1	Non-specific lipid-transfer protein (AHRD V1 ***- C6TFC1_SOYBN) contains Interpro domain(s) IPR013770 Plant lipid transfer protein and hydrophobic protein, helical	SACGCCKGATCGTCAGRCTGCCTGTAACTGCTTGAAATCAGCTGCCGGTTCTATTCCWAA[A/G]TTGAATACTAACAATGCTGCTGCTCTCCCTGGCAAATGCGGTGTTAGCATCCCTTACAAG	0	Chr4	CDC Bronco	FORWARD	0.596	0.5	340
PsC17809p63	Contig17809	63	T	T::4	T::4	C:100.0:2	T::6	T::2	X::X	C:100.0:4	0.285714	1	1	1	Gm17	10347056	96	63	exon_1_of_Glyma17g13530.1	Glyma17g13530.1	Cysteine proteinases superfamily protein	GGCCTTGATCTTTTACGTCCGTGACTGCGCCTTTCTTTCTCCAATCAATTGAAGAAGGAA[T/C]ATTTTKCACATTCTCRTACATGAATGTTCCATTCTCGTTTGACATACCACGAAACATTCT	0	Gm17	CDC Bronco	FORWARD	0.598	0.5	340
PsC1846p336	Contig1846	336	C	T:100.0:50	C::37	C::89	T:100.0:57	C::48	C::42	C::36	0.25	2	0	0	Chr3	3073902	101	83	Medtr3g013640.2_exon_3	Medtr3g013640.2	40S ribosomal protein S19 (AHRD V1 ***- B3TLL5_ELAGV) contains Interpro domain(s) IPR001266 Ribosomal protein S19e	CTTGAGGGGTGGACTTGGTGTTGGTGCATTCCAGAGGATATATGGTGGGAGCCAGAGGAA[T/C]GGCAGTCGCCCACCACATTTCTGCAAGAGCAGCGGTTCCATTGCCCGTAACATCCTTCAA	0	Chr3	CDC Bronco	FORWARD	0.598	0.5	340
PsC11397p468	Contig11397	468	T	T::1	X::X	X::X	X::X	X::X	G:100.0:3	X::X	0.333333	1	0	5	Gm14	3577717	61	141	exon_3_of_Glyma14g05160.1	Glyma14g05160.1	ribosomal protein L30 family protein	TCCTCCRTTGGTCATAAACCATCAAYCTGCTCCTGCTGAGGGTACCTTGTAATGTTYRAT[T/G]TGTTTTTAACGATCTGGTCTTCTTACTACTAAAACTTTCAAATGCCTAAGTTTTAGGCTG	0	Gm14	CDC Bronco	FORWARD	0.6	1	340
PsC14876p245	Contig14876	245	C	A:100.0:1	A:100.0:1	X::X	X::X	C::1	X::X	X::X	0.5	0	2	4	Chr7	31126830	60	173	Medtr7g099540.1_exon_9	Medtr7g099540.1	Transcription factor PIF1 (AHRD V1 **** Q8GZM7) contains Interpro domain(s) IPR011598 Helix-loop-helix DNA-binding IPR001092 Basic helix-loop-helix dimerisation region bHLH	ATTAATAGTAATGGATTTGCATTGTGTAAATTGCAGTTATATTTTCTGCCACCCARAYTA[A/C]AGTATGCCATGTTTTGTAGTGTAACAGAAGGACCTTTTTGTAAGTTCTCAGTTGCAAGCT	0	Chr7	CDC Bronco	FORWARD	0.601	1	340
PsC1494p559	Contig1494	559	G	A:100.0:133	A:100.0:101	A:100.0:126	A:100.0:124	A:100.0:128	G::72	G::94	0.625	5	0	0	Chr5	32481715	99	315	Medtr5g078330.1_exon_2	Medtr5g078330.1	HMG-Y-related protein A (AHRD V1 ***- Q00423) contains Interpro domain(s) IPR005818 Histone H1/H5	GCCTTCAGGTGCTGTGTCCACACCGAGGCCAAGGGGTCGTCCGCCTAAGGATCCTAATGC[A/G]CCACCGAAGACTCCWAAGGCTTCTGGAAGTGGTAGGCCAAGGGGTAGGCCGAAGAAGATT	0	Chr5	CDC Bronco	FORWARD	0.601	1	340
PsC15288p75	Contig15288	75	A	A::1	X::X	A::1	X::X	X::X	G:100.0:1	G:100.0:1	0.4	0	2	3	Chr8	22775189	235	75	Medtr8g081560.1_exon_2	Medtr8g081560.1	Unknown Protein (AHRD V1)	TACCACAGTGCTTCTCGAACTACGGATTGGAGTTGTGTTGAACCATTTACCTTTATATAG[A/G]ACTTTTAAGTAGTTAGACTGAGTCATTGCTTTGTTGCTCATTGGTTTTGAATCAATTTTC	0	Chr8	CDC Bronco	FORWARD	0.602	1	340
PsC3679p72	Contig3679	72	T	C:100.0:8	T::12	T::16	C:100.0:12	T::14	C:100.0:5	X::X	0.428571	3	0	1	Chr4	32321693	105	72	Medtr4g093810.1_exon_2	Medtr4g093810.1	Unknown Protein (AHRD V1)	TCAGTTTCCGTTTCCGTCTCCAGCGGTTTCTCCTTCTGTGCCTGTGAAGAATGCTCCCTC[T/C]CCGTCACCYTCCGCCGTCAACTCTCCACCATCTCCTCCTCTTACTCCGGCCGTCACTCCA	0	Chr4	CDC Bronco	FORWARD	0.602	1	340
PsC5078p112	Contig5078	112	T	X::X	X::X	T::1	T::1	C:100.0:2	C:100.0:2	X::X	0.4	0	2	3	Chr4	30291185	62	112	Medtr4g087490.1_exon_9	Medtr4g087490.1	Cysteine synthase (AHRD V1 **** C6TDJ4_SOYBN) contains Interpro domain(s) IPR005859 Cysteine synthase A	GCAAGTAGCGCCATGAAACAATTTTACTCGTTTCATGTTTTAGAYGCCTTTTTAATTGTA[T/C]TTTGTAAGAATGGTCGATGATACCCTTGATTTGTTTGGACTTGTAGTTTCTAGCTCTTCG	0	Chr4	CDC Bronco	FORWARD	0.602	1	340
PsC7230p218	Contig7230	218	A	C:100.0:2	C:100.0:1	A::2	A::1	X::X	A::1	C:60.0:5	0.371429	0	3	1	Chr3	22508349	60	160	Medtr3g070930.1_exon_2	Medtr3g070930.1	Ribosomal protein L1 (AHRD V1 ***- B7FGL9_MEDTR) contains Interpro domain(s) IPR002143 Ribosomal protein L1	TGGGCTCAAGAACTACGATCCACAAAAGGACAAACGTTTCAGTGGMTCCGTCAARTTGCC[A/C]CACATCCCTCGCCCCAAGATGAAGATTTGTATGCTTGGAGATGCCCAACACGTCGAAGAG	0	Chr3	CDC Bronco	FORWARD	0.602	1	340
PsC15300p241	Contig15300	241	C	X::X	X::X	A:100.0:1	C::3	X::X	X::X	C::1	0.25	0	1	4	Chr4	44965080	105	241	Medtr4g128570.1_exon_3	Medtr4g128570.1	Xyloglucan endotransglucosylase/hydrolase protein 24 (AHRD V1 **** P24806) contains Interpro domain(s) IPR000757 Glycoside hydrolase, family 16	TTCAACGCAGATGCATCCTCATCCAATGCTTGGTACTCACAACARTTGGATTCAACAART[A/C]AAGAGAGATTGAGTTGGGTGCAAAAGAATTACATGATTTATAATTATTGCAATGACACCA	0	Chr4	CDC Bronco	FORWARD	0.604	1	340
PsC62p280	Contig62	280	G	G::1	X::X	X::X	X::X	G::1	X::X	A:100.0:1	0.25	0	1	4	Gm20	38762270	137	63	exon_3_of_Glyma20g29980.1	Glyma20g29980.1	Ribosomal protein L36e family protein	CATCTTCCTTAGAACATTGGACATCTCCTCTCTCTTCTTCTTGGCACGCTTGTGGGTTCC[A/G]AGCTTYCTCTTGGCAACTTTCAATGCCCTCTTGTCCTTCCCAACCTTGAGCAACTCGGTG	0	Gm20	CDC Bronco	FORWARD	0.604	1	340
PsC10070p274	Contig10070	274	C	X::X	X::X	X::X	T:100.0:2	X::X	X::X	X::X	0.5	0	1	6	Gm11	7396870	64	274	exon_6_of_Glyma11g10280.1	Glyma11g10280.1	Transmembrane amino acid transporter family protein	TAGTATGGTGGTTCAACCTCGTACTTGGTTGCTTAGGGATGGTTCTTAGTGTTGTTTTGG[T/C]RSCYGCTGCTAYAAGGACTTTGGCTGACAAAGGGTTAAACGCTAACTTCTTCAAACCATG	0	Gm11	CDC Bronco	FORWARD	0.605	1	340
PsC14234p163	Contig14234	163	T	X::X	X::X	X::X	X::X	T::6	A:100.0:1	T::2	0.25	0	1	4	Chr5	30631363	71	163	Medtr5g074430.1_exon_5	Medtr5g074430.1	U1 small nuclear ribonucleoprotein A (AHRD V1 ***- P43332) contains Interpro domain(s) IPR012677 Nucleotide-binding, alpha-beta plait	TATAAACTTTGCTAAGAAGTAACTAATTGATATTCTGCAATCATCAGTATTTGAAGTAAA[A/T]TTTGCAMACTGTATTGGTGTAGGTCTGTTAAAAACCAATTGCAGAAGTTGTAAGTTTACA	0	Chr5	CDC Bronco	FORWARD	0.605	1	340
PsC28385p196	Contig28385	196	G	X::X	X::X	A:100.0:2	G::1	X::X	X::X	X::X	0.333333	0	1	5	Chr5	26210962	111	196	Medtr5g064750.1_exon_1	Medtr5g064750.1	Neutral amino acid transport protein (AHRD V1 ***- B9GLG8_POPTR) contains Interpro domain(s) IPR002293 Amino acid/polyamine transporter I	TTTATGAGGCTTAATCTGAGGAATAGCAATGAGTGACATTAARATAAAAGGTGCTAATGA[A/G]ACAACTCCTAAACCAACTGCAACATAACCAACTATTGTTAAACCAATGTAATTCACGAAT	0	Chr5	CDC Bronco	FORWARD	0.605	1	340
PsC1062p214	Contig1062	214	T	A:100.0:1	X::X	A:100.0:5	A:100.0:1	X::X	T::22	A:3.1:32	0.505167	1	3	2	Chr4	8565330	179	214	Medtr4g028370.1_exon_1	Medtr4g028370.1	Non-specific lipid-transfer protein (AHRD V1 *-*- A7TUG4_GOSHI) contains Interpro domain(s) IPR013770 Plant lipid transfer protein and hydrophobic protein, helical	TCCATGCCTTACTTATCTTGAAGCTCCTAATAACGCCAGTCCTCCACCRYCATGCTGTGC[A/T]GGAGTGAAGAAGCTTCTTGGTGCCGCCACCACSACGCCTGATCGTCAGGCTGCCTGTAAC	0	Chr4	CDC Bronco	FORWARD	0.606	1	340
PsC28248p386	Contig28248	386	G	X::X	X::X	G::6	X::X	X::X	A:100.0:5	X::X	0.333333	1	0	5	Gm13	23154995	68	205	exon_5_of_Glyma13g19670.1	Glyma13g19670.1	Pectin lyase-like superfamily protein	AMCTCCAACAGATGATCTAAAGCAAGTTCTTCAACACTGCACTGGATGGCAATCTGTTRC[A/G]CGGCCAGCGGATCAAACCATTTGCGCAGAATAGAAGCTAAAGGGGTTGCATACATACACT	0	Gm13	CDC Bronco	FORWARD	0.606	1	340
PsC17513p70	Contig17513	70	T	C:100.0:3	C:100.0:1	X::X	C:100.0:4	T::1	T::3	T::2	0.428571	2	1	1	Gm17	2108382	94	70	exon_2_of_Glyma17g03130.1	Glyma17g03130.1	alpha/beta-Hydrolases superfamily protein	TTTTTTTTACCTAAGGGTAAAGGTTTTGGACATCCAAATGATTCTCCTATAGTGTTGCCT[T/C]CATGGTTATCSGAAGAAGAATGTAAATACTATGCATCCAAATTTGACAAAACTGGCTTTA	0	Gm17	CDC Bronco	FORWARD	0.608	1	340
PsC14437p314	Contig14437	314	T	X::X	X::X	X::X	X::X	X::X	C:100.0:3	X::X	0.5	1	0	6	Chr2	13817001	176	232	Medtr2g037880.2_exon_5	Medtr2g037880.2	DNA-directed RNA polymerase I subunit rpa49 (AHRD V1 ***- O14086) contains Interpro domain(s) IPR009668 RNA polymerase I associated factor, A49-like	CTGCCCCCTGAAAAGATTAGTCTTCTTGTCTCTTATGTTTTGGTGCTTCACGCTTTTCAC[T/C]GACGAATTCCACACYGACTACAAAGATATATCAAAGGATCTGAGGATGACTACAGCACCT	0	Chr2	CDC Bronco	FORWARD	0.61	1	340
PsC9646p108	Contig9646	108	A	G:100.0:17	A::26	G:100.0:17	G:100.0:26	A::4	X::X	X::X	0.5	3	0	2	Chr4	31185087	166	108	Medtr4g091200.1_exon_1	Medtr4g091200.1	Reticuline oxidase-like protein (AHRD V1 ***- Q9SVG4) contains Interpro domain(s) IPR006094 FAD linked oxidase, N-terminal	CTGGAAATTTGTTCAAGATTCAATATCTTAATTATTGGACTGATGAATCTTCCGAGCAAC[A/G]TCATATGAATATTTCAARGTCTTTTCATGAATTTATGACGCCCTATGTTTCAAATTCTCC	0	Chr4	CDC Bronco	FORWARD	0.61	1	340
PsC27931p126	Contig27931	126	T	X::X	T::1	X::X	X::X	X::X	C:100.0:1	T::3	0.25	0	1	4	Gm06	17674182	85	126	exon_1_of_Glyma06g21170.1	Glyma06g21170.1		TTGCATGTTTTACAAAAGCTGCAAAATAAGAGAAACATGGATTGATAAGGAAGACAAACA[T/C]TTTTTGAGAATYGAATTCGTTGAGGAGGAGAATTATTATGGTTACTTGGGAGTCAAGAAT	0	Gm06	CDC Bronco	FORWARD	0.611	1	340
PsC6041p303	Contig6041	303	A	G:100.0:1	X::X	A::2	G:100.0:1	G:100.0:1	X::X	X::X	0.6	0	3	3	Chr7	35013610	100	97	Medtr7g109980.1_exon_3	Medtr7g109980.1	Unknown Protein (AHRD V1) contains Interpro domain(s) IPR009297 Protein of unknown function DUF952	TCAAATAGCTTCCCTCATTTTTATGGRCCATCTCGAAGCTTCATCCCTCTKCCWCTAGAC[A/G]TGGTCACAAAAGCGGAGAAGCTATCTCTCTCAAATGGCCGGTTCAGCTGTAGTTTGCTTG	0	Chr7	CDC Bronco	FORWARD	0.611	1	340
PsC7000p195	Contig7000	195	A	A::6	G:100.0:7	G:100.0:2	G:100.0:7	G:100.0:3	G:100.0:12	G:100.0:14	0.75	5	1	0	Chr3	22309764	262	195	Medtr3g070490.1_exon_1	Medtr3g070490.1	Early flowering 4 (AHRD V1 ***- Q52ZI3_PEA) contains Interpro domain(s) IPR009741 Protein of unknown function DUF1313	ACGCCGACGCCGTCCCTCAGCCACTCCGACAAACGGCGACTACTCCGACGTGGAGGACGC[A/G]GAAGACGGCGATCCCGAGGCGTGGGCGACACTGAACAAGAGTTTCCGGCAGGTTCAGTCG	0	Chr3	CDC Bronco	FORWARD	0.611	1	340
PsC8760p826	Contig8760	826	A	C:100.0:1	X::X	X::X	X::X	X::X	X::X	A::1	0.333333	0	1	5	Chr8	21632649	70	215	Medtr8g077840.2_exon_5	Medtr8g077840.2	U1 small nuclear ribonucleoprotein 70 kDa (AHRD V1 *-*- Q42404)	GAAAGGGAAGGGAAAGAGATCGTGGACGTGATCGAGAGAGAGGACGTGAYCGTGRYCGGG[A/C]ACGTGACCGTGATCGTGAGAGGGATCATGATCGAGACGTAGAACATGATCGTTATCGCGA	0	Chr8	CDC Bronco	FORWARD	0.612	1	340
PsC2582p106	Contig2582	106	A	X::X	X::X	X::X	X::X	X::X	G:100.0:2	X::X	0.5	0	1	6	Chr7	19962678	63	90	Medtr7g074570.1_exon_9	Medtr7g074570.1	2,3-bisphosphoglycerate-independent phosphoglycerate mutase (Fragment) (AHRD V1 ***- O24246) contains Interpro domain(s) IPR005995 Phosphoglycerate mutase, 2,3-bisphosphoglycerate-independent	TGGAATATATGTTGTCACTGCTGACCATGGGAATGCAGAAGATATGGTSAAGAGGGACAA[A/G]TCAGGAAAACCTCAGCTAAAGGATGGACAAGTCCAGATTCTTACTTCTCATACTCTTGAG	0	Chr7	CDC Bronco	FORWARD	0.613	1	340
PsC23559p226	Contig23559	226	G	T:100.0:3	X::X	X::X	X::X	G::2	X::X	X::X	0.333333	1	0	5	Chr6	20146420	145	147	Medtr6g086300.1_exon_9	Medtr6g086300.1	Aldehyde dehydrogenase (AHRD V1 **** Q70SZ7_CROSA) contains Interpro domain(s) IPR015590 Aldehyde dehydrogenase	ACACTGTGTCGAGATCGATTCGTGCTGGAATTATTTGGATTAATTGTTACTTTGMAYTTG[T/G]AAATGACATTCCTTATGGAGGTTACAAGATGAGTGGATTTGGAAGAGATTTTGGGTTGGA	0	Chr6	CDC Bronco	FORWARD	0.614	1	340
PsC29043p181	Contig29043	181	A	A::15	G:100.0:14	A::15	A::8	A::17	G:100.0:14	G:100.0:9	0.375	3	0	0	Gm17	1286585	89	181	exon_2_of_Glyma17g02060.1	Glyma17g02060.1		TCCGTGGCATTTTGATAACCGATGTAACGACGGAGTTCATTACGGAAGGGCTCCGGCGAA[A/G]TTGAAGTKGAGAGATGGTGAAATTGGTCATCAGTATTTTGTGGACCTTATGTTAGGTCAT	0	Gm17	CDC Bronco	FORWARD	0.614	1	340
PsC21269p146	Contig21269	146	T	X::X	C:100.0:1	T::2	X::X	X::X	C:100.0:1	X::X	0.5	0	2	4	Gm09	7518069	102	146	exon_9_of_Glyma09g08350.1	Glyma09g08350.1	Transcriptional factor B3 family protein / auxin-responsive factor AUX/IAA-related	GACATCCTTACCACAAGACTCACAATTTCAGCAACAGATAGATCCGCAACAAGCAAGTCT[T/C]TTTCAGCGGCAGCAGCAGCAACAAACTCAATTGCAACAATCTTCATTACAGTTATTGCAA	0	Gm09	CDC Bronco	FORWARD	0.615	1	340
PsC25237p147	Contig25237	147	G	G::2	X::X	X::X	X::X	X::X	A:100.0:4	G::4	0.25	1	0	4	Gm10	44379649	104	147	exon_1_of_Glyma10g36200.1	Glyma10g36200.1	sucrose-proton symporter 2	GGTATGATGGATACCGAGCAGCTGGACATAAGGAGTTAAAAGYGAGAGTTGTAGGGCCCA[A/G]CCGAATTGAACACCGGCTGCGATGGATGCAACCACCATGATCTTACGGAGGGGACTTGGT	0	Gm10	CDC Bronco	FORWARD	0.615	1	340
PsC29684p358	Contig29684	358	A	X::X	A::1	X::X	A::2	X::X	T:100.0:1	X::X	0.25	0	1	4	Chr4	29903820	78	135	Medtr4g086840.1_exon_5	Medtr4g086840.1	Two-component response regulator ARR14 (AHRD V1 *--- Q8L9Y3) contains Interpro domain(s) IPR006447 Myb-like DNA-binding region, SHAQKYF class	GATGTCTCAAGAACCATACAATGGATCTTCCAAAGGTAGCAGTTCGGCSTCCGGTTCYCC[A/T]CAAAGTCCCCTTCATTTAGCTACAGGATCCCGGGGAGGGACATCCCGAACTGAAGGTGAT	0	Chr4	CDC Bronco	FORWARD	0.616	1	340
PsC7991p378	Contig7991	378	T	X::X	C:100.0:1	T::1	C:100.0:3	T::5	T::7	T::8	0.285714	1	1	1	Gm06	11617161	81	109	exon_5_of_Glyma06g14820.2	Glyma06g14820.2	Chalcone-flavanone isomerase family protein	GAATGCCAATGTTGTTGAGACTATTCAGAAATGGTATCTTGCTGGYTCAAGGGCTATATC[T/C]CCTTCAACCATTAAATCTTTGGCTACGAATCTCTCTGAGGAACTGTCCAAATGAAGAAAA	0	Gm06	CDC Bronco	FORWARD	0.616	1	340
PsC4941p186	Contig4941	186	T	X::X	T::1	X::X	X::X	C:100.0:5	X::X	C:100.0:2	0.5	1	1	4	Chr3	2280188	81	63	Medtr3g010220.2_exon_6	Medtr3g010220.2	KH domain-containing protein At4g26475 (AHRD V1 ***- Q0WLR1) contains Interpro domain(s) IPR004087 K Homology	GGAGATGATGAGAGGTAAACCTGGGTATGAGCATCTGAATGAACCTCTCCATATTCTAGT[T/C]GAGGCAGAATTACCGGCTGAAATAATAGATGCTCGCCTGATGCAGGCACGTGAAATACTC	0	Chr3	CDC Bronco	FORWARD	0.617	1	340
PsC1939p644	Contig1939	644	C	C::43	C::74	T:100.0:53	T:100.0:55	T:100.0:32	C::28	C::19	0.375	3	0	0	Chr3	22139280	168	131	Medtr3g070210.1_exon_2	Medtr3g070210.1	Aquaporin protein PIP11 (AHRD V1 ***- Q946J9_MEDTR) contains Interpro domain(s) IPR012269 Aquaporin	GTTCTACATCGTGATGCAGGTTCTTGGTGCTATCTGCGGTGCTGGTGTGGTTAAGGGTTT[T/C]GAAGGAAAAGCYTTCTACGGAAAAGTTCACGGTGGTGCTAACTTTGTTGCTCCTGGTTAC	0	Chr3	CDC Bronco	FORWARD	0.618	1	340
PsC3122p607	Contig3122	607	C	C::2	X::X	C::2	C::2	C::3	T:100.0:1	T:100.0:3	0.285714	1	1	1	Chr8	4308473	136	607	Medtr8g018690.1_exon_9	Medtr8g018690.1	Lipoxygenase (AHRD V1 **** Q43817_PEA) contains Interpro domain(s) IPR001246 Lipoxygenase, plant	ACCAATAGAGGCCTACAAGAAGTTCGGAAAGAAGTTGGCTGAAATCGAGCAAAAGCTCGT[T/C]CAAAGGAACAATGAYGAGTCATTGAGAAACCGTTACGGACCAGTGAAGATGCCATACACT	0	Chr8	CDC Bronco	FORWARD	0.619	1	340
PsC17261p310	Contig17261	310	G	X::X	X::X	G::1	X::X	X::X	A:100.0:1	G::3	0.25	0	1	4	Chr1	14529505	99	229	Medtr1g051150.1_exon_13	Medtr1g051150.1	Cleavage and polyadenylation specificity factor subunit 2 (AHRD V1 *-*- Q9LKF9) contains Interpro domain(s) IPR007304 TAP42-like protein	AGATAGAGCTAGAGCTTTGGATGATTGGAAGGATGATAATCCACGAGGTGCAGGAAATTC[A/G]AAGCTTACCCCTTGTGGYTAACTGAATCGATTTTTCTCAGGTTGAAGGATAATGAGCTAG	0	Chr1	CDC Bronco	FORWARD	0.621	1	340
PsC19697p145	Contig19697	145	C	X::X	X::X	X::X	C::1	X::X	C::3	T:100.0:1	0.25	0	1	4	Chr8	24356788	106	145	Medtr8g087470.1_exon_1	Medtr8g087470.1	Fasciclin-like arabinogalactan protein 11 (AHRD V1 *-*- Q8LEJ6) contains Interpro domain(s) IPR000782 FAS1 domain	TCCACTTGTACCAACAACACCAACAGGTGCACCATCACCCCTCATCCCAAAAGGACCCAC[T/C]ATTGACATAATCARCATCCTCCAAAAAGCAAAGAGATTTTCCGTCCTAATCCGTCTTCTC	0	Chr8	CDC Bronco	FORWARD	0.621	1	340
PsC8008p282	Contig8008	282	A	X::X	C:100.0:1	X::X	X::X	A::3	X::X	C:100.0:2	0.5	0	2	4	Chr5	1928132	86	282	Medtr5g009240.1_exon_5	Medtr5g009240.1	PHD finger-related protein (AHRD V1 ***- B2WS81_ARAHA) contains Interpro domain(s) IPR013993 Zinc finger, N-recognin, metazoa	GAAAATGGCCAAGCAAAAAAAGAGAACAAAAGTTGCAGGAACTGGAGGGTGCTGCAGTCT[A/C]AGTTTTTTAATAARCTTGGGCACGTAGAGAAAGTTGAGATCTTGAAGGGCATTGAAGAGA	0	Chr5	CDC Bronco	FORWARD	0.621	1	340
PsC21309p82	Contig21309	82	C	X::X	T:100.0:4	T:100.0:4	T:100.0:1	X::X	C::1	X::X	0.6	2	1	3	Chr5	41241376	372	82	Medtr5g096670.2_exon_5	Medtr5g096670.2	Unknown Protein (AHRD V1)	TCGTCAAGCTCTTCGCGAACTTCTTTTCACTTCTCCTAATGCACTYCAATACCTCTCTGG[T/C]GTCATCCTCTTCGAGGAAACTCTTTACCAGAAGTCCTCAGAAGGGAAGCCTTTTGTTGAA	0	Chr5	CDC Bronco	FORWARD	0.622	1	340
PsC13625p242	Contig13625	242	T	C:100.0:11	T::6	T::7	C:100.0:9	T::8	T::5	C:100.0:15	0.375	3	0	0	Chr8	2731642	96	242	Medtr8g013670.1_exon_2	Medtr8g013670.1	Unknown Protein (AHRD V1)	TGAAGAGAAGTGGGTGGGGTTCTGATGTTGAACCTGATGAGTATRTTGTTAAGGTTTTGA[T/C]TAATGGGTTTAAGGGTTTTGGAGATGAAGAACTTGCCCAACAGATTCAAAATGAGTATGA	0	Chr8	CDC Bronco	FORWARD	0.623	1	340
PsC8704p377	Contig8704	377	G	C:100.0:2	C:100.0:3	X::X	C:100.0:2	C:100.0:4	X::X	G::5	0.666667	2	2	2	Chr4	37123631	95	215	Medtr4g107940.1_exon_16	Medtr4g107940.1	Delta-1-pyrroline-5-carboxylate dehydrogenase 1 protein (AHRD V1 **** C6ZLD1_MALDO) contains Interpro domain(s) IPR015590 Aldehyde dehydrogenase	AGACTACGAAATTAGATGGTGAGATTAGGATTTAGAATAAATTTTAGGGAATCTGGCTTT[C/G]ATTAGTAGTAGAGAATGAAATGATATTTCCCATCACAGTTTTATATTTATATATTTTAGA	0	Chr4	CDC Bronco	FORWARD	0.623	1	340
PsC13009p652	Contig13009	652	A	A::9	C:100.0:3	A::11	A::8	C:100.0:3	C:100.0:9	C:100.0:2	0.5	3	1	0	Chr4	39944181	83	514	Medtr4g115580.1_exon_4	Medtr4g115580.1	Adiponectin receptor protein 2 (AHRD V1 ***- Q86V24) contains Interpro domain(s) IPR004254 Hly-III related	GAAAAGTCCCATCGAGCAGAACAACATAGCACGAAACGCGCGATGTTTTCCAGTAGAAAG[A/C]GTTGGAGAAAGCAAYGTTACTATAGTGAATAGTCCCATGGCTGTAATACCAGCCAGGTAG	0	Chr4	CDC Bronco	FORWARD	0.624	1	340
PsC8268p528	Contig8268	528	G	A:100.0:5	G::7	A:100.0:13	A:100.0:14	G::7	A:100.0:5	G::2	0.5	4	0	0	Gm13	27641284	178	437	exon_12_of_Glyma13g24260.1	Glyma13g24260.1	Guanylate-binding family protein	AATGTCAGCCCTTAAGTCCCGCAGTAATACAGCTGAAGCAAGGTTGGCAGCAGCAAAGGA[A/G]CAAATTAARTCTGCTGAAGAGGAGGCTGAAGAATGGAAACGGAAGTATGATATTGCCGTC	0	Gm13	CDC Bronco	FORWARD	0.624	1	340
PsC8513p430	Contig8513	430	T	X::X	X::X	X::X	X::X	T::1	G:100.0:2	T::1	0.25	0	1	4	Chr4	35148179	87	225	Medtr4g101630.1_exon_6	Medtr4g101630.1	Acid beta-fructofuranosidase (AHRD V1 ***- Q43857) contains Interpro domain(s) IPR001362 Glycoside hydrolase, family 32	GCCAAACTTTGAGAGAGGCAGTGACATTGGTTTCAATAGCATKGTTGAATAAGAACAMTC[T/G]AGCAGCTCCATAAATTGCCCTTGTTGGATAAACTCTTGATGTTATACATGTTCTTCCACC	0	Chr4	CDC Bronco	FORWARD	0.624	1	340
PsC14590p300	Contig14590	300	T	X::X	X::X	T::1	X::X	C:100.0:2	X::X	X::X	0.333333	0	1	5	Chr4	38336161	108	300	Medtr4g112900.1_exon_6	Medtr4g112900.1	Serine/threonine protein kinase (AHRD V1 **** Q45HK2_GOSHI) contains Interpro domain(s) IPR002290 Serine/threonine protein kinase	AATGGATCTAAAAGAAGTAATAGTTCATCGCCCCACAGAGTTAACAATATCTGTAKCWKT[T/C]TCAGTTTTGGTGATAGTCTAGATAGTCGGGCCTTGGGTTTAYTWAAAGAATTGTTTATCA	0	Chr4	CDC Bronco	FORWARD	0.625	1	340
PsC9761p166	Contig9761	166	T	C:100.0:18	C:100.0:9	T::16	C:100.0:15	T::6	C:100.0:14	C:100.0:18	0.625	5	0	0	Chr1	5407458	284	166	Medtr1g018320.1_exon_3	Medtr1g018320.1	Sigma factor sigB regulation protein rsbQ (AHRD V1 ***- B6TRW7_MAIZE) contains Interpro domain(s) IPR000073 Alpha/beta hydrolase fold-1	ACCGCTGGCGGTTGGGGCGGATGTTCCGACAGCCGTTAGAGAATTTTCTAGAACACTTTT[T/C]AACATGAGACCTGACATATCACTATTCGTTTCAAGGACGGTTTTCAACAGTGATCTAAGA	0	Chr1	CDC Bronco	FORWARD	0.625	1	340
PsC16885p159	Contig16885	159	C	X::X	X::X	X::X	X::X	X::X	X::X	T:100.0:2	0.5	0	1	6	Chr4	44760443	66	159	Medtr4g128210.1_exon_1	Medtr4g128210.1	Genomic DNA chromosome 5 P1 clone MUA2 (AHRD V1 ***- Q9FKM4_ARATH)	GTGGGGTTTACATGTGTAACTGATTTGTATTCATAGATGATTTTTAGGACCTATAGTTTT[T/C]AGTTGTGTTCCTGAGATTGTATGATTTGGTTGTTTATAAACATCTTGGATATTGAGCATG	0	Chr4	CDC Bronco	FORWARD	0.626	1	340
PsC21302p253	Contig21302	253	C	X::X	C::2	T:100.0:2	X::X	T:100.0:1	C::1	X::X	0.4	0	2	3	Chr1	19982380	85	253	Medtr1g079790.1_exon_1	Medtr1g079790.1	Ethylene receptor 6 (AHRD V1 **** B9I5L7_POPTR) contains Interpro domain(s) IPR014525 Signal transduction histidine kinase, hybrid-type, ethylene sensor	CAAGTTGCTGTTTCTTCAATTCATAGCCTTTATAGTTCTATGTGGTATMACTCATTTACT[T/C]AATGCTTTTTCTTATCACGGTCCTCCTTCTTTTCGATTGTTGCTTTGTATTACTGTTGCT	0	Chr1	CDC Bronco	FORWARD	0.626	1	340
PsC9040p80	Contig9040	80	G	X::X	X::X	X::X	A:100.0:2	X::X	G::1	X::X	0.333333	0	1	5	Gm17	40983149	65	80	exon_5_of_Glyma17g37160.1	Glyma17g37160.1	Wound-responsive family protein	CTAATGGCAGCAATTCGCAATGTTCCAATTGCTAGGCCTACTTTATACCAAGCAGTKWTG[A/G]AATGAAAGTAATAGAGTCAGGCAAACTGTCAATACAGTTACCTAGTTTTGATGGCCGGTT	0	Gm17	CDC Bronco	FORWARD	0.626	1	340
PsC12982p223	Contig12982	223	T	T::7	T::14	G:100.0:16	T::16	T::10	A:100.0:5	G:100.0:12	0.375	3	0	0	Chr5	40705804	126	223	Medtr5g095510.1_exon_1	Medtr5g095510.1	Pre-mRNA-splicing factor ISY1 homolog (AHRD V1 ***- Q6AYB3) contains Interpro domain(s) IPR009360 Isy1-like splicing	GGAGATGAGGGATAAGTCGGATATGAAAGAGAGGGAATTCATTGTTCACGTGCCGTTGCC[T/G]GATGAAAAGGAGATTGAGAAGATGGTGTTGCAGAAGAAGAAGACGGATTTGTTGAATAAG	0	Chr5	CDC Bronco	FORWARD	0.628	1	340
PsC4403p76	Contig4403	76	T	C:100.0:18	T::5	C:100.0:12	C:100.0:12	C:100.0:7	X::X	X::X	0.666667	4	0	2	Chr7	2948062	360	76	Medtr7g012260.1_exon_8	Medtr7g012260.1	Cyclic nucleotide-gated ion channel 2 (AHRD V1 **** O65718) contains Interpro domain(s) IPR000595 Cyclic nucleotide-binding	CCAAAGTCTAAGCAAAGGCATCGTAGCAACTAGTGTCCTCGAACCAGGAGGATTTTTAGG[T/C]GACGAACTACTTTCTTGGTGYCTAAGACGCCCTTTTATCGACCGGCTYCCAGCCTCCTCA	0	Chr7	CDC Bronco	FORWARD	0.629	1	340
PsC1441p368	Contig1441	368	T	T::70	T::65	G:100.0:75	T::92	T::49	G:100.0:64	T::67	0.25	2	0	0	Chr1	8509874	68	368	Medtr1g026090.1_exon_3	Medtr1g026090.1	60S ribosomal protein L23 (AHRD V1 ***- B4FGL4_MAIZE) contains Interpro domain(s) IPR000218 Ribosomal protein L14b/L23e	CTTCATGTACTTTGAAGATAATGCTGGTGTCATTGTGAATCCTAARGGWGAAATGAAAGG[T/G]TCTGCCATCACTGGTCCAATCGGTAAGGAGTGTGCTGATCTATGGCCAAGGATTGCAAGT	0	Chr1	CDC Bronco	FORWARD	0.63	1	340
PsC19853p376	Contig19853	376	C	C::2	T:100.0:3	T:100.0:1	X::X	X::X	X::X	C::1	0.4	1	1	3	Chr7	36844819	93	376	Medtr7g113780.1_exon_1	Medtr7g113780.1	Elongation of fatty acids protein 3 (AHRD V1 *-** P40319) contains Interpro domain(s) IPR002076 GNS1/SUR4 membrane protein	AACTAACTCCTCCGTCCACGTCATCATGTACTCTTACTACTTCCTCACCGCYGTCGGRAT[T/C]CGACCGCCGTGGAAACGCGCGGTCACGGATTGTCAGATTGTTCAGTTCGTGTTCAGCTTT	0	Chr7	CDC Bronco	FORWARD	0.63	1	340
PsC26649p371	Contig26649	371	T	X::X	A:100.0:1	T::2	X::X	X::X	X::X	X::X	0.333333	0	1	5	Chr2	13790878	78	371	Medtr2g037850.1_exon_11	Medtr2g037850.1	Subtilisin-like serine protease (AHRD V1 **** O64481_ARATH) contains Interpro domain(s) IPR015500 Peptidase S8, subtilisin-related	TAGTTTCCACATTTTGAATTTTGCTAAGATCATCTAGTGATAAGTTAAATTTCTTCTTTT[A/T]CTAAAGATTTTCATGTATCTTCAATCCACTTTCTCCCACAATTACTTGATTACAACAGGT	0	Chr2	CDC Bronco	FORWARD	0.63	1	340
PsC17488p267	Contig17488	267	T	X::X	X::X	T::8	X::X	T::2	C:100.0:4	X::X	0.25	1	0	4	Chr6	23106107	71	98	Medtr6g092630.1_exon_8	Medtr6g092630.1	Unknown Protein (AHRD V1) contains Interpro domain(s) IPR013216 Methyltransferase type 11	CGATGTATGTCGTGTACTCAAGGAAGCTCTYTGCCRCTTAAGAGAAATATGAAATCAGAA[T/C]TTATAGCAGTGTGTTTACGTATCAGCAGTAACTGTGATGAGGAATTCGTTCCTATTGTAT	0	Chr6	CDC Bronco	FORWARD	0.631	1	340
PsC25389p272	Contig25389	272	A	X::X	X::X	C:100.0:2	X::X	C:100.0:1	X::X	C:100.0:2	0.75	0	3	4	Gm10	7460866	174	272	exon_2_of_Glyma10g08550.1	Glyma10g08550.1	F-box family protein	GTTTTTTGTCTTCTCATTCAAGGACTGACCTCTCTGGAATAATGAGGAACAGTCMTCTGA[A/C]TTTTCTAAAGTTCGTTTTTATGGAAAGCGTTGTGTATCATTCTCTCTTGACGACTATCGT	0	Gm10	CDC Bronco	FORWARD	0.631	1	340
PsC22400p68	Contig22400	68	T	X::X	T::3	A:100.0:2	T::3	T::1	X::X	A:100.0:3	0.333333	1	1	2	Chr3	18327551	216	68	Medtr3g058160.1_exon_15	Medtr3g058160.1	Ent-kaur-16-ene synthase, chloroplastic (AHRD V1 **** Q39548) contains Interpro domain(s) IPR005630 Terpene synthase, metal-binding domain	GCATATGATTCATAGTGATGGAGTTGTTACTTACGAAGACGCCGTTGATAAGATGAAGGG[A/T]GTTATTGAGGATAAGAGAAGAGAACTCCTGAGATTAGTTTTGAAGGAAAAAGGAAGCTTA	0	Chr3	CDC Bronco	FORWARD	0.634	1	340
PsC5683p494	Contig5683	494	G	T:100.0:1	X::X	X::X	X::X	G::3	X::X	G::1	0.25	0	1	4	Chr4	31205595	67	275	Medtr4g091240.1_exon_10	Medtr4g091240.1	External NADH-ubiquinone oxidoreductase 1, mitochondrial (AHRD V1 ***- P40215) contains Interpro domain(s) IPR018247 EF-HAND 1 IPR018249 EF-HAND 2	ACGCCTTGAGAATTTTTACTTCATGTACGAATTTCTTACATGCCCCTYTCMKTYTGTTTT[T/G]TACTTTCGGTATTGGAATTGTGGCATTAGTGGATCTCCGAGTTTTGCAGATCTATTTCGG	0	Chr4	CDC Bronco	FORWARD	0.634	1	340
PsC11912p152	Contig11912	152	G	A:100.0:4	A:100.0:6	A:100.0:10	A:100.0:6	A:100.0:10	G::2	G::2	0.625	5	0	0	Gm19	36273932	73	152	exon_3_of_Glyma19g28700.1	Glyma19g28700.1	NDH-dependent cyclic electron flow 1	TTCGATGTCAGGGAAATATGGAAAGGACTATTTTGTGTGCACTGGTCCTGCTTCAATGTT[A/G]GTGCCTGTGACWGTGAATCCTGGTGAAGAATGGAGAGGAGCACAAGTTATTGAGCATGAT	0	Gm19	CDC Bronco	FORWARD	0.635	1	340
PsC5055p843	Contig5055	843	G	G::6	G::15	A:100.0:11	A:100.0:5	A:100.0:6	A:100.0:9	X::X	0.571429	4	0	1	Chr8	4344424	124	163	Medtr8g018730.3_exon_2	Medtr8g018730.3	Seed lipoxygenase (AHRD V1 **** P24095) contains Interpro domain(s) IPR001246 Lipoxygenase, plant	AGTCACACTGACAAGGAAGAACTCAGCAGAAGTGTAGTTTCTTATGTAAAAAGCTCCAGG[A/G]ATTCCAAAATTTGCATCATAYTCAAAATAAATACTGAATGCATCTTGTCTTGCTCCCAAT	0	Chr8	CDC Bronco	FORWARD	0.636	1	340
PsC7153p118	Contig7153	118	C	C::10	X::X	C::4	X::X	C::7	A:100.0:4	A:100.0:3	0.333333	2	0	2	Chr3	32132670	271	118	Medtr3g093400.1_exon_1	Medtr3g093400.1	Unknown Protein (AHRD V1)	TCATGAGTATTTTCATGTCCCCTATGATGGCAGTGATTGGCACTCGCGGAAAAAAACGAG[A/C]TAAAAAACGCGGCTCCGGCGTCGGAGTCAGAGCTGAAGAAGAGAAACGAAGAGCTCGAGA	0	Chr3	CDC Bronco	FORWARD	0.636	1	340
PsC17469p484	Contig17469	484	C	X::X	C::1	X::X	C::1	X::X	T:100.0:1	X::X	0.25	0	1	4	Chr4	42133406	180	330	Medtr4g121960.2_exon_5	Medtr4g121960.2	Ubiquitin carrier protein E2 32 (AHRD V1 **** Q9LSP7) contains Interpro domain(s) IPR000608 Ubiquitin-conjugating enzyme, E2	AAAGTCAGAGACAAGAGTTCAAAATCTGAAACCAGAGACAAGGGTTCAAAAACCTGATGA[T/C]CGATTGTTCACMGTGGCAGCTATTGGACTTGCTATAGCAATTATGGTTCTTCTGCTGAAG	0	Chr4	CDC Bronco	FORWARD	0.637	1	340
PsC12100p178	Contig12100	178	T	X::X	X::X	X::X	X::X	X::X	G:100.0:2	X::X	0.5	0	1	6	Chr3	36539054	71	178	Medtr3g104230.1_exon_1	Medtr3g104230.1	Unknown Protein (AHRD V1)	TGATGTTGAAGAAGGAGAGTTGGTRGAGCCGAATTCSAAAATTTCTGTGGGACAAAGTAG[T/G]GTTGGAGATATCACTGAAGCAAAACAAGAATCTCATGGTGAGAACTCAAAGTGTGGAGCT	0	Chr3	CDC Bronco	FORWARD	0.638	1	340
PsC15954p193	Contig15954	193	T	T::15	T::24	A:100.0:19	T::16	A:100.0:13	A:100.0:12	A:100.0:6	0.5	4	0	0	Chr8	5443798	91	122	Medtr8g022040.1_exon_5	Medtr8g022040.1	Tetratricopeptide repeat protein 28 (AHRD V1 *--- Q96AY4) contains Interpro domain(s) IPR011990 Tetratricopeptide-like helical	GTCGATCTCCGAAAGAGAAGGAGAAGAMTCTGGAAGCACAGAAGCTTTTGGAGCAATTGC[A/T]GATTGTTAYACTGAGCTTGGAGACCTTGAAAAAGCAGGACAATACTATGACAAGTATATT	0	Chr8	CDC Bronco	FORWARD	0.638	1	340
PsC4310p336	Contig4310	336	A	X::X	X::X	A::3	X::X	X::X	A::1	C:100.0:1	0.25	0	1	4	Gm19	15032451	119	198	exon_4_of_Glyma19g11770.4	Glyma19g11770.4	highly ABA-induced PP2C gene 2	GTAAGGAAATGCTTGAAAGGGAAAATAAGGAGAGTTTGTGATGGGGTTGKGAATCAGACK[A/C]GTCGTGCTGCTGAAGCTGCAGCATTATTGTCTGAGATAGCATTGGCAAAGGGTAGCAGGG	0	Gm19	CDC Bronco	FORWARD	0.638	1	340
PsC2124p220	Contig2124	220	A	X::X	X::X	X::X	A::1	A::2	X::X	G:100.0:3	0.25	1	0	4	Gm07	774595	71	113	exon_7_of_Glyma07g01240.1	Glyma07g01240.1	transmembrane nine 7	ATTCTTTACKTTGGGTATATGATTATTGTTTCATATGCCTTCKTTGTTGTGACTGGAACT[A/G]TTGGATTCTACGCTTGCTTCTGGTTTGTCCGCAAGATCTACTCTTCTGTGAAGATTGATT	0	Gm07	CDC Bronco	FORWARD	0.639	1	340
PsC9580p241	Contig9580	241	T	C:100.0:1	X::X	C:100.0:1	X::X	X::X	X::X	T::1	0.5	0	2	4	Gm11	16416549	69	241	exon_19_of_Glyma11g19660.1	Glyma11g19660.1	vacuolar protein sorting 41	TGGAAGATGTTGTATATGTTTTGACCCATTTTCTATACAGAATGTAKCAGTCTYAGTTTY[T/C]TTTTGCTGTCATGGTTATCACACAACTTGTCTCACGGATTCATACTTCACTAATAGTATC	0	Gm11	CDC Bronco	FORWARD	0.639	1	340
PsC10512p236	Contig10512	236	A	A::8	A::17	X::X	X::X	A::17	G:100.0:1	G:100.0:5	0.333333	1	1	2	Chr4	34575274	88	193	Medtr4g100420.1_exon_1	Medtr4g100420.1	Ethylene-responsive transcription factor 5 (AHRD V1 **** O80341) contains Interpro domain(s) IPR001471 Pathogenesis-related transcriptional factor and ERF, DNA-binding	GTCAATTTGGACTGGGTTTTGGGACGTTGATGTAAAGGGAACGTTCAGCGTTCCACCGTT[A/G]TCGCCGTTATCTTCCTTTTGTTTTTCACCTCTAGTGGCTGTGTGAATTTTCTATTTTGGG	0	Chr4	CDC Bronco	FORWARD	0.64	1	340
PsC16160p78	Contig16160	78	C	X::X	X::X	X::X	T:100.0:1	X::X	X::X	T:100.0:2	0.666667	0	2	5	Chr4	23098220	120	78	Medtr4g072600.1_exon_1	Medtr4g072600.1	Auxin-induced protein-like protein (AHRD V1 ***- Q681Q1_ARATH) contains Interpro domain(s) IPR003676 Auxin responsive SAUR protein	ATACTTGAACCAACCTTCGTTTCAAGACTTATTGAATCAAGCCGAGGAACAATTYGAATA[T/C]GATCATCCAATGGGCGGTCTCACTATTCCTTGCAGAGAAGAAATTTTCTTAGATATTACT	0	Chr4	CDC Bronco	FORWARD	0.642	1	340
PsC22564p218	Contig22564	218	C	X::X	G:100.0:1	C::1	C::1	X::X	X::X	X::X	0.25	0	1	4	Gm07	4780075	195	218	exon_2_of_Glyma07g06070.1	Glyma07g06070.1	cellular apoptosis susceptibility protein, putative / importin-alpha re-exporter, putative	GAAACTGACATGCCAGATATTGCAGAAAAAGTGGGTTACACTGACACKTTTGTCCGACTT[C/G]ACAATGCTGGAAAGAACGTAGAAGATCCACTTCAAGATATAAGAGATCCCCGGGAATTTT	0	Gm07	CDC Bronco	FORWARD	0.642	1	340
PsC5815p86	Contig5815	86	A	X::X	A::2	X::X	X::X	G:100.0:1	A::2	X::X	0.25	0	1	4	Gm20	34464950	101	86	exon_3_of_Glyma20g24820.2	Glyma20g24820.2	Protein kinase superfamily protein	AGGGATAGGAGAAGAGAAAAGGAAAGAGATAGGAGCAGAGACACAGTKTATGAGAGRGAT[A/G]GGAGAAGGGAAATGGAAAGAGATATGAGCAAGGACAGAACAAGGGGTGGTGAGAGAGATA	0	Gm20	CDC Bronco	FORWARD	0.643	1	340
PsC15474p86	Contig15474	86	T	T::22	C:100.0:15	T::15	T::29	T::5	C:100.0:62	T::3	0.25	2	0	0	Chr5	24110637	285	86	Medtr5g059820.1_exon_4	Medtr5g059820.1	Nitrate reductase (Fragment) (AHRD V1 **** Q9SYR0_SOYBN) contains Interpro domain(s) IPR012137 Nitrate reductase NADH dependant	TCAAGTGGCGAATGCGATTTTGAAGGACGTCGATGATCGAACTGAAATGCATGTYGTTTA[T/C]GCGAACCGGACGGAGGATGACATATTGTTGAGGGAAGAGTTGGATGAATGGGCTAAGATA	0	Chr5	CDC Bronco	FORWARD	0.644	1	340
PsC2857p99	Contig2857	99	C	X::X	X::X	X::X	C::1	C::2	G:100.0:1	G:100.0:1	0.4	0	2	3	Chr2	2462458	407	99	Medtr2g010380.1_exon_1	Medtr2g010380.1	Cytochrome P450 monooxygenase CYP89A28 (AHRD V1 ***- Q2MJ05_MEDTR) contains Interpro domain(s) IPR002401 Cytochrome P450, E-class, group I	TTTGCAGAAACTTCCTTATCTGAAATGTGTGGTTTTGGAAGGGTTGAGGCGTCATCCACC[C/G]GGGCATTTTGTGTTGCCCCATGCTGTGACAGAAGATGTGGTTTTGAATGGTTATTTGGTG	0	Chr2	CDC Bronco	FORWARD	0.644	1	340
PsC4635p485	Contig4635	485	G	A:100.0:4	X::X	G::1	A:100.0:2	T:100.0:2	T:100.0:4	X::X	0.666667	2	2	2	Chr4	31931871	117	455	Medtr4g092920.1_exon_6	Medtr4g092920.1	Heat shock protein (AHRD V1 ***- B6U4A3_MAIZE) contains Interpro domain(s) IPR012725 Chaperone DnaK	AGATTCCAGCCGAAGTTGCCAAAGAGATTGAAGATGCAGTCTCAGATTTGAGAACGGCAA[T/G]GGCAGGGGAAAATGCCGACGATATCAAGGCAAAACTTGATGCAGCAAACAAAGCCGTGTC	0	Chr4	CDC Bronco	FORWARD	0.644	1	340
PsC15344p247	Contig15344	247	G	X::X	X::X	G::1	G::6	T:100.0:3	X::X	T:100.0:1	0.4	1	1	3	Chr3	19790168	64	247	Medtr3g062600.1_exon_2	Medtr3g062600.1	60S ribosomal protein L10 (AHRD V1 ***- Q3SC85_SOLLC) contains Interpro domain(s) IPR001197 Ribosomal protein L10e	CTCGTCTACGCCTTTTTTCTTCATCCCTACGTCGTAGATTCGGATCTTTGGATCGGGAAC[T/G]CCGCGGCAGAAGCGCGATTTTGGATACGGTTTGTTCTTTATCTGACGGTAACATCTCGCC	0	Chr3	CDC Bronco	FORWARD	0.645	1	340
PsC1725p227	Contig1725	227	C	T:100.0:66	C::83	C::29	T:100.0:72	C::64	X::X	T:100.0:3	0.428571	3	0	1	Chr8	25935127	116	130	Medtr8g091910.1_exon_5	Medtr8g091910.1	60S ribosomal protein L6 (AHRD V1 ***- P34091) contains Interpro domain(s) IPR000915 Ribosomal protein L6E	GATTGAGAGTGTCCCGGATTTGAAGACTTATCTAGGTGCTAGGTTTTCWCTCAAGGCCGG[T/C]GTGAAGCCACATGAGCTAGTCTTTTAGGCTGGATGAAATAGCGATGTTATGCTTTGTTGT	0	Chr8	CDC Bronco	FORWARD	0.646	1	340
PsC4971p283	Contig4971	283	C	X::X	C::4	T:100.0:3	C::1	C::3	T:100.0:1	T:100.0:1	0.428571	1	2	1	Chr1	15793704	243	283	Medtr1g061760.1_exon_4	Medtr1g061760.1	Unknown Protein (AHRD V1) contains Interpro domain(s) IPR004263 Exostosin-like	AGATCATTATGTTCCTCCGTTCAGTGATGTTTTGAATTGGAAGTCYTTTTCGGTTGAGGT[T/C]TCGGTTGAAGATATTCCGAAGTTGAAGGATATTTTGATGAGAATAACTCCAACACAGTAT	0	Chr1	CDC Bronco	FORWARD	0.646	1	340
PsC8865p668	Contig8865	668	C	T:100.0:20	C::15	T:100.0:16	T:100.0:10	T:100.0:5	T:100.0:11	T:100.0:11	0.75	6	0	0	Chr5	5277645	118	77	Medtr5g015790.1_exon_5	Medtr5g015790.1	BTB/POZ domain-containing protein At1g30440 (AHRD V1 **-- Q9S9Q9) contains Interpro domain(s) IPR004249 NPH3	TTTTGTTTTACTGTAATSGGAGAAGGATTATCATGCCTAATCAAGTGTTATTAAGACAAT[T/C]TGTAAGCATTTTTAAGATATAAGGTTAACTAACTAGAATCAACTGCTAATGAGCTTATAT	0	Chr5	CDC Bronco	FORWARD	0.646	1	340
PsC26900p157	Contig26900	157	C	T:100.0:1	X::X	X::X	T:100.0:1	X::X	X::X	T:100.0:1	0.75	0	3	4	Chr5	35826488	146	157	Medtr5g085300.1_exon_1	Medtr5g085300.1	Tyrosine specific protein phosphatase family protein (AHRD V1 ***- Q32W70_CAPAN) contains Interpro domain(s) IPR020428 Protein-tyrosine phosphatase, dual specificity phosphatase, eukaryotic	AAAAATCAAACTCAGTATCACTGATCACAACAACCTCAAACTCACAACCACCGTYGATGA[T/C]GATGATGTTTGTGACAAAATTGACGGCGAGGATCTCTTCATTCCACCTCTCAATTTTTCT	0	Chr5	CDC Bronco	FORWARD	0.648	1	340
PsC10854p352	Contig10854	352	C	C::1	G:100.0:1	C::2	X::X	X::X	X::X	X::X	0.25	0	1	4	Gm11	36245932	66	278	exon_4_of_Glyma11g34410.1	Glyma11g34410.1	protein phosphatase 2CA	ATCAAGCATGTTCTGATGCGTCCATTCTGTTGACTAAGTTGGCTTTGGCAAGGCACASWK[C/G]GGATAATGTGAGTGTGGTGGTGATTGATTTGAGGAAAGATCAACGACCAACATCAAACTC	0	Gm11	CDC Bronco	FORWARD	0.649	1	340
PsC21289p171	Contig21289	171	A	T:100.0:1	X::X	X::X	X::X	X::X	X::X	A::2	0.333333	0	1	5	Chr6	14100153	62	96	Medtr6g069510.1_exon_4	Medtr6g069510.1	Auxin efflux carrier protein (AHRD V1 ***- Q8GV74_MEDTR) contains Interpro domain(s) IPR014024 Auxin efflux carrier, subgroup	TGTGGAAATTCCATAGCAGCTTTTGCAATGGCTGTGAGATTCCTTACAGGTCCAGCTGTG[A/T]TGGCAGCTGCTTCATTTGCTGTTGGACTCAAAGGTGTTCTTTTTCATGTTGCAATTGTGC	0	Chr6	CDC Bronco	FORWARD	0.649	1	340
PsC11872p94	Contig11872	94	G	A:100.0:8	A:100.0:4	A:100.0:8	G::7	A:100.0:4	A:100.0:13	A:100.0:16	0.75	6	0	0	Gm06	6539531	132	60	exon_6_of_Glyma06g08960.1	Glyma06g08960.1	Exostosin family protein	GCACTGGGAAAACAAAGATCCCGATATGAAAATCTTCGGTATGATGCCAAAGTCAAAAGG[A/G]AACMGGAACTACATMCAGTACATGAAAAGTAGCAGGTATTGTATTTGTCCAAAGGGATAT	0	Gm06	CDC Bronco	FORWARD	0.65	1	340
PsC20566p234	Contig20566	234	G	G::3	G::5	G::3	X::X	G::2	A:100.0:1	A:100.0:1	0.285714	0	2	1	Chr5	37490424	149	234	Medtr5g088750.1_exon_2	Medtr5g088750.1	Unknown Protein (AHRD V1) contains Interpro domain(s) IPR009060 UBA-like	GCTTCTGGAGTAGTTGCTCTACAACAGACAATGAGACCATTGACCTCAAATGGGAGCAAT[A/G]TCCCCGCTCCCGGTTTGCAAGATGGTGGAGCAGCTGCTGGTGAAAGTTCTACTGCAGGTT	0	Chr5	CDC Bronco	FORWARD	0.65	1	340
PsC3144p193	Contig3144	193	C	X::X	X::X	X::X	X::X	C::1	X::X	T:100.0:8	0.333333	1	0	5	Chr1	28775260	84	193	Medtr1g099310.1_exon_1	Medtr1g099310.1	Chitinase (Fragment) (AHRD V1 *-*- A8ULC9_DOLLA) contains Interpro domain(s) IPR001223 Glycoside hydrolase, family 18, catalytic domain	GGTGGCTTTATTCCTTCTGATGTTTTGATYTCTCAAGTTCTTCCTGCTATTAARAGTTCT[T/C]CTAAATATGGTGGAGTTATGATTTGGGATAGATTCAATGATGGACAAAGTGGATACAGTA	0	Chr1	CDC Bronco	FORWARD	0.65	1	340
PsC23316p217	Contig23316	217	C	T:100.0:2	C::1	X::X	X::X	X::X	X::X	T:100.0:1	0.5	0	2	4	Chr5	39960448	72	217	Medtr5g093900.1_exon_4	Medtr5g093900.1	S-adenosyl-L-methionine salicylic acid carboxyl methyltransferase-like protein (AHRD V1 **** Q8LAR1_ARATH) contains Interpro domain(s) IPR005299 SAM dependent carboxyl methyltransferase	CATTGGCGACAACTTAAGCGAGGAGCTCTTCCTTAGAGTCGAGCGTCGGGCCGCATTTCA[T/C]GCCGAGGAGCTTCTAAGGGAACTCCAATTCCTTCATGTTGTTGCGTCGCTTTCTCTTATT	0	Chr5	CDC Bronco	FORWARD	0.651	1	340
PsC6726p356	Contig6726	356	T	T::7	T::10	C:100.0:15	T::2	T::8	C:100.0:4	C:100.0:6	0.375	3	0	0	Chr4	36140812	106	88	Medtr4g104140.2_exon_3	Medtr4g104140.2	Speckle-type POZ protein (AHRD V1 *-*- Q6P8B3) contains Interpro domain(s) IPR000197 Zinc finger, TAZ-type	AAAGAGGAAAGATGATCCCAAGTGGAAACTACTTGCAAAAAAGGTGGTCTCAGCCAAAGT[T/C]ATGTTTTCTTTGTCWCTACCTAAGAGGAAAAGAGATGAAGAAGTGAGAGTAACCATTGAC	0	Chr4	CDC Bronco	FORWARD	0.651	1	340
PsC4135p85	Contig4135	85	C	C::8	C::4	G:100.0:4	C::6	C::3	T:100.0:5	G:100.0:2	0.375	2	1	0	Chr3	39210218	62	85	Medtr3g109290.1_exon_1	Medtr3g109290.1	UPF0369 protein C6orf57 homolog (AHRD V1 *-*- Q8BTE0) contains Interpro domain(s) IPR012875 Protein of unknown function DUF1674	CAAACGCAAAATGACAACCTCTTTCCCTCGCTTGCTCTCCACCGCATCCAACCCTACTCT[C/G]CTCCGCACCGGATCCGAACACCTGACTCGTTCTGTTTCCAACTCAGTGACACGCCTCCTC	0	Chr3	CDC Bronco	FORWARD	0.652	1	340
PsC5227p230	Contig5227	230	T	C:100.0:2	T::2	C:100.0:8	C:100.0:6	C:100.0:3	X::X	X::X	0.666667	3	1	2	Chr2	8408099	100	102	Medtr2g026550.1_exon_5	Medtr2g026550.1	Unknown Protein (AHRD V1)	AGTATACCCCGACTTGCTTGACGATTTTAACTCTTATGATCGAAARTTTTCGAAAAGTTC[T/C]GACTGTTACCACCATAACACCGGCAAAATCAGCAAAATAGGAGTTACAGCTAAACCTAGT	0	Chr2	CDC Bronco	FORWARD	0.652	1	340
PsC11893p166	Contig11893	166	C	X::X	C::2	T:100.0:1	C::1	C::1	T:100.0:9	T:100.0:3	0.428571	2	1	1	Chr5	26113346	167	90	Medtr5g064500.2_exon_5	Medtr5g064500.2	2-dehydro-3-deoxyphosphoheptonate aldolase (3-deoxy-d-arabino-heptulosonate 7-phosphate synthase) (AHRD V1 **** O24046_MORCI) contains Interpro domain(s) IPR002480 DAHP synthetase, class II	CGAGCAAGAAGGAAGCCACCCAGGAGGAGTTCATCTAGAGATGACYGGTCAAAACGTGAC[T/C]GAGTGCATTGGTGGGTCGAGGACAGTCACATTCGACGACCTTAGCTCACGCTACCACACA	0	Chr5	CDC Bronco	FORWARD	0.655	1	340
PsC12367p254	Contig12367	254	A	X::X	A::1	X::X	A::2	A::1	C:100.0:4	C:100.0:1	0.333333	1	1	2	Chr4	24020242	68	254	Medtr4g075100.1_exon_2	Medtr4g075100.1	ATP-dependent Clp protease proteolytic subunit (AHRD V1 ***- B7FIP5_MEDTR) contains Interpro domain(s) IPR018215 Peptidase S14, ClpP, active site	AGTTGGTATAATTTTATCAACTGGACATAATCTTTGTAAGTTTCAGTTATTAGATTTTAC[A/C]ATTAAGCTTCAGTTTTTCTTCTCAATTCGGTTTTATTGGCATATTTTTATCATACAGATT	0	Chr4	CDC Bronco	FORWARD	0.655	1	340
PsC26683p92	Contig26683	92	A	X::X	A::1	G:100.0:1	G:100.0:3	X::X	G:100.0:1	G:100.0:6	0.666667	2	2	2	Chr8	20778895	202	92	Medtr8g076290.1_exon_2	Medtr8g076290.1	Ferulate 5-hydroxylase (AHRD V1 ***- Q38JF2_MEDSA) contains Interpro domain(s) IPR002401 Cytochrome P450, E-class, group I	GCTATGTCGGAACTACTGAGAAATCCTGAAGATCTCAAGCGCGTGCAACAAGAACTCGCC[A/G]CCGTGGTTGGCCTAGACCGGCGCGTGGAAGAATCCGACATTGAGAAACTGACATACCTAA	0	Chr8	CDC Bronco	FORWARD	0.657	1	340
PsC1138p226	Contig1138	226	T	T::85	T::121	T::108	T::99	C:100.0:63	C:100.0:69	C:100.0:57	0.375	3	0	0	Chr2	3125608	286	226	Medtr2g012110.1_exon_1	Medtr2g012110.1	60S ribosomal protein L26-1 (AHRD V1 ***- B6TPG2_MAIZE) contains Interpro domain(s) IPR005756 Ribosomal protein L26, eukaryotic/archaeal	ACTCTCCGGCGACCTTCGATCCAAATACAACGTCCGTTCCTTACCGGTTCGCAAGGACGA[T/C]GAGGTTCAGGTRGTTAGAGGAACATTCAAAGGCCGTGAAGGAAAGATCGTTCAGGTTTAT	0	Chr2	CDC Bronco	FORWARD	0.658	1	340
PsC2453p1418	Contig2453	1418	C	T:100.0:93	T:100.0:110	C::114	C::91	C::82	C::61	C::86	0.25	2	0	0	Chr7	22692478	99	123	Medtr7g080110.1_exon_8	Medtr7g080110.1	Basic leucine zipper and W2 domain-containing protein 2 (AHRD V1 ***- Q5ZL42) contains Interpro domain(s) IPR003307 eIF4-gamma/eIF5/eIF2-epsilon	AATGAATGTGTGGTGGATATTGCGATGTCTTTAGTTCTTACACCATTACCTATCCTCTTT[T/C]TTAGATGTTGACTTAAATTCTCATAAATTTGACGTGCCTGGTACTAATAATCTATTTTCT	0	Chr7	CDC Bronco	FORWARD	0.658	1	340
PsC15953p391	Contig15953	391	A	X::X	A::1	X::X	X::X	X::X	A::5	G:100.0:1	0.25	0	1	4	Gm10	36808125	87	152	exon_2_of_Glyma10g28010.1	Glyma10g28010.1	germin-like protein 10	GAAATCACAGAAGCAGCTTTATCTCCATTGTTCTTCTGATAATGCACCAAACCYTTTKGG[A/G]AAGACAAAGACTTCACCCTTTTTGATGGACTTAGAAATGAGTTTGTCTGATGTAGTGATA	0	Gm10	CDC Bronco	FORWARD	0.659	1	340
PsC27183p403	Contig27183	403	T	C:100.0:1	X::X	X::X	X::X	X::X	T::1	X::X	0.333333	0	1	5	Chr7	36419337	60	403	Medtr7g112920.1_exon_2	Medtr7g112920.1	Coatomer subunit beta (AHRD V1 ***- Q76LD1_BOTBR) contains Interpro domain(s) IPR011989 Armadillo-like helical	AAGAAAGTTTGTAGGAATAATAAGGGTGAAAAGGGGAAATATATTAAGATYATTATATCT[T/C]TGTTGAGTGCAAATTCTACTGCTGTTGTTTATGAATGTGCTGGTACACTTGTTTCACTTA	0	Chr7	CDC Bronco	FORWARD	0.662	1	340
PsC9886p84	Contig9886	84	G	A:100.0:7	X::X	X::X	X::X	A:100.0:3	A:100.0:5	G::2	0.6	3	0	3	Chr8	2906660	207	84	Medtr8g014030.1_exon_1	Medtr8g014030.1	Unknown Protein (AHRD V1)	TCACGCGCCTCTCACGCAAGACGACGACATTGTGACCGTTAATGCTGTTAAGACTATGYT[A/G]GAGAATATGGTAAATAATCACGAGGTGATGGTTGAGGCTTCCCCGGCGCTCCCCGGGTTC	0	Chr8	CDC Bronco	FORWARD	0.663	1	340
PsC18669p91	Contig18669	91	A	X::X	A::3	X::X	X::X	A::1	G:100.0:1	X::X	0.25	0	1	4	Chr3	33500602	72	91	Medtr3g096830.1_exon_7	Medtr3g096830.1	Amino acid permease 2 (AHRD V1 **** Q38967) contains Interpro domain(s) IPR013057 Amino acid transporter, transmembrane	AGTTTACGCGCAACCCTTATTCGCTTTCGTCGAGAAAATAATGATAAAAAGATGGCCTAA[A/G]ATAAACAAGGAATACATAGTTACAATTCCTGGTTTTCATCCTTACCATCTAAATCTATTT	0	Chr3	CDC Bronco	FORWARD	0.665	1	340
PsC19007p137	Contig19007	137	G	C:100.0:2	C:100.0:1	C:100.0:2	X::X	C:100.0:3	G::2	G::2	0.571429	1	3	1	Gm11	15485496	134	137	exon_1_of_Glyma11g18880.1	Glyma11g18880.1	Late embryogenesis abundant (LEA) hydroxyproline-rich glycoprotein family	GAAACACGCTGGACGTGTTGTGGCGGATGTGGCTAAGCGGGAGATGATACTYGATGCGGC[C/G]GTTGATATTGCTGGCACCGCTAGAGTTTTGTGGTGGGACCATAACTTTAAAGTTCGTGTG	0	Gm11	CDC Bronco	FORWARD	0.665	1	340
PsC7666p406	Contig7666	406	G	T:100.0:12	T:100.0:15	G::32	T:100.0:25	T:100.0:8	T:100.0:8	T:100.0:18	0.75	6	0	0	Gm19	44529117	116	406	exon_4_of_Glyma19g37340.1	Glyma19g37340.1	Exostosin family protein	ATTCAAAACATCATTGAATGGAGGAACATAATGGTCTGAAATTAAYACCGGAACACAACC[T/G]GTGTAAATCGCTTCCACGACTCGCGGACTCGCTACCTCGTATCCGCTAGGACAAAGACAA	0	Gm19	CDC Bronco	FORWARD	0.666	1	340
PsC3922p323	Contig3922	323	T	C:100.0:3	T::2	X::X	C:100.0:2	X::X	X::X	C:100.0:1	0.6	1	2	3	Chr7	3507805	151	323	Medtr7g013610.1_exon_1	Medtr7g013610.1	Histone H3 (AHRD V1 *-*- D2JYR8_WOLAR) contains Interpro domain(s) IPR000164 Histone H3	CCGTCCGGGAACCGTTGCTTTGAGAGAGATTAGAAAGTATCAGAAGAGCACYGAGCTTCT[T/C]ATCAGGAAACTTCCATTCCAAAGATTGGTTAGAGAAATCGCTCAGGATTTCAAAACAGAT	0	Chr7	CDC Bronco	FORWARD	0.668	1	340
PsC7893p98	Contig7893	98	A	X::X	X::X	A::1	G:100.0:2	A::2	X::X	X::X	0.25	0	1	4	Chr3	39918310	63	98	Medtr3g110430.1_exon_5	Medtr3g110430.1	Amino acid permease (AHRD V1 **** B9GNA4_POPTR) contains Interpro domain(s) IPR013057 Amino acid transporter, transmembrane	ATATGCTGCATTTGGTTCAAACACTCCCGGTAACATACTCATGAGTTCYGGCTTTCGCAA[A/G]CCTTTCTGGTTATTACAATTGGCCAATGCCTTCATAGTTGTCCACCTTATAGGAGCATTT	0	Chr3	CDC Bronco	FORWARD	0.668	1	340
PsC19393p70	Contig19393	70	A	G:100.0:1	A::1	G:100.0:8	G:100.0:11	X::X	A::14	A::11	0.428571	2	1	1	Gm11	29510946	260	70	exon_8_of_Glyma11g29010.1	Glyma11g29010.1	Leucine-rich repeat protein kinase family protein	AACTAGGAAAAATTCCATATGCGGTAGAAAACGGCTTTGCAACAGATTGGGCTGCAGAAT[A/G]TATAAGAGGRCAACCTTTGAGAGAGTTGGTGGATACAAACTTGAAATCTTTGAAAGATGA	0	Gm11	CDC Bronco	FORWARD	0.669	1	340
PsC10373p351	Contig10373	351	A	X::X	A::3	X::X	A::1	X::X	X::X	G:100.0:1	0.25	0	1	4	Chr3	8920300	209	351	Medtr3g030050.1_exon_1	Medtr3g030050.1	F-box family protein (AHRD V1 ***- B9HR11_POPTR) contains Interpro domain(s) IPR005174 Protein of unknown function DUF295	GGCTTCAAACTCCAAATCTTTCTATCCAAGACACATGCTCAGCTGTTGTCAATGCAGCCC[A/G]ACCCATTCCGGAGGTGGCCAGAAAAACATAGAATAACAAGGAAAACAAGACAAAGGCGCA	0	Chr3	CDC Bronco	FORWARD	0.67	1	340
PsC16962p102	Contig16962	102	C	X::X	C::1	C::1	X::X	X::X	T:100.0:2	X::X	0.25	0	1	4	Gm03	5384293	294	102	exon_6_of_Glyma03g05090.1	Glyma03g05090.1	SCAR homolog 2	ATTAAAATTCTTGAAATCAGTAGCATTAAAAAGTCGATTGGAGATGAAAACTCTTGTTCA[T/C]CCCCTTATGRGCAGGAGTTTGAACTTAACCAATTTCCAGAAGAGGTTGGTGAGGCAAATG	0	Gm03	CDC Bronco	FORWARD	0.67	1	340
PsC26920p478	Contig26920	478	T	X::X	T::1	T::6	T::4	T::4	C:100.0:4	C:100.0:2	0.285714	1	1	1	Gm13	12773621	137	478	exon_1_of_Glyma13g10700.1	Glyma13g10700.1	heat shock protein 70 (Hsp 70) family protein	TTCCTCGCCGAGGAGACGGTCTCCGTCGTGGAACGAAACTAGCACCGGCGATTTCCGCTT[T/C]GACATCTCGTTGATCGCGACTGAGATCGGAGCCTGACCTGGCTTTAGGTTAACCACCGTT	0	Gm13	CDC Bronco	FORWARD	0.67	1	340
PsC16116p277	Contig16116	277	G	G::3	G::1	G::2	G::7	A:100.0:5	A:100.0:1	G::5	0.25	1	1	0	Chr5	37778525	85	131	Medtr5g089330.1_exon_10	Medtr5g089330.1	Peptidyl-prolyl cis-trans isomerase C (AHRD V1 *--- P0A265) contains Interpro domain(s) IPR001763 Rhodanese-like	GGGTTTTGTGGATGAACAAGMGTGGAACTGGGAGTGAGAATATGATGAARAAGAGAAAGA[A/G]AAGAGTGAGGGAATTGTGGAGAGTGAAGAGAGTTTTGGAATCGGCAACCCAACTCGTAAC	0	Chr5	CDC Bronco	FORWARD	0.672	1	340
PsC19665p147	Contig19665	147	T	X::X	X::X	X::X	X::X	X::X	X::X	G:100.0:3	0.5	1	0	6	Gm05	40703662	136	147	exon_1_of_Glyma05g36980.2	Glyma05g36980.2		CGTGATTATCAATTAAGCAGCGTCCGAACAAGCATTGAATCAAAAAGYTACAGAAAGAGA[T/G]CGGTAACCGTCTCTGTGTTGCCACTGGGCGTTGATCCATGGGCACCTTCCATTGATTCAC	0	Gm05	CDC Bronco	FORWARD	0.672	1	340
PsC9390p215	Contig9390	215	A	G:100.0:2	X::X	A::2	X::X	A::2	X::X	G:100.0:3	0.4	1	1	3	Chr5	1528250	127	215	Medtr5g008420.1_exon_9	Medtr5g008420.1	Far upstream element-binding protein 3 (AHRD V1 *-*- Q96I24) contains Interpro domain(s) IPR018111 K Homology, type 1, subgroup	TACCCTGAACAACCTGCCTCTAACAATGCAGTCTATGGTTATCAAGCGCCCCAAGATCCT[A/G]CTTACAGCAGCGGAGCTGCACAAGCATATAGTGCAGCACCAACCGCGCAGCCAGGTTATG	0	Chr5	CDC Bronco	FORWARD	0.675	1	340
PsC7751p320	Contig7751	320	G	G::1	X::X	X::X	X::X	G::2	A:100.0:3	X::X	0.25	1	0	4	Chr7	23447770	152	320	Medtr7g081300.1_exon_9	Medtr7g081300.1	ELMO domain-containing protein A (AHRD V1 ***- Q54YW1) contains Interpro domain(s) IPR006816 Engulfment and cell motility, ELMO	TTCAAATCCGGTTGGAGGATGTGTTGTGACGGGCACRCTGCCAGGGGAGTCAGAAATGTA[A/G]GTTTGCTTTGCWTGGTGCCAAAAAGATTAGATTGTAATGGTTGTGGTTTGCCTATGTATT	0	Chr7	CDC Bronco	FORWARD	0.676	1	340
PsC7951p125	Contig7951	125	A	X::X	X::X	X::X	A::2	A::1	X::X	G:100.0:1	0.25	0	1	4	Gm05	38035978	245	125	exon_2_of_Glyma05g33340.1	Glyma05g33340.1		TGCTGTCGGGATGATAGCTTTGTCATCGATGTTGGGTCTCCACACAGCGTGGCAGCATCT[A/G]AGGAATAACCCAAGCGTGCGTGTGAAGAAACAAGGGAGAGAGAGTGTTCCTGAAGTAGTT	0	Gm05	CDC Bronco	FORWARD	0.676	1	340
PsC9190p697	Contig9190	697	T	C:100.0:3	T::2	C:100.0:4	C:100.0:1	T::8	T::2	T::3	0.375	2	1	0	Chr5	26753496	130	348	Medtr5g065880.1_exon_14	Medtr5g065880.1	Glucose-6-phosphate isomerase (AHRD V1 **** B9GV29_POPTR) contains Interpro domain(s) IPR001672 Phosphoglucose isomerase (PGI)	GTTGAATTTGGTTATCTGAAAAGGAATCATGTTACTAATAAACTTGACTATTAAACCAAA[T/C]GGAGAATAAGAGAAGTCACATAATGGAATAAGCTGGCCAACTTTTGTGGAATGTTTGGTC	0	Chr5	CDC Bronco	FORWARD	0.676	1	340
PsC3688p195	Contig3688	195	T	X::X	X::X	X::X	X::X	X::X	X::X	A:100.0:2	0.5	0	1	6	Chr1	3049419	188	195	Medtr1g012710.1_exon_1	Medtr1g012710.1	14 kDa proline-rich protein DC2.15 (AHRD V1 *-*- P14009) contains Interpro domain(s) IPR013770 Plant lipid transfer protein and hydrophobic protein, helical	AAGAAAGAAGAGAAAACAGTATAATGAGTGCACTAAGCTTGTTGGAAGCCATTGTTGTWA[A/T]TGGAACACCTGCTTCAAGCAAGTGTTGTGCATTGATTCAAGGCTTGGCTGATCTAGAAGC	0	Chr1	CDC Bronco	FORWARD	0.677	1	340
PsC15812p89	Contig15812	89	A	X::X	X::X	A::6	A::1	X::X	G:100.0:1	X::X	0.25	0	1	4	Chr8	29482243	140	89	Medtr8g101690.1_exon_2	Medtr8g101690.1	Pyridoxal phosphate phosphatase PHOSPHO2 (AHRD V1 ***- Q2KI06) contains Interpro domain(s) IPR006384 Pyridoxal phosphate phosphatase-related	GATTTGAGGATAATTAGTGATGCTAATTGGTTCTATATTCAGACTATTCTTGAACACCAT[A/G]ATATTTTAGGGTGTTTTTCTCAGATTAATACAAACCCAACATTTGTTGATGAAAAGGGTT	0	Chr8	CDC Bronco	FORWARD	0.678	1	340
PsC1869p176	Contig1869	176	T	T::2	T::7	C:100.0:1	T::2	T::5	C:100.0:5	T::3	0.25	1	1	0	Gm17	7361151	66	72	exon_8_of_Glyma17g09860.1	Glyma17g09860.1	aldehyde dehydrogenase 2B4	TTGTGCTGGATCCCGTACCTTCGTACATGAGCGTATCTATGACGAGTTYTTGGAGAAAGC[T/C]AAGGAGCGGGCTTTGAGACGTGTTGTTGGTGATCCGTTTAAGAACGGTGTAGAACAAGGT	0	Gm17	CDC Bronco	FORWARD	0.678	1	340
PsC2160p150	Contig2160	150	T	T::1	X::X	X::X	X::X	X::X	C:100.0:2	T::1	0.25	0	1	4	Chr4	19793116	68	150	Medtr4g063220.1_exon_1	Medtr4g063220.1	Histone H2B (AHRD V1 ***- A9P8Q5_POPTR) contains Interpro domain(s) IPR000558 Histone H2B	ACATAAACTTTAGGAAGAAACACTTCAGAAACAACCCTACAAATTATACAATTTRAGAAC[T/C]CGTAAACTTGGTAACAGCCTTTGTTCCTTCAGAGACAGCATGCTTGGCCAATTCTCCAGG	0	Chr4	CDC Bronco	FORWARD	0.68	1	340
PsC3170p110	Contig3170	110	G	X::X	X::X	G::1	X::X	G::2	X::X	C:100.0:1	0.25	0	1	4	Chr5	14251250	143	110	Medtr5g033960.1_exon_1	Medtr5g033960.1	Ubiquitin (AHRD V1 ***- O96951_SUBDO) contains Interpro domain(s) IPR019956 Ubiquitin subgroup	AAGCACAAGCATAGGAAGGTGAAGCTAGCAGTCTCAGTTTTACAAGGTYGATGATTCTGG[C/G]AAGGTTCAGAGGTTGAGGAAGGAGTGCCCGAATGCGGAGTGCGGTGCGGGGACTTTTATG	0	Chr5	CDC Bronco	FORWARD	0.681	1	340
PsC466p127	Contig466	127	A	X::X	C:100.0:1	X::X	X::X	C:100.0:1	X::X	X::X	0.666667	0	2	5	Chr7	30514212	86	127	Medtr7g098290.1_exon_5	Medtr7g098290.1	60S ribosomal protein L23 (AHRD V1 ***- B4FGL4_MAIZE) contains Interpro domain(s) IPR000218 Ribosomal protein L14b/L23e	AGACTAAAAACAAACAACCAAAATAGGCAATAACAAAATCGTTTTGAATACTAGAAAATT[A/C]AACTTAAACAATAGCATTGGCAGCACTTGCAATCCTAGGCCACAGATCAGCACACTCCTT	0	Chr7	CDC Bronco	FORWARD	0.681	1	340
PsC12344p68	Contig12344	68	G	G::3	G::1	A:100.0:1	A:100.0:2	G::1	A:100.0:1	X::X	0.428571	0	3	1	Chr4	35396241	333	68	Medtr4g102080.1_exon_1	Medtr4g102080.1	Unknown Protein (AHRD V1)	GCACTTAACACCGGAACAAGAGAAAGACGTCGATAGACTCATAACAAGGCTTGTTTCGAG[A/G]GACGAAGCRCACATTGTACTAATGGAACTCATGAAATGGAGAACAGAAGGGCTCGACCCG	0	Chr4	CDC Bronco	FORWARD	0.682	1	340
PsC22912p327	Contig22912	327	T	X::X	X::X	X::X	X::X	A:100.0:3	X::X	X::X	0.5	1	0	6	Chr5	39523050	100	327	Medtr5g092910.1_exon_1	Medtr5g092910.1	Geranylgeranyl pyrophosphate synthase, chloroplastic (AHRD V1 ***- P80042) contains Interpro domain(s) IPR008949 Terpenoid synthase	TCTGTGTTGGAATGATTCAAGGAATGGCAAAAAGGGGATTCAATGAAGGTAAWSAAGTGA[A/T]TGAGGCAAGAAATTTGGCATTACAAGAATTGAAGTTTTTCAAGGATAAAGAGCTTGATGC	0	Chr5	CDC Bronco	FORWARD	0.682	1	340
PsC24620p113	Contig24620	113	G	A:100.0:2	X::X	A:100.0:1	X::X	X::X	G::1	X::X	0.5	0	2	4	Chr8	1831247	239	113	Medtr8g011430.1_exon_1	Medtr8g011430.1	S-locus-specific glycoprotein S6 (AHRD V1 ***- P07761) contains Interpro domain(s) IPR001480 Curculin-like (mannose-binding) lectin	AGCTGTAAGCCAGATTTCATACAAGGATGTGTAGAAGAAGGAGTAAGTAAAAAACGAAAC[A/G]ATCTCTATGACTTTGATATTTTGATTGATACTGATTGGCCTCTATCAGATTATGTGCTTC	0	Chr8	CDC Bronco	FORWARD	0.682	1	340
PsC26657p111	Contig26657	111	G	G::1	G::3	G::11	A:100.0:1	G::7	A:100.0:3	A:100.0:1	0.375	1	2	0	Chr8	6228957	60	111	Medtr8g023620.1_exon_13	Medtr8g023620.1	Serine/threonine phosphatase-like protein (Fragment) (AHRD V1 *--- C1KN44_HELAN) contains Interpro domain(s) IPR004843 Metallophosphoesterase	GTCAATCCAATCCTTGAATAGCAACATCATGTAAAGAGGAACGTTGACTGCRGCAATAAC[A/G]GTCAGCATTCGCAGCATGCGTATTAATCTTTGGATTATAATTGTTGCCCTTGATTTGCCT	0	Chr8	CDC Bronco	FORWARD	0.682	1	340
PsC16976p219	Contig16976	219	C	X::X	X::X	X::X	X::X	C::1	G:100.0:2	X::X	0.333333	0	1	5	Chr2	32691822	92	112	Medtr2g101720.1_exon_2	Medtr2g101720.1	Homeobox-leucine zipper protein GLABRA 2 (AHRD V1 ***- P46607) contains Interpro domain(s) IPR002913 Lipid-binding START	TACGAGTAACATGGAGGTGGAGGAAGGGGAGGAAGGGAGTACTATAGGCGGCGGCGGCGG[C/G]GAACGCGTGGAGGAAATTAGCAGTGAGTATTCAGGTCCATCAAAATCCAAATCAGAGGAA	0	Chr2	CDC Bronco	FORWARD	0.684	1	340
PsC11658p341	Contig11658	341	A	C:100.0:2	C:100.0:1	C:100.0:13	C:100.0:7	C:100.0:1	C:100.0:2	A::2	0.75	2	4	0	Chr5	41503297	82	341	Medtr5g097170.1_exon_2	Medtr5g097170.1	Curved DNA-binding protein (AHRD V1 *-*- B1J5W7) contains Interpro domain(s) IPR015609 Molecular chaperone, heat shock protein, Hsp40, DnaJ	ATAATCAAGCTTTCCATTATGTCTGAACTCAGAAGCAAAATAAACTTCAAAYGTCGCCAC[A/C]ATTTGAGATACACCATCCAACTCAGGACAAAGTGTTTTAGCCTTTAAAGCATAGTTTTTC	0	Chr5	CDC Bronco	FORWARD	0.685	1	340
PsC19643p229	Contig19643	229	G	X::X	G::1	G::8	G::1	X::X	A:100.0:2	A:100.0:1	0.333333	0	2	2	Gm11	9173696	95	60	exon_3_of_Glyma11g12830.1	Glyma11g12830.1	lysophosphatidyl acyltransferase 5	AGTAAAATCAGTTCCCTCGGGGAAAATAGACAACGCCAGGAGGGGATCCTGCGGATCCTT[A/G]AAWGTCGAAAGCATTTGACGCATAGTCGACTCATCAGCTTCCCACTTCCTTTCCACCGGG	0	Gm11	CDC Bronco	FORWARD	0.686	1	340
PsC2075p904	Contig2075	904	G	A:100.0:1	G::2	A:100.0:2	A:100.0:1	G::1	A:100.0:4	X::X	0.571429	1	3	1	Gm08	18093465	86	94	exon_1_of_Glyma08g23750.1	Glyma08g23750.1	Ribosomal protein L30/L7 family protein	TCTGCTGTAGATCAGCTTACGGTTCTCAGCTCTTTTCTTCTTGGCGGCTTCAAATTCTTG[A/G]GTTTTGGCCAAAGCCCATTCTTCTGCTCTCTTCTGTTTCTTCAGAAAAGACTCTGGGGCA	0	Gm08	CDC Bronco	FORWARD	0.686	1	340
PsC5984p154	Contig5984	154	T	T::2	X::X	T::3	T::3	T::4	C:100.0:8	C:100.0:9	0.285714	2	0	1	Chr2	31125107	99	154	Medtr2g098950.1_exon_2	Medtr2g098950.1	Fructokinase (AHRD V1 ***- Q42645_BETVU) contains Interpro domain(s) IPR011611 Carbohydrate/purine kinase	ATGGGAAAAGGCTGATTTGATTAAGGTTAGTGATAATGAGCTAGAGTTCTTGACWGGMAG[T/C]GACAAGATTGATGATGAGACTGCTTTGACATTGTGGCACCCCAATTTGAAGTTGCTTCTC	0	Chr2	CDC Bronco	FORWARD	0.686	1	340
PsC12430p409	Contig12430	409	A	A::1	X::X	X::X	X::X	X::X	X::X	G:100.0:4	0.333333	1	0	5	Chr1	28753275	108	83	Medtr1g099280.1_exon_6	Medtr1g099280.1	Multidrug resistance protein ABC transporter family (Fragment) (AHRD V1 ***- B9N9A1_POPTR) contains Interpro domain(s) IPR001140 ABC transporter, transmembrane region	TACAAGCTGCTTCGTATCACCATTTGTTGACCTCAAGCAAAGATTTTCAGGAMCTTGTGA[A/G]TGCTCACAAAGAGACTGCTGGTTCTGACCGGCTTGTGGATGTTACTTCTTCTGAAAGAAA	0	Chr1	CDC Bronco	FORWARD	0.687	1	340
PsC14638p155	Contig14638	155	C	C::1	C::1	X::X	X::X	X::X	T:100.0:1	X::X	0.25	0	1	4	Chr8	25745119	63	155	Medtr8g091470.1_exon_4	Medtr8g091470.1	U-box domain-containing protein 4 (AHRD V1 *-*- O22193) contains Interpro domain(s) IPR011989 Armadillo-like helical	AACTAACTGCCTTAAGGAATACTCTTTTTCATGCACAGAAGACGAGCTCTGGCGCAGCTG[T/C]TCAATGCATTGGGCAACACTAGCCAATGTCCCATCTGGATCCTCCATGCTGCTACTACGA	0	Chr8	CDC Bronco	FORWARD	0.688	1	340
PsC15325p143	Contig15325	143	G	G::1	X::X	X::X	X::X	G::2	X::X	A:100.0:2	0.25	0	1	4	Chr2	32107726	82	143	Medtr2g100620.1_exon_4	Medtr2g100620.1	GDSL esterase/lipase APG (AHRD V1 ***- Q9LU14) contains Interpro domain(s) IPR001087 Lipase, GDSL	GTACAACAAAGAAATCAACAATGATGCACAAGGATTTAACAAGAAAATGAACTCGGCCGC[A/G]GCGAAACTYCAAAAGCAACTTCCTGGTCTTAAGATTGTTGTCTTTAACATTTTCAAACCT	0	Chr2	CDC Bronco	FORWARD	0.689	1	340
PsC6129p160	Contig6129	160	A	T:100.0:6	T:100.0:5	T:100.0:4	T:100.0:5	T:100.0:4	A::11	T:100.0:2	0.75	5	1	0	Chr7	22891338	204	160	Medtr7g080500.1_exon_1	Medtr7g080500.1	Unknown Protein (AHRD V1) contains Interpro domain(s) IPR004843 Metallophosphoesterase	CAAGAAATGCGGTGGGTCAAGAAACGCGGTTGTTGCGGCGTTGATGGAGGAGAGCGAGCT[A/T]CCGTTGTCGAAGCTTGTGGATGAGATTCACGGGAGGCTGAACAGTGAGGTGGCGAATGGG	0	Chr7	CDC Bronco	FORWARD	0.689	1	340
PsC9814p283	Contig9814	283	A	T:100.0:4	T:100.0:1	X::X	X::X	X::X	X::X	X::X	0.666667	1	1	5	Chr7	32956070	169	283	Medtr7g102780.2_exon_7	Medtr7g102780.2	Vacuolar protein-sorting-associated protein 37 homolog 1 (AHRD V1 ***- Q9SCP9) contains Interpro domain(s) IPR009851 Modifier of rudimentary, Modr	CTCTATCCACACAAGTACAACTTATATAATTGGTTTAATTCATTATTTTCATATTTCATA[A/T]GTCAAGGCTCATATATTTGATGTTTTAGCAGCAAGATGTATAAGAGTTCTCTTGTGGTAG	0	Chr7	CDC Bronco	FORWARD	0.689	1	340
PsC1567p397	Contig1567	397	G	X::X	X::X	X::X	A:100.0:1	X::X	X::X	A:50.0:4	0.5	0	2	5	Chr4	21626681	254	397	Medtr4g068550.1_exon_1	Medtr4g068550.1	Allene oxide synthase, chloroplastic (AHRD V1 **** P48417) contains Interpro domain(s) IPR001128 Cytochrome P450	TATCAACCGTTCGCTACTAAAGATCCTAAGATCTTTGAGAATCCTGAAGATTKTGTTGCG[A/G]ATAGGTTTGTTGGTGATGGAGAGAAGATGTTGAAACACGTGTTCTGGTCCAATGGACGTG	0	Chr4	CDC Bronco	FORWARD	0.69	1	340
PsC12474p404	Contig12474	404	G	C:100.0:2	X::X	C:100.0:1	G::1	X::X	G::1	G::1	0.333333	0	2	2	Chr7	33345375	91	90	Medtr7g104170.1_exon_18	Medtr7g104170.1	LRR and BTB/POZ domain-containing protein FBL11 (AHRD V1 ***- Q8S8F2) contains Interpro domain(s) IPR013069 BTB/POZ	GAAGATAGCAAGATGCAAATCTCAAAGATGCGCTTTTCATCTCCCAGTCCCTTCCCCAGG[C/G]AGTCGCAGACGATCAGTGCATGTAGAAACACTCGTGCTCGTGTGGAACAGCAAAAATCTC	0	Chr7	CDC Bronco	FORWARD	0.691	1	340
PsC15934p74	Contig15934	74	G	A:100.0:7	A:100.0:3	A:100.0:7	A:100.0:4	X::X	G::3	A:100.0:10	0.714286	5	0	1	Chr1	32508864	86	74	Medtr1g110320.1_exon_1	Medtr1g110320.1	Zinc finger protein (AHRD V1 *-*- B6UHX4_MAIZE) contains Interpro domain(s) IPR007087 Zinc finger, C2H2-type	CCGCAGCACTTGCTTGCTCCGCCAGGGTCCATGATGGTTCAACCTTCTTCGTGGGTTTAC[A/G]TGCCGCCGCGTTCTGCTCCTCCTCCCTTCCACGTGTCGGTTTCTCACGGTTGCGTTTTCC	0	Chr1	CDC Bronco	FORWARD	0.692	1	340
PsC21844p146	Contig21844	146	A	X::X	G:100.0:1	X::X	X::X	X::X	G:100.0:2	G:100.0:1	0.75	0	3	4	Chr5	34796947	67	146	Medtr5g083010.1_exon_1	Medtr5g083010.1	LOB domain-containing protein 21 (AHRD V1 *-*- Q9SRL8) contains Interpro domain(s) IPR004883 Lateral organ boundaries, LOB	TGCCGCCTTTTCCTGAGTTTTCTCTTGCAGTGATTTCAATGATAATTTTAGYCACAGTTC[A/G]TCGTCTCAGTCGTTTAGTCGAAACGAAACTGTGGATGATTTCTTCCAAATTCCTTATATA	0	Chr5	CDC Bronco	FORWARD	0.692	1	340
PsC12961p224	Contig12961	224	T	T::1	T::2	X::X	X::X	X::X	A:100.0:1	X::X	0.25	0	1	4	Chr2	27616495	84	224	Medtr2g088590.1_exon_1	Medtr2g088590.1	Unknown Protein (AHRD V1)	TGCATGGAAATTTTCTCATCATCATAATCATCTTGTTTCATCAAAGTTACCAAAGAAGCT[A/T]TGYTTCAAGAAAACAAGATCCAAAATTATTTCAGATGATGACCCTTTAGAAGACACTGCT	0	Chr2	CDC Bronco	FORWARD	0.693	1	340
PsC2248p335	Contig2248	335	T	X::X	X::X	X::X	X::X	T::1	C:100.0:2	X::X	0.333333	0	1	5	Chr1	23312075	109	335	Medtr1g087030.1_exon_1	Medtr1g087030.1	Calvin cycle protein CP12 (AHRD V1 *-*- A6Q0K5) contains Interpro domain(s) IPR003823 Protein of unknown function CP12	TCCTCCGCGTTCTTTATGCTCTCTTCCACCTTTCCAGTTATGCTATCCGGTGATGCYCCG[T/C]ACGGGTCGAATGCTTACCATCCTGCCCGAACTGACTGTGCCGGTTCTCCTTTGGTTGAGC	0	Chr1	CDC Bronco	FORWARD	0.693	1	340
PsC5781p254	Contig5781	254	A	A::2	X::X	A::2	A::5	A::6	C:100.0:11	C:100.0:7	0.285714	2	0	1	Chr5	11466923	161	254	Medtr5g028030.1_exon_2	Medtr5g028030.1	Protein IWS1 homolog (AHRD V1 *-*- Q96ST2) contains Interpro domain(s) IPR017923 TFIIS N-terminal	TCCGTATCGTGATGAGGATGGCGAACCGTTGATGGACTACGACGATGTGCAATCTGACGG[A/C]GAAGCGACACCGGAGCCGCAACAGCTTGACGATTTTGAGGAGGAAGACGTTGACGACTGG	0	Chr5	CDC Bronco	FORWARD	0.694	1	340
PsC14186p101	Contig14186	101	A	X::X	C:100.0:9	X::X	C:100.0:4	X::X	A::11	A::2	0.4	2	0	3	Chr3	34053342	111	78	Medtr3g098420.1_exon_13	Medtr3g098420.1	Staphylococcal nuclease domain-containing protein 1 (AHRD V1 ***- Q863B3) contains Interpro domain(s) IPR016685 RNA-induced silencing complex, nuclease component Tudor-SN	CGATAGAACTGGAACATTCTTGGGATCCTTATGGGAGTCGAAAACAAACGGGGCGGTTGC[A/C]CTACTCGAAGCCGGTCTTGCAAAACTACAAACCTCCTTTGGCAGTGACAGGATTCCTGAT	0	Chr3	CDC Bronco	FORWARD	0.695	1	340
PsC19159p70	Contig19159	70	C	A:100.0:1	A:100.0:4	A:100.0:4	C::1	X::X	C::3	A:100.0:2	0.571429	2	2	1	Chr8	4379630	302	70	Medtr8g018780.1_exon_1	Medtr8g018780.1	Translocase of inner mitochondrial membrane TIM23 (AHRD V1 ***- Q9ARG3_ARATH) contains Interpro domain(s) IPR005681 Mitochondrial inner membrane translocase complex, subunit Tim23	TGGTTCAATCGCCGGTGCCGGTGTCGGACTCGTTGACGGAGTTCGATCTTTCGAATCCGG[A/C]GACACYACAAAGCTCCGGGTTAATCGTATACTTAACTCCTCCGGMCATTCGGGTCGGACT	0	Chr8	CDC Bronco	FORWARD	0.695	1	340
PsC12940p264	Contig12940	264	A	A::1	A::3	X::X	X::X	A::1	G:100.0:1	G:100.0:1	0.333333	0	2	2	Chr1	10486293	129	264	Medtr1g039140.1_exon_1	Medtr1g039140.1	Unknown Protein (AHRD V1)	GAAAACACCCTTTTGTGGGAGAGCCACATGTGGTGTTGAGTCAAGTTTATTTGACMAAGG[A/G]GAGATTTGAAGAGGGTGAGAGAGAAGCTGAGAGAGGGTTGACTCTTTTGCTTGAATGGGG	0	Chr1	CDC Bronco	FORWARD	0.697	1	340
PsC14849p146	Contig14849	146	C	X::X	X::X	T:100.0:1	T:100.0:7	X::X	X::X	X::X	0.666667	1	1	5	Chr8	676308	174	146	Medtr8g006290.1_exon_1	Medtr8g006290.1	Unknown Protein (AHRD V1) contains Interpro domain(s) IPR012398 PRIB5	CACAGCGCAACGACCGTGGGACCCACCTCTCGTTCAAGAGGGTCGGGTTCGGTCCTTCTG[T/C]ACGGGTCGGAAGTTTCGCAATCTTTTCAAATATCCGCTTCATCGTGTCTTCGTTTCACCG	0	Chr8	CDC Bronco	FORWARD	0.697	1	340
PsC8550p179	Contig8550	179	G	T:100.0:55	T:100.0:34	T:100.0:33	T:100.0:51	T:100.0:24	G::15	G::23	0.625	5	0	0	Gm02	45875347	248	179	exon_1_of_Glyma02g40640.1	Glyma02g40640.1	acyl activating enzyme 5	AAGTAGTGTGGAGGTTGAGTCGGTGTTGTATGGACATCCGGCGGTGAATGAAGCGGCGGT[T/G]GTGGCGAGAGCTGATGAATTTTGGGGGGAAACGCCGTGTGCGTTTGTGAGTTTGAAAGAT	0	Gm02	CDC Bronco	FORWARD	0.697	1	340
PsC4895p375	Contig4895	375	T	C:100.0:3	T::3	C:100.0:5	T::6	T::8	T::8	T::6	0.25	2	0	0	Chr3	26060743	84	89	Medtr3g080800.1_exon_2	Medtr3g080800.1	50S ribosomal protein L11, chloroplastic (AHRD V1 ***- Q9MAP3) contains Interpro domain(s) IPR006519 Ribosomal protein L11, bacterial-type	AGCCGGAAAGGCAACGCCGGCTCCACCGGTTGGACCGGCTCTTGGTTCAAAGGGTGTTAA[T/C]ATTATGGCYTTTTGTAAGGATTACAATGCCAGAACCGCTGATAAACCCGGTTATGTCATT	0	Chr3	CDC Bronco	FORWARD	0.698	1	340
PsC5200p423	Contig5200	423	C	T:100.0:3	T:100.0:4	T:100.0:6	C::1	X::X	C::3	C::1	0.428571	3	0	1	Chr8	30683435	82	187	Medtr8g104210.2_exon_4	Medtr8g104210.2	Unknown Protein (AHRD V1)	TAATGGGAATTTTAGTAGTCCATTTACCATGGCATCGGTTTCGCCATCGGCTCGAGGATG[T/C]GGTGTTCCGATGGAATTCGGCAACACGCAAGCTGCTGTTAGGATTGAAGGTTTTGACTGT	0	Chr8	CDC Bronco	FORWARD	0.699	1	340
PsC6083p164	Contig6083	164	T	T::1	X::X	X::X	X::X	T::1	X::X	C:100.0:1	0.25	0	1	4	Gm08	10718291	111	60	exon_8_of_Glyma08g14720.1	Glyma08g14720.1	aspartate aminotransferase	GTTCACTTCAGGGGCCAGTAGTATATCTCAGAAGGCTGGAGTTGCGGCATTAGGACTAGG[T/C]TATGCTGGCGRAGAGGCTGTATCTATCATGGTGAAAGCGTTTAGAGAACGAAGGGATTAC	0	Gm08	CDC Bronco	FORWARD	0.699	1	340
PsC1307p66	Contig1307	66	C	X::X	X::X	X::X	X::X	C::1	C::1	A:100.0:2	0.25	0	1	4	Chr3	25113448	69	66	Medtr3g078630.1_exon_2	Medtr3g078630.1	B12D-like protein (AHRD V1 ***- Q1H8M8_BETVU) contains Interpro domain(s) IPR010530 B12D	CAGTCTCAGTTTATTGTCGTGCATTTAGAAACAAATTGTGTTTGATCTCTCTGCCTGARC[A/C]CCATGTATGCTGTGGTTGAGAATAACATTGTCCTGTTTGTTGTGTTAATTGTTGCTGAAG	0	Chr3	CDC Bronco	FORWARD	0.7	1	340
PsC7369p492	Contig7369	492	T	X::X	C:100.0:1	C:100.0:1	X::X	X::X	X::X	X::X	0.666667	0	2	5	Chr1	3650880	72	492	Medtr1g014080.1_exon_7	Medtr1g014080.1	Transmembrane 9 superfamily protein member 4 (AHRD V1 **** B6U4M6_MAIZE) contains Interpro domain(s) IPR004240 Nonaspanin (TM9SF)	GCCACCACCACAAGTAATCCTCACTGCACAACTGGAAGTAGCAAAGCACAACTGKTATTT[T/C]AGGCGCAAGTGATAACAAGGATGACGAAGACCAAAAAGAGGAAGCCGAAGATATAGTAAA	0	Chr1	CDC Bronco	FORWARD	0.701	1	340
PsC9867p264	Contig9867	264	C	X::X	X::X	G:100.0:1	X::X	X::X	G:100.0:5	G:100.0:1	0.75	1	2	4	Chr7	31980072	65	264	Medtr7g101080.1_exon_1	Medtr7g101080.1	Fasciclin-like arabinogalactan protein 11 (AHRD V1 ***- Q8LEJ6) contains Interpro domain(s) IPR000782 FAS1 domain	TGATGGGGCTGGGGATATAGCAGTTTGAGCTGAAACTGTTTGAAAGAATGTCACAATRAA[C/G]AATAGGTTGAGACAGAAAAGAGGAAGGAAATGGAATAGCTTTGCCATGGGTAAGAAAAAA	0	Chr7	CDC Bronco	FORWARD	0.701	1	340
PsC18033p149	Contig18033	149	T	A:100.0:3	A:100.0:3	A:100.0:1	A:100.0:1	T::1	T::3	X::X	0.571429	2	2	1	Gm10	48609020	204	149	exon_8_of_Glyma10g41560.2	Glyma10g41560.2	bidirectional amino acid transporter 1	CTTCCTCAGAGTGACCTTGGCGCAGAAGCGGTTTGTTGCAGGGCCTTTCAACTTGGGTCG[A/T]TACGGARTCGTTGTTGGTTGGATTTCAGTTATTTGGGTGGCAACAATCTCTATACTATTC	0	Gm10	CDC Bronco	FORWARD	0.703	1	340
PsC21783p63	Contig21783	63	A	A::3	X::X	X::X	G:100.0:1	A::1	X::X	X::X	0.25	0	1	4	Chr3	1461046	75	63	Medtr3g008310.1_exon_1	Medtr3g008310.1	Cys2/His2 zinc-finger transcription factor (AHRD V1 ***- Q4U315_SILLA) contains Interpro domain(s) IPR007087 Zinc finger, C2H2-type	GAAAAAGAAGATAATACACAATTTAAATTAGTGTATAATGATTTTGATATAGAAGCTGCA[A/G]AAACATTAGTTGTTATTTGTGTGAAAGAATGGCAACAAATTGAGAAGAGAAACTATGAAG	0	Chr3	CDC Bronco	FORWARD	0.703	1	340
PsC27566p204	Contig27566	204	A	X::X	X::X	X::X	G:100.0:1	X::X	G:100.0:3	X::X	0.666667	1	1	5	Gm08	45484079	159	204	exon_1_of_Glyma08g46340.1	Glyma08g46340.1		GAGGTTCAATCTAGTTCATCWCCCGTTGAYGCTTCCCAAATGCACGACGGATATACCAGC[A/G]AAGGAGAGACTATGTACTCTGCAGAAACCGCGGAGAGCCGCAACTATACGAGTCCCAGAG	0	Gm08	CDC Bronco	FORWARD	0.703	1	340
PsC14181p251	Contig14181	251	T	X::X	T::1	G:100.0:8	G:100.0:7	G:100.0:3	T::11	T::5	0.428571	3	0	1	Chr7	34035242	79	77	Medtr7g108310.1_exon_15	Medtr7g108310.1	Spermatogenesis-associated protein 20 (AHRD V1 ***- Q8TB22) contains Interpro domain(s) IPR012335 Thioredoxin fold	AGATTGAAAGATATGGCCATGGCAGTGCCTTTAATGTGTTGTGCAACAGACATGCTGCGC[T/G]TGCCTTCCCGGAAGCAAGTGGTGGTGGTGGGCGAAAGGACTTCCGAGGAATTTGAAAACA	0	Chr7	CDC Bronco	FORWARD	0.705	1	340
PsC6526p61	Contig6526	61	G	X::X	G::2	G::1	G::4	A:100.0:1	X::X	A:100.0:1	0.333333	0	2	2	Chr7	36471851	249	61	Medtr7g113020.1_exon_3	Medtr7g113020.1	Epoxide hydrolase 2 (AHRD V1 **** P34913) contains Interpro domain(s) IPR000639 Epoxide hydrolase-like	AACTACTATAGAAACCTTAACTTAAACTGGGAGCTTACAGCACCATGGAGTGGAGTCAAA[A/G]TCAAGGTGCCKGTGAAATTCATTACAGGTGAATTAGACCTAGTTTACACCTCGCCGCGCG	0	Chr7	CDC Bronco	FORWARD	0.705	1	340
PsC29679p215	Contig29679	215	C	X::X	X::X	X::X	X::X	X::X	T:100.0:6	X::X	0.5	1	0	6	Gm07	15867629	140	160	exon_6_of_Glyma07g16120.1	Glyma07g16120.1	Pre-mRNA splicing Prp18-interacting factor	CAAGCAGCTCCTTCCCAAGCCGAATTGCTCTATAAGAATTTCAAGGTCATGAAGGACAAA[T/C]TGAARTCTCAAACAAAGGAAACTATTATTGAGAAGTATGGCAATGCAGCTGATGATGACA	0	Gm07	CDC Bronco	FORWARD	0.706	1	340
PsC1188p335	Contig1188	335	G	A:100.0:113	A:100.0:159	A:100.0:172	A:100.0:140	A:100.0:98	A:100.0:136	G::79	0.75	6	0	0	Chr1	32036445	135	78	Medtr1g108770.2_exon_9	Medtr1g108770.2	ATP synthase subunit beta (AHRD V1 ***- B9T1V8_RICCO) contains Interpro domain(s) IPR005722 ATPase, F1 complex, beta subunit	GTACGATGACCTTTCAGAGCAGTCATTTTACATGGTTGGTGGTATTGAAGAGGTCATTGC[A/G]AAGGCAGAGAAGATTGCCAAGGAATCAGCTGCATCTTCATCTTAATCTCACAAATCCCTC	0	Chr1	CDC Bronco	FORWARD	0.708	1	340
PsC12448p512	Contig12448	512	C	G:100.0:4	C::4	G:100.0:1	G:100.0:10	X::X	C::2	C::8	0.428571	2	1	1	Gm20	44801939	71	159	exon_7_of_Glyma20g36770.2	Glyma20g36770.2	basic helix-loop-helix (bHLH) DNA-binding superfamily protein	TGGTGCAGCTATGCAACTTCTTCAATCAAAAGCACTTTGTATCATGCCTATATCTCTAGC[C/G]TCAGCAATTTTTCGTATGCCTCAATCAGACTCATCCTCAATCATCAAGCCTGAATCAAAC	0	Gm20	CDC Bronco	FORWARD	0.708	1	340
PsC6061p134	Contig6061	134	G	X::X	X::X	A:100.0:1	X::X	X::X	G::1	X::X	0.333333	0	1	5	Chr1	4051425	134	134	Medtr1g015010.1_exon_9	Medtr1g015010.1	Latrophilin receptor-like protein A (AHRD V1 *-*- Q54MC6) contains Interpro domain(s) IPR017981 GPCR, family 2-like	CATATCTTAGTCTCAGTTTTCATGTTTACAGAGCTGCTGGCTGTTTCTTAGACATCACAG[A/G]ATAYGCGGGCAGTATCAGTTCTGGGTTATTTGTAGCTCCGAAGCTTCAATTACATGAAAA	0	Chr1	CDC Bronco	FORWARD	0.708	1	340
PsC6171p474	Contig6171	474	T	C:100.0:2	T::3	C:100.0:3	C:100.0:8	C:100.0:1	T::3	X::X	0.571429	2	2	1	Gm14	39582533	103	116	exon_3_of_Glyma14g32430.2	Glyma14g32430.2	highly ABA-induced PP2C gene 3	GCGAAGCAGTGATGATGAATTTCTGATACTAGCAAGTGATGGTTTATGGGGTGTGATGWC[T/C]AGTGAAATTGCGTGCCAAGTTGTAAGGAAATGCTTGAAAGGGAAAATAAGGAGAGTTTGT	0	Gm14	CDC Bronco	FORWARD	0.708	1	340
PsC13003p355	Contig13003	355	G	X::X	A:100.0:1	A:100.0:3	X::X	G::3	A:100.0:1	A:100.0:1	0.666667	1	3	2	Chr7	2291962	127	355	Medtr7g010930.1_exon_1	Medtr7g010930.1	Unknown Protein (AHRD V1) contains Interpro domain(s) IPR008195 Ribosomal protein L34e	TTCCCCAACGAAGACGAAATTCTTCACGCAATCCTCAGTTTCCAACTGAATATCAAACTC[A/G]GCAGCATTCTTCAACCCCTTGCAATTAGGGTTCCCACATTTCCTTGATATATACGACACG	0	Chr7	CDC Bronco	FORWARD	0.71	1	340
PsC1537p477	Contig1537	477	A	G:100.0:18	G:100.0:50	G:100.0:17	G:100.0:33	G:100.0:31	A::6	G:100.0:12	0.75	6	0	0	Chr8	4247472	164	143	Medtr8g018570.1_exon_9	Medtr8g018570.1	Lipoxygenase (AHRD V1 **** B7Z177_PEA) contains Interpro domain(s) IPR001246 Lipoxygenase, plant	TTGAAGGTGATGATTGGACTTCTGATTCACWACCAAAAGAGGCTTTCAAGAGGTTTGGAA[A/G]GAARTTGGCTGAAATTGAGCAAAAACTCACTCAAAGGAACAATGACGAGTCGTTGAGGAA	0	Chr8	CDC Bronco	FORWARD	0.71	1	340
PsC2362p399	Contig2362	399	C	C::7	T:100.0:3	T:100.0:14	C::8	C::7	C::10	C::5	0.25	2	0	0	Chr2	4150071	136	137	Medtr2g014030.1_exon_5	Medtr2g014030.1	40S ribosomal protein S6 (AHRD V1 ***- Q9M3V8) contains Interpro domain(s) IPR014401 Ribosomal protein S6, eukaryotic	CCCAGATCTCTCTGTTCTGAACTTGGTGATTGTGAAGAAGGGTGAAAATGATTTGCCAGG[T/C]TTGACMGATGTTGAAAAGCCAAGAATGAGGGGTCCCAAGAGAGCTTCCAAGATCCGCAAG	0	Chr2	CDC Bronco	FORWARD	0.71	1	340
PsC21548p113	Contig21548	113	A	T:100.0:1	A::1	X::X	X::X	A::4	X::X	X::X	0.25	0	1	4	Chr8	25915018	133	113	Medtr8g091830.1_exon_10	Medtr8g091830.1	Transcription factor tfiiib component (AHRD V1 *-*- B6K325_SCHJY) contains Interpro domain(s) IPR017884 SANT, eukarya	TAAAAATCTTCTACTACTGGCGTGGAGAATAAAGGTGCTAAAACCTCAAGGCASACARGA[A/T]AACAAGCAGCTCGTAAACCTGCTAAAAGCTCATTGAATAAGGCTATTGAGGATGATGATG	0	Chr8	CDC Bronco	FORWARD	0.712	1	340
PsC19206p67	Contig19206	67	C	T:100.0:3	T:100.0:1	T:100.0:1	X::X	C::2	T:100.0:1	X::X	0.666667	1	3	2	Gm08	45209022	150	67	exon_2_of_Glyma08g45980.1	Glyma08g45980.1	plant U-box 9	TAGAGTGATTATGACGAAGATGAAAAACCGGCTTCACGTCGACGAATTACTAGCTATCCT[T/C]GCGYTACTTTCGACTCATCAGAAAGCTGTTCTTGAAATGGCAGAGCTTGGAGCTGTTCCT	0	Gm08	CDC Bronco	FORWARD	0.713	1	340
PsC8148p67	Contig8148	67	A	A::1	X::X	A::3	A::3	A::1	G:100.0:5	G:100.0:3	0.285714	2	0	1	Chr8	20558141	339	67	Medtr8g075890.1_exon_1	Medtr8g075890.1	Naringenin,2-oxoglutarate 3-dioxygenase (Fragment) (AHRD V1 ***- Q07353) contains Interpro domain(s) IPR005123 Oxoglutarate and iron-dependent oxygenase	TAAAAAGGAAAGAATTTTTTATTACTTGGAGATGACTAGAGACAATGAAACCGCCYTTTT[A/G]CCACCGGACATGTCGAACCGGAGCTTCTCTTCCGCCGGTAAATCGAAGAAGCCTTTAGCA	0	Chr8	CDC Bronco	FORWARD	0.713	1	340
PsC10522p121	Contig10522	121	T	T::1	X::X	X::X	T::1	X::X	A:100.0:1	X::X	0.25	0	1	4	Gm13	43869412	102	121	exon_6_of_Glyma13g44430.1	Glyma13g44430.1	hydroxyproline-rich glycoprotein family protein	ACCCGGTGTTCCTCCAAGGCCAATGCCCCCAGCATCACAAGCTCCATTACCACCACCACC[A/T]CCTCCCCAAGGGCTGCCTCCTGGCGCACCTTTGGGAAATCCTCCTCGAGCCCCTCCACCT	0	Gm13	CDC Bronco	FORWARD	0.714	1	340
PsC12777p198	Contig12777	198	G	X::X	X::X	G::3	X::X	X::X	A:100.0:3	G::7	0.25	1	0	4	Chr2	17406774	77	198	Medtr2g049670.1_exon_4	Medtr2g049670.1	Glucan endo-1,3-beta-glucosidase 7 (AHRD V1 *-*- Q9M069) contains Interpro domain(s) IPR012946 X8	AGAGTCAAAGTTTCATATTTGTCATATGAATTCTTGCAAATAAAAGCAGTACTATACACA[A/G]CACTACATTGCATCAATGTATCATCTTAGTTTTAGCAGATTTATAGGTTATTATAGACAG	0	Chr2	CDC Bronco	FORWARD	0.714	1	340
PsC9575p194	Contig9575	194	A	G:100.0:1	G:100.0:1	G:100.0:1	G:100.0:1	G:100.0:3	G:100.0:1	A::7	0.75	1	5	0	Chr4	24445882	214	194	Medtr4g076030.1_exon_3	Medtr4g076030.1	Unknown Protein (AHRD V1) contains Interpro domain(s) IPR010978 tRNA-binding arm	TGAGGTGAAGGAAGCATTTGATGATCTGAATGTCAAGCTCGAAAGCTCCCGAAAGAAGAC[A/G]CWGGAGTTGGAGAATGAGCTGCAAGTTTCTAAGGACGAGGCACAGAAGTTCGAGGAGCTG	0	Chr4	CDC Bronco	FORWARD	0.715	1	340
PsC1648p472	Contig1648	472	T	T::51	T::43	A:100.0:48	T::50	T::32	G:100.0:16	G:100.0:24	0.375	3	0	0	Gm10	3520830	170	110	exon_1_of_Glyma10g04560.1	Glyma10g04560.1	Ribosomal protein L14p/L23e family protein	ACGAACGATGACAGCAGGCAAAACCTTTTTCCTCAGATCTGGCTTTCCCTTCTTCACGGT[T/G]GCCATCACCATGTCTCCGACGCAAGCTGAAGGAAGACGGTTAAGTCTACCCTTGATCCCC	0	Gm10	CDC Bronco	FORWARD	0.716	1	340
PsC2441p272	Contig2441	272	A	X::X	X::X	G:100.0:2	X::X	A::5	X::X	A::2	0.25	0	1	4	Chr2	28781348	104	272	Medtr2g093280.1_exon_3	Medtr2g093280.1	Carbamoyl-phosphate synthase large chain (AHRD V1 **** Q8YQL2) contains Interpro domain(s) IPR006275 Carbamoyl phosphate synthase, large subunit, glutamine-dependent	AGGAGGATGGACTTTGGATTACAAGGTTCCTATTGTGACAACCGTTAACGGTGCTCTGGC[A/G]ACCGCTGAAGCAATAAAAAGCTTGAAGTCCAATTCTATCAAAATGATCGCCCTTCAGGAT	0	Chr2	CDC Bronco	FORWARD	0.716	1	340
PsC13849p240	Contig13849	240	A	X::X	X::X	A::1	X::X	X::X	X::X	C:100.0:2	0.333333	0	1	5	Gm20	46051665	69	69	exon_5_of_Glyma20g38470.1	Glyma20g38470.1	alpha/beta-Hydrolases superfamily protein	TGATATAAAACCGAATGCATGGATGGTTACTATATTCAGTGCACTAAGCAAACTCACTCC[A/C]ASTTGGCAAATAATCCCAACGGAAGATATTATTGATATTGCTTTTAAAGTTCCTGAAGTC	0	Gm20	CDC Bronco	FORWARD	0.717	1	340
PsC17313p181	Contig17313	181	A	X::X	A::1	X::X	X::X	T:100.0:1	T:100.0:1	T:100.0:8	0.6	1	2	3	Chr1	33757926	106	181	Medtr1g116230.1_exon_1	Medtr1g116230.1	Leukotriene-A4 hydrolase-like protein (AHRD V1 ***- Q9FY49_ARATH) contains Interpro domain(s) IPR001930 Peptidase M1, membrane alanine aminopeptidase	TCTTGTTGAATGTTTGAGGTGGGAGTAGCCATTGAAGAGCAGAGGAAGAAGGTGAAGTGG[A/T]GTARTTGATGAGAAAGGAGGTGTGGTTAGTAAGAGTGAGGGTGAGTTTAGAGCCTTTGAT	0	Chr1	CDC Bronco	FORWARD	0.717	1	340
PsC18751p230	Contig18751	230	C	X::X	X::X	C::3	C::2	X::X	X::X	A:100.0:4	0.25	1	0	4	Gm05	40515182	61	230	exon_5_of_Glyma05g36700.1	Glyma05g36700.1	DCD (Development and Cell Death) domain protein	ATCTCTAATTATGACTTATTTTCTTTATTCTTTGTAAAATTGTGTCCCTTTTATGCYTGC[A/C]CAACCTACAAAGAGCTGTTGGAAGTATCTTGTTCTTCAAAAATATCCAGCAGAGACAACG	0	Gm05	CDC Bronco	FORWARD	0.717	1	340
PsC9674p419	Contig9674	419	T	T::2	X::X	T::1	X::X	X::X	G:100.0:1	X::X	0.25	0	1	4	Chr3	39998371	86	419	Medtr3g110630.1_exon_1	Medtr3g110630.1	Unknown Protein (AHRD V1) contains Interpro domain(s) IPR010410 Protein of unknown function DUF1005	GATAGGTTGAATCTGTGAGTCCGGGGAGTGATTTTCGTGAGGGATGAAAGGAACTTGAGC[T/G]GATTGYACAGGGAAGTTGTTGAGTTTGATTTTGCAGAAACATGGAGAAGAAGAAGGATGA	0	Chr3	CDC Bronco	FORWARD	0.717	1	340
PsC29414p113	Contig29414	113	G	X::X	G::1	X::X	X::X	A:100.0:6	X::X	X::X	0.333333	1	0	5	Chr2	19749929	127	113	Medtr2g062800.1_exon_1	Medtr2g062800.1	Seed maturation protein PM41 (AHRD V1 ***- Q9SWB2_SOYBN)	AACATATGAATCAATAGAAGGAGGACAGAATCGTACAAGAACTGATTTGCTTTCRAAGGA[A/G]GATCAAGGAGGCATTCAAGTTGATAAGCTTCAAGAGAAGGTCCATGATCCTGCTGGAAAA	0	Chr2	CDC Bronco	FORWARD	0.718	1	340
PsC6700p244	Contig6700	244	A	X::X	X::X	A::1	X::X	X::X	G:100.0:2	X::X	0.333333	0	1	5	Gm08	43064740	65	244	exon_9_of_Glyma08g43220.1	Glyma08g43220.1	Cell differentiation, Rcd1-like protein	TATAACAACTTATACTCAATTCACCATTAGATGATCAAACCCTCCTCCACCTTGCAGTGC[A/G]GGAACCCGATTCCCTCCAACATTGTGCAGCAATTGTTGCAGCCACTTCCTAGTTGTAGGG	0	Gm08	CDC Bronco	FORWARD	0.721	1	340
PsC20136p182	Contig20136	182	G	A:100.0:2	A:100.0:3	A:100.0:2	A:100.0:2	A:100.0:2	G::1	G::2	0.625	1	4	0	Gm08	10548579	81	182	exon_3_of_Glyma08g14530.1	Glyma08g14530.1	Major facilitator superfamily protein	TAGTACAATTGCAATTCCTATTGCAATATGTGTTATCATTTATTCATTTCTGTATTTYAC[A/G]TACCCGATGGATAGGGAGAGAGCAAGAATGGTTGCATTAGTTGAATCAGAAATGGATCAG	0	Gm08	CDC Bronco	FORWARD	0.722	1	340
PsC27130p229	Contig27130	229	C	X::X	T:100.0:1	X::X	X::X	X::X	C::3	C::2	0.25	0	1	4	Chr3	28337267	144	108	Medtr3g086300.1_exon_7	Medtr3g086300.1	RCC1 domain-containing protein 1 (AHRD V1 *-*- Q8BTU7) contains Interpro domain(s) IPR009091 Regulator of chromosome condensation/beta-lactamase-inhibitor protein II	GAAGCAGATCAATGAAAGGGTGGTACAGATTAGTCTGACAAATTCGATATACTGGAAYGC[T/C]CATACCTTTGCTCTAACTGAATCAGGGAAGCTTTAYGGATTTGGGGCAGGAGACAAAGGA	0	Chr3	CDC Bronco	FORWARD	0.722	1	340
PsC7311p235	Contig7311	235	G	T:100.0:1	X::X	G::7	G::4	X::X	T:100.0:2	G::3	0.333333	0	2	2	Chr8	31927494	244	235	Medtr8g106680.1_exon_1	Medtr8g106680.1	Unknown Protein (AHRD V1)	TTTCATAGCGTCTCATTGGATCCCGCAGTTGGACAACCAATATCAGTGTGACTYTSTCAG[T/G]TTCGCCATCAGAACTTGCAGTTGCAGAGCCCTTGTTGTTGCCTAAGCTTTGGTTTCTAAT	0	Chr8	CDC Bronco	FORWARD	0.724	1	340
PsC9887p816	Contig9887	816	T	X::X	T::1	X::X	X::X	X::X	G:100.0:1	T::4	0.25	0	1	4	Chr7	19232833	81	272	Medtr7g072560.2_exon_6	Medtr7g072560.2	Saposin B domain-containing protein (Fragment) (AHRD V1 ***- A9XP51_9MYRT) contains Interpro domain(s) IPR008139 Saposin B	AAAGAGTGATTAACATTTGAGACATTTACTAATGTAAAGTATTAGCACATCATAAAAATG[T/G]TTGTTCCTAAGAAGTGCTTGTGATATAATCAACCTTGTGTAATACATTATTGAAGTCAAC	0	Chr7	CDC Bronco	FORWARD	0.725	1	340
PsC21549p66	Contig21549	66	C	C::1	C::1	X::X	X::X	X::X	X::X	A:100.0:1	0.25	0	1	4	Chr5	38425029	136	66	Medtr5g090630.1_exon_1	Medtr5g090630.1	UDP-glucose glucosyltransferase (AHRD V1 **** Q2V6K0_FRAAN) contains Interpro domain(s) IPR002213 UDP-glucuronosyl/UDP-glucosyltransferase	GTGGAGCCCAACCAATAACCTTTCCAATTTCACTTGTCCGATCTAAAATCCTTCGGGTAA[A/C]AGAGAAACCAAATCTGAAAGTKGATAATCAGATGGCAAAGACATAATACCKTTTGGCGAG	0	Chr5	CDC Bronco	FORWARD	0.726	1	340
PsC4675p73	Contig4675	73	C	T:100.0:2	C::1	X::X	X::X	T:100.0:1	C::1	X::X	0.4	0	2	3	Gm15	10921301	79	73	exon_7_of_Glyma15g14450.2	Glyma15g14450.2	Coatomer epsilon subunit	TTTTTTTTTATTTTTTTTGTCATTATAAGGGAGTGATACCAATGGGCATTTCTTGATTTT[T/C]CAGTATAAAAAATAGTGTAAATGAACATGCATTAAAATTAATACAAGCTGTAGTTTTTGC	0	Gm15	CDC Bronco	FORWARD	0.726	1	340
PsC4201p231	Contig4201	231	C	T:100.0:7	T:100.0:2	T:100.0:4	T:100.0:4	T:100.0:2	C::5	T:100.0:9	0.75	4	2	0	Chr4	24198615	311	231	Medtr4g075450.1_exon_1	Medtr4g075450.1	40S ribosomal protein S15-like protein (AHRD V1 ***- C0KQW1_9ROSI) contains Interpro domain(s) IPR005713 Ribosomal protein S15, eukaryotic/archaeal	TCCACTGATGAACTCGTCAAGCTCTTCTCTGCTCGTGCTCGCAGAAGGTTTCAACGTGGT[T/C]TGACCCGCAAGCCTATGGCACTCATCAAGAAGCTCCGCAAGGCGAAACGGGAGGCACCAC	0	Chr4	CDC Bronco	FORWARD	0.727	1	340
PsC16343p195	Contig16343	195	A	T:100.0:10	T:100.0:5	T:100.0:10	T:100.0:4	T:100.0:7	X::X	A::1	0.714286	5	0	1	Gm05	28601099	100	195	exon_4_of_Glyma05g23100.2	Glyma05g23100.2	little nuclei4	GAAGACGATTTAGTTCCTGAGATCTACTAAAAAGATGATCCTCTCTCTGGTTGAGCAAGG[A/T]CTGCGAYTGAAGTAACCTTTCCTGTTCTTGCTGCAAAACCTTCTGCCTTTCAGAGAGGGA	0	Gm05	CDC Bronco	FORWARD	0.729	1	340
PsC4368p275	Contig4368	275	G	G::1	X::X	A:100.0:6	G::6	X::X	A:100.0:5	X::X	0.4	2	0	3	Chr2	27678510	227	108	Medtr2g088720.1_exon_2	Medtr2g088720.1	Dihydroneopterin aldolase (AHRD V1 **** Q6TFM2_SOLLC) contains Interpro domain(s) IPR006156 Dihydroneopterin aldolase family	ATCGCTTCTGCGTCTCAAAATCTCAACACCTAAGTAATCAAGCGGGCCCGGAATTGCCAC[A/G]TGAGGCTTTCCAACCTTGACACGAACAGCAGATATGTCTTTGTGAATTTCCAAAGTGGAG	0	Chr2	CDC Bronco	FORWARD	0.729	1	340
PsC10316p413	Contig10316	413	A	X::X	A::2	X::X	X::X	X::X	C:100.0:2	X::X	0.333333	0	1	5	Chr7	20047654	153	413	Medtr7g074710.1_exon_3	Medtr7g074710.1	Dihydroflavonol-4-reductase (AHRD V1 **** P51102) contains Interpro domain(s) IPR016040 NAD(P)-binding domain	TTTAATTTCCTTCAACTCATCTACTGATAGAATTTGAAATTCTGGATATTTGGCTGAAAR[A/C]AGTTGAGACATTTCTTCAATAGTTACGATGAATGGTGCACAATTGTATCTCCCTCCAGGA	0	Chr7	CDC Bronco	FORWARD	0.73	1	340
PsC3653p280	Contig3653	280	T	T::20	C:100.0:16	C:100.0:26	T::15	T::14	T::8	C:100.0:1	0.375	2	1	0	Chr5	26162360	63	72	Medtr5g064610.2_exon_10	Medtr5g064610.2	Unknown Protein (AHRD V1) contains Interpro domain(s) IPR010255 Haem peroxidase	GTCTGCATTCATAGGTCCTGATCAGGATGCAACAGAAGCCTTATTAGCATCTGATYCGGA[T/C]GTTGCTCCATGGGTACAAAAATACCAACGGAGCCGCGAAACTGTCTCGCGAACAGATTAT	0	Chr5	CDC Bronco	FORWARD	0.733	1	340
PsC2007p537	Contig2007	537	A	G:100.0:1	G:100.0:2	G:100.0:1	G:100.0:3	X::X	A::3	A::1	0.571429	1	3	1	Chr6	14662874	91	85	Medtr6g071330.1_exon_1	Medtr6g071330.1	Unknown Protein (AHRD V1)	GAACAATGAAAAGCGCAGGTTGAAGAATGAGTGAAATTAGAGAAGTCAAACGGYTCCTCA[A/G]GAGCTTTGGTGATGGAAGGGTTAGAAGAATCGCTATAGCAGCTTCAATAGCCACCACATA	0	Chr6	CDC Bronco	FORWARD	0.734	1	340
PsC4701p407	Contig4701	407	T	C:100.0:11	C:100.0:9	C:100.0:11	C:100.0:9	C:100.0:8	T::9	T::27	0.625	5	0	0	Chr4	16759936	121	407	Medtr4g054960.1_exon_5	Medtr4g054960.1	MAR-binding filament-like protein 1-1 (AHRD V1 **** Q9M7J4) contains Interpro domain(s) IPR009053 Prefoldin	ACAAAGAAATGCAAGCAAGGAAGCTCAAGAAAACATTGAAGATGCTCATAACCTCATCAC[T/C]AGACTTGGCAAAGAAAGAGARAGTTTAGAGAGCAGAGGGAAGAAATTGGAAGACGAATTG	0	Chr4	CDC Bronco	FORWARD	0.734	1	340
PsC8061p177	Contig8061	177	C	C::16	C::11	C::11	C::21	T:100.0:8	T:100.0:6	C::13	0.25	2	0	0	Chr5	37765678	156	177	Medtr5g089300.1_exon_1	Medtr5g089300.1	Pre-mRNA branch site p14-like protein (AHRD V1 ***- Q9FMP4) contains Interpro domain(s) IPR012677 Nucleotide-binding, alpha-beta plait	CACCGCCTTCGTCGTCTACGAAGACATCTACGACGCCAAAACCGCCGTCGATCATCTCTC[T/C]GGTTTCAACGTCGCCAATCGTTATCTCATCGTTCTTTATTATCAGCAAGCTAAGATGAGT	0	Chr5	CDC Bronco	FORWARD	0.734	1	340
PsC19953p88	Contig19953	88	C	C::1	X::X	T:100.0:1	X::X	X::X	X::X	X::X	0.333333	0	1	5	Chr8	2080309	146	88	Medtr8g011910.1_exon_3	Medtr8g011910.1	Resistance protein MG55 (Fragment) (AHRD V1 *-*- Q9FXY9_SOYBN)	GAAGTGTTTGGATTCAATGCCGGTCAGTGATTCAACTGACCCAAGAATTAAGAAATTTTT[T/C]AGATGGTCTATATGATGTAAGTTTTACCAAGTTGGAAACAACATCACATGCATCACTAAT	0	Chr8	CDC Bronco	FORWARD	0.735	1	340
PsC19140p126	Contig19140	126	T	T::5	A:100.0:5	T::6	T::10	A:100.0:1	T::3	T::1	0.25	1	1	0	Chr7	16285461	126	126	Medtr7g061150.1_exon_1	Medtr7g061150.1	Interactor of constitutive active ROPs 2, chloroplastic (AHRD V1 ***- Q9ZQC5)	ATTGAAAGTTCAGTCTGATCAGTGGAGAAAGGCTGCTGAAGCAGCCGCATCCATACTTTC[A/T]ACCACCGGAAACAATGGCAAACGTGTAGGTAAAAACGGCTCACTTGACAGTAGCTTCAAT	0	Chr7	CDC Bronco	FORWARD	0.737	1	340
PsC1566p178	Contig1566	178	T	T::3	T::2	T::1	X::X	T::1	C:100.0:4	C:100.0:1	0.285714	1	1	1	Chr1	33705675	96	178	Medtr1g116120.1_exon_7	Medtr1g116120.1	Transketolase 1 (AHRD V1 **** O78327_CAPAN) contains Interpro domain(s) IPR005478 Bacterial transketolase	AACTTTCGGTTGGCATAAGATTGTTGGAAGCAAGGGAAAAACCATAGGCATTGATCGGTT[T/C]GGAGCAAGTGCTCCAGCAGGAAAAATATACAAGGAGTTTGGAATAACCAAGGAAGCCGTT	0	Chr1	CDC Bronco	FORWARD	0.738	1	340
PsC7076p114	Contig7076	114	C	C::1	G:100.0:2	C::1	G:100.0:1	G:100.0:1	X::X	X::X	0.5	0	3	2	Chr8	30051768	104	114	Medtr8g102850.1_exon_5	Medtr8g102850.1	CRS2-associated factor 1, chloroplastic (AHRD V1 ***- Q5VMQ5) contains Interpro domain(s) IPR001890 RNA-binding, CRM domain	GCTGCCCCTTGTATGAAAGGAATTTCATTACTATTGGAGCAAGCTATTGAGCTAGGCAGT[C/G]TCASTTTTTAGATAAAGATTTGTTGGATGCAGACAATATTTATCGAACCACAGTTTCCTT	0	Chr8	CDC Bronco	FORWARD	0.738	1	340
PsC9001p268	Contig9001	268	T	T::2	X::X	X::X	X::X	A:100.0:1	X::X	X::X	0.333333	0	1	5	Gm08	13722912	95	268	exon_5_of_Glyma08g18270.1	Glyma08g18270.1		TCCAGCAGGGCTTCCAAGGGGGCGTAGAGGCGGAGGCTCGGAAGAACAAACAACCGAAGC[A/T]AGGCAMACACTAAGTGATACAAGATCCATTTCGCGGATGCATTTTGAAACCACATTTGCA	0	Gm08	CDC Bronco	FORWARD	0.738	1	340
PsC10467p654	Contig10467	654	C	T:100.0:3	T:100.0:3	T:100.0:3	T:100.0:5	C::1	X::X	T:50.0:4	0.642857	4	1	1	Gm10	50368414	70	654	exon_2_of_Glyma10g43800.1	Glyma10g43800.1	3-ketoacyl-CoA synthase 19	GCTGGTTCAAGATCATAMTCATTCAATTTTAAGCCCTTACCAACTCCATCAACCACTGCT[T/C]TACCWCCAGGATGAACACAAAAATGTTCTATACCAGTTTTTAAGTTTATTCCACCTCCTA	0	Gm10	CDC Bronco	FORWARD	0.739	1	340
PsC13878p179	Contig13878	179	G	G::3	G::7	G::7	X::X	G::6	C:100.0:6	C:100.0:4	0.285714	2	0	1	Chr4	20990253	62	179	Medtr4g065670.2_exon_9	Medtr4g065670.2	E3 ubiquitin-protein ligase At4g11680 (AHRD V1 --** Q93Z92) contains Interpro domain(s) IPR018957 Zinc finger, C3HC4 RING-type	CAATCATGATTCATGTCCATATTCTTTATAAAACTTTGGGATACTACTCTATTTGTATTA[C/G]AACTAAACCCAACGAAATTGTTTATCTTACCGTGAGAAACAGATCAATGTATTTCTATAG	0	Chr4	CDC Bronco	FORWARD	0.739	1	340
PsC16024p301	Contig16024	301	C	X::X	X::X	X::X	C::1	C::1	X::X	T:100.0:3	0.25	1	0	4	Chr2	33596122	70	301	Medtr2g103380.1_exon_1	Medtr2g103380.1	Unknown Protein (AHRD V1)	TCGTGGTTATCGTACTGGAAAAGTTTCGCCGGCGATTGAGCCGCCGTCTCCGAGGATCTC[T/C]GTGTGTGGATTTTGTGGTGCTTTTGGAAAAGTTGGAGAGAAGACGAAACCGCCTAAGCAT	0	Chr2	CDC Bronco	FORWARD	0.739	1	340
PsC5139p321	Contig5139	321	C	X::X	X::X	X::X	C::5	X::X	T:100.0:11	T:100.0:11	0.5	2	0	4	Chr7	25957104	75	153	Medtr7g085850.1_exon_2	Medtr7g085850.1	Unknown Protein (AHRD V1)	GAAGGAGAAGAATGAAGAGGGTGAGGAGGGTGATGGAGATAAGAAAAAGAAGAATAAGGA[T/C]AAGAAAGAGAAAAAGAAGGATAAAAATGAGAAAGAAGAGGGTGAAGTATCTATAAGGGAT	0	Chr7	CDC Bronco	FORWARD	0.742	1	340
PsC19271p347	Contig19271	347	A	G:100.0:2	G:100.0:6	X::X	G:100.0:1	G:100.0:1	A::5	A::1	0.571429	1	3	1	Chr4	43554934	104	73	Medtr4g124660.3_exon_8	Medtr4g124660.3	Sucrose synthase (AHRD V1 **** Q9XG65_MEDTR) contains Interpro domain(s) IPR001296 Glycosyl transferase, group 1	GCTGTGAAGTCTGAGAAATTCCAAAAGTGGATGCAAACTCTCCTTGTCATGGAAGAGTTT[A/G]GCAGAAAGGTGACGGTTGAGAAACTGMACACCATTTCCAATTGATTTGTTGAGAGTAGGA	0	Chr4	CDC Bronco	FORWARD	0.743	1	340
PsC25617p184	Contig25617	184	T	C:100.0:1	X::X	X::X	X::X	X::X	X::X	T::1	0.333333	0	1	5	Chr5	39953510	304	184	Medtr5g093880.1_exon_6	Medtr5g093880.1	Vacuolar protein sorting-associated protein VTA1 homolog (AHRD V1 *-*- Q55B11)	CCCCATTTTCAATCTTATCCAAGTTTYTTCAGAAAGCACCCTACCATCGGTACCAGTAAA[T/C]CARACTTATTATCAAGGGCCTGATGCTTCATACTCTTCCCAGTCAGCTCCTCTAGCTTCA	0	Chr5	CDC Bronco	FORWARD	0.743	1	340
PsC11651p131	Contig11651	131	G	X::X	X::X	X::X	X::X	G::1	X::X	T:100.0:2	0.333333	0	1	5	Chr5	36890040	185	131	Medtr5g087470.1_exon_2	Medtr5g087470.1	22.0 kDa heat shock protein (AHRD V1 *-*- Q38806) contains Interpro domain(s) IPR008978 HSP20-like chaperone	TCGGAGACGAAAGAAGTTGTTAAAGCCGTTGAAGGTTGGGGTAAGCGGCAAGGCAAGATG[T/G]GACACRAAGATTGAAAACAAGAATTTTGGATTTTAATATAAGTTTGAGATCAAGAGATGA	0	Chr5	CDC Bronco	FORWARD	0.745	1	340
PsC14964p373	Contig14964	373	T	T::2	C:100.0:2	T::6	C:100.0:4	C:100.0:3	T::8	T::6	0.375	2	1	0	Gm02	15465069	136	373	exon_5_of_Glyma02g17160.1	Glyma02g17160.1	tubby like protein 3	CTTTCCAACTTTTCCAAACTGTAGAATAACATTTTCTTGGGCCTGCTCAGAAACTCCGTT[T/C]TTAGGAGAAGCAACCAACTGGAAATTTTTAACTGAAGCAACTGTCACACGTCCGTTGAAG	0	Gm02	CDC Bronco	FORWARD	0.745	1	340
PsC17365p68	Contig17365	68	G	X::X	X::X	X::X	G::2	G::2	X::X	A:100.0:1	0.25	0	1	4	Chr8	19482985	340	68	Medtr8g073460.1_exon_3	Medtr8g073460.1	Endoribonuclease/protein kinase IRE1-like protein (AHRD V1 *-*- Q9C5S2_ARATH) contains Interpro domain(s) IPR002290 Serine/threonine protein kinase	GATAAAATGGAAAAGCATCTTACTTCAGAAGATGAAGATGCTCTGACAAGAAGGGATGCT[A/G]ATGGAKAAGCATGGAAGAACTTAAATCAAGCTGATGAAGGTGTTGATGGACGAAGAATTG	0	Chr8	CDC Bronco	FORWARD	0.745	1	340
PsC19573p398	Contig19573	398	T	X::X	C:100.0:3	X::X	X::X	X::X	X::X	X::X	0.5	1	0	6	Gm20	35724852	74	254	exon_11_of_Glyma20g26220.1	Glyma20g26220.1	CwfJ-like family protein	CTTAGAGGCATGCTGCATTTACCTGAGGAAGATATGTACAGACGTCAAAGGTATGCTGCA[T/C]TGGAGRTACAGAAGCAAGCAGTCACTAGCTTTTCCAAAGAGTGGAAACAGTTTGACTGGA	0	Gm20	CDC Bronco	FORWARD	0.745	1	340
PsC5621p86	Contig5621	86	C	C::4	T:100.0:4	C::6	C::2	X::X	C::7	T:100.0:2	0.285714	1	1	1	Chr4	31279055	311	86	Medtr4g091370.1_exon_4	Medtr4g091370.1	Sugar transport protein 1 (AHRD V1 ***- P23586) contains Interpro domain(s) IPR003663 Sugar/inositol transporter	TGGTGATTTACCAAAATGGTATGCTATAGTAGTTGTGCTTTTCATATGCATTTAYGTWGC[T/C]GGATTTGCTTGGTCATGGGGTCCTCTTGGTTGGTTGGTGCCTAGTGAGATTTTTCCATTG	0	Chr4	CDC Bronco	FORWARD	0.745	1	340
PsC12669p543	Contig12669	543	A	X::X	X::X	A::1	X::X	C:100.0:1	X::X	A::3	0.25	0	1	4	Gm05	32948855	69	543	exon_7_of_Glyma05g27060.1	Glyma05g27060.1	Protein of unknown function, DUF593	GAAGGCTTTGAAAACWTTATAYGCAGAACTAGAGGAAGAAAGAAATGCGTCTGCCATAGC[A/C]GCCAATCAAACAATGGCAATGATTAATAGGCTTCAAGAAGAGAAAGCAGCAATGCAGATG	0	Gm05	CDC Bronco	FORWARD	0.746	1	340
PsC20371p76	Contig20371	76	C	T:100.0:3	X::X	X::X	T:100.0:3	C::1	X::X	C::10	0.4	2	0	3	Chr5	29987325	153	76	Medtr5g072810.1_exon_1	Medtr5g072810.1	Indole-3-acetate beta-glucosyltransferase 1 (AHRD V1 ***- Q9LR44) contains Interpro domain(s) IPR002213 UDP-glucuronosyl/UDP-glucosyltransferase	GGATCGGCGCCGATATAACCGAGCCACTCTTCGGTGATTACGAAGGTTATGAGAATYTCG[T/C]TTGGTCTTCGTGATGCTAGGATCTTACAGAAGCTTAGCATCGGGTTGATGTGTCCTCTTC	0	Chr5	CDC Bronco	FORWARD	0.746	1	340
PsC5554p346	Contig5554	346	T	X::X	T::2	T::1	T::3	T::1	C:100.0:1	C:100.0:1	0.285714	0	2	1	Gm15	8746607	164	234	exon_4_of_Glyma15g11860.1	Glyma15g11860.1	plant UBX domain containing protein 4	CAGGTTAGCTGATGGAACCCGATTGATATCACATTTCAATAACCACCACACAATCGGCGA[T/C]ATCCGTGCCTTCATTGATGCATCTAGACCTGGCGGTCGGCAGGGTTATCAACTTCAGATG	0	Gm15	CDC Bronco	FORWARD	0.746	1	340
PsC13138p174	Contig13138	174	T	C:100.0:10	C:100.0:9	C:100.0:7	T::16	C:100.0:17	C:100.0:14	C:100.0:12	0.75	6	0	0	Gm13	38233744	73	174	exon_1_of_Glyma13g37050.1	Glyma13g37050.1	Nucleic acid-binding, OB-fold-like protein	CTCTTCACCGGTGAAGACCGTCCCCAGCCGCGGTGGTCGATCGTCGGTGATTGCTTCTCG[T/C]CCCTCCCGTATCGCTGAATGCATCGTTGGAGACGAAACTGCAGTTATAATCTTCACCGCT	0	Gm13	CDC Bronco	FORWARD	0.748	1	340
PsC25265p179	Contig25265	179	C	X::X	T:100.0:1	X::X	X::X	C::2	X::X	C::2	0.25	0	1	4	Chr5	40124013	99	179	Medtr5g094230.1_exon_9	Medtr5g094230.1	Glycerophosphodiesterase-like (Fragment) (AHRD V1 *-*- Q570A8_ARATH) contains Interpro domain(s) IPR017946 PLC-like phosphodiesterase, TIM beta/alpha-barrel domain	TGGCTTCGTACTGCATGAATAATCCATGATTTTTTTAACTTAGAAGGAGCAAATTCTTTC[T/C]ATTGTAGTTATGCATGTTCATTCTATGTTCTCCAATTGCTTCTTGGGTTTGTACCATGAG	0	Chr5	CDC Bronco	FORWARD	0.748	1	340
PsC27596p426	Contig27596	426	A	X::X	A::3	C:100.0:1	C:100.0:4	X::X	C:100.0:2	C:100.0:2	0.666667	1	3	2	Chr6	4742637	66	196	Medtr6g021790.1_exon_7	Medtr6g021790.1	Small GTP-binding protein (AHRD V1 **-- Q9SLP2_CARPA) contains Interpro domain(s) IPR003579 Ras small GTPase, Rab type	CTCTGCAAAACTGAGTGTATACTCTTTAGACTACTTGACATGGAGCTTTTTATAGCACTT[A/C]AATTTCATGTATAGCTTTAATCTTAAAGGCCTTCTTGTGACAAATTTGACTGAATAGTAG	0	Chr6	CDC Bronco	FORWARD	0.748	1	340
PsC5707p183	Contig5707	183	G	A:100.0:6	X::X	X::X	G::2	X::X	G::1	A:100.0:8	0.4	2	0	3	Chr3	8482041	65	62	Medtr3g028270.1_exon_1	Medtr3g028270.1	Unknown Protein (AHRD V1)	TCAGTCCCTCGTTGGCTCCAGCACCCGGCCCAGATGTCGGAGCTGCCGGATCTGTTACAA[A/G]TTCTGTGGCTATGATCGGAGCTTCAATTGTGCTGTCAATACTAGCCATCTTCAAGAACTG	0	Chr3	CDC Bronco	FORWARD	0.748	1	340
PsC2870p236	Contig2870	236	T	X::X	T::1	X::X	X::X	X::X	X::X	C:100.0:3	0.333333	1	0	5	Gm15	50334810	83	236	exon_4_of_Glyma15g42900.1	Glyma15g42900.1	ADP/ATP carrier 2	CTGAAGAACGAGGGAGCTAAGTCATTGTTCAAGGGAGCTGGTGCTAACATCCCTCCGTGC[T/C]GTTGCTGGTGCTGGTGTGCTTGCTGGTTATGACAAGTTGCAGGTTCTTGTTTTCGGCAAG	0	Gm15	CDC Bronco	FORWARD	0.749	1	340
PsC6465p187	Contig6465	187	T	T::3	X::X	T::6	C:100.0:5	T::2	C:100.0:16	C:100.0:3	0.428571	3	0	1	Chr3	33891230	67	187	Medtr3g098100.1_exon_1	Medtr3g098100.1	Acyl-coenzyme A thioesterase 13 (AHRD V1 **** Q5R833) contains Interpro domain(s) IPR003736 Phenylacetic acid degradation-related protein	CGTCATCTGCTCCATGATCATACCTCCCCGTTTACTCAATTCCGGAAATTCCTTACACGG[T/C]GGCGCCACCGCTACACTGGTTGACGTTGTTGGCTCCGCGGTGATTCCAGCCTCTGGACAT	0	Chr3	CDC Bronco	FORWARD	0.749	1	340
PsC6914p458	Contig6914	458	T	X::X	X::X	C:100.0:3	C:100.0:5	X::X	X::X	X::X	0.666667	2	0	5	Chr2	27269887	65	335	Medtr2g087890.1_exon_1	Medtr2g087890.1	Allene oxide synthase, chloroplastic (AHRD V1 ***- P48417) contains Interpro domain(s) IPR002403 Cytochrome P450, E-class, group IV	TAGTCTAATCTATCTGAGAGAGGACCTAGTATTGGCCATCCGTGACTTCCCGGAATCTGT[T/C]GGATCGGTGGTTGTGTTGGCTTTGCCGTGAAAGAAGTTGCGAGCGACGGTGGTGTTATCG	0	Chr2	CDC Bronco	FORWARD	0.75	1	340
PsC25285p521	Contig25285	521	T	X::X	X::X	T::1	X::X	X::X	C:100.0:1	T::1	0.25	0	1	4	Chr5	12999500	69	152	Medtr5g031310.1_exon_5	Medtr5g031310.1	Cinnamyl alcohol dehydrogenase (AHRD V1 **** D1FWZ8_SOYBN) contains Interpro domain(s) IPR002085 Alcohol dehydrogenase superfamily, zinc-containing	TATTGAGGTTGTTCCGATTGATTATGTTAACACTGCAATGGAGCGTCTTGCTAAAGGAGA[T/C]GTKAGATATAGATTTGTGATTGATATCGGAAACACATTGAAACCAAGCTCTTAATCTTTG	0	Chr5	CDC Bronco	FORWARD	0.752	1	340
PsC4901p447	Contig4901	447	C	T:100.0:17	T:100.0:12	T:100.0:18	C::14	C::6	C::54	C::8	0.375	3	0	0	Gm10	4770066	301	447	exon_1_of_Glyma10g06040.1	Glyma10g06040.1	Ribosomal protein L11 family protein	AGACATTGCAAAGGAGACGGCTAAGGACTGGAAGGGCTTAAGAGTGACGGTGAAGCTGAC[T/C]GTCCAGAATCGTCAGGCGAAGGTTGCKGTTGTTCCATCGGCGGCTGCGCTTGTCATCAAG	0	Gm10	CDC Bronco	FORWARD	0.753	1	340
PsC8985p205	Contig8985	205	C	A:100.0:4	X::X	X::X	A:100.0:1	A:100.0:1	C::1	X::X	0.6	1	2	3	Chr2	15299290	100	205	Medtr2g042130.1_exon_2	Medtr2g042130.1	Subtilisin-like protease (AHRD V1 ***- O65351) contains Interpro domain(s) IPR015500 Peptidase S8, subtilisin-related	ACTAGGCTTGTGTTTCAGAAAGTAGGGGAAAGAAAAAGATACACTGTGACTTTTGWGTCT[A/C]AGAAGAGTGCTGATGCTTCTTCGGTTAGGAACGGATTTGGTAGCATTCTATGGAGCAATG	0	Chr2	CDC Bronco	FORWARD	0.753	1	340
PsC11654p151	Contig11654	151	C	T:100.0:4	X::X	T:100.0:1	C::2	X::X	X::X	C::1	0.4	1	1	3	Chr3	41859273	138	74	Medtr3g116150.1_exon_1	Medtr3g116150.1	Unknown Protein (AHRD V1)	TTCGCTTTTCAAAATGTCGAGTAGCTGGAGAAGAACGTTGGGAAACGCAAGATCCTTCGT[T/C]AACAATTCAATGGGCGGTCTCAGAGGAGGAAGTAACCTCGCTTCTTGGGTTGTCGCCGGA	0	Chr3	CDC Bronco	FORWARD	0.754	1	340
PsC13135p83	Contig13135	83	C	X::X	X::X	C::4	X::X	C::2	G:100.0:1	G:100.0:3	0.4	1	1	3	Gm15	8478430	99	83	exon_1_of_Glyma15g11520.1	Glyma15g11520.1	Ankyrin repeat family protein	GAAGAGTTTACGGCCGTCTGTATGGCTGACGGAGCAATTTCCTTTGAAAACGGAGGAGCT[C/G]TTGCCGCTGCTTGACATTCTGGCAAACAAGGTGAAAGCTGTAAGGAGAATGAGGGATTTG	0	Gm15	CDC Bronco	FORWARD	0.754	1	340
PsC4914p436	Contig4914	436	C	C::11	C::8	T:100.0:5	C::2	T:100.0:2	T:100.0:1	X::X	0.428571	1	2	1	Chr8	5202539	111	436	Medtr8g021130.1_exon_1	Medtr8g021130.1	Cucumisin-like serine protease subtilisin-like protease (AHRD V1 **** Q9LVJ1_ARATH) contains Interpro domain(s) IPR015500 Peptidase S8, subtilisin-related	GTGTCGGATTTGGTCGGGTTGGATGGAGAGGATGTCGGGGTGGGATTTAAGGTGGTCGGC[T/C]TGGGAGGGAGTTAGTTGGGCGGAGAAGCCRTGAATGGCGGACGTGTATGTGTAGAGGATG	0	Chr8	CDC Bronco	FORWARD	0.754	1	340
PsC9163p129	Contig9163	129	G	A:100.0:14	A:100.0:13	G::9	A:100.0:15	A:100.0:5	A:100.0:10	X::X	0.714286	5	0	1	Gm07	43218496	142	129	exon_15_of_Glyma07g38490.1	Glyma07g38490.1	alpha/beta-Hydrolases superfamily protein	AGCAATACAAGTGGTTCTGCTCGCAGTGATAGCTCTGTTAGTTTACAAAGTTCATCAGAC[A/G]CTGACATATCACATAATACAACAGCCACGGTAACTGTTGTTAGAAATCCTGCTGGGCATG	0	Gm07	CDC Bronco	FORWARD	0.754	1	340
PsC5631p216	Contig5631	216	T	G:100.0:1	G:100.0:4	G:100.0:2	X::X	G:100.0:3	T::4	X::X	0.666667	2	2	2	Chr4	17524278	73	185	Medtr4g057200.1_exon_7	Medtr4g057200.1	Pheophorbide A oxygenase 2 (AHRD V1 **** A9YTW4_TOBAC) contains Interpro domain(s) IPR017941 Rieske [2Fe-2S] iron-sulphur domain	GTTCCATCCGATACTCAACTGCGCGTAGTTTTGGCTGGACTCGCGGTTGTCAGCGCAGCC[T/G]TAGCTTTTGCGGTAAACCAACTAGAAAAGAATTTTGTTTTCGTCGATTATGTACACGCCG	0	Chr4	CDC Bronco	FORWARD	0.756	1	340
PsC4729p608	Contig4729	608	G	A:100.0:1	X::X	A:100.0:1	A:100.0:5	A:100.0:3	G::2	G::1	0.571429	2	2	1	Chr5	34428563	70	404	Medtr5g082470.1_exon_2	Medtr5g082470.1	Pleckstrin homology domain-containing protein 1 (AHRD V1 **-- Q9ST43) contains Interpro domain(s) IPR011993 Pleckstrin homology-type	CAACGGCGCCGCCAGGTTTTGATGTATTCGCCTTGTTTCATTAGCCAGCCGGTTCGTTCC[A/G]GGTTGGACCAGAATTCCGTGCCGTCGTGGTCGGTTGGGTTTTCGATTAAGGCGGTCGCCG	0	Chr5	CDC Bronco	FORWARD	0.757	1	340
PsC4871p476	Contig4871	476	T	T::15	T::13	C:100.0:6	T::15	C:100.0:5	X::X	C:100.0:14	0.428571	3	0	1	Chr8	2386127	121	443	Medtr8g012400.1_exon_2	Medtr8g012400.1	Beta-1 3-glucanase (Fragment) (AHRD V1 ***- Q9MBB5_SALGI) contains Interpro domain(s) IPR000490 Glycoside hydrolase, family 17	ATACGCTTGCTCACAAGGAAACCAAACATGTGATTCGGTTCAACCCGGAAAACCTTGTTT[T/C]AAACCCGATTCAGTGGTGGATCGTGCTAGTTATGCGTTTAGTTCTTATTGGGCACAGTTT	0	Chr8	CDC Bronco	FORWARD	0.757	1	340
PsC9862p376	Contig9862	376	T	T::2	T::4	T::5	C:100.0:7	T::13	T::4	C:100.0:2	0.25	1	1	0	Chr7	27190090	147	72	Medtr7g088310.1_exon_3	Medtr7g088310.1	Unknown Protein (AHRD V1) contains Interpro domain(s) IPR000425 Major intrinsic protein	GGCTTATGCTCGAGGGGATCACATAACAAAGGAGCACTTCCTTGTTTACTGGCTTGCCCC[T/C]ATWGAGGGAACTATTTTTGCAGTGTGGACATTCAAATGGCTTTTCCGGCCTGTTAACAAA	0	Chr7	CDC Bronco	FORWARD	0.757	1	340
PsC12789p114	Contig12789	114	G	X::X	G::1	G::5	G::1	X::X	A:100.0:4	A:100.0:3	0.333333	2	0	2	Chr2	4627651	154	114	Medtr2g014970.1_exon_1	Medtr2g014970.1	Os06g0525000 protein (Fragment) (AHRD V1 *-*- Q0DBU7_ORYSJ)	CAACCAAATATTCACGAAACAAGACCCATATCAACCCACCAGAATCGGCAAATTCCCGAT[A/G]CCGCAACCCTGAGAGATCAATGGAAGTTCGCCATCAGACAGTACAGTAAATGGTACTCTC	0	Chr2	CDC Bronco	FORWARD	0.758	1	340
PsC24016p87	Contig24016	87	C	C::6	C::12	C::8	T:100.0:4	C::12	T:100.0:4	T:100.0:2	0.375	2	1	0	Gm08	19407499	130	87	exon_1_of_Glyma08g25150.1	Glyma08g25150.1	metacaspase 5	GGCGTATGTTCTTTCCCGTCGGCTCCGTATACGACGAATCGGTGTCGATCAAAACGGTGA[T/C]GTCGTCTTCGGAAAATCCGTATCGTTCGATCAAGCATTTGTGCATCCTCCATACGTCGTT	0	Gm08	CDC Bronco	FORWARD	0.758	1	340
PsC28909p152	Contig28909	152	T	T::3	A:100.0:1	X::X	X::X	X::X	X::X	X::X	0.333333	0	1	5	Chr8	21211449	107	152	Medtr8g076950.1_exon_8	Medtr8g076950.1	Tm-1^GCR26 protein (AHRD V1 **-- A7M6E8_SOLLC) contains Interpro domain(s) IPR008322 Uncharacterised conserved protein UCP033271	TATGTGTGTACTTTAATCATGTCATGTTCTGTACGCTACATTGATAATAATGTCTGCTTG[A/T]ATCTGTTAGATATCTAGGATTAAATGATACAAATTTTGGAAATAATGATGCAAATAGAAG	0	Chr8	CDC Bronco	FORWARD	0.758	1	340
PsC1211p575	Contig1211	575	G	G::2	X::X	T:100.0:1	X::X	T:100.0:1	T:100.0:1	G::1	0.5	0	3	2	Chr2	25274164	80	151	Medtr2g083180.1_exon_5	Medtr2g083180.1	Protein translation factor Sui1 homolog (AHRD V1 **** Q9FFV1_ARATH) contains Interpro domain(s) IPR005874 Eukaryotic translation initiation factor SUI1	CGAGCTGGGTATATGTGAGTTGTATTTGTTCTATTATTTTCTTAGGCAGTCTCAGTTTTT[T/G]AACAATTGTTATGTGGTATTATGGAATTTATGACATTATGTGATATTTGCTTTAATAATA	0	Chr2	CDC Bronco	FORWARD	0.76	1	340
PsC15776p227	Contig15776	227	C	T:100.0:18	C::15	T:100.0:12	T:100.0:28	T:100.0:15	T:100.0:18	C::8	0.625	5	0	0	Chr5	40238980	60	227	Medtr5g094450.1_exon_1	Medtr5g094450.1	Scarecrow-like transcription factor PAT1 (AHRD V1 ***- Q9LDL7) contains Interpro domain(s) IPR005202 GRAS transcription factor	CAATRGTTCAATAMAGAATCTTCTAGAAAGTTATCAAGGACATTACACTCTAGAAGARAA[T/C]GATGGTGCTCTTTATCTTGGTTGGATGAATCAGGCTCTTATTACCTCTAGTGCTTGGAGG	0	Chr5	CDC Bronco	FORWARD	0.76	1	340
PsC16972p253	Contig16972	253	A	X::X	A::3	X::X	G:100.0:1	A::3	G:100.0:1	G:100.0:3	0.5	1	2	2	Chr1	644130	64	253	Medtr1g006690.1_exon_22	Medtr1g006690.1	Nuclear pore complex protein Nup85 (AHRD V1 *-*- Q9BW27)	AGTTTTCTCGGTTTGCCGATGTTGGGCTTTACTTGTAGTTTTATTTATCTTTTGAGGAGT[A/G]GCAATCATGTATCAGCTAGACTTAAATCGACTCTAATGTCATATCTTCATTTTAAGAGTT	0	Chr1	CDC Bronco	FORWARD	0.76	1	340
PsC7787p272	Contig7787	272	C	T:100.0:5	T:100.0:5	C::12	T:100.0:15	T:100.0:6	T:100.0:10	T:100.0:16	0.75	6	0	0	Chr2	21817183	112	272	Medtr2g068690.1_exon_8	Medtr2g068690.1	Cyclin-T1-5 (AHRD V1 ***- Q9FKE6) contains Interpro domain(s) IPR015429 Transcription regulator cyclin	CCATGTATGAACATGGAGTAGTTATTATTCTGAAATATTTCTGGTCATAGACTCCTTAGC[T/C]GTCAATGTAACTCTCTCATAGAGGAATTTTACATGTTGTAAGGACTTGAAAACAAATTCA	0	Chr2	CDC Bronco	FORWARD	0.76	1	340
PsC12850p269	Contig12850	269	A	X::X	A::2	A::3	A::3	X::X	G:100.0:1	G:100.0:2	0.333333	0	2	2	Gm09	43320511	89	269	exon_3_of_Glyma09g37810.1	Glyma09g37810.1	Protein kinase superfamily protein	TGAGCTGAAACAGCATCCTTTCTTTGAAGGCATAAACTGGGCGTTGATTAGGTGCAGCAC[A/G]CCACCGGAAATTCCAAGACAAATGGAAAATGAACTAGCGGCAAAGTTTGAAGCAGTTGAT	0	Gm09	CDC Bronco	FORWARD	0.761	1	340
PsC15154p218	Contig15154	218	T	G:100.0:3	G:100.0:8	T::8	G:100.0:16	G:100.0:1	G:100.0:12	G:100.0:3	0.75	5	1	0	Chr5	41068208	64	218	Medtr5g096290.1_exon_9	Medtr5g096290.1	Genomic DNA chromosome 3 P1 clone MJG19 (AHRD V1 *-*- Q9LK49_ARATH) contains Interpro domain(s) IPR009719 Protein of unknown function DUF1296	AATTCTAATTTTTAGGATGGAAACATTTTCTTGATACCATAATTTTCAAATGCAAWATTT[T/G]ATGTGCTCAAATCCACGAAGAATGAACATTGGCCTGATCTGAAGTGTAAATAACAAATGT	0	Chr5	CDC Bronco	FORWARD	0.761	1	340
PsC29045p222	Contig29045	222	A	X::X	G:100.0:1	X::X	X::X	X::X	A::1	X::X	0.333333	0	1	5	Gm09	12305244	73	222	exon_9_of_Glyma09g11990.1	Glyma09g11990.1	glucuronidase 3	TTAACTGTAAATTCAGATGGTGAAATCCCTCCTTTGGAGCCAATAATTGTAAACTCRATC[A/G]AAGCCAATAAGGGTTGCTCCTTTCTCTATTGTATTTTCTCATATACCTGATGCTGTTCTT	0	Gm09	CDC Bronco	FORWARD	0.762	1	340
PsC16077p62	Contig16077	62	A	G:100.0:4	X::X	G:100.0:1	G:100.0:1	G:100.0:2	G:100.0:2	A::4	0.714286	1	4	1	Gm13	27576855	189	62	exon_1_of_Glyma13g24210.1	Glyma13g24210.1	O-methyltransferase family protein	TGATTCGAGATTGTTTAAGCTTGCTATTCAAGAGAATAAGCATGTGTTTGAGGGTTTGGA[A/G]TCTTTGGTTGATGTGGCAGGTGGAACTGGTGGTGTTGCAAAACTCATTCATGAAGCATTT	0	Gm13	CDC Bronco	FORWARD	0.764	1	340
PsC21006p105	Contig21006	105	C	C::1	C::1	X::X	X::X	X::X	T:100.0:1	X::X	0.25	0	1	4	Chr5	11440203	130	105	Medtr5g027970.1_exon_2	Medtr5g027970.1	Guanine nucleotide-binding protein alpha-2 subunit (AHRD V1 *-*- P93163) contains Interpro domain(s) IPR001019 Guanine nucleotide binding protein (G-protein), alpha subunit	CACCACCTCTTTCATTTGAGACCTTTCGACAGTGTTAAAAGTAACAACAGGCGCCCTCTT[T/C]GCTTCGTTAACCGCCGTCTTAGAAACAATATTTGAAGGATTATGAACCGAAGCAGGTGAA	0	Chr5	CDC Bronco	FORWARD	0.764	1	340
PsC11200p246	Contig11200	246	T	X::X	X::X	X::X	C:100.0:1	X::X	X::X	C:100.0:2	0.666667	0	2	5	Chr8	22523784	109	246	Medtr8g079820.1_exon_25	Medtr8g079820.1	Vascular protein 7 (Fragment) (AHRD V1 *-*- Q1EML8_PLAMJ) contains Interpro domain(s) IPR017986 WD40 repeat, region	TGGATATGATGTGTGTGATCTCTGTGGGGCCAAATTTTCGGCTGTGACTGCACCTGGATG[T/C]ATCGTGTGTGGAATGGGAAGCATCAAAAGGTCTGATGCTATTGCAGGACCTGCTTCTTCA	0	Chr8	CDC Bronco	FORWARD	0.765	1	340
PsC13505p76	Contig13505	76	C	T:100.0:7	T:100.0:3	T:100.0:3	T:100.0:9	X::X	C::6	T:100.0:8	0.714286	5	0	1	Chr7	29761171	224	76	Medtr7g093260.1_exon_2	Medtr7g093260.1	Actin (AHRD V1 ***- P94096_PEA) contains Interpro domain(s) IPR004000 Actin/actin-like	CTTAGGGTTAAGCGGAGCTTCAGTGAGAAGAACAGGATGTTCTTCCGGCGCAACACGAAG[T/C]TCATTGTAGAAAGTGTGATGCCAGATCTTCTCCATATCATCCCAATTACTAACAATTCCA	0	Chr7	CDC Bronco	FORWARD	0.765	1	340
PsC5560p626	Contig5560	626	A	A::2	A::3	G:100.0:12	A::7	G:100.0:4	A::6	A::9	0.25	2	0	0	Chr8	5564200	202	626	Medtr8g022290.1_exon_1	Medtr8g022290.1	Unknown Protein (AHRD V1) contains Interpro domain(s) IPR006578 MADF domain	GGAGAGTCACGAGAGGAAGAGGACGAAAGTGAATCCAACTGGCGGAGAAGGGAGAAGAAA[A/G]GGAAAAGGTTGGGGAAGTGCGGTGAGGGAATTGACTCAGGCAATTGTGAAATTCGGTGAA	0	Chr8	CDC Bronco	FORWARD	0.765	1	340
PsC6669p472	Contig6669	472	T	G:100.0:4	T::9	T::3	T::11	G:100.0:14	X::X	X::X	0.333333	2	0	2	Chr2	9085059	65	472	Medtr2g027800.1_exon_7	Medtr2g027800.1	Myb family transcription factor APL (AHRD V1 *-*- Q9SAK5) contains Interpro domain(s) IPR017930 Myb-type HTH DNA-binding domain	TTGGAATAACTAGGTATGGCATGTAAGCATGGTGATGGTTCAATAGAGATACACCATTTT[T/G]CTTCATTACTTTTCATATCTTACCTCTTCATGTCTGGTAAGGTAGTGGAGAACAAAGGTG	0	Chr2	CDC Bronco	FORWARD	0.765	1	340
PsC9619p120	Contig9619	120	C	C::7	T:100.0:3	C::2	C::13	C::9	T:100.0:4	T:100.0:5	0.375	3	0	0	Chr4	45341331	104	120	Medtr4g129320.1_exon_5	Medtr4g129320.1	Unknown Protein (AHRD V1)	TATGTAGCTTTAACAAGGTAACAAGGGAAAGAGTAGTAAAAATTGTAAGGTTTAGTGTGT[T/C]AAGAAAAAACCTTATCGGTAAACCTTTAACAGATATATTCACAAAGAATGTGAGAAAGAA	0	Chr4	CDC Bronco	FORWARD	0.765	1	340
PsC16767p145	Contig16767	145	A	X::X	X::X	X::X	G:100.0:2	X::X	X::X	X::X	0.5	0	1	6	Gm16	21053579	123	145	exon_11_of_Glyma16g19180.1	Glyma16g19180.1	ATPase E1-E2 type family protein / haloacid dehalogenase-like hydrolase family protein	GCTTAACGGATTCTTTAGCGCCTTACTAATTTTCTTCTTCTGCACAAAGGCAATGGAGCT[A/G]CAAGCCTTCGATTCAGAGGGAAGAACTGCTGGAAACGATATACTAGGAACAACCATGTAC	0	Gm16	CDC Bronco	FORWARD	0.766	1	340
PsC11844p306	Contig11844	306	A	A::6	A::4	T:100.0:6	A::4	A::6	A::9	T:100.0:4	0.25	2	0	0	Gm10	3805211	82	81	exon_21_of_Glyma10g04850.1	Glyma10g04850.1	CLIP-associated protein	GGATATCTATATCCTGCTTGGGAAAGCATTCTTGCCATATYTGGAAGGGCTTAACAGCAC[A/T]CAATTGAAGTTGGTTACTATTTATGCAAATCGTATCTCACATGCAAGGACAGGAAAATCA	0	Gm10	CDC Bronco	FORWARD	0.767	1	340
PsC18529p264	Contig18529	264	A	A::2	X::X	X::X	X::X	X::X	A::1	G:100.0:1	0.25	0	1	4	Chr3	29238010	83	73	Medtr3g088110.1_exon_3	Medtr3g088110.1	NAC domain protein (AHRD V1 ***- B2ZGQ4_SOYBN) contains Interpro domain(s) IPR003441 No apical meristem (NAM) protein	GTGCTTTGCCGTATTTACAACAAGAAAGGAACTATCGAGAAACAACCAAACGGTGTTGTT[A/G]GCCGGAAAATTGAGCACTCRGAAGCTGAAGAGAAGAAGCCGGATATTCTGACACGTGGCG	0	Chr3	CDC Bronco	FORWARD	0.768	1	340
PsC15657p460	Contig15657	460	C	X::X	C::1	C::1	X::X	C::3	T:100.0:1	T:100.0:1	0.333333	0	2	2	Chr2	16080709	103	99	Medtr2g045050.1_exon_3	Medtr2g045050.1	Esterase ydiI (AHRD V1 ***- P77781) contains Interpro domain(s) IPR003736 Phenylacetic acid degradation-related protein	CTCACAAAACAGATTGTTGATAGCATCTTCTAGAGTTACTCTTAAAAGCAACATGCCCGT[T/C]CCAGACAATGCAAAACACGCCGGCGACTTGCTAAAGAAGCATGCAAAACTGTAAATGTTT	0	Chr2	CDC Bronco	FORWARD	0.769	1	340
PsC2003p160	Contig2003	160	T	X::X	G:100.0:1	X::X	T::1	X::X	X::X	X::X	0.333333	0	1	5	Chr1	34029280	185	160	Medtr1g116760.1_exon_1	Medtr1g116760.1	Unknown Protein (AHRD V1)	TTGTACTCATAAGGAGGTGGGGTGAAGGAGATGGTGGTGGAGGTGACTTGTACTCATAWG[T/G]TGGTGGTGGAGGAGAACTGTATGGGTAACCATCAGCAGCAACAGAAACCACAGTAGTAGA	0	Chr1	CDC Bronco	FORWARD	0.769	1	340
PsC8691p74	Contig8691	74	T	X::X	X::X	X::X	X::X	X::X	G:100.0:3	T::1	0.333333	1	0	5	Gm08	15210739	434	74	exon_1_of_Glyma08g20150.1	Glyma08g20150.1	DnaJ domain ;Myb-like DNA-binding domain	AACTGCTTTGAGGTATCATCCGGATAAACAGGCTGCTCATGTTCTTACTGAGAAGTCTSA[T/G]TTTAAGGCAATCCAGAAGGCATATGAAGTGTTGGTTGATCCCATAAAGAGAAGAATTTAT	0	Gm08	CDC Bronco	FORWARD	0.769	1	340
PsC12002p94	Contig12002	94	T	T::1	X::X	T::1	X::X	X::X	C:100.0:1	X::X	0.25	0	1	4	Gm14	1781768	96	94	exon_3_of_Glyma14g02790.1	Glyma14g02790.1	purple acid phosphatase 18	ACCTTGGCTGCTTGTGTTATTTCATGTGCCGTGGTATAATAGCAACAAGGCTCATCRGGG[T/C]GCAGGGGATGATATGATGGCAGCCATGGAGCCATTGCTTTACGCTGCTAGCGTTGATCTA	0	Gm14	CDC Bronco	FORWARD	0.771	1	340
PsC253p78	Contig253	78	C	X::X	X::X	C::1	X::X	X::X	T:100.0:1	C::1	0.25	0	1	4	Chr2	12795369	65	78	Medtr2g035930.1_exon_1	Medtr2g035930.1	60S ribosomal protein L27 (AHRD V1 ***- B7FH51_MEDTR) contains Interpro domain(s) IPR001141 Ribosomal protein L27e	CAGAGAGGCGTAGGGAGCGAAAATGGTGAAGTTCTTGAAACCTAACAAGGCGGTGATTCT[T/C]TTGCAAGGCCGATATGCCGGCAAGAAAGCCGTGATTGTGAAAACCTTCGACGACGGAACC	0	Chr2	CDC Bronco	FORWARD	0.771	1	340
PsC27031p376	Contig27031	376	G	X::X	G::2	G::6	T:100.0:6	T:100.0:2	T:100.0:5	T:100.0:2	0.571429	2	2	1	Gm06	8289193	66	68	exon_4_of_Glyma06g10930.1	Glyma06g10930.1		ATGCGAATTCCAGTTTTATTTGCAGAAGGGTTGGCACTGCCATCCTCGGTTTCATCATTC[T/G]TCWCCATTGGCTACAAATATTCCACTGCCAGTAATTTCCTTCATCTTATACTCCGAACAA	0	Gm06	CDC Bronco	FORWARD	0.771	1	340
PsC27111p297	Contig27111	297	T	C:100.0:6	C:100.0:17	T::12	C:100.0:16	C:100.0:9	C:100.0:12	C:100.0:15	0.75	6	0	0	Gm08	41041496	65	297	exon_3_of_Glyma08g41020.1	Glyma08g41020.1	Galactose oxidase/kelch repeat superfamily protein	ATTACCGGAGCGAGCCGCRTCGATGAACGGTTGGGGTCTTGCATTTAGGGCATGTGGAAA[T/C]CGGCTTATTGTCATCGGTGGACCGAGGAGTCACGGCGAGGGTTTCATCGAACTGAATTCA	0	Gm08	CDC Bronco	FORWARD	0.771	1	340
PsC11939p253	Contig11939	253	T	X::X	X::X	T::2	X::X	X::X	G:100.0:1	T::2	0.25	0	1	4	Gm08	5644203	84	253	exon_4_of_Glyma08g07870.1	Glyma08g07870.1	Thioesterase superfamily protein	GCAAAATCAGCTCTCATTTTGGTGAACTGGTTGCTCTACTTATTCGCTCGAAGATCCYGT[T/G]GCCATCAAAAAGTCACCCTCACAGACAACTTCACCTCCAACATATGCCTTCCCTTCCATC	0	Gm08	CDC Bronco	FORWARD	0.772	1	340
PsC21835p265	Contig21835	265	G	X::X	G::1	G::1	X::X	G::3	A:100.0:4	A:100.0:2	0.333333	1	1	2	Chr4	45836344	63	234	Medtr4g130510.2_exon_6	Medtr4g130510.2	Cellulose synthase A catalytic subunit 3 (AHRD V1 ***- B9T4Q9_RICCO)	TGAGATCTTCTTCAGTCATCATTGCCCCTTATGGTATGGCCACAAGGAAGGGAACCTGAA[A/G]TGGCTGGAGCGATTTGCCTATGCAAACACAACTATCTACCCCTTCACCTCCATACCTCTA	0	Chr4	CDC Bronco	FORWARD	0.773	1	340
PsC5383p310	Contig5383	310	T	X::X	X::X	X::X	X::X	T::3	C:100.0:5	T::5	0.25	1	0	4	Gm11	7864101	90	80	exon_4_of_Glyma11g11040.1	Glyma11g11040.1	Ribosomal protein L7Ae/L30e/S12e/Gadd45 family protein	TCTTCTGAAGTACAGGCCTGAGGACAAAGCAGAAAAGAGGGAGAGGCTTTTGAAAAGGGC[T/C]CAGGCAGAGTCTGAGGGTAAAACAGTCGAGACTAAGAAGCCTATTAATGTGAAATATGGT	0	Gm11	CDC Bronco	FORWARD	0.774	1	340
PsC18582p238	Contig18582	238	C	G:100.0:2	G:100.0:1	C::1	X::X	X::X	G:100.0:1	X::X	0.6	0	3	3	Chr8	32112000	62	102	Medtr8g107030.1_exon_6	Medtr8g107030.1	Unknown Protein (AHRD V1) contains Interpro domain(s) IPR010721 Protein of unknown function DUF1295	CCGAGTAGCCAACGATTCTCTTGCATGACACTAAAGTTATAGTTGCCATCACTGTCYGCC[C/G]CTGTTGGGAATTTTCTTGGGGGTTTTTACAAGGCCTTGTATTGTTGTTGTAACTTGCAAC	0	Chr8	CDC Bronco	FORWARD	0.776	1	340
PsC3572p331	Contig3572	331	C	C::7	C::5	C::5	C::8	T:100.0:4	C::2	T:100.0:8	0.25	2	0	0	Chr8	23391117	82	279	Medtr8g085560.1_exon_1	Medtr8g085560.1	Non-specific lipid-transfer protein-like protein At2g13820 (AHRD V1 *-*- Q9ZQI8) contains Interpro domain(s) IPR013770 Plant lipid transfer protein and hydrophobic protein, helical	TGTTGTTAATAAGAGTAAAAGATGTTTGTGTATTCTTATTAAGGATCATGATGACCCTAA[T/C]CTTGGTTTTAGTATTAATGTCACACTTGCTCTTAAGTTACCAGCTGATTGTAAGTCACCT	0	Chr8	CDC Bronco	FORWARD	0.777	1	340
PsC3655p341	Contig3655	341	C	X::X	C::1	A:100.0:1	X::X	C::1	X::X	X::X	0.25	0	1	4	Chr4	30328247	151	73	Medtr4g087540.2_exon_1	Medtr4g087540.2	Unknown Protein (AHRD V1)	AGTCCTCTCGGATATGTGGGACTTGTTCATCATTAGAGACCTGATGTTGATATTGGTKGM[A/C]AATGCAGCACACTCTTGGAGTGGTAAAACACGCATTTTTCAAAGAATATAGGGAGGAGCT	0	Chr4	CDC Bronco	FORWARD	0.777	1	340
PsC25919p216	Contig25919	216	A	A::1	A::2	X::X	A::1	G:100.0:1	G:100.0:3	X::X	0.333333	1	1	2	Chr5	18697005	73	216	Medtr5g043470.1_exon_3	Medtr5g043470.1	Unknown Protein (AHRD V1)	TGTATGAACAACTCAAGGAAATGCTTTCTGGTCAATAAGTTTTCTACTTTTCTCCATTGC[A/G]GTTCGACTAATTCTTTCAATATATCGTATCAAAATTTTCAATCTCAAATCACCAGAAGCA	0	Chr5	CDC Bronco	FORWARD	0.778	1	340
PsC4982p83	Contig4982	83	C	C::7	A:100.0:3	C::8	C::6	C::7	C::3	A:100.0:6	0.25	2	0	0	Chr1	883336	91	83	Medtr1g007380.1_exon_6	Medtr1g007380.1	Amino acid transporter (AHRD V1 **** P93561_SOLTU) contains Interpro domain(s) IPR013057 Amino acid transporter, transmembrane	TGACAACAACATTATTCTATGTCCTCTGCGGAACCTTAGGTTATGCCGCATTTGGAAATG[A/C]TGCACCGGGAAATTTCCTCACAGGTTTCGGCTTCTACGAGCCCTTCTGGCTAATAGACAT	0	Chr1	CDC Bronco	FORWARD	0.778	1	340
PsC11215p241	Contig11215	241	A	X::X	A::1	T:100.0:2	T:100.0:1	X::X	X::X	X::X	0.5	0	2	4	Chr5	5679831	99	158	Medtr5g016520.1_exon_6	Medtr5g016520.1	Microtubule-associated protein RP/EB family member 1 (AHRD V1 **** Q6P848) contains Interpro domain(s) IPR001715 Calponin-like actin-binding	CAAATACATTGAGTCCCATTGCTGAGGTTTCTGAAGAGAAGAGCAGTTCTAAGAGAAAGA[A/T]TATCAACAATCCTGAATGTGATGCTGCTGGTGTCACTAATTTGTCTCCTAGACGGAGGCT	0	Chr5	CDC Bronco	FORWARD	0.779	1	340
PsC4708p128	Contig4708	128	T	T::1	C:100.0:2	C:100.0:1	T::5	T::3	C:100.0:1	C:100.0:1	0.5	0	4	0	Chr3	38077416	224	128	Medtr3g107240.1_exon_1	Medtr3g107240.1	ENTH (AHRD V1 ***- B2D2J2_BRAOL) contains Interpro domain(s) IPR011417 ANTH	AAGTATAAGAGCCTTCAACGCAACAATCCAATCACGCGTCTTCCCCAACCTCTTCGACAC[T/C]GCCAACACACAAGCGTTGACATAACCACGAGAATAAGACATCAAGTTCAAAATCTCCCTC	0	Chr3	CDC Bronco	FORWARD	0.779	1	340
PsC9538p117	Contig9538	117	T	T::3	T::1	T::8	X::X	T::2	G:100.0:4	G:100.0:2	0.285714	1	1	1	Chr3	8201380	121	117	Medtr3g027610.1_exon_29	Medtr3g027610.1	Protein KIAA0664 homolog (AHRD V1 ***- O15818) contains Interpro domain(s) IPR011990 Tetratricopeptide-like helical	AATGGGAATGCAGATGGAGCAGCAAAGGAACAAGATGTAGCAAAGAAGGAAGCAAATGGA[T/G]CCCAAAACGAAGTAAACGGCCCTCCATCAGTTGATTCAACTGATGCTGAAAAAAGTGTGC	0	Chr3	CDC Bronco	FORWARD	0.779	1	340
PsC14645p416	Contig14645	416	T	X::X	X::X	C:100.0:1	T::2	T::1	T::2	C:100.0:2	0.333333	0	2	2	Chr2	32231940	138	384	Medtr2g100850.1_exon_1	Medtr2g100850.1	Clavaminate synthase-like protein At3g21360 (AHRD V1 ***- Q9LIG0) contains Interpro domain(s) IPR003819 Taurine catabolism dioxygenase TauD/TfdA	GATGACATTGGTGCGCGGCGCGGCGCCACCGACGTACGGAAGCTCGTCGTAGTCGAAGGC[T/C]TCGACGACGTCGTTGAAGTGGGAMGCGGTTTGGAGCGGTAAGCCTCGGATGATGAGTGCG	0	Chr2	CDC Bronco	FORWARD	0.78	1	340
PsC5985p330	Contig5985	330	C	T:100.0:7	T:100.0:4	T:100.0:6	T:100.0:5	C::1	C::9	C::2	0.5	4	0	0	Gm01	45858557	98	126	exon_8_of_Glyma01g33660.1	Glyma01g33660.1	RNA 3\'-terminal phosphate cyclase/enolpyruvate transferase, alpha/beta	CACRTCRATAGACACATACGACGATCATAGAATGGCTATGGCGTTTTCTCTTGCTGCTTG[T/C]GGCGATGTTCCGGTCACAATCAAGGATCCTGGTTGCACAAGGAAAACCTTCCCTGACTAC	0	Gm01	CDC Bronco	FORWARD	0.78	1	340
PsC28337p111	Contig28337	111	G	X::X	X::X	G::1	G::1	X::X	X::X	A:100.0:1	0.25	0	1	4	Chr4	24479756	124	111	Medtr4g076100.1_exon_16	Medtr4g076100.1	Aminotransferase y4uB (AHRD V1 ***- B6T579_MAIZE) contains Interpro domain(s) IPR005814 Aminotransferase class-III	GATTAACCAAAGAATAGTATATACCTCTCCAATGATGGGGCTATCAGAAAAAGCTTTTAA[A/G]CCATCTTGGAATTTTGGAGAWATCTTGTTCACCATGTCAACAATATTTCTTTCTCTGCGA	0	Chr4	CDC Bronco	FORWARD	0.781	1	340
PsC6101p313	Contig6101	313	A	T:100.0:2	A::4	T:100.0:1	T:100.0:1	T:100.0:1	T:100.0:1	X::X	0.714286	0	5	1	Chr8	1745207	68	132	Medtr8g011270.1_exon_12	Medtr8g011270.1	Protein transport protein SEC23 (AHRD V1 ***- Q4PE39) contains Interpro domain(s) IPR006896 Sec23/Sec24 trunk region	TATTATCTTTACGGATGATGTTAGCTTTGAGGTCTTCCTGGATCATTTACAGAGATTAGT[A/T]GTTCAATAGGATTAGTCTGTCCTATGACTTCTATGTAAAATTTTCCTCGGATAACTATTA	0	Chr8	CDC Bronco	FORWARD	0.781	1	340
PsC13035p188	Contig13035	188	C	X::X	X::X	X::X	X::X	X::X	G:100.0:16	G:100.0:5	0.666667	2	0	5	Chr2	3606010	154	188	Medtr2g012990.1_exon_8	Medtr2g012990.1	Unknown Protein (AHRD V1)	GAAGTTCCGAAGAATCGTGAAGTTGCGAATGACTCCTTCATTGTGACTCAGAGAGACGGA[C/G]GAAATGGAGGCGAGTCGAAGAAGGGCGGATATGTAGAAAATTTCGGCCCAATTACAAAGA	0	Chr2	CDC Bronco	FORWARD	0.782	1	340
PsC10684p417	Contig10684	417	A	A::2	A::2	X::X	A::5	A::3	T:100.0:1	T:100.0:2	0.285714	0	2	1	Chr6	1302716	84	417	Medtr6g007340.1_exon_2	Medtr6g007340.1	Mannitol transporter (Fragment) (AHRD V1 ***- B2LX02_CICEN) contains Interpro domain(s) IPR003663 Sugar/inositol transporter	GTTAATTAGCCTACCCATATTTTGCTTGTTATGTCCAAGGCTTTATGAATCCGGCACGTG[A/T]GATTCCGTGACACGGGAATTTGATATCTGATATGCGGCATGAGAAAAAATGAAGGCAAAT	0	Chr6	CDC Bronco	FORWARD	0.785	1	340
PsC22157p203	Contig22157	203	G	T:100.0:1	T:100.0:1	T:100.0:1	X::X	X::X	X::X	X::X	0.75	0	3	4	Chr8	25622032	92	203	Medtr8g091250.1_exon_1	Medtr8g091250.1	BZIP transcription factor bZIP133 (Fragment) (AHRD V1 *-*- Q0GPE3_SOYBN) contains Interpro domain(s) IPR006867 Protein of unknown function DUF632	AAGAAGACTCAACAAGTACCTCAGCTTCAGCATATCTTCTCAAAGCTATACCAACATTTC[T/G]AAGAGATTGAATGTAAGAAACATGTGAAGCAGCTAAATCATATCTAGAATCAATAGCCAC	0	Chr8	CDC Bronco	FORWARD	0.785	1	340
PsC8901p158	Contig8901	158	T	T::5	T::1	T::1	X::X	X::X	C:100.0:1	C:100.0:1	0.333333	0	2	2	Chr4	47308740	234	158	Medtr4g133540.1_exon_1	Medtr4g133540.1	Cysteine proteinase inhibitor 5 (AHRD V1 **** Q41916) contains Interpro domain(s) IPR000010 Proteinase inhibitor I25, cystatin	GCAAGGAAACTATCTTCGCCGCAGGCTGGTGGTTATAGCCCCATCGAAGACATCAACGAT[T/C]CTCACGTCATCGAAATCGCTAATTTCGCCGTCACTCAGTACGACAAGCAAAGTGGTGCGA	0	Chr4	CDC Bronco	FORWARD	0.785	1	340
PsC17774p278	Contig17774	278	A	G:100.0:1	X::X	A::1	X::X	X::X	A::1	X::X	0.25	0	1	4	Chr1	33658796	60	120	Medtr1g116060.1_exon_17	Medtr1g116060.1	Macrophage erythroblast attacher (AHRD V1 *-*- Q7SXR3) contains Interpro domain(s) IPR019589 Ran binding protein, CRA domain	AATCTGCAGTTACACAGAACTGGTCAAGGCATTTATTTCGTAAATCTAGATACAAATTTG[A/G]TTAATGATTGAAAATGTGAATCCTGCCCTTAGCTTCAAGTTACTGTGGCTGTCAGATTGG	0	Chr1	CDC Bronco	FORWARD	0.786	1	340
PsC25935p295	Contig25935	295	T	X::X	X::X	C:100.0:2	X::X	X::X	X::X	X::X	0.5	0	1	6	Chr1	734770	70	295	Medtr1g007030.1_exon_2	Medtr1g007030.1	Serine protease-like protein (AHRD V1 **** Q9FGU3_ARATH) contains Interpro domain(s) IPR015500 Peptidase S8, subtilisin-related	TGAGAAACAATCATTTGTCGTCACAGTTGTTGGGAGTGTAGGATCAAGTCAAACTGAGTT[T/C]WTCTTCGTCACTTGTTTGGTCAGATGGCACCCACAATGTCAAGAGTCCAATCATCGTACA	0	Chr1	CDC Bronco	FORWARD	0.787	1	340
PsC66p505	Contig66	505	G	G::1	G::2	A:100.0:1	G::20	A:100.0:3	A:100.0:7	A:100.0:3	0.5	3	1	0	Chr2	24298283	98	482	Medtr2g081090.1_exon_3	Medtr2g081090.1	Chlorophyll a/b-binding protein (AHRD V1 ***- Q04918_PEA) contains Interpro domain(s) IPR001344 Chlorophyll A-B binding protein	TTCGACGAGTCCCATTAGAACAATTTGGAAACCTAGTACTGCTAAGATACTTTGTGCATG[A/G]ACAAGGTTAGGGTTTCCTAAATAGTCTAGTCCACCTTCTGAGAAAATCTGTGATCCTGCT	0	Chr2	CDC Bronco	FORWARD	0.787	1	340
PsC6127p898	Contig6127	898	G	G::1	G::1	G::2	X::X	G::1	A:100.0:1	A:100.0:5	0.285714	1	1	1	Chr1	6709364	85	494	Medtr1g021760.1_exon_2	Medtr1g021760.1	30S ribosomal protein S9, chloroplastic (AHRD V1 ***- Q9XJ27) contains Interpro domain(s) IPR000754 Ribosomal protein S9	TACACCTTTTTACAATGTTGAAGGTTTTTTGGAGACCTAAAATCTATGGTCTTTGGTCTC[A/G]ATTCATTATGTGTATTATTTGTTCCTGGCTTAGGTGTACTGAATTGGATGAAACATTTTT	0	Chr1	CDC Bronco	FORWARD	0.788	1	340
PsC10334p75	Contig10334	75	T	A:100.0:14	T::3	T::13	A:100.0:6	T::11	T::10	T::9	0.25	2	0	0	Chr8	2920195	108	75	Medtr8g014050.1_exon_19	Medtr8g014050.1	Casein kinase-like protein (Fragment) (AHRD V1 *-*- Q7X9J4_WHEAT) contains Interpro domain(s) IPR002290 Serine/threonine protein kinase	GTATCCTAGTGAAGGGATTCACAAGCGGTGGGAAGCTGGTTACCGAATCACATCGCTTGC[A/T]GCAACTTGGGACCAAGCTGCTTTTGTTCTGAGTGTTCCTAGTAAAAAGCCCCAGGACGAA	0	Chr8	CDC Bronco	FORWARD	0.789	1	340
PsC15965p328	Contig15965	328	A	G:100.0:2	X::X	X::X	G:100.0:1	A::3	X::X	X::X	0.5	0	2	4	Chr1	5933956	72	328	Medtr1g019280.1_exon_8	Medtr1g019280.1	Remorin (AHRD V1 *-*- P93788) contains Interpro domain(s) IPR005516 Remorin, C-terminal region	ATGCATGAGGTACGAGCACTTTAGCCGGTAGAATCTAAACGCCTTGTAGCCTTGCCCTTC[A/G]GAGTTCGTATTCAATGATAAATAATATATGTATGTACCTAGGCCAAACTTTAGAAATAAG	0	Chr1	CDC Bronco	FORWARD	0.791	1	340
PsC16348p210	Contig16348	210	C	G:100.0:1	G:100.0:2	G:100.0:5	G:100.0:3	G:100.0:2	G:100.0:14	C::5	0.75	3	3	0	Chr4	3515497	94	210	Medtr4g015120.1_exon_5	Medtr4g015120.1	Laccase 1a (AHRD V1 ***- B9IG56_POPTR) contains Interpro domain(s) IPR017761 Laccase	TGGCTTCAATTTCTTTGTTGTTGGTAGAGGAGTTGGAAATTATAATAGTCAAGTTGATTC[C/G]AAGAATTTTAACCTTGTTGATCCTGTTGAAAGGAACACAATTGGTGTGCCTGCTGGTGGT	0	Chr4	CDC Bronco	FORWARD	0.791	1	340
PsC16009p354	Contig16009	354	A	A::2	A::1	A::6	X::X	A::1	G:100.0:3	G:100.0:4	0.285714	2	0	1	Gm08	4021283	110	354	exon_1_of_Glyma08g05630.1	Glyma08g05630.1	Alcohol dehydrogenase transcription factor Myb/SANT-like family protein	AGTTTTCGCCGGAGAAGCGTTAGGGCAACGATGAGAAACAGCGTCAGCCACTTCTTGCCA[A/G]TGAGTGGCTTTCAGGTTTCCACGGCCAAGAGAGTACCATTTGTCGCGATAAGAATCGATG	0	Gm08	CDC Bronco	FORWARD	0.793	1	340
PsC4833p179	Contig4833	179	C	C::3	T:100.0:1	C::1	C::1	T:100.0:3	X::X	C::2	0.285714	1	1	1	Chr4	44812216	132	179	Medtr4g128290.2_exon_3	Medtr4g128290.2	Yip1 domain family member 6 (AHRD V1 ***- B6TPW7_MAIZE)	CATGTTGAAGAACAATGTTATATTGAAAATGGTAGTGGTATGTGTGACTTTAGCGTGGAG[T/C]TCTTGGGCTGCATATCCTTTCATGAGTGCTGCAGTGAATCCCAGGAGAAAAGCTCTTGCT	0	Chr4	CDC Bronco	FORWARD	0.793	1	340
PsC8592p92	Contig8592	92	C	C::5	C::1	C::6	C::1	X::X	T:100.0:4	T:100.0:4	0.285714	2	0	1	Chr5	30904308	282	92	Medtr5g075100.1_exon_2	Medtr5g075100.1	CBL-interacting protein kinase 16 (AHRD V1 ***- A0MNK3_POPTR) contains Interpro domain(s) IPR002290 Serine/threonine protein kinase	AATTTGTCTAGATTGATTGGTGACGGTTTGGGTGAAGGGGAGCGGTTTATGTTGAGGGAG[T/C]TACCGGGGAAGGTTGTCGAGAGGGCTGAGGCGGCGGCGAAGGCGGAGGGRCTAGTGGTGA	0	Chr5	CDC Bronco	FORWARD	0.793	1	340
PsC8650p264	Contig8650	264	G	A:100.0:9	A:100.0:30	G::10	A:100.0:19	G::7	G::1	G::8	0.375	3	0	0	Chr5	28249622	346	160	Medtr5g069050.1_exon_3	Medtr5g069050.1	Fructose-bisphosphate aldolase (AHRD V1 *-** C6TMG1_SOYBN) contains Interpro domain(s) IPR000741 Fructose-bisphosphate aldolase, class-I	TCCTTCAAGGATGACATGATGATCACTCAAGGCCTTGTAAGTTGCGGCAAGGACACGCTC[A/G]GTAATGGCAGCACACTTGAGAATATCGTGTGAACCATCAACAAGGATCTCAGGTTCAACA	0	Chr5	CDC Bronco	FORWARD	0.794	1	340
PsC25589p249	Contig25589	249	G	X::X	G::2	X::X	X::X	G::1	X::X	A:100.0:6	0.25	1	0	4	Chr3	36146936	81	249	Medtr3g102170.1_exon_26	Medtr3g102170.1	Kinesin-like protein (AHRD V1 ***- Q8GS71_ARATH) contains Interpro domain(s) IPR001752 Kinesin, motor region	CAGAGTCTATGACTTCGTCTTCGCGATATCTTTTGTTGTTTATTATTTGGGTAGATGCAC[A/G]TTTGCCGCAGACTTCCTACRATGTTCTTTATACAGTAATTATGACCAGAATTTCCATGAT	0	Chr3	CDC Bronco	FORWARD	0.796	1	340
PsC11152p161	Contig11152	161	T	T::1	X::X	T::1	X::X	C:100.0:2	X::X	C:100.0:1	0.4	0	2	3	Chr7	16615325	96	161	Medtr7g064800.1_exon_3	Medtr7g064800.1	Peptide transporter PTR1 (AHRD V1 **** Q9M390) contains Interpro domain(s) IPR000109 TGF-beta receptor, type I/II extracellular region	AGTGTTTTTTCTTAGTTTAAGCATTGCAAGTTCATTGAGCAATATTCTTATAAAGATTAT[T/C]GTTGGTTTGACAAAGAGGAACGGTGGAACACCTTGGTTAGGTGGAAATGATTTGAACAAG	0	Chr7	CDC Bronco	FORWARD	0.797	1	340
PsC2509p330	Contig2509	330	A	G:100.0:8	A::27	A::38	A::48	A::12	G:100.0:49	G:100.0:55	0.375	3	0	0	Chr7	33431775	236	302	Medtr7g104320.1_exon_2	Medtr7g104320.1	Zinc finger A20 and AN1 domain-containing stress-associated protein 4 (AHRD V1 ***- Q9SJM6) contains Interpro domain(s) IPR000058 Zinc finger, AN1-type	GTTGTTGAATCCGCGGTTCTAGAGATCGAATCTCTCCCTCAACCACCGGTACCGTCGATC[A/G]TGACTAACGCGTCGGAATCTTCGATCGGATCGGTTCAACCRAACCGGTGCGGGACGTGTA	0	Chr7	CDC Bronco	FORWARD	0.798	1	340
PsC11925p295	Contig11925	295	G	X::X	X::X	T:100.0:1	X::X	X::X	G::1	X::X	0.333333	0	1	5	Chr3	38959607	158	124	Medtr3g108790.1_exon_2	Medtr3g108790.1	COP9 signalosome complex subunit 5b (AHRD V1 ***- Q8LAZ7) contains Interpro domain(s) IPR000555 Mov34/MPN/PAD-1	TCTGGGATTGATGTTTCGACGCAGATGCTGAATCAGCAATTTCAGGAGCCATTTTTGGCG[T/G]TTGTGATTGATCCGACAAGGACTGTTTCTGCTGGGAAAGTTGAGATTGGGGCTTTCAGGA	0	Chr3	CDC Bronco	FORWARD	0.799	1	340
PsC17744p179	Contig17744	179	C	X::X	X::X	C::3	C::3	X::X	T:100.0:4	X::X	0.25	1	0	4	Gm20	40245650	87	105	exon_3_of_Glyma20g31630.1	Glyma20g31630.1	2-oxoacid dehydrogenases acyltransferase family protein	TACAGCACTCGCGCTGGCTAAACACCCTGTTATAAACTCTAGTTGTAGGGATGGTAATAG[T/C]TTTACTTACAATAGCAGCATCAACATTGCAGTTGCTGTGGCTATAGATGGCGGACTTATT	0	Gm20	CDC Bronco	FORWARD	0.8	1	340
PsC8991p348	Contig8991	348	C	X::X	X::X	T:100.0:2	X::X	X::X	X::X	X::X	0.5	0	1	6	Chr3	39094647	71	348	Medtr3g109070.1_exon_8	Medtr3g109070.1	UDP-sugar transporter sqv-7 (AHRD V1 **** Q18779) contains Interpro domain(s) IPR013657 UAA transporter	CTTCACTGTCTTACTTTTTTTCTGYTGATAYTTAGCATATGARTACCACACGCCACCAGC[T/C]GTATTGATAACCAATCCAGATACATTCAAAGCATGGACTTGAACACCACCCAGTAAGAAG	0	Chr3	CDC Bronco	FORWARD	0.8	1	340
PsC9234p250	Contig9234	250	G	C:100.0:8	C:100.0:10	G::8	C:100.0:6	G::5	G::11	G::1	0.375	3	0	0	Chr5	660664	214	250	Medtr5g006400.1_exon_1	Medtr5g006400.1	Unknown Protein (AHRD V1)	TTACGCTCTGATGCTGACGTGGCGGTTGAAGAATCACCTAACTGTTTCCGTTTCATGGCG[C/G]TTACCGACTCTTCACTCGGTCACGTGGAGACTCACGCGCTTCATATCCATCCAGGTGTTA	0	Chr5	CDC Bronco	FORWARD	0.8	1	340
PsC17013p98	Contig17013	98	A	A::6	G:100.0:2	A::16	G:100.0:10	A::3	X::X	G:100.0:2	0.428571	1	2	1	Gm08	392228	92	73	exon_14_of_Glyma08g00760.1	Glyma08g00760.1	ferrochelatase 2	CTCGGCAGCGTAGAGGAGTTATTGGCAACATATGACTCGCAAACACAGGGAGTTGCCATC[A/G]CCGGTGATAGTGTGGCAATGGGGTTTGACAAAAAGTGCTGAAACTTGGAATGGAAGAGTA	0	Gm08	CDC Bronco	FORWARD	0.801	1	340
PsC28635p290	Contig28635	290	C	T:100.0:3	C::1	X::X	X::X	C::3	X::X	X::X	0.25	1	0	4	Chr2	8209101	82	77	Medtr2g026130.1_exon_2	Medtr2g026130.1	U-box domain-containing protein 4 (AHRD V1 *-*- O22193) contains Interpro domain(s) IPR011989 Armadillo-like helical	GATATTTGAGAGAATCAAGACAAGAAGCATCGACTTCAACTTCTTAGAGAAATAATTGCG[T/C]ATTTGGGTTATTAGTTAGGAAGGTAATTATACAATGTAACTGATTATTGTGTATATAGTG	0	Chr2	CDC Bronco	FORWARD	0.801	1	340
PsC16528p495	Contig16528	495	C	X::X	X::X	T:100.0:3	T:100.0:5	X::X	X::X	T:100.0:2	0.75	2	1	4	Chr7	29256222	302	193	Medtr7g092260.1_exon_2	Medtr7g092260.1	Adenylosuccinate synthetase (AHRD V1 **** B9SL58_RICCO) contains Interpro domain(s) IPR001114 Adenylosuccinate synthetase	GGGTTGTTTGAAGAAATTGACAACCTTGAGTCAAATGGGGTCTCATGCAAGGGAAGGATA[T/C]TAATTTCGGATCGGGCCCACCTGTTGTTCGATTTCCACCAAACCGTGGAYGGGCTGAGGG	0	Chr7	CDC Bronco	FORWARD	0.802	1	340
PsC21303p81	Contig21303	81	C	C::3	T:100.0:1	T:100.0:4	X::X	T:100.0:1	X::X	T:100.0:1	0.666667	1	3	2	Gm15	45021170	89	81	exon_1_of_Glyma15g38540.1	Glyma15g38540.1	O-methyltransferase family protein	CTAGGCTAGCCATTTTGGAACTAGCCAACATGATAAGTGTCCCTATGTCCTTAAACGCCG[T/C]CGTACGCCTCAACGTTGCCGACGCCATCTGGGAAGGTGGTTCCAACGCGCCTCTCACCGC	0	Gm15	CDC Bronco	FORWARD	0.802	1	340
PsC23855p135	Contig23855	135	C	T:100.0:2	C::1	C::1	T:100.0:1	C::1	C::1	X::X	0.285714	0	2	1	Chr8	26491289	100	135	Medtr8g092890.1_exon_7	Medtr8g092890.1	WD repeat-containing protein 44 (AHRD V1 *-*- Q498F0) contains Interpro domain(s) IPR020472 G-protein beta WD-40 repeat, region	GGCCTGAGGAGAAACTTCCAACATGGGGGTTTACCTCTTGCAGAAGATGAATATGATCAT[T/C]GGAAGTTATATAAAAAGAACAGTAGCCATGGCAAGAGTAAATCAGAAACACGGGGACTCA	0	Chr8	CDC Bronco	FORWARD	0.802	1	340
PsC28442p336	Contig28442	336	G	X::X	G::7	C:100.0:3	X::X	C:100.0:3	C:100.0:3	C:100.0:1	0.666667	3	1	2	Chr7	9915371	75	336	Medtr7g034630.1_exon_1	Medtr7g034630.1	DNA-binding protein (AHRD V1 *-*- B4FRV0_MAIZE) contains Interpro domain(s) IPR005175 Protein of unknown function DUF296	AACAGATTTTGATGCAGAAAATTTCACAATCACAGATTAAACTTCAAAAACAGCAATTTT[C/G]GTATGAAATTTTTGAAAAATGAAGACCTAGAAATGGAATTGAAACAGTTGACCTTGGTCT	0	Chr7	CDC Bronco	FORWARD	0.802	1	340
PsC5066p206	Contig5066	206	C	C::1	X::X	X::X	X::X	X::X	C::1	T:100.0:3	0.25	1	0	4	Chr1	23997293	61	166	Medtr1g088420.1_exon_2	Medtr1g088420.1	DNA photolyase protein (Fragment) (AHRD V1 *-*- Q1W7F1_SOLCE) contains Interpro domain(s) IPR006050 DNA photolyase, N-terminal	TTTAAGGATGGGACACAGAGTATATATGGTGCCAACTTTTCGTGCAAAATTTCTCCATGG[T/C]TGGCAATGGGATGCCTCTCTCCTCGCGAAATGTTTGATGAGCTGAAGAAAACTGCTAGCA	0	Chr1	CDC Bronco	FORWARD	0.802	1	340
PsC15983p364	Contig15983	364	T	X::X	X::X	A:100.0:3	A:100.0:3	T::1	T::2	T::17	0.333333	2	0	2	Gm08	4740234	112	364	exon_1_of_Glyma08g06580.1	Glyma08g06580.1	Tetratricopeptide repeat (TPR)-like superfamily protein	TGAGATGGTTAAGGAGATATTCTACACTCACTGCCGTGTTGATGCATCGTTGCTGCAAGT[A/T]GTGGTGGACAAACTGCTGAGTGAGTCAATGGTTTCAGAGGCCAAGGAGATTGTGGAACAA	0	Gm08	CDC Bronco	FORWARD	0.803	1	340
PsC17179p159	Contig17179	159	T	X::X	T::1	X::X	X::X	T::3	X::X	C:100.0:1	0.25	0	1	4	Gm13	4544907	92	159	exon_5_of_Glyma13g04190.1	Glyma13g04190.1	nudix hydrolase homolog 3	TTATTTAGTAGCAACAAGAAGCATAGTTAAGCAACTTTTTTAAGGTTGGCGCAAAGATTT[T/C]GCAAGCATGGAACATTTTGCACCTTGGTTATCTTGCTATCATTGCAATATTTTGTCAGCA	0	Gm13	CDC Bronco	FORWARD	0.803	1	340
PsC6222p185	Contig6222	185	A	A::21	A::14	G:100.0:21	A::23	A::14	G:100.0:23	G:100.0:18	0.375	3	0	0	Gm16	5499821	214	185	exon_2_of_Glyma16g06070.1	Glyma16g06070.1	Ferritin/ribonucleotide reductase-like family protein	AGTACGAGATGCGGTTGAGATCGAGAGGGAATTTGTTTGCGACGCGCTTCCTTGCGCGTT[A/G]GTTGGTATGAACGGTGATTTGATGAGTACGTATATCGAGTATGTTGCTGACAGATTGTTG	0	Gm16	CDC Bronco	FORWARD	0.805	1	340
PsC15489p75	Contig15489	75	T	X::X	X::X	X::X	T::3	X::X	X::X	C:100.0:2	0.333333	0	1	5	Gm13	3901693	164	75	exon_8_of_Glyma13g03790.1	Glyma13g03790.1	lipoxygenase 2	CGTCGAATCAGAAGCAGGTGTAAAGATTTGTTTCCATTGCGGTTTGTCACCAATAATCGG[T/C]CTAGTAAGCTCTATAACTAGTGGCTYYWRTGTGCCTTGTTTGGYGAGGAAGAACAAWGTT	0	Gm13	CDC Bronco	FORWARD	0.807	1	340
PsC28549p226	Contig28549	226	C	C::5	T:100.0:6	C::4	C::7	T:100.0:2	C::2	C::8	0.25	1	1	0	Chr4	1074520	69	73	Medtr4g007090.1_exon_4	Medtr4g007090.1	Phospholipid N-methyltransferase (AHRD V1 *-** C3VD33_SOYBN) contains Interpro domain(s) IPR007318 Phospholipid methyltransferase	GCTCGGTGAAGCCGGGACATACTATGGCGTACGCTTTGGAAAAACGATTCCGTGGGTAAC[T/C]GAATTCCCTTTCGGGGTCATCAGTGATCCTCAATATGTTGGCAGCATCTTGAGTCTTGTT	0	Chr4	CDC Bronco	FORWARD	0.808	1	340
PsC3348p248	Contig3348	248	T	T::66	T::35	C:100.0:60	T::45	T::33	C:100.0:42	C:100.0:39	0.375	3	0	0	Chr7	31369217	220	248	Medtr7g099960.1_exon_1	Medtr7g099960.1	Histone H2B (AHRD V1 ***- B7FH68_MEDTR) contains Interpro domain(s) IPR000558 Histone H2B	GAGCATTGAAACCTACAAGATTTACATCTTCAAGGTTTTGAAACAGGTTCACCCCGATAT[T/C]GGTGTCTCAAGCAAGGCCATGGGAATCATGAACAGTTTCATCAACGATATCTTTGAGAAA	0	Chr7	CDC Bronco	FORWARD	0.808	1	340
PsC12912p371	Contig12912	371	C	T:100.0:5	C::4	T:100.0:4	T:100.0:1	T:100.0:1	X::X	T:100.0:2	0.714286	2	3	1	Chr3	9776948	63	175	Medtr3g031790.1_exon_1	Medtr3g031790.1	Gamma-interferon-inducible lysosomal thiol reductase (AHRD V1 ***- P13284) contains Interpro domain(s) IPR004911 Gamma interferon inducible lysosomal thiol reductase GILT	GATTGAAATTGGCGCAGTAAGGGCACAAACTTTCATAGTATAATTCTAGAGAAACCTTGT[T/C]GTGAGATTGTGAGGGAGAGAAGAAGGAAGAGAAAGAAAGGAATAAGATTAGAGAAAGAGA	0	Chr3	CDC Bronco	FORWARD	0.809	1	340
PsC23523p75	Contig23523	75	G	G::1	X::X	X::X	X::X	X::X	X::X	A:100.0:2	0.333333	0	1	5	Chr7	22088825	109	75	Medtr7g078800.1_exon_1	Medtr7g078800.1	50S ribosomal protein L5, chloroplastic (AHRD V1 ***- O04603) contains Interpro domain(s) IPR002132 Ribosomal protein L5	CATTTTGCTTCAAACAACGCTATCCATATTTCCTCTCAGACTCACCATTGCTCAATCCAC[A/G]ACAATGGCTACAACCCCTTCGCTTCTACACTCTTCCGGCTCCTCTTTTCTCCCTCAATTT	0	Chr7	CDC Bronco	FORWARD	0.81	1	340
PsC12797p165	Contig12797	165	T	T::1	X::X	X::X	X::X	X::X	X::X	C:100.0:4	0.333333	1	0	5	Chr2	9697299	63	165	Medtr2g029040.1_exon_13	Medtr2g029040.1	BRCA1-A complex subunit BRE (AHRD V1 ***- Q568D5) contains Interpro domain(s) IPR010358 Brain and reproductive organ-expressed	GAGACCAACATGAAATTTTGTGATGACCAAGTTTACAGACTCTAGCCAGCGGCCATGTTA[T/C]AGTTGAACTTGACCCTCGCTGCACTGCCTCTTGAAATTCAAGGCCTCGTCTGCCAGAAAC	0	Chr2	CDC Bronco	FORWARD	0.811	1	340
PsC18618p78	Contig18618	78	G	C:100.0:6	G::8	C:100.0:18	G::18	G::3	C:100.0:14	C:100.0:4	0.5	4	0	0	Chr2	31915389	66	78	Medtr2g100260.1_exon_2	Medtr2g100260.1	PRA1 family protein F2 (AHRD V1 ***- Q9C889) contains Interpro domain(s) IPR004895 Prenylated rab acceptor PRA1	CTTCGGAAGACTCGTCAGTGATCGTGTTATTCTTGTTCTGATGTTGATTCTCACCGTCGT[C/G]CTGCTTCTCTTCACCGGTGCGGTCCTTAACATCCTCATCGCGGTTTTGGTCGGCGTTGTG	0	Chr2	CDC Bronco	FORWARD	0.811	1	340
PsC9486p72	Contig9486	72	T	A:100.0:2	T::6	X::X	X::X	A:100.0:6	T::1	A:100.0:1	0.5	1	2	2	Gm01	2811205	104	72	exon_1_of_Glyma01g03280.1	Glyma01g03280.1		TTTGGCTAAGATCAAGTGTAGTATCTGTTCTTATCAGTTTAATATCTGATATGTGGGCCA[A/T]TGGTCCACACGATATTAAATTTATTTCTTGAGGGGAAGAGTCCACCACAATAGCTTGCTA	0	Gm01	CDC Bronco	FORWARD	0.812	1	340
PsC11907p154	Contig11907	154	T	T::2	X::X	X::X	X::X	T::3	X::X	G:100.0:4	0.25	1	0	4	Gm03	44194428	62	154	exon_10_of_Glyma03g37650.1	Glyma03g37650.1	DNAJ heat shock family protein	GTTCCCCACCTCACTAACAGAGGAACAAAAAACAAGTATAAAAACAATTCTTGGTTAGAG[T/G]ACATTAATGATACGTGCTATTTCGCTCATTATGTCCTCAATATAATATGAGTAGGAGGTT	0	Gm03	CDC Bronco	FORWARD	0.813	1	340
PsC28436p361	Contig28436	361	A	T:100.0:1	A::2	X::X	A::1	X::X	X::X	X::X	0.25	0	1	4	Chr3	19897264	67	361	Medtr3g062840.1_exon_1	Medtr3g062840.1	Unknown Protein (AHRD V1) contains Interpro domain(s) IPR010605 Protein of unknown function DUF1191	TGTGTGGATAATTGTTGGATCTTTGGTTGGTGGATGCACATTGTTGATACTATTGAGTTT[A/T]TTGGTTGTTAGATTGGTAAAGATAAGAAACGGGATGAAGATACAGGAAATGGAATGGAGA	0	Chr3	CDC Bronco	FORWARD	0.814	1	340
PsC7117p145	Contig7117	145	A	X::X	X::X	X::X	X::X	C:100.0:1	A::1	X::X	0.333333	0	1	5	Chr8	1210191	95	73	Medtr8g009020.1_exon_1	Medtr8g009020.1	Transcription factor bHLH25 (AHRD V1 *-*- Q9T072) contains Interpro domain(s) IPR011598 Helix-loop-helix DNA-binding	AGGAATGGTGGCAGAAAGTGCTATGAACCTCTCACTAATAACTTGTCTCCTTTTTCTCTC[A/C]GCCATGATATGATCTTGTATCTCAGATGAAGTTCTACGATTCTTGTTTGTTTTCTTAATT	0	Chr8	CDC Bronco	FORWARD	0.814	1	340
PsC29477p305	Contig29477	305	G	X::X	X::X	A:100.0:8	G::4	A:100.0:3	A:100.0:3	G::1	0.5	3	0	2	Gm04	44566230	95	289	exon_3_of_Glyma04g38170.2	Glyma04g38170.2		AGAGTGCTGATTTGGATGGTGTCCGGCAGGATGCTGGGGTGTATGACCCTACTGGATACC[A/G]CCATCCACTGTTAGGGCAAYCCCTGCCCCTTGCAAGGATACTGATTCTTCTGATGAATTG	0	Gm04	CDC Bronco	FORWARD	0.815	1	340
PsC7872p386	Contig7872	386	T	C:100.0:4	X::X	X::X	T::1	X::X	C:100.0:1	C:100.0:1	0.6	1	2	3	Chr3	25554371	172	297	Medtr3g079840.2_exon_31	Medtr3g079840.2	Ubiquitin carboxyl-terminal hydrolase family protein expressed (AHRD V1 **** Q2R2A3_ORYSJ) contains Interpro domain(s) IPR001394 Peptidase C19, ubiquitin carboxyl-terminal hydrolase 2	AACACCTTCTGTATCTGCCAACCACAGCGCCTTGAACTTATTTATACTTCCGTTTTCGTA[T/C]GGAGGTTCTTCAAATTGAGGTCATTAATCATTGTCATTGAACTGTATCAGTACATAAGAT	0	Chr3	CDC Bronco	FORWARD	0.816	1	340
PsC7422p498	Contig7422	498	A	X::X	X::X	G:100.0:1	X::X	G:100.0:1	G:44.4:9	A::1	0.4888	0	3	3	Chr3	41936781	162	498	Medtr3g116270.1_exon_2	Medtr3g116270.1	BURP domain-containing protein 3 (AHRD V1 *--- Q942D4) contains Interpro domain(s) IPR004873 BURP	TGCMCTTTAYTATTGCCACTACCTAGACATAGGGAGTAAGATCTTCAAAGTTCTTCTAAA[A/G]GGTGAATATGGAGACATAATGAATGCTTTGGGAATTTGCCACCTAGACACATCTGCCATG	0	Chr3	CDC Bronco	FORWARD	0.818	1	340
PsC24125p97	Contig24125	97	T	C:100.0:5	C:100.0:2	T::4	X::X	X::X	C:100.0:6	C:100.0:5	0.666667	3	1	2	Chr2	16267192	65	97	Medtr2g045470.1_exon_6	Medtr2g045470.1	CBL-interacting protein kinase 1 (AHRD V1 ***- A0MNI9_POPTR) contains Interpro domain(s) IPR004000 Actin/actin-like	ATTCTTGCGAATAGAGGCTACGACGGAGCGAAATCGGATATTTGGTCATGCGGTGTTATC[T/C]TATACGTAATTCTAACAGGATACCTTCCTTTCGACGACAGAAATCTCGCGGTTCTATATC	0	Chr2	CDC Bronco	FORWARD	0.82	1	340
PsC15641p585	Contig15641	585	C	T:100.0:20	T:100.0:8	T:100.0:10	T:100.0:10	T:100.0:7	X::X	C::5	0.714286	5	0	1	Chr5	10674836	80	395	Medtr5g026550.1_exon_4	Medtr5g026550.1	Ankyrin repeat domain-containing protein 27 (AHRD V1 ***- Q5REW9) contains Interpro domain(s) IPR002110 Ankyrin	GTGTAAGACTGTCTGTGTTGTCTTCTATTCATCATGTCTGCACACTATATGCTTTGTTAT[T/C]AGCTGTGGAAGTATCATTATTATGAAGTGTTATCTTGCTTAGAACAATGTTACAGTCTTT	0	Chr5	CDC Bronco	FORWARD	0.821	1	340
PsC26196p285	Contig26196	285	G	G::1	G::3	C:100.0:2	C:100.0:3	X::X	C:100.0:3	C:100.0:6	0.571429	3	1	1	Chr8	29877483	94	285	Medtr8g102480.1_exon_1	Medtr8g102480.1	Uncharacterized tRNA/rRNA methyltransferase Mflv_1447 (AHRD V1 *-*- A4T5L0) contains Interpro domain(s) IPR004441 RNA methyltransferase TrmH, group 3	AACTCTTTACCAGCGATCTCGCTATTTAAACTGGTACTTTCACCTTCTAGTTCACTAGCA[C/G]ATGAGTCTAGAGGAATATTACCAGCAATTTTAACCAACTGAGTACATGATCTCTCCACCA	0	Chr8	CDC Bronco	FORWARD	0.822	1	340
PsC4450p272	Contig4450	272	T	C:100.0:18	C:100.0:9	C:100.0:8	T::17	C:100.0:12	C:100.0:4	C:100.0:18	0.75	6	0	0	Chr2	28999541	91	253	Medtr2g093770.1_exon_1	Medtr2g093770.1	Protein transport protein Sec61 beta subunit (AHRD V1 *--- B6SNM4_MAIZE) contains Interpro domain(s) IPR016482 Preprotein translocase Sec, Sec61-beta subunit, eukarya	CACGGACGATGCTCCCGGGCTGAAGATATCGCCGACGGTGGTGCTAGTTATGAGTCTCTG[T/C]TTCATCGGTTTCGTCACCGCGCTTCATGTGTTCGGGAAGCTTTACCGGTACAAATCTGGC	0	Chr2	CDC Bronco	FORWARD	0.822	1	340
PsC7740p142	Contig7740	142	G	X::X	T:100.0:1	X::X	X::X	G::3	X::X	X::X	0.333333	0	1	5	Chr3	42806385	173	142	Medtr3g117570.1_exon_1	Medtr3g117570.1	30S ribosomal protein S31, mitochondrial (AHRD V1 *-*- P47909)	GAGCGTCGGTAACGGAGACGCCGTCTGCTTGTTCCGGCGCAGCAGCTCCGATACTGTGCG[T/G]TCGCGGTGATAAAAAGACAAAGAAAGGGAAGCGATTCAAGGGATCGTATGGAAAATCTCG	0	Chr3	CDC Bronco	FORWARD	0.822	1	340
PsC15242p262	Contig15242	262	G	G::3	G::4	A:100.0:3	G::2	A:100.0:1	G::6	G::12	0.25	1	1	0	Gm12	34119393	93	262	exon_5_of_Glyma12g30500.1	Glyma12g30500.1	Phototropic-responsive NPH3 family protein	ACTTGTTCCTAGATTCTCAGATGCTCAACCGGAGTCCCTTGATCGTTCGTTATGCACACC[A/G]AGAGCATCCATCGAGCGGGCACGCCGTTCTCATAAGTCCAGACACACCGAAAGTTTTTCT	0	Gm12	CDC Bronco	FORWARD	0.823	1	340
PsC4592p66	Contig4592	66	C	T:100.0:2	X::X	X::X	X::X	C::1	X::X	C::1	0.25	0	1	4	Chr2	31574647	350	66	Medtr2g099620.1_exon_5	Medtr2g099620.1	Eukaryotic initiation factor 4A (AHRD V1 ***- Q4U474_PENAM) contains Interpro domain(s) IPR011545 DNA/RNA helicase, DEAD/DEAH box type, N-terminal	CAAGGCGCAAGGTGGACTGGCTCACTGACAAAATGCGAGGCAGGGACCATACAGTCTCAG[T/C]CACCCATGGAGACATGGACCAAAACACTCGTGATATCATCATGCGTGAATTCCGCTCTGG	0	Chr2	CDC Bronco	FORWARD	0.823	1	340
PsC33p156	Contig33	156	C	T:100.0:19	T:100.0:12	T:100.0:13	T:100.0:32	T:100.0:6	C::18	C::9	0.625	5	0	0	Gm03	41780340	258	156	exon_1_of_Glyma03g34310.1	Glyma03g34310.1	gamma tonoplast intrinsic protein	AGCCGGTTTGGCTGAGTTCATCTCCACTTTCATCTTCGTCTTCGCCGGTTCAGGTTCCGG[T/C]ATCGCTTACAACAAGCTTACCGACAACGGTGCCGCCACTCCCGCCGGTCTTATCTCGGCY	0	Gm03	CDC Bronco	FORWARD	0.824	1	340
PsC7631p74	Contig7631	74	A	X::X	A::2	X::X	G:100.0:1	X::X	X::X	G:100.0:1	0.5	0	2	4	Chr8	5624278	182	74	Medtr8g022440.1_exon_1	Medtr8g022440.1	Unknown Protein (AHRD V1) contains Interpro domain(s) IPR003676 Auxin responsive SAUR protein	TCACGCTGTCTACGTCGGAAAGTCGCGGCGACGGTATCTCGTGAACGCTGAAGTTGTTCA[A/G]CACCCGGTTTTTCAGGAGCTGGTGGATAGGTCTTGTTGTGAGGATGGTGCTGTGGTTGTT	0	Chr8	CDC Bronco	FORWARD	0.824	1	340
PsC17431p188	Contig17431	188	G	X::X	G::2	X::X	G::3	G::1	A:100.0:7	A:100.0:2	0.333333	1	1	2	Gm20	42835285	64	188	exon_4_of_Glyma20g34450.1	Glyma20g34450.1	Protein of unknown function (DUF668)	ATGCGAACTTCTTCTAGGAATGAATTACATATGTCGCTATGAACAACAACAGAACGCGTT[A/G]CTTGGTTGTGCAAGCAGTTTCAATTTTGAAGATATAATGAAATGGAAATTGCAGCGCGGT	0	Gm20	CDC Bronco	FORWARD	0.825	1	340
PsC6518p386	Contig6518	386	A	G:100.0:19	G:100.0:9	G:100.0:10	G:100.0:4	G:100.0:5	A::2	A::4	0.625	5	0	0	Chr4	14372383	104	99	Medtr4g049390.1_exon_8	Medtr4g049390.1	L-ascorbate oxidase homolog (AHRD V1 ***- Q00624) contains Interpro domain(s) IPR008972 Cupredoxin	GGACAATGTAGGAATGTGGAATGTGAGATCTCAGAATTGGGCAAGACAGTATTTAGGTCA[A/G]CAATTTTATCTAAGAGTGTATTCTCCTGTAAGATCAACAAGAGATGAGAACCTAATTCCA	0	Chr4	CDC Bronco	FORWARD	0.825	1	340
PsC17776p66	Contig17776	66	G	X::X	X::X	X::X	A:100.0:1	X::X	X::X	G::1	0.333333	0	1	5	Chr1	4049976	158	66	Medtr1g015000.1_exon_1	Medtr1g015000.1	Copper transporter (AHRD V1 **** B9MT03_POPTR) contains Interpro domain(s) IPR007274 Ctr copper transporter	TGCTTCTTTCTACCAGTATCTGGAAAATATTCGGATTCGGCTCAAGTTTTTTTTCCGGTG[A/G]GAAGGGGCAATCTCCGGTGCCGGAGATTCAGACTCCTCTTCTGCGGTTGAATAAGGTTTC	0	Chr1	CDC Bronco	FORWARD	0.826	1	340
PsC6664p321	Contig6664	321	G	G::9	G::10	G::10	G::12	A:100.0:8	A:100.0:5	A:100.0:3	0.375	3	0	0	Chr5	27470557	165	186	Medtr5g067350.1_exon_2	Medtr5g067350.1	Auxin-responsive protein IAA5 (AHRD V1 *-*- Q0JKG7) contains Interpro domain(s) IPR011525 Aux/IAA-ARF-dimerisation	GGAAAAAAGTGTGTGTTTGAATTTGAATGGTYCAAARCCAAAAGAGTTTAACTACATGGG[A/G]TTATCATGTGATTCTTCATCATCAGTGGATAGTTTGGTTACAAAGATTCAATCTTTTGAA	0	Chr5	CDC Bronco	FORWARD	0.826	1	340
PsC8722p266	Contig8722	266	G	G::1	X::X	X::X	X::X	G::2	X::X	A:100.0:3	0.25	1	0	4	Chr3	30806282	185	266	Medtr3g090900.1_exon_6	Medtr3g090900.1	RNA polymerase sigma factor rpoD (AHRD V1 *-*- P26683) contains Interpro domain(s) IPR013325 RNA polymerase sigma factor, region 2	CATCACTAAATTATGTGACTATGTAACGCAAGCATATGTGTTTCTGTAATGGAGTCATAT[A/G]AATTAGCCGATTTATACAACATAACGACGAAGATAATCCAATCGAGCTGAATGCTTGAGC	0	Chr3	CDC Bronco	FORWARD	0.826	1	340
PsC19318p268	Contig19318	268	T	A:100.0:2	T::2	X::X	A:100.0:2	X::X	C:100.0:2	C:100.0:2	0.666667	0	4	2	Gm20	44184729	178	268	exon_7_of_Glyma20g35980.1	Glyma20g35980.1	YELLOW STRIPE like 1	GTTAAGAGATTTTTCACCCAAAAAGATAGGGAAATGGATGCCTTTACCAATGGTCATGGC[T/C]GTACCGTTTCTGGTTGGGGCGTACTTTGCAATTGATATGTGCATGGGTAGTTTGGTTGTG	0	Gm20	CDC Bronco	FORWARD	0.827	1	340
PsC23528p360	Contig23528	360	T	T::3	X::X	X::X	X::X	T::2	X::X	C:100.0:2	0.25	0	1	4	Chr7	2744761	95	73	Medtr7g011820.1_exon_1	Medtr7g011820.1	WRKY transcription factor 43 (Fragment) (AHRD V1 *-*- B2KJ83_HORVD) contains Interpro domain(s) IPR003657 DNA-binding WRKY	GAACCCAGGCGAGTTAAGAAACCCTGACGGACTCAAACCCGGCGGAATAGTAAAAACCGG[T/C]GACCGCGCAACAATCAAGTTCATCGGTCGACTCTGTTTAAACCCGAACTTCCTGTTCACC	0	Chr7	CDC Bronco	FORWARD	0.827	1	340
PsC9965p142	Contig9965	142	A	X::X	A::1	X::X	X::X	X::X	X::X	T:100.0:3	0.333333	1	0	5	Chr4	25612624	188	142	Medtr4g078150.1_exon_5	Medtr4g078150.1	Carbohydrate kinase-like protein (AHRD V1 ***- Q9T084_ARATH) contains Interpro domain(s) IPR011611 Carbohydrate/purine kinase	ATACATCCCTCCCTCTCCATGTGTTCCAGTAGATACATGTGGTGCTGGTGATGCATACGC[A/T]TCTGGCATTCTGTACGGTGTTTTACGAGGCATGTCGGATTTGAGAAGTATCGGTACAATA	0	Chr4	CDC Bronco	FORWARD	0.828	1	340
PsC11373p133	Contig11373	133	A	A::1	A::1	G:100.0:1	X::X	A::2	G:100.0:1	A::1	0.285714	0	2	1	Gm18	55422837	89	133	exon_2_of_Glyma18g45710.1	Glyma18g45710.1	early nodulin-like protein 18	CGTTCCGTTGACTATTGTGGGACCCAACTACTTCTTCTCCGACACTAGCGACGGTGTTCA[A/G]TGTCAGCACGGTTTGGCATTTGAGATCCAAGTCCAGCGTGGTATTGGCTTGCCGCCGAGT	0	Gm18	CDC Bronco	FORWARD	0.829	1	340
PsC12565p223	Contig12565	223	A	A::1	A::1	A::3	A::7	X::X	T:100.0:4	T:100.0:1	0.285714	1	1	1	Gm10	43339733	60	65	exon_3_of_Glyma10g35140.1	Glyma10g35140.1	ARM repeat superfamily protein	AACGCATCCACAGCCTCCAATTCCACCCAGAGCAAAAAACACTGCCTGAGCCTTCTCTAC[A/T]GTCTTCGGCCTTCCCGTCAGACATTTAGCCACCACAGCATCGCAAACCTCCTTCCCGTAC	0	Gm10	CDC Bronco	FORWARD	0.829	1	340
PsC6794p278	Contig6794	278	G	X::X	X::X	T:100.0:3	X::X	T:100.0:1	X::X	X::X	0.666667	1	1	5	Gm12	6187008	110	68	exon_3_of_Glyma12g08440.1	Glyma12g08440.1	Heavy metal transport/detoxification superfamily protein	AGCGGTGAAAGCAGAGAGCGAGACCGGAAAAGTAACCGTCGTCGGAAAAGTGGACCCTGT[T/G]AAAGTGAGGGATAATCTCGCGGAGAAGATAAAGAAGAAAGTGGAACTCATTTCTCCACAG	0	Gm12	CDC Bronco	FORWARD	0.829	1	340
PsC14933p313	Contig14933	313	A	G:100.0:7	A::3	G:100.0:8	G:100.0:5	G:100.0:14	X::X	G:100.0:5	0.714286	5	0	1	Chr8	20505289	125	190	Medtr8g075780.1_exon_1	Medtr8g075780.1	Chaperone protein dnaJ (AHRD V1 *-*- Q3AF07) contains Interpro domain(s) IPR015609 Molecular chaperone, heat shock protein, Hsp40, DnaJ	TCGGAAGAATTCTTCGGCGGATGAGTTCATGAAGATTCATGCTGCGTACTCGACTCTGTC[A/G]GATCCCGAAAAGCGTGCAAACTATGATAGAAGTTTGTTCCGTCGTCGGCAACCGCTGACG	0	Chr8	CDC Bronco	FORWARD	0.83	1	340
PsC17260p279	Contig17260	279	C	X::X	C::2	X::X	X::X	C::1	X::X	A:100.0:4	0.25	1	0	4	Chr5	38764210	90	279	Medtr5g091330.1_exon_1	Medtr5g091330.1	Cysteine proteinase inhibitor 5 (AHRD V1 **** Q41916) contains Interpro domain(s) IPR009994 Phloem filament PP1	CTTAAATGGTGTACCTAAGACGACGTCTACCGGGACTATTTACCGTTTTACCCTTTCTGC[A/C]AGTGATGGTTCAACTTCTAACGAATATGGAGCTATTGTGTTGGAGAATCAACACTGGCAC	0	Chr5	CDC Bronco	FORWARD	0.83	1	340
PsC17315p286	Contig17315	286	T	X::X	A:100.0:4	X::X	X::X	X::X	A:100.0:1	X::X	0.666667	1	1	5	Chr8	30724794	101	79	Medtr8g104310.2_exon_8	Medtr8g104310.2	AMSH-like protease (AHRD V1 ***- Q96FJ0) contains Interpro domain(s) IPR000555 Mov34/MPN/PAD-1	GCTGACAACCCCCGGTGGCATGTCGGTCATTAGACAGTGCCAGCAACGTGGCTTTCATCC[A/T]CATAATCAGCCTCCAGATGGYGGTCCCATTTATGATACATGTACAGATGTTTTCTTGAAT	0	Chr8	CDC Bronco	FORWARD	0.83	1	340
PsC22484p193	Contig22484	193	A	A::1	X::X	X::X	X::X	X::X	X::X	G:100.0:2	0.333333	0	1	5	Chr3	14306878	89	193	Medtr3g048300.1_exon_1	Medtr3g048300.1	Unknown Protein (AHRD V1) contains Interpro domain(s) IPR007541 Plant Basic Secretory Protein	ATTATGAGAAGGGATTTATCCAACGGTTGAATGAAGCTTTGAGAGACACGTGGCATGATC[A/G]TGTGGTGGATGATTTGTTGGGATTGAAAGGCACCAAGCTACGTGGATTTTATAATGCTTC	0	Chr3	CDC Bronco	FORWARD	0.83	1	340
PsC2372p352	Contig2372	352	G	X::X	X::X	X::X	X::X	X::X	X::X	T:50.0:2	0.25	0	1	6	Chr4	28161783	66	352	Medtr4g082860.1_exon_1	Medtr4g082860.1	Low-temperature inducible (AHRD V1 ***- B5M1Z4_RHEAU)	GCCCAAAGGTGATGATGCACCGAAATCCGAAGAAGCGGTGAAATCCGAAGAATGGAGGAG[T/G]AGATGCAGGTGGACTTGGTGGATTAGGAGGAGATTTTGCTAAGGTTGCTGGAGGTTTCTT	0	Chr4	CDC Bronco	FORWARD	0.83	1	340
PsC3456p133	Contig3456	133	C	T:100.0:4	T:100.0:3	C::24	T:100.0:5	C::16	C::3	C::3	0.375	3	0	0	Gm15	2191448	111	133	exon_5_of_Glyma15g03160.1	Glyma15g03160.1	alfin-like 5	AGATGAAGATGAACACGGMGAGACCTTATGYGGTGCATGCGGTGAGCATTATGGAACAGA[T/C]GAATTCTGGATTTGCTGCGACATCTGTGAGAAGTGGTTCCATGGGAAATGTGTGAAGATC	0	Gm15	CDC Bronco	FORWARD	0.83	1	340
PsC5081p328	Contig5081	328	C	C::20	T:100.0:19	T:100.0:29	T:100.0:12	T:100.0:10	T:100.0:20	C::8	0.625	5	0	0	Gm13	35617193	245	228	exon_3_of_Glyma13g33960.1	Glyma13g33960.1	rhamnose biosynthesis 1	TTCAATTGAGATGGCTAAGAGGAACCTAAGAGGYATCTGGAACTTCACAAATCCTGGCGC[T/C]GTGAGCCACAACGAGATTCTSGAGATGTACAGGGATTACATCGATCCAAATTTCAAGTGG	0	Gm13	CDC Bronco	FORWARD	0.83	1	340
PsC19521p338	Contig19521	338	T	T::8	C:100.0:7	T::4	T::11	C:100.0:4	C:100.0:9	T::6	0.375	3	0	0	Chr4	44564627	62	338	Medtr4g127820.1_exon_15	Medtr4g127820.1	WD repeat-containing protein 75 (AHRD V1 ***- Q7ZVR1) contains Interpro domain(s) IPR017986 WD40 repeat, region	TTAATGGTAACTGTTTGTATGCTTATAGCTTAAGCAGTACGAGAATGGACAACCAGTGTA[T/C]CGGAGAGGACCCCACGCTTTAAAATTTTGTTTTGCCAGTTACTTAAAGTTATATATGTTC	0	Chr4	CDC Bronco	FORWARD	0.831	1	340
PsC9401p906	Contig9401	906	A	X::X	X::X	X::X	G:100.0:4	X::X	X::X	X::X	0.5	1	0	6	Chr5	41963694	161	168	Medtr5g098170.1_exon_4	Medtr5g098170.1	Caffeic acid 3-O-methyltransferase (AHRD V1 **** A9P830_POPTR) contains Interpro domain(s) IPR016461 O-methyltransferase, COMT, eukaryota	ARTARTTCCAAACTCAAACTTATCCTCAAAATCTGTGYTTCAAATGGATGTTACCATGTT[A/G]TCTTATACCTCTGGTGGAAAAGAGAAAACAAAGAAAGAGTATGAGGCTTTGGCTAAGGGG	0	Chr5	CDC Bronco	FORWARD	0.831	1	340
PsC11237p98	Contig11237	98	A	X::X	X::X	X::X	X::X	G:100.0:1	X::X	A::1	0.333333	0	1	5	Chr7	31064091	122	98	Medtr7g099410.1_exon_6	Medtr7g099410.1	Unknown Protein (AHRD V1) contains Interpro domain(s) IPR008990 Electron transport accessory protein	GTCTGTTTGGGGGGATTGTGGGGACAGTAACAGCCTGGTGGTGGAAACTGTAGTGAGAAA[A/G]GAGGTCGTGGGTAAAGGGTGGGTTGAGCTAATGGGATTTGAGGTGGATATTTTGGTAAAG	0	Chr7	CDC Bronco	FORWARD	0.832	1	340
PsC13013p150	Contig13013	150	T	T::1	X::X	X::X	T::2	T::2	G:100.0:2	G:100.0:1	0.333333	0	2	2	Chr3	11873536	142	88	Medtr3g035970.1_exon_8	Medtr3g035970.1	Glutamine synthetase I (AHRD V1 ***- Q9SC91_MEDTR) contains Interpro domain(s) IPR008146 Glutamine synthetase, catalytic region	GGGTACGTATTTGTTTTGGGGGAATGAAAATAAGGAAGCTCCACTGCGAGCTGCATCTTC[T/G]TTTGGAACACCAGATGGTTTGAAGAGTAATTTTGAGATTAGGTTAATAGATGGTTGTGCA	0	Chr3	CDC Bronco	FORWARD	0.832	1	340
PsC22864p300	Contig22864	300	A	X::X	G:100.0:1	X::X	X::X	G:100.0:1	G:100.0:1	X::X	0.75	0	3	4	Chr5	38700615	94	200	Medtr5g091190.1_exon_3	Medtr5g091190.1	Unknown Protein (AHRD V1)	RCARAGGAGAAATATCAAGAGACAGAATTATCTAAATGAGGTTTCTCAAAGAAATGATTC[A/G]ACTTTTTTTGCAACTATAGGAGCTTTTGTCATTCTTCCACCTCTTATTATACTAGGAATA	0	Chr5	CDC Bronco	FORWARD	0.832	1	340
PsC28839p171	Contig28839	171	G	G::2	G::1	X::X	X::X	X::X	X::X	A:100.0:1	0.25	0	1	4	Chr4	20175497	237	171	Medtr4g064160.1_exon_1	Medtr4g064160.1	Scarecrow-like protein 14 (AHRD V1 ***- Q9XE58) contains Interpro domain(s) IPR005202 GRAS transcription factor	TTGTGCAATAGCATTGAACTCAAATGGAACATTAAAACGTTCACAATACCTTGCCAGGCG[A/G]AGCCCTGTCTCCTGAACTCTCTCTGCAGGCCTGAAGCCAGGTTGAGGGAGCTCTATCCCA	0	Chr4	CDC Bronco	FORWARD	0.832	1	340
PsC9616p308	Contig9616	308	A	A::4	A::4	T:100.0:2	A::5	A::5	G:100.0:6	T:100.0:3	0.375	2	1	0	Chr7	5599923	76	308	Medtr7g022390.1_exon_1	Medtr7g022390.1	Unknown Protein (AHRD V1)	CGTTCGCAAGATTCATCGGAACGACGAGATCTACGGCTCCGATGGCTTCCATTGAAGCCG[A/T]CGATTTGGAATCGATCCATGGAAGTGCCGCCGCCGGCGAACCTTGAAACGGTTCAGCGGC	0	Chr7	CDC Bronco	FORWARD	0.832	1	340
PsC19517p115	Contig19517	115	C	X::X	C::1	X::X	X::X	X::X	T:100.0:2	X::X	0.333333	0	1	5	Chr4	25657760	101	115	Medtr4g078230.1_exon_4	Medtr4g078230.1	Mannan endo-1,4-beta-mannosidase 2 (AHRD V1 ***- Q7Y223) contains Interpro domain(s) IPR001547 Glycoside hydrolase, family 5	GGTTAYTAWTGGGCTTGAAGGTTTTTATGGTCCTAATGACCCGAAAAGATTGACTGTTAA[T/C]CCACCGGAGGGATGGGCGTCCAGACTTGGATCTGATTTTATTAGGAACTCCCAAACCTCA	0	Chr4	CDC Bronco	FORWARD	0.833	1	340
PsC3869p296	Contig3869	296	T	T::75	T::63	C:100.0:60	T::73	T::95	C:100.0:33	T::32	0.25	2	0	0	Chr7	6567308	538	296	Medtr7g024580.1_exon_2	Medtr7g024580.1	Heat shock protein 70 (AHRD V1 ***- Q5MGA8_MEDSA) contains Interpro domain(s) IPR013126 Heat shock protein 70	AGGTGGAGGACCATCCTCATCAATTTCAGGACCTTCACCACCAGCACCACCTTGATACAT[T/C]TTTGCAATAATAGGATTGCAAACTGTCTCAAGCTCCTTCATCTTGTCTTCAAATTCATCC	0	Chr7	CDC Bronco	FORWARD	0.833	1	340
PsC15255p85	Contig15255	85	A	G:100.0:4	A::9	G:100.0:5	G:100.0:6	A::4	G:100.0:4	G:100.0:2	0.625	4	1	0	Chr2	9552712	94	85	Medtr2g028750.3_exon_2	Medtr2g028750.3	Coatomer subunit zeta-1 (AHRD V1 ***- Q940S5) contains Interpro domain(s) IPR011012 Longin-like	TGCCCTTCTGTAAAGTAATATCATTCTTCTGGATTCTGATGGGAAACGTGTGGCGGTTAA[A/G]TATTTCACAGATGATTGGCCAACTAATAGCGCAAAGGAAACTTTTGAGAAGTTTGTATTC	0	Chr2	CDC Bronco	FORWARD	0.834	1	340
PsC4281p586	Contig4281	586	C	C::4	T:100.0:7	C::5	T:100.0:3	C::6	T:100.0:2	T:100.0:8	0.5	3	1	0	Chr3	31951866	144	213	Medtr3g092970.1_exon_4	Medtr3g092970.1	Nascent polypeptide-associated complex subunit alpha (AHRD V1 ***- C9SC59_VERA1) contains Interpro domain(s) IPR002715 Nascent polypeptide-associated complex NAC	GGCAAAACAAGATCAAGGTGCAATAGCTGGTGCACAGCCTGAGGAGGAAGAAGAGGAGGT[T/C]GATGAAACTGGCGTGGAGCCCCATGACATTGATTTGGTCATGACACAAGCAGGAGTTTCC	0	Chr3	CDC Bronco	FORWARD	0.834	1	340
PsC9194p145	Contig9194	145	C	X::X	C::1	C::1	T:100.0:1	C::1	T:100.0:7	T:100.0:4	0.428571	2	1	1	Gm14	42374426	165	145	exon_2_of_Glyma14g33960.1	Glyma14g33960.1	Galactose oxidase/kelch repeat superfamily protein	TCATGTCATCACAAAAGATGCCAATCATAATATTTCTGTTCTGCAAGCTGAGCTGCGCAA[T/C]AATTTGAATTCTTCACCGTCGTCGTCGTCCTCAACTCTGTCACAAAGTTCATTGCATGAA	0	Gm14	CDC Bronco	FORWARD	0.835	1	340
PsC20818p367	Contig20818	367	C	C::2	X::X	X::X	X::X	C::2	T:100.0:3	X::X	0.25	1	0	4	Chr5	4531615	74	69	Medtr5g014320.1_exon_1	Medtr5g014320.1	Unknown Protein (AHRD V1)	CGCCGTCGCCGGAGACGGAAGGAGTGAGAATGGGACCAAGTTGAGGACGATCTTGGACAA[T/C]CTGAACAGGGACGCTAAAGCCTCTACGAGGAATACCGGTGTCTCTGACGCGAAAGTTCGT	0	Chr5	CDC Bronco	FORWARD	0.837	1	340
PsC23588p102	Contig23588	102	A	G:100.0:4	A::1	A::3	G:100.0:1	X::X	X::X	X::X	0.4	1	1	3	Gm08	21233316	98	102	exon_1_of_Glyma08g26920.1	Glyma08g26920.1	exocyst subunit exo70 family protein E1	GACAACTTCGATCCAAGATCAGCCAGAATCTTCTTAGCATCACTAGTAAGATTCTTATTC[A/G]AACCTAGAGCCGCCACAATATGCCGAGCTGCYGCAATCAAATCCTCCTCTCTTTCTAACT	0	Gm08	CDC Bronco	FORWARD	0.837	1	340
PsC3195p368	Contig3195	368	C	A:100.0:31	C::14	A:100.0:28	C::25	A:100.0:21	C::22	C::44	0.375	3	0	0	Chr3	26357291	63	164	Medtr3g082150.1_exon_9	Medtr3g082150.1	Glucose-1-phosphate adenylyltransferase (AHRD V1 **** Q43815_PEA) contains Interpro domain(s) IPR011831 Glucose-1-phosphate adenylyltransferase	GAACTGTCATTTAAGAGCACTCTCTACTACTGTTGCCTCATGCTGCTGTGCAATGCAACA[A/C]CCCATTTTCACCGCTAGAAGGTGGTAAAAGAGCAGTTCCGCTTCCTCGTTGGTTTTCTGG	0	Chr3	CDC Bronco	FORWARD	0.837	1	340
PsC6994p243	Contig6994	243	A	A::14	X::X	A::4	X::X	G:100.0:1	A::5	G:100.0:5	0.333333	1	1	2	Chr2	21974584	268	243	Medtr2g069030.1_exon_3	Medtr2g069030.1	Nitrile-specifier protein 5 (AHRD V1 ***- Q93XW5) contains Interpro domain(s) IPR015915 Kelch-type beta propeller	GGTGCTGGTCAATTTTTCTGGCGAGGTTTATGCATTAGACACCGAGACATTATCATGGGC[A/G]AGGCTGGACGATAAGGTGGAATCCGGTGGCCATCCWGGCCCGCGTGGATGGTGCGCATTT	0	Chr2	CDC Bronco	FORWARD	0.837	1	340
PsC21430p174	Contig21430	174	G	X::X	X::X	X::X	X::X	X::X	X::X	T:100.0:2	0.5	0	1	6	Chr4	17025524	80	174	Medtr4g055500.1_exon_20	Medtr4g055500.1	Peptidyl-prolyl isomerase PASTICCINO1 (AHRD V1 *-*- B6T929_MAIZE) contains Interpro domain(s) IPR001179 Peptidyl-prolyl cis-trans isomerase, FKBP-type	AGATGAAACGAATTCGGAGGATTCACATGAWGCTGCGCCTGATGCAGATCAAAGGGGCTG[T/G]TTCTCTCACTTTTGGCCAACCGGTAGTAGAATTTTCTCATCTCTTGGGCTTCAAAGATGT	0	Chr4	CDC Bronco	FORWARD	0.838	1	340
PsC27563p288	Contig27563	288	A	T:100.0:1	X::X	X::X	A::1	X::X	X::X	A::4	0.25	0	1	4	Chr3	35252268	97	212	Medtr3g100460.1_exon_9	Medtr3g100460.1	Unknown Protein (AHRD V1) contains Interpro domain(s) IPR000313 PWWP	GCATCTGAAGAACTTGTGTAATGCATTCTCTTGTAATAGGACATGCTCTTTTAGTCAAAT[A/T]CTTTGTTGAGGGTTGTTTAATCTGTAGTTTTGAAGTGTCTTCTTCAAGCACATGGACGCA	0	Chr3	CDC Bronco	FORWARD	0.838	1	340
PsC6065p170	Contig6065	170	G	A:100.0:1	X::X	A:100.0:1	X::X	X::X	X::X	X::X	0.666667	0	2	5	Chr5	33421768	107	93	Medtr5g080450.1_exon_7	Medtr5g080450.1	Ribulose-1 5-bisphosphate carboxylase/oxygenase activase 1 (AHRD V1 **** Q9AXG1_GOSHI) contains Interpro domain(s) IPR003959 ATPase, AAA-type, core	AGGTTGTACAGATCCAAATGCTAAAAACTACGACCCAACTGCTAGAAGTGATGATGGAAC[A/G]TGCTTATACACAGTTGAATAATCTAAAAAAACTCCTATTAGGTAAAGTTAATGAGGAGAA	0	Chr5	CDC Bronco	FORWARD	0.838	1	340
PsC13010p350	Contig13010	350	C	C::6	X::X	X::X	X::X	C::1	T:100.0:3	X::X	0.25	1	0	4	Gm13	22321320	85	179	exon_3_of_Glyma13g18650.1	Glyma13g18650.1	chromatin remodeling 8	ATGGCGACCATCTTGTTTTGTCCAGTGTTGAAAGAGCTGCCAGATCATTTTCTCAGGCAG[T/C]AAGAGCTCGGCCAACTTCCAAGCTGCTTGAGCCTGGAGAGTTACCGAAGCTTGATGCACC	0	Gm13	CDC Bronco	FORWARD	0.839	1	340
PsC9462p337	Contig9462	337	G	G::2	G::1	X::X	G::3	G::1	A:100.0:6	A:100.0:3	0.285714	2	0	1	Chr4	37491954	96	174	Medtr4g108590.1_exon_2	Medtr4g108590.1	Activating signal cointegrator 1 (AHRD V1 **-- Q9QXN3) contains Interpro domain(s) IPR009349 Zinc finger, C2HC5-type	TGTCAAACCACCTGCAGTTGAAACATCTGCTAGTGGGTCTAAGAAATCGATGAGAACACC[A/G]AAAGCAGTAACTGTCCGCAGTGACCATGCAGAACCCAGCAAAAATGTTGTTGGCGGTAGT	0	Chr4	CDC Bronco	FORWARD	0.839	1	340
PsC21060p179	Contig21060	179	G	A:100.0:1	X::X	G::1	G::3	X::X	X::X	A:100.0:1	0.4	0	2	3	Chr8	29800704	71	179	Medtr8g102340.1_exon_4	Medtr8g102340.1	Glucan endo-1,3-beta-glucosidase 13 (AHRD V1 ***- Q9FJU9) contains Interpro domain(s) IPR013781 Glycoside hydrolase, subgroup, catalytic core	TTTTGTGCAGCCCAAGTTTCTTGAGTGCTGTAAGTACATTGTTCATCGCAGGTACTACCA[A/G]TGAAGATGTATTATAGCTACTTTCTGTGATTTCAGCACCAACAGTTATGTACGTGATTTT	0	Chr8	CDC Bronco	FORWARD	0.84	1	340
PsC2522p350	Contig2522	350	C	C::2	T:100.0:2	T:100.0:4	T:100.0:2	T:100.0:4	T:100.0:1	T:100.0:1	0.75	2	4	0	Chr6	5177887	94	81	Medtr6g023230.1_exon_8	Medtr6g023230.1	Cytochrome c1 heme protein (AHRD V1 ***- B6SWR9_MAIZE) contains Interpro domain(s) IPR009056 Cytochrome c, monohaem IPR002326 Cytochrome c1	TGTACTTTCATTGGCATTACTTCAAGCTGCATATTATCGCCGTCTTCGATGGTCTGTTCT[T/C]AAGTCCCGCAAGTTGGTTCTTGATGTTGTCAACTAATTTCCTTCACGCCTCATTTTAAAT	0	Chr6	CDC Bronco	FORWARD	0.84	1	340
PsC2917p477	Contig2917	477	G	G::26	G::16	A:100.0:5	A:100.0:10	G::19	A:100.0:7	A:100.0:7	0.5	4	0	0	Chr8	9900680	72	232	Medtr8g040150.1_exon_2	Medtr8g040150.1	NADH dehydrogenase (AHRD V1 **** Q02366) contains Interpro domain(s) IPR008011 Complex 1 LYR protein	AACAGCAATTACTCTTGAAGTTTGATAATGAGACATGTTCTCTGTTTCCTCAAATAAAGA[A/G]TTGTCTTAAATGTTATGTGGATCAATACAAGATGAAGTTAATACTGTTTGTTTCAGATCA	0	Chr8	CDC Bronco	FORWARD	0.84	1	340
PsC4126p152	Contig4126	152	T	X::X	T::3	T::5	T::6	T::2	C:100.0:6	C:100.0:2	0.285714	1	1	1	Chr7	37737819	349	152	Medtr7g116340.1_exon_2	Medtr7g116340.1	Peptidyl-prolyl cis-trans isomerase (AHRD V1 ***- B7FN74_MEDTR) contains Interpro domain(s) IPR002130 Peptidyl-prolyl cis-trans isomerase, cyclophilin-type	CTTTAGAGCTCTATGCACCGGTGAAAAGGGAATTGGACAATTAGGGAAGCCTTTGCATTT[T/C]AAAGGTTCTGGATTTCATCGGATAATTCCAGATTTTATGTGTCAAGGAGGTGATTTTACA	0	Chr7	CDC Bronco	FORWARD	0.84	1	340
PsC15909p117	Contig15909	117	T	G:100.0:1	G:100.0:2	G:100.0:2	X::X	T::3	G:100.0:1	G:100.0:1	0.714286	0	5	1	Chr2	13916777	149	117	Medtr2g038020.1_exon_6	Medtr2g038020.1	Poly(rC)-binding protein 3 (AHRD V1 ***- P57722) contains Interpro domain(s) IPR018111 K Homology, type 1, subgroup	GGATGCGAGCAGAATGGATGTGGGTCCAAGGTCATATTCTCAGTCTTCTTACTCTCAGTT[T/G]GGCAATTCGTCGCGCATCCCATCTTCTTCATTGTCCTCACAGCCATACTCAAGTTATGGA	0	Chr2	CDC Bronco	FORWARD	0.841	1	340
PsC4084p595	Contig4084	595	T	T::32	T::11	T::22	T::27	C:100.0:51	C:100.0:18	C:100.0:12	0.375	3	0	0	Chr5	36956693	94	230	Medtr5g087590.1_exon_5	Medtr5g087590.1	Trans-2,3-enoyl-CoA reductase (AHRD V1 **** Q55C17) contains Interpro domain(s) IPR001104 3-oxo-5-alpha-steroid 4-dehydrogenase, C-terminal	ACATTTTATYAAGTATGAATTTGTSTTTYAATGTTTTAGCTATGAAGTTGATTTACAAGT[T/C]ATTAAGGTTGTTTGTGTCGGATATTTGTAAGCATTTCTGGTTTATGGTATTAAGGAATCT	0	Chr5	CDC Bronco	FORWARD	0.841	1	340
PsC7355p361	Contig7355	361	G	X::X	X::X	X::X	X::X	G::2	A:100.0:2	G::2	0.25	0	1	4	Chr1	7893464	64	361	Medtr1g024620.1_exon_2	Medtr1g024620.1	Splicing factor U2af large subunit B (AHRD V1 ***- Q9ZR40) contains Interpro domain(s) IPR006529 U2 snRNP auxilliary factor, large subunit, splicing factor	GGAGAGAGAAGCAGGGACAGGGTCAGAGATAGGGAGAGAAGCAGGGAAAGGGGCAGAGAT[A/G]GGGAGAGAAGCAAAGACAGGGAACGTGATCGAGACACAGAGAAGGAAAAGGTCAAGGACC	0	Chr1	CDC Bronco	FORWARD	0.841	1	340
PsC7624p150	Contig7624	150	A	A::2	X::X	X::X	A::1	X::X	T:100.0:1	T:100.0:1	0.4	0	2	3	Chr7	34881375	92	117	Medtr7g109730.1_exon_29	Medtr7g109730.1	Nodal modulator 1 (AHRD V1 ***- Q15155) contains Interpro domain(s) IPR013784 Carbohydrate-binding-like fold	CTTCAAGAAAAGACGTGAGGAAGCCAATTTTGCGTAAGAAGACTTTCTAAGTAGCATCGC[A/T]ACCACTGGAAGAATATGGTAGTATAACTGCTGCTCTTAGTTGGGATAGTTTGACATCATT	0	Chr7	CDC Bronco	FORWARD	0.841	1	340
PsC14740p177	Contig14740	177	A	A::1	T:100.0:5	A::2	T:100.0:1	A::2	A::1	A::1	0.25	1	1	0	Chr3	38527316	103	111	Medtr3g108040.1_exon_10	Medtr3g108040.1	PsbP domain-containing protein 5, chloroplastic (AHRD V1 ***- P82715) contains Interpro domain(s) IPR016123 Mog1/PsbP, alpha/beta/alpha sandwich	ATGTTTACATGAATTTTTCACCCCGCACAGGTTACTACATGAATACAATAACAAAATTTG[A/T]GTTTTCACCAAAATCTCCAGGGATCTTTGAAAGGAGGAACATAGTTTTCTGTTGGACTGA	0	Chr3	CDC Bronco	FORWARD	0.842	1	340
PsC3823p272	Contig3823	272	C	X::X	X::X	X::X	C::2	X::X	T:100.0:1	C::2	0.25	0	1	4	Chr1	27098202	64	60	Medtr1g095070.2_exon_4	Medtr1g095070.2	Aquaporin PIP24 (AHRD V1 ***- A3FA69_VITVI) contains Interpro domain(s) IPR012269 Aquaporin	TTGGATATTTTGGGTTGGACCATTTATCGGGGCCGCCATTGCAGCGTTCTACCATCAATT[T/C]ATCTTAAGAGCTGGTGCTGCCAAAGCTCTTGGATCATTCAGGAGTAGCAATGCTAATTGA	0	Chr1	CDC Bronco	FORWARD	0.843	1	340
PsC12436p252	Contig12436	252	T	T::3	X::X	X::X	X::X	T::1	A:100.0:1	X::X	0.25	0	1	4	Chr7	38491583	68	252	Medtr7g117980.1_exon_1	Medtr7g117980.1	Unknown Protein (AHRD V1)	TTGTTCGGTTTTCTTTTCTTGAGGTTGAGTTTGATTATGAGGTGATGGTGGTGTTGAAGC[A/T]GTTCGAAATGCAGGTAGAGGCATAATAGGGCGCGACTCGGGAGCGGATGCAGGTGCGGGT	0	Chr7	CDC Bronco	FORWARD	0.844	1	340
PsC12640p171	Contig12640	171	G	G::2	X::X	X::X	G::1	G::1	A:100.0:2	A:100.0:2	0.333333	0	2	2	Chr7	32504027	216	138	Medtr7g101870.1_exon_3	Medtr7g101870.1	Cell division control protein 48 homolog E (AHRD V1 ***- Q9LZF6) contains Interpro domain(s) IPR003959 ATPase, AAA-type, core	GTCAGCAAAGAAAACCGTGTTCATCATTGGCGCCACTAACCGACCTGACATTATTGACCC[A/G]GCTCTTCTGCGTCCAGGGCGTCTAGACCAGTTGATTTATATCCCTCTCCCAGATGAAGAT	0	Chr7	CDC Bronco	FORWARD	0.844	1	340
PsC22198p122	Contig22198	122	T	C:100.0:1	X::X	C:100.0:2	C:100.0:4	X::X	X::X	T::1	0.6	1	2	3	Gm07	15653214	89	122	exon_9_of_Glyma07g15930.2	Glyma07g15930.2	Oxysterol-binding family protein	ACCTACACCTTGGGGTGAATTGGAAGTTTACCAATACAATGGTAAATATACAGAACATCG[T/C]GCCGGAATAGATAGTTCTGATTGCATTGAGGAGCCTGAAAGTAGACCAGAATTCAATCCT	0	Gm07	CDC Bronco	FORWARD	0.844	1	340
PsC7884p449	Contig7884	449	C	C::5	C::2	C::2	T:100.0:1	T:100.0:7	T:100.0:4	T:100.0:9	0.5	3	1	0	Chr3	16861039	100	67	Medtr3g053890.1_exon_5	Medtr3g053890.1	Alanine glyoxylate aminotransferase (Fragment) (AHRD V1 *-** A7LHD9_PHAVU) contains Interpro domain(s) IPR000192 Aminotransferase, class V/Cysteine desulfurase	TTATTGGGATGTCTTGCTGGTGTGGAGATGATTCTGAAAGATGTGGGCTATCCAGTGAAG[T/C]TAGGAAGTGGAGTTGCTGCTGCCAGTGCATACTTACAGAACAATATTCCTCTCATCCCTT	0	Chr3	CDC Bronco	FORWARD	0.844	1	340
PsC23878p158	Contig23878	158	G	A:100.0:9	A:100.0:10	G::7	A:100.0:3	G::1	G::7	G::1	0.375	3	0	0	Gm18	233473	170	124	exon_7_of_Glyma18g00570.1	Glyma18g00570.1	Putative methyltransferase family protein	AATTTAAATGCAAATTTTTTCGAAAAATCTCAACCATCATCGTCACCTTTGGCAAACGAC[A/G]CGCCAGAAGTTCGTTTTTTCKCTGGTGACTGGAGTGAAATCGATAAACTTCTCCTTCCAG	0	Gm18	CDC Bronco	FORWARD	0.845	1	340
PsC8771p147	Contig8771	147	C	C::1	X::X	X::X	X::X	C::2	X::X	T:100.0:1	0.25	0	1	4	Chr4	28388307	91	147	Medtr4g083330.1_exon_4	Medtr4g083330.1	Pyruvate kinase (AHRD V1 **** B7FLG2_MEDTR) contains Interpro domain(s) IPR015793 Pyruvate kinase, barrel	TGAAACAACAGAAGATGCAATTGAATTTGCCCTTCAATGTGCCAAGACAAAGGGACTCTG[T/C]GTTAACGGGGATTCTGTTGTGGTTCTGCATCGTGTGGGAACTGCATCAATCATCAAAATC	0	Chr4	CDC Bronco	FORWARD	0.845	1	340
PsC4676p597	Contig4676	597	T	G:100.0:18	T::17	G:100.0:27	G:100.0:17	T::9	T::8	T::12	0.375	3	0	0	Gm13	28041439	132	166	exon_2_of_Glyma13g24720.1	Glyma13g24720.1	Pollen Ole e 1 allergen and extensin family protein	CATTACAAGCTATGCAGCTCACAAGTGTAATGTTGTTTTGGTTAGTGCACCTAATGGGCT[T/G]AAGCCTTCGAATCTTCATGGTGGTGTTASTGGTGCTGTGCTTAGGGCTGAGAAAGCTTTT	0	Gm13	CDC Bronco	FORWARD	0.846	1	340
PsC7238p390	Contig7238	390	C	C::1	X::X	X::X	X::X	X::X	T:100.0:1	C::3	0.25	0	1	4	Chr7	37419563	105	109	Medtr7g114970.4_exon_5	Medtr7g114970.4	Aldo/keto-reductase family protein (Fragment) (AHRD V1 *--- A9DKA4_MEDTR) contains Interpro domain(s) IPR001395 Aldo/keto reductase	TGAAGCTCAACAAAGATGATTTGCAGGAGATTGAAGATGCCGTGCCAATATCAGAGGTGG[T/C]RGGGAGTCGTACTACCGATGCTTTTGTTCAATGCTCATGGAAGTTTGCTAATACTCCACC	0	Chr7	CDC Bronco	FORWARD	0.846	1	340
PsC10743p278	Contig10743	278	T	C:100.0:15	T::9	T::18	C:100.0:6	T::4	T::8	T::6	0.25	2	0	0	Gm08	16165223	131	66	exon_5_of_Glyma08g21290.2	Glyma08g21290.2	RNA polymerase transcriptional regulation mediator-related	GCCAGCTCCACCTCCACCACCATTTCCAGAAGGGTATGTTCCGCCTTCAACAGCAGAAAC[T/C]GAGAAAGGCCCTGAAACTCAGGAAGCAACTGAGTCGCAAGCACCTACAGTTGATCCGATA	0	Gm08	CDC Bronco	FORWARD	0.847	1	340
PsC15784p339	Contig15784	339	A	X::X	A::2	X::X	X::X	X::X	A::1	G:100.0:1	0.25	0	1	4	Chr8	3330457	90	121	Medtr8g014910.1_exon_4	Medtr8g014910.1	GDSL esterase/lipase APG (AHRD V1 ***- Q9LU14) contains Interpro domain(s) IPR001087 Lipase, GDSL	CTACCAGCTGCAAGGACTTTATTTGGTCACCATGAGAACGGTTGTGTCTCAAGAATCAAC[A/G]CTGACGCACAAGGATTTAACAAGAAAATTAACTCAGCTGCATCAAATCTTCAAAAGCAAC	0	Chr8	CDC Bronco	FORWARD	0.847	1	340
PsC8016p73	Contig8016	73	G	T:100.0:1	G::18	T:100.0:1	G::17	G::9	G::1	G::3	0.25	0	2	0	Gm13	41552843	216	73	exon_2_of_Glyma13g41160.1	Glyma13g41160.1	expansin A4	CACAGTTAACGGATTCCGTTACTTTAACTTGGTGCTAATCAGCAACGTCGCGGGTGCAGG[T/G]GATATTGTGAGGACCTATGTTAAAGGAACGAGAACCGGGTGGATGCCGATGAGTAGAAAC	0	Gm13	CDC Bronco	FORWARD	0.847	1	340
PsC1480p126	Contig1480	126	C	T:100.0:7	T:100.0:9	T:100.0:4	T:100.0:22	T:100.0:11	C::4	C::3	0.625	5	0	0	Chr4	1176299	118	85	Medtr4g007290.1_exon_2	Medtr4g007290.1	Unknown Protein (AHRD V1)	AGAGAAAGAAAGGTGTGAAGGAAAAATGAGCAACGAAGCAAAAGGCACGACGAAGATCGA[T/C]GGTGGATTTAGGTCAAAATTGAATCACGCCCTCTACAGCGGTGAAAAGAAGCACGTTTTC	0	Chr4	CDC Bronco	FORWARD	0.848	1	340
PsC6429p232	Contig6429	232	C	C::17	C::9	T:100.0:10	C::18	C::12	C::7	T:100.0:7	0.25	2	0	0	Chr2	1479040	310	232	Medtr2g008240.1_exon_7	Medtr2g008240.1	Beta-xylosidase/alpha-L-arabinofuranosidase 1 (Fragment) (AHRD V1 **** A5JTQ2) contains Interpro domain(s) IPR001764 Glycoside hydrolase, family 3, N-terminal	TGTCAGTTCCTCTCGCYGAGGATCACGAATGYCGTTCCTTGCAATGCAAGTCACTTGATA[T/C]TGCCGACGAGCATTGTCAAAACTTGGCATTTGATATTCACCTTAGTGTCAAAAACACGGC	0	Chr2	CDC Bronco	FORWARD	0.848	1	340
PsC9418p240	Contig9418	240	C	C::38	A:100.0:26	C::25	C::33	C::38	A:100.0:22	C::33	0.25	2	0	0	Chr4	39686729	113	219	Medtr4g115090.1_exon_15	Medtr4g115090.1	TBC1 domain family member 15 (AHRD V1 *--- Q9CXF4) contains Interpro domain(s) IPR000195 RabGAP/TBC	TATAAATGAGCTAAGTGGTCACATCGACCTTGATGCAACATTAAGGGATGCAGAGGCTCT[A/C]TCCATATGTGCCGGTGAGGAAGGTGCAGCTCGTATCCCACCCGGTACTCCACCATCGCTG	0	Chr4	CDC Bronco	FORWARD	0.848	1	340
PsC11228p122	Contig11228	122	G	X::X	G::16	X::X	X::X	X::X	A:100.0:3	G::22	0.25	1	0	4	Chr2	16900055	408	122	Medtr2g048510.1_exon_15	Medtr2g048510.1	Solute carrier family 12 member 7 (AHRD V1 ***- Q7YRU6) contains Interpro domain(s) IPR004842 Na/K/Cl co-transporter superfamily	AAGCAGAAGTCTTTGTCATAACAATGAAATAGGGATAGTACAAGTGGATAGTGGAACTCC[A/G]CAAGATGAATCATTAGATGCATTTACCAGTGCTAATCAAAGAATTGTTGATTATTTAACC	0	Chr2	CDC Bronco	FORWARD	0.849	1	340
PsC11390p169	Contig11390	169	C	T:100.0:6	T:100.0:6	T:100.0:8	T:100.0:2	T:100.0:5	C::1	C::2	0.625	4	1	0	Chr7	31276684	75	169	Medtr7g099830.1_exon_1	Medtr7g099830.1	ADP-ribosylation factor GTPase-activating protein 1 (AHRD V1 *-*- Q8N6T3) contains Interpro domain(s) IPR001164 Arf GTPase activating protein	GAAGATGGCGGAGAATGGAGCGAGACCGGAGGGGCTTCCTCCGTCGCAGGGCGGGAAGTA[T/C]GTTGGATTTGGATCTAGTCCCAATCCTTCTCAGAGGGTGACTCCTCAAAGTGATTATTTA	0	Chr7	CDC Bronco	FORWARD	0.849	1	340
PsC17975p171	Contig17975	171	T	X::X	X::X	T::1	X::X	X::X	A:100.0:3	A:100.0:2	0.5	1	1	4	Chr2	5345418	94	171	Medtr2g017670.1_exon_2	Medtr2g017670.1	Seipin (AHRD V1 *-*- Q5E9P6) contains Interpro domain(s) IPR009617 Adipose-regulatory protein, Seipin	GTTGAGTCYGAACCTCCTTTTTTCAAAAGGATCATTTGGCATTGGAAGATGAGCATATTT[A/T]TATGGATCGCAATGATGTCACTMTTCACCGAATTGATTTTTGTTCTAGTATTTTGTAGGC	0	Chr2	CDC Bronco	FORWARD	0.849	1	340
PsC18067p150	Contig18067	150	G	G::1	X::X	G::6	G::4	X::X	C:100.0:1	C:100.0:1	0.333333	0	2	2	Gm11	38278997	76	76	exon_2_of_Glyma11g37040.1	Glyma11g37040.1	oxidoreductase, 2OG-Fe(II) oxygenase family protein	AAGAGAACACTGGAGAACTGAATTTGTCCTGAAGGACAACAACACCTTGAGGAAGCTCAA[C/G]GTTGCGGTGATGGCACTCTAGAATTGATCTGAAGTCAAGAACCTCCGTTAAGTCCACCGG	0	Gm11	CDC Bronco	FORWARD	0.849	1	340
PsC19463p98	Contig19463	98	A	A::4	G:100.0:6	A::13	G:100.0:4	A::4	X::X	G:100.0:1	0.428571	2	1	1	Chr4	46730438	199	98	Medtr4g132280.1_exon_2	Medtr4g132280.1	Glucan endo-1,3-beta-glucosidase 1 (AHRD V1 ***- O65399) contains Interpro domain(s) IPR013781 Glycoside hydrolase, subgroup, catalytic core	GGCGAATGATACGACGAATCAGACGTACTACATTGCAATGGATGGTTTTGATTCGAAGAC[A/G]TTGCAGGCTGCGTTGGATTGGGCGTGTGGACCGGGAAGGGCTAATTGTTCGGAGATTCAG	0	Chr4	CDC Bronco	FORWARD	0.849	1	340
PsC28982p67	Contig28982	67	A	X::X	A::2	A::1	X::X	X::X	X::X	G:100.0:2	0.25	0	1	4	Gm17	4061515	188	67	exon_5_of_Glyma17g05780.1	Glyma17g05780.1	oxophytodienoate-reductase 3	TGAGAATCGATGCAGATTCTTAATTCAGGTGGTTCGAGCCGTTGTTTCTGCTATAGGAGC[A/G]GAAAGAGTTGGTGTAAGAATTTCACCAGCAATTGATCATCTTGATGCTACTGATTCTGAT	0	Gm17	CDC Bronco	FORWARD	0.849	1	340
PsC8902p261	Contig8902	261	C	X::X	C::1	X::X	C::1	X::X	X::X	T:100.0:1	0.25	0	1	4	Chr3	27822946	167	261	Medtr3g085300.1_exon_1	Medtr3g085300.1	Drought-induced protein 1 (AHRD V1 ***- Q6XPS8_9FABA)	CTGCAACGGAACCGGTMGAGTCCCTTGTCTCTGCTCACGCTGGTCTGACGGTGATGTCGG[T/C]TGTAGTACGTGTTCCGGTTCGGGTCGCATGGGTTGCAGCAGTTGTGGTGGGTCCGGAACC	0	Chr3	CDC Bronco	FORWARD	0.849	1	340
PsC21196p91	Contig21196	91	A	C:100.0:17	A::5	A::6	C:100.0:13	C:100.0:2	C:100.0:8	C:100.0:3	0.625	4	1	0	Gm05	40654515	82	91	exon_5_of_Glyma05g36920.1	Glyma05g36920.1	Leucine-rich repeat (LRR) family protein	AGGTTCCTGAAACTCTCAAACTGATGGACCTAAGAGGTTGTTGGCTCTTAACAAAAGAAG[A/C]TATCTTATCATTCTGTAGAAATCATCCACAAATTGAAGTAAGGCATGAACTTGTTACGGT	0	Gm05	CDC Bronco	FORWARD	0.851	1	340
PsC14298p199	Contig14298	199	A	A::1	X::X	X::X	X::X	A::3	G:100.0:2	X::X	0.25	0	1	4	Chr4	27350633	180	199	Medtr4g081370.2_exon_5	Medtr4g081370.2	Transcription factor ILR3 (AHRD V1 **** Q9FH37) contains Interpro domain(s) IPR001092 Basic helix-loop-helix dimerisation region bHLH	ACTAACAAAGCCAAAAAGGTATCGGTGATTGGATACAATCTTGAGCCAAAATGGAAGCCC[A/G]AAGAATTGCACAGTGCCAGTTTAGGCAACTGGAGGACGAAGTACATGATCCTGTGAGGTA	0	Chr4	CDC Bronco	FORWARD	0.852	1	340
PsC1492p548	Contig1492	548	T	T::60	C:100.0:58	T::107	T::78	C:100.0:30	T::58	C:100.0:59	0.375	3	0	0	Gm07	35704928	60	548	exon_4_of_Glyma07g30750.1	Glyma07g30750.1	flavodoxin-like quinone reductase 1	ACCTGCGCCGTATGGGGAGCCACCTTTCACATTCTCCATCTCGAACATCCCAGCACCGAA[T/C]GTGTAACCAATTGGCACAAAAATCATTCCGTGGTGAACAAGCTGGGTAATGGATGTCAAC	0	Gm07	CDC Bronco	FORWARD	0.852	1	340
PsC2795p765	Contig2795	765	G	X::X	G::3	X::X	X::X	X::X	A:100.0:2	G::1	0.25	0	1	4	Gm20	46687886	77	168	exon_1_of_Glyma20g39340.3	Glyma20g39340.3	cyclophilin 20-2	AGTTCTCGGTAGTTTTGGGGGGACATCGTCGCCGAAGAGTCCGATGACGATCTTTCCGAC[A/G]GGTTGTCCAACTGGATTTCCAATACCGATTTCAAAGTATACTTTGTGAGTCACTTTTGAT	0	Gm20	CDC Bronco	FORWARD	0.852	1	340
PsC2874p97	Contig2874	97	T	X::X	X::X	C:100.0:1	C:100.0:2	C:100.0:2	X::X	T::1	0.6	0	3	3	Chr4	21826420	72	69	Medtr4g069800.1_exon_6	Medtr4g069800.1	ATP-dependent Clp protease proteolytic subunit 6, chloroplastic (AHRD V1 ***- Q9SAA2) contains Interpro domain(s) IPR001907 Peptidase S14, ClpP	AAAGGTTGGTACAGTGTGTTTCGGAGTAGCTGCCAGCCAAGCAACACTTCTCCTTGCAGG[T/C]GGGGAGAAGGGAATGCGCTATTCAATGCCAAATGCTCGCATTATGATGGGTCAACCACGA	0	Chr4	CDC Bronco	FORWARD	0.852	1	340
PsC10156p391	Contig10156	391	T	X::X	X::X	T::3	X::X	T::1	C:100.0:1	C:100.0:2	0.4	0	2	3	Gm04	46311113	233	391	exon_1_of_Glyma04g40180.1	Glyma04g40180.1	Leucine-rich repeat protein kinase family protein	GTTTTGGAAGTGGAGTGCAGGCTGCTGAAAAGAACAAGTTGTTTTCTTTGAAGGTTCTTC[T/C]TATACCTTTGACCTTGAAGATCTACTAAAGGCTTCTGCTGAAGTTCTCGGTAAAGGGAGC	0	Gm04	CDC Bronco	FORWARD	0.853	1	340
PsC3267p192	Contig3267	192	C	X::X	T:100.0:3	C::6	T:100.0:2	C::1	T:100.0:1	T:100.0:2	0.571429	1	3	1	Chr6	22652756	266	192	Medtr6g091630.1_exon_3	Medtr6g091630.1	60S ribosomal protein L31 (AHRD V1 ***- Q9M573) contains Interpro domain(s) IPR000054 Ribosomal protein L31e	ATAACTTAATTGAATAAAACAAAAAAACTAGATATATGTTTCTCCAAGCTTCAAAACAGA[T/C]AGATATATGATAAATCAATCTTCATCATCTATGACCTTAGTGCCCAAACCTTTTAGCTCT	0	Chr6	CDC Bronco	FORWARD	0.853	1	340
PsC6313p125	Contig6313	125	T	T::4	X::X	C:100.0:4	C:100.0:2	X::X	T::3	T::2	0.333333	1	1	2	Gm15	47590019	149	125	exon_1_of_Glyma15g40610.1	Glyma15g40610.1	Pathogenesis-related thaumatin superfamily protein	GGATTTTTCGGTTAAGGGTTCAGATGGAAGTGTGATTGCTTGCAAGAGTGCTTGCCTGGC[T/C]TTGAAAAAACCCGAGTATTGCTGTAGTGGATCTTATGCTACACCTGATAAGTGTCCACCA	0	Gm15	CDC Bronco	FORWARD	0.853	1	340
PsC5371p155	Contig5371	155	G	A:100.0:3	G::1	A:100.0:2	A:100.0:5	G::1	G::7	X::X	0.428571	2	1	1	Gm05	37028278	105	92	exon_6_of_Glyma05g32030.2	Glyma05g32030.2	26S proteasome regulatory subunit, putative (RPN5)	ACTCCAGTAGAGATGGAATGTCTGCAGGAGCCTCTTCAACCATATTATCGCCTTCTTTAG[A/G]CTTTTTCTTTTCCTTAGACGCATCTATATCGAAAACTCTTGGACTAATCTTTCTTGAGAG	0	Gm05	CDC Bronco	FORWARD	0.854	1	340
PsC7644p371	Contig7644	371	C	C::1	C::2	C::1	C::1	X::X	T:100.0:9	T:100.0:1	0.285714	1	1	1	Chr1	13152140	255	371	Medtr1g044570.1_exon_2	Medtr1g044570.1	CAX-interacting protein 4 (AHRD V1 *-*- Q84Y18) contains Interpro domain(s) IPR001878 Zinc finger, CCHC-type	AAGAAAAAGAGGGAGCACAGAAGAAGCAGAAGGGACAAGTCTCCAGATGATAGTGATGAA[T/C]ATAGTCACAAAAAAAGGAAGAGTAGGAAGGAGAAGAGGAGAAGGAGAAGCCGTCTGTCAG	0	Chr1	CDC Bronco	FORWARD	0.854	1	340
PsC8078p547	Contig8078	547	A	G:100.0:16	A::3	A::3	G:100.0:10	G:100.0:9	A::1	G:100.0:2	0.5	3	1	0	Gm10	46607917	114	104	exon_4_of_Glyma10g38840.1	Glyma10g38840.1	Aluminium induced protein with YGL and LRDR motifs	TCCACTCAACGAGTTGAAGCCGATACCAAGGATTGATAGTTCTGGTCAGGTGTGTGGTTC[A/G]ACTTTCAAGGTGGATGCTGATTCTAAGAAGGAAGCRACTGGCATGCCAAGAGTTGGAAGT	0	Gm10	CDC Bronco	FORWARD	0.854	1	340
PsC15666p146	Contig15666	146	A	A::5	A::4	A::2	X::X	A::1	G:100.0:3	G:100.0:1	0.285714	1	1	1	Gm06	2651416	63	146	exon_2_of_Glyma06g03760.1	Glyma06g03760.1	RING/U-box superfamily protein	TCATGTTCATAGATATCCTCTGCCCACAGGTCCAGGACAACAAGATTATTATCTGAAGAG[A/G]CTGCTGCTGATTATTATTTTTTGTGTGGTACTTGCTTTCATTCGTCAATAGATTGGGTAG	0	Gm06	CDC Bronco	FORWARD	0.855	1	340
PsC3164p380	Contig3164	380	C	T:100.0:63	T:100.0:58	T:100.0:40	T:100.0:56	T:100.0:45	C::37	T:100.0:28	0.75	6	0	0	Gm07	2711027	158	380	exon_1_of_Glyma07g03860.1	Glyma07g03860.1	Galactose oxidase/kelch repeat superfamily protein	GTGGCAGAAGATGGGGAATGTTCCGGATGAGATACGCAACGTGGCGTATGTTGGAGCGTT[T/C]GATGGGTTTGTGGTTGTGATTGGATCAAGTGGATATGGGGAAGTGCATATGGGTTATGTT	0	Gm07	CDC Bronco	FORWARD	0.855	1	340
PsC7126p250	Contig7126	250	A	T:100.0:2	A::1	T:100.0:2	X::X	T:100.0:1	T:100.0:1	T:100.0:3	0.714286	1	4	1	Gm18	9302313	64	250	exon_7_of_Glyma18g10430.1	Glyma18g10430.1	mannose-1-phosphate guanylyltransferase (GDP)s;GDP-galactose:mannose-1-phosphate guanylyltransferases;GDP-galactose:glucose-1-phosphate guanylyltransferases;GDP-galactose:myoinositol-1-phosphate guanylyltransferases;glucose-1-phosphate guanylyltransferase	RAGGAAGAAGGACTTYGATGAGGCTTCTGAAGCCAATGCTTGGAGGCTTCTCGCCGAGGT[A/T]TCTCTCTCTGAAGCGAGGTTCAAAGAAGTCAATTCTCTTATTTTTCAAGCCATTACATCT	0	Gm18	CDC Bronco	FORWARD	0.855	1	340
PsC3190p165	Contig3190	165	G	C:100.0:1	G::1	C:100.0:7	X::X	G::6	C:100.0:3	G::12	0.428571	2	1	1	Chr8	17788163	374	165	Medtr8g068890.1_exon_1	Medtr8g068890.1	Mitochondrial substrate carrier family protein (Fragment) (AHRD V1 *-*- C6F9W9_9CONI) contains Interpro domain(s) IPR002113 Adenine nucleotide translocator 1	AATGGCGAAAGACGAAGGAGTTACTAGCCTATGGCGCGGTTCATCGCTCACCGTGAACCG[C/G]GCCATGTTAGTTACAGCGTCGCAGCTGGCTTCCTACGACGAGTTTAAGGAAACGATTCTG	0	Chr8	CDC Bronco	FORWARD	0.856	1	340
PsC19495p228	Contig19495	228	G	G::1	G::1	X::X	X::X	X::X	X::X	C:100.0:1	0.25	0	1	4	Gm12	12727967	65	228	exon_5_of_Glyma12g14030.1	Glyma12g14030.1	vascular plant one zinc finger protein	ACAAAACAAGATGGGAAAGCTAACCGCTGCCGTTCCGTCGCCAGACGATGGAAAATCGGT[C/G]AAGGGAAAATCTGAAGCCAAGTCTGAGAATATTGGCCTGCCTGAAAATTAAAATTTGCCG	0	Gm12	CDC Bronco	FORWARD	0.857	1	340
PsC12518p269	Contig12518	269	G	X::X	X::X	A:100.0:2	X::X	X::X	X::X	X::X	0.5	0	1	6	Chr2	3373028	71	269	Medtr2g012630.1_exon_10	Medtr2g012630.1	Katanin p80 WD40-containing subunit B1 (AHRD V1 *-*- O61585) contains Interpro domain(s) IPR020472 G-protein beta WD-40 repeat, region	TTTTGTCGCAGGATTCTGCTTCGCCGTTTCCAAGTCATACATTTCCTTGGATTCCTCTGC[A/G]AGGTCTACTTTTACAGAATTAAAAGATGCTGATTTTGATAAAGCAACGGGCTTCCCACCA	0	Chr2	CDC Bronco	FORWARD	0.858	1	340
PsC20003p140	Contig20003	140	G	G::2	T:100.0:5	X::X	G::1	X::X	T:100.0:5	T:100.0:4	0.5	3	0	2	Chr4	39901766	185	91	Medtr4g115450.1_exon_16	Medtr4g115450.1	Protein MAK10 homolog (AHRD V1 ***- Q5ZHV2) contains Interpro domain(s) IPR007244 Mak10 subunit, NatC N(alpha)-terminal acetyltransferase	GCACAAAAGATGGCAAAAAGAGCTGAAAAGTAATTTCGCCAATGATCCTGACATGATGGC[T/G]GAGCTGGGGAGAATAGAGCAAGTAGCAGAACGCAACAACATTGCCTTGACAGTGATTTCC	0	Chr4	CDC Bronco	FORWARD	0.858	1	340
PsC29025p322	Contig29025	322	T	X::X	T::1	X::X	X::X	X::X	A:100.0:4	X::X	0.333333	1	0	5	Chr1	6045036	95	322	Medtr1g019490.1_exon_5	Medtr1g019490.1	Genomic DNA chromosome 5 P1 clone MBD2 (AHRD V1 ***- Q9FMN1_ARATH) contains Interpro domain(s) IPR008545 Protein of unknown function DUF827, plant	GGAACTTAAASAAGAAGAACATGAATTAGAAAAACTCAACCAGAAAATTTTGTCGGCCGA[A/T]GATCTTAAATCTAAACTGAGTAAAGCTTCTACGCATCTTCTTGATTTGAAAGCTGAATTA	0	Chr1	CDC Bronco	FORWARD	0.858	1	340
PsC9364p474	Contig9364	474	T	C:100.0:10	C:100.0:4	T::9	C:100.0:13	T::4	C:100.0:10	C:100.0:14	0.625	5	0	0	Chr5	29864207	70	474	Medtr5g072510.1_exon_1	Medtr5g072510.1	Unknown Protein (AHRD V1) contains Interpro domain(s) IPR006936 Protein of unknown function DUF640	GGTTAGGATTTATCTCAGAGAAGTTAGAGAAGGTCAAGCTAAAGCTAGAGGAATTCCTTA[T/C]GAGAAGAAGAAACGTAAGAGATCCACTGTTACCACGGCTGCTATTGTATCAACCGCAGCA	0	Chr5	CDC Bronco	FORWARD	0.859	1	340
PsC13441p321	Contig13441	321	G	X::X	G::1	G::3	G::2	G::7	A:100.0:5	A:100.0:3	0.285714	2	0	1	Chr3	27430281	77	321	Medtr3g084500.1_exon_18	Medtr3g084500.1	Bifunctional aspartokinase/homoserine dehydrogenase 2, chloroplastic (AHRD V1 **** O81852) contains Interpro domain(s) IPR011147 Bifunctional aspartokinase/homoserine dehydrogenase I	TCTGTATCTTCTTGTTGTGAATGCAATAATGTTATCCGAGCCGGATAATTGCGCAAATGG[A/G]TGGTCCTTCTTGTATCGTCGAAGCTCCACCGACCCCTTTTCATTTGCGACGTCTACCACT	0	Chr3	CDC Bronco	FORWARD	0.86	1	340
PsC19367p73	Contig19367	73	C	G:100.0:1	C::1	C::1	X::X	C::1	X::X	G:100.0:1	0.333333	0	2	2	Chr3	3243731	153	73	Medtr3g014010.1_exon_4	Medtr3g014010.1	50S ribosomal protein L27 (AHRD V1 *-*- Q87SU3) contains Interpro domain(s) IPR018261 Ribosomal protein L27, conserved site IPR001684 Ribosomal protein L27	TCCAGGAAACTATGTTGGACTGGGGAAAGATCACACTCTTTTTGCTTTGAAAGAGGGAAC[C/G]GTAAAGTTTGAACGCAACAAGCTGACCGGTCGCAAGTGGGTGCATGTTGAGCCTAAGGAT	0	Chr3	CDC Bronco	FORWARD	0.86	1	340
PsC20201p300	Contig20201	300	A	X::X	X::X	A::1	X::X	X::X	G:100.0:1	G:100.0:18	0.5	1	1	4	Chr7	22570758	118	300	Medtr7g079840.1_exon_7	Medtr7g079840.1	Zinc finger CCCH domain-containing protein 37 (AHRD V1 *-*- Q941Q3) contains Interpro domain(s) IPR000571 Zinc finger, CCCH-type	TGCTTTTTACAAAAWWWTTCTCAGGGGAGAAAGAGTAATCTGTGAATTGATTTCCCCATT[A/G]CCGGAGGTGTACAGAGTGCCGATCACATAGCTCATGTCAAAATGATTCTGTCAATCTACT	0	Chr7	CDC Bronco	FORWARD	0.86	1	340
PsC9143p862	Contig9143	862	A	G:100.0:9	A::18	A::17	G:100.0:24	A::14	A::1	G:100.0:3	0.375	3	0	0	Chr8	27009845	76	280	Medtr8g093860.1_exon_8	Medtr8g093860.1	Phosphoribosylformylglycinamidine cyclo-ligase, chloroplastic/mitochondrial (AHRD V1 **** P52424) contains Interpro domain(s) IPR004733 Phosphoribosylformylglycinamidine cyclo-ligase	AATTTTCTGGTTGAGATATGAGAATTTTATAATTCRTGTTGGTTTATCCGGACCTTAATA[A/G]CTTTCCGTACATAAATGTTAGTTATGGAACTAGCAGCAATTTTGTGGAATCGCATGTAGT	0	Chr8	CDC Bronco	FORWARD	0.86	1	340
PsC13996p236	Contig13996	236	T	T::9	T::1	T::1	X::X	T::4	C:100.0:2	C:100.0:1	0.285714	0	2	1	Chr2	27925469	149	236	Medtr2g089170.1_exon_2	Medtr2g089170.1	Dehydration responsive factor 1 (Fragment) (AHRD V1 *-*- C4PD18_AEGSP) contains Interpro domain(s) IPR001471 Pathogenesis-related transcriptional factor and ERF, DNA-binding	AGTGTCTGAAAACACCGAGTCCATGATAATACCGAATAACTCAGGGATAGGAATAGACGT[T/C]GTCAGTAATGATATGGAACCGATTTCCTTACCTGTAAGTGTAAAACAGGAGATCTAGTAA	0	Chr2	CDC Bronco	FORWARD	0.861	1	340
PsC28058p68	Contig28058	68	T	A:100.0:2	X::X	X::X	T::1	X::X	X::X	X::X	0.333333	0	1	5	Chr2	9770541	89	68	Medtr2g029180.1_exon_1	Medtr2g029180.1	Glucose 6 phosphate/phosphate translocator-like protein (AHRD V1 ***- Q9LF61_ARATH) contains Interpro domain(s) IPR004853 Protein of unknown function DUF250	GTTCTAGGTGATAGGTATCCAATTCAGGTTTGGCTTTCAATTTTACCTATTGTTCTTGGT[A/T]GTTCTTTAGCTGCTGTTACTGAGGTTTCTTTCAACATTCAAGGACTGTGGTGTGCTCTTA	0	Chr2	CDC Bronco	FORWARD	0.861	1	340
PsC9710p171	Contig9710	171	C	C::2	C::14	G:100.0:9	C::4	C::11	C::1	G:100.0:5	0.25	2	0	0	Gm04	42545082	111	171	exon_6_of_Glyma04g36040.1	Glyma04g36040.1	tryptophan aminotransferase related 2	AGAAGAAATTCTCAAGGCGGACAAGAATCGTTTTTCAGATACAGCTACAAGATGATGGAG[C/G]AAAGGTGGAAACTACTTAGAGTAGCTGTCGATAGTGGCGATCTATTCAGTTTGCCAGAAT	0	Gm04	CDC Bronco	FORWARD	0.861	1	340
PsC20385p319	Contig20385	319	T	X::X	X::X	T::1	X::X	T::1	C:100.0:2	X::X	0.25	0	1	4	Chr7	38151225	77	319	Medtr7g117150.1_exon_2	Medtr7g117150.1	Unknown Protein (AHRD V1) contains Interpro domain(s) IPR004993 GH3 auxin-responsive promoter	AKCAGTTGCAACTGAAATGGATGTYCTTGATTATTCYAACACAGGAGTCTCCCAGGATTC[T/C]AGAGATGCTAGCCGAGAACACGATCATCCTAGATCTAACAAAGGGGGTGAGTCATTCTTT	0	Chr7	CDC Bronco	FORWARD	0.862	1	340
PsC2967p278	Contig2967	278	G	G::2	X::X	G::2	X::X	C:100.0:2	G::2	C:100.0:2	0.333333	0	2	2	Chr4	30089003	209	105	Medtr4g087160.1_exon_3	Medtr4g087160.1	Unknown Protein (AHRD V1)	TGGTGGTGTAAAATCCTTGATAGGATGTTTACATGGAATTGCTGCAATTCATAAATCGAA[C/G]AAGAATGGATCAAATTTGGGCATGGAAATAGAATCAGAAGATGAACAAAATCGTTGTCCT	0	Chr4	CDC Bronco	FORWARD	0.863	1	340
PsC7665p442	Contig7665	442	C	T:100.0:1	C::5	T:100.0:3	T:100.0:8	X::X	T:100.0:6	T:100.0:2	0.714286	3	2	1	Gm06	2553219	139	128	exon_2_of_Glyma06g03640.1	Glyma06g03640.1	actin depolymerizing factor 6	CRTATCTGCAATCRTTTTCAGGCAAAGATGCAGTGAAATCATCATAGCTCTCAGCAGGGC[T/C]GCCAGTTTTTTCGACCACAACCTCTTTYGTTTTCTCATCAATTTTAAAAATCACGTAGCG	0	Gm06	CDC Bronco	FORWARD	0.863	1	340
PsC23798p68	Contig23798	68	A	X::X	X::X	X::X	X::X	G:100.0:1	G:100.0:2	X::X	0.666667	0	2	5	Chr5	33065036	225	68	Medtr5g079680.1_exon_2	Medtr5g079680.1	M404 (AHRD V1 *-*- Q7XA58_LILLO)	GGAGAAGATGGAGGAAGAGGAGATGGAGTGGAGGGAGAGGATGGTGGCGATGCAGATCGA[A/G]CACGAGAAACAGATGATGCAGATGCATGCAGAGGCTTGTCATAATCAAATGCAAGTTCTT	0	Chr5	CDC Bronco	FORWARD	0.864	1	340
PsC4165p372	Contig4165	372	C	C::2	T:100.0:5	X::X	C::1	T:100.0:4	C::9	C::7	0.285714	2	0	1	Chr4	21530513	92	195	Medtr4g068310.1_exon_3	Medtr4g068310.1	B3 domain-containing protein At5g18000 (AHRD V1 *-*- Q9FJG2) contains Interpro domain(s) IPR003340 Transcriptional factor B3	CATTGGTTGGGAAAAATTCATGAAAGAGAACTCAGTGATGAATGAAGAGTTCTTGGTTTT[T/C]ACATATAACGGAGAGAACAGGTTCCAGGTGAAAATTTTTGGTAGGAATGGATTAGAGAGA	0	Chr4	CDC Bronco	FORWARD	0.864	1	340
PsC14085p159	Contig14085	159	C	X::X	X::X	A:100.0:3	C::5	X::X	A:100.0:4	X::X	0.5	2	0	4	Chr3	43110733	93	159	Medtr3g118250.1_exon_1	Medtr3g118250.1	Cytoplasmic tRNA 2-thiolation protein 1 (AHRD V1 **** O64862) contains Interpro domain(s) IPR012089 2-thiocytidine tRNA biosynthesis protein, TtcA	GAGACGGTTGGAAAGGATGATTTGGTGAATCTCGTTTTCGAAGGCGAGGTAGAAACATTC[A/C]GTGCAAATTTGTTGAAGGGTTTTAGGTCTCTTGAGAGAAGCTCTTCTTTCGTTGCATAAA	0	Chr3	CDC Bronco	FORWARD	0.865	1	340
PsC14118p303	Contig14118	303	C	X::X	X::X	A:100.0:1	X::X	A:100.0:1	C::1	X::X	0.5	0	2	4	Chr7	26802452	101	303	Medtr7g087490.2_exon_3	Medtr7g087490.2	Unknown Protein (AHRD V1)	GTACAAGCTATTTCCAGAGGCAATCTAGTGAAGTAAGTGATTCAAAGTTGAGTTCTGTTC[A/C]AGATACTGAATCAGTGAGTTCAGGTGATCAGGATGAAAGGAAATTCAGTGAACAAGACTT	0	Chr7	CDC Bronco	FORWARD	0.865	1	340
PsC16184p408	Contig16184	408	A	G:100.0:1	A::1	X::X	A::6	A::4	G:100.0:2	G:100.0:1	0.428571	0	3	1	Chr3	16453573	60	408	Medtr3g052270.1_exon_1	Medtr3g052270.1	ATP synthase gamma chain (AHRD V1 ***- B9SIH6_RICCO) contains Interpro domain(s) IPR000131 ATPase, F1 complex, gamma subunit	TAATGCTGTTGAGTTGACTAAGAATCTTTCTGTGGTTTATAATAGGGAAAGGCAAGCTAA[A/G]ATTACTGGTGAGATTATGGAGATTGTGGCTGGATCTGAAGCATTGACACCAATTGATTGA	0	Chr3	CDC Bronco	FORWARD	0.865	1	340
PsC25762p728	Contig25762	728	A	X::X	X::X	G:100.0:3	G:100.0:5	A::3	G:100.0:2	G:100.0:1	0.666667	2	2	2	Chr4	34209427	81	210	Medtr4g098640.1_exon_7	Medtr4g098640.1	Unknown Protein (AHRD V1) contains Interpro domain(s) IPR019387 Domain of unknown function SAYSvFN	CCCAATCACAAGGAGCTCTAGACTATCTAAAGAAAGAGTTTGCTAGTACAGTAACTTTTC[A/G]GCAATGTTGTATTTTAGCCCAACCTAGAAATCAATGAAGTGACATGTTTTCTGTTTAGTT	0	Chr4	CDC Bronco	FORWARD	0.865	1	340
PsC9490p82	Contig9490	82	T	X::X	X::X	X::X	A:100.0:3	T::5	T::4	X::X	0.25	1	0	4	Chr5	620082	348	82	Medtr5g006320.1_exon_1	Medtr5g006320.1	Ferredoxin (AHRD V1 ***- Q8LD29_ARATH) contains Interpro domain(s) IPR010241 Ferredoxin [2Fe-2S], plant	TTCAAACAGACAACTAAGTTTCCATCTTCTTCTTCTTCTTCTTCTTCTCAGTTCAACACA[A/T]ATAAGAAATCATCATCACTCAGATTCACTGTGAAGTCTTCTTATAAAGTGGTGATTGAGC	0	Chr5	CDC Bronco	FORWARD	0.865	1	340
PsC16280p370	Contig16280	370	C	T:100.0:8	T:100.0:7	C::15	C::9	T:100.0:1	C::20	C::13	0.375	2	1	0	Chr8	8458753	93	370	Medtr8g036920.1_exon_1	Medtr8g036920.1	DNA-damage-repair/toleration protein DRT100 (AHRD V1 **-- Q00874) contains Interpro domain(s) IPR013210 Leucine-rich repeat, N-terminal	TTTGAGCCGAAACGGTTTTGAAGGRTCCATACCTGATGTATTCGGGTCAAAATCTTATTT[T/C]ATGGTTCTTGATTTATCGTTTAATAACTTAACGGGTCGGGTACCCGGTTCATTATCATCA	0	Chr8	CDC Bronco	FORWARD	0.866	1	340
PsC17285p91	Contig17285	91	A	X::X	X::X	X::X	X::X	X::X	T:100.0:4	T:100.0:7	0.666667	2	0	5	Gm08	6167140	143	91	exon_4_of_Glyma08g08660.2	Glyma08g08660.2		TGTAGGAATGTCGACTTGTTATCCTAAACCAGGTTCTGTGAAGATAATGGATGGCGAAAC[A/T]TTAACTCTAGAGTCTAACTACAACAGCACCAAGGAGCACASTGGAGTTATGGGACTTTTC	0	Gm08	CDC Bronco	FORWARD	0.866	1	340
PsC24494p419	Contig24494	419	T	C:100.0:2	X::X	C:100.0:2	C:100.0:5	X::X	X::X	X::X	0.75	1	2	4	Gm07	317698	64	64	exon_26_of_Glyma07g00630.1	Glyma07g00630.1	autoinhibited Ca(2)-ATPase 9	CGTATGGTTACCGGAGACAACCTTCAAACCGCAAAGGCAATAGCTCTGGAGTGTGGGATA[T/C]TAGCTTCAAATGAAGATGCTGTTGAGCCAAATATAATTGAAGGAAAGGTATTTAGGGAGC	0	Gm07	CDC Bronco	FORWARD	0.866	1	340
PsC4363p383	Contig4363	383	T	C:100.0:8	T::8	T::8	C:100.0:2	C:100.0:7	T::6	T::2	0.375	2	1	0	Gm12	36340260	282	383	exon_1_of_Glyma12g32970.1	Glyma12g32970.1	photosystem II family protein	TCACGTCRCCCCTGCATTCGCTGCTTCAGATGAAGAGTACGTGAAGGAAACAGAGGAGGT[T/C]ATTAGCAAGCTGAGAACAACCATAACAATGGACAAGAATGACCCTAATGTGGCTACTGCA	0	Gm12	CDC Bronco	FORWARD	0.866	1	340
PsC4872p244	Contig4872	244	T	T::30	C:100.0:14	T::51	T::41	C:100.0:12	T::67	C:100.0:70	0.375	3	0	0	Chr4	32543122	334	244	Medtr4g094240.1_exon_1	Medtr4g094240.1	Os08g0485000 protein (Fragment) (AHRD V1 *-*- Q0J4W5_ORYSJ) contains Interpro domain(s) IPR006766 Phosphate-induced protein 1 conserved region	GGCGCCTAACGGTGACGTTGGTGTTGACGGAATGATCATCAACTTAGCCACGCTTTTGGC[T/C]GGGACTGTCACGAATCCCTTTAACAACGGGTATTTCCAGGGGCCGGCGACGGCGCCGCTT	0	Chr4	CDC Bronco	FORWARD	0.866	1	340
PsC16146p155	Contig16146	155	A	X::X	G:100.0:1	X::X	G:100.0:1	X::X	X::X	A::1	0.5	0	2	4	Gm09	7502530	116	64	exon_3_of_Glyma09g08340.2	Glyma09g08340.2	chaperonin 20	CACACTAATATCAACTTGGTTCTTTCCGAGTGTCTTTCCTTCACCAACAGCAACCACCTC[A/G]CCTCCTTGAGGCTTTGATTGAGCAGTTGATGGAAGCAAAATTCCACCCTCTGTCTTCTCT	0	Gm09	CDC Bronco	FORWARD	0.867	1	340
PsC24677p297	Contig24677	297	T	T::1	X::X	X::X	X::X	T::1	A:100.0:1	X::X	0.25	0	1	4	Chr1	19068414	65	297	Medtr1g075310.1_exon_7	Medtr1g075310.1	Unknown Protein (AHRD V1) contains Interpro domain(s) IPR009675 Targeting for Xklp2	GGTGTTGTTGACTTTATTTCGTTTAACTTATAAGCAMTTGTTTCTGTGTGCAGTGTTTGA[A/T]ATGTGAAAATGTTTATTTGTAATTTATCTCAACTTATTTGTAAAAATGAAAATCCTATTC	0	Chr1	CDC Bronco	FORWARD	0.867	1	340
PsC8744p569	Contig8744	569	C	C::12	C::11	T:100.0:8	C::6	C::4	T:100.0:3	T:100.0:1	0.375	2	1	0	Chr7	13468281	133	161	Medtr7g051940.1_exon_2	Medtr7g051940.1	Ras-related protein ARA-1 (AHRD V1 ***- P19892) contains Interpro domain(s) IPR015595 Rab11-related	AGAAGAAGGTTTGTTCTTTATGGAGACATCAGCACTCGATTCTACCAACGTCCAAAAGGC[T/C]TTTGAGATTGTCATCCGTGAAATTTACAACAATATCAGCCGCAAAGTCTTAAACTCTGAT	0	Chr7	CDC Bronco	FORWARD	0.867	1	340
PsC10747p192	Contig10747	192	G	G::1	T:100.0:5	T:100.0:3	T:100.0:4	T:100.0:5	T:100.0:4	T:100.0:2	0.75	5	1	0	Chr5	12361485	233	105	Medtr5g029990.1_exon_4	Medtr5g029990.1	Dihydroflavonol-4-reductase (AHRD V1 ***- P51105) contains Interpro domain(s) IPR016040 NAD(P)-binding domain	TGCATTAGCAATGGACAGAGGAGTGAACATGGTGTCTATCAATGCTGGATTATTGATGAC[T/G]CATGATCTTTCCATTAAACATCCTTATTTAAGAGGAGCTGCTGAAATGTACGAGGATGGT	0	Chr5	CDC Bronco	FORWARD	0.868	1	340
PsC13799p364	Contig13799	364	G	X::X	G::5	X::X	G::1	X::X	A:100.0:3	X::X	0.25	1	0	4	Chr8	13171406	69	364	Medtr8g055840.1_exon_7	Medtr8g055840.1	Unknown Protein (AHRD V1) contains Interpro domain(s) IPR004159 Protein of unknown function DUF248, methyltransferase putative	TCAGCTTGAGGGTAGGACTGTAGTTTCAAATTGTTTTTCCAGTGATTATTGTGTTGATGT[A/G]GAGTTTCCATCAGTAACCCAATACTGTTTGACGGCAATTAGTACTTTCTCAGGAACAAGA	0	Chr8	CDC Bronco	FORWARD	0.868	1	340
PsC723p472	Contig723	472	A	T:100.0:101	T:100.0:68	A::108	T:100.0:76	T:100.0:140	A::104	A::67	0.5	4	0	0	Chr2	21420839	83	130	Medtr2g066130.1_exon_6	Medtr2g066130.1	Phosphoglycerate kinase (AHRD V1 **** Q9LKJ2_PEA) contains Interpro domain(s) IPR001576 Phosphoglycerate kinase	TGTAGCCGCCGTGGAGAAGGCTGGACTAGCAGACAAGATGAGCCACATCTCTACCGGCGG[A/T]GGTGCGAGCTTAGAGCTTCTTGAGGGGAAGCCACTACCTGGAGTCCTTGCTCTTGATGAT	0	Chr2	CDC Bronco	FORWARD	0.868	1	340
PsC7600p814	Contig7600	814	T	T::3	T::4	X::X	T::2	T::3	C:100.0:2	C:100.0:3	0.285714	1	1	1	Chr5	37090970	102	140	Medtr5g087840.1_exon_6	Medtr5g087840.1	Somatic embryogenesis receptor kinase 1 (AHRD V1 ***- Q94AG2) contains Interpro domain(s) IPR013210 Leucine-rich repeat, N-terminal	CGATGCTGTAGGATCTCAATCCATGTTGAGTTAAGTGTATTCTAAAATTGGAGTGTATTA[T/C]GTGATAGTGTAATGGGGTGTGGTGTATATGTAAATTTACATACCGAAGAACATCGGCATT	0	Chr5	CDC Bronco	FORWARD	0.868	1	340
PsC22556p240	Contig22556	240	G	G::9	T:100.0:8	G::6	G::8	G::6	G::6	T:100.0:17	0.25	2	0	0	Gm18	59571950	111	182	exon_5_of_Glyma18g50420.1	Glyma18g50420.1	methyl esterase 11	GACAATGCCATACCTACTTCACTTCAAGAAAACATGATAAATGCAGGCCCACCAGAAAAG[T/G]TTTTCCATCTAAAGGGTGCTGATCATTCTCCTTTCTTCTCAAAGCCTCAAGCTCTCCATA	0	Gm18	CDC Bronco	FORWARD	0.869	1	340
PsC10060p242	Contig10060	242	T	T::5	X::X	T::8	X::X	X::X	C:100.0:2	C:100.0:2	0.4	0	2	3	Chr3	25529196	92	242	Medtr3g079820.1_exon_1	Medtr3g079820.1	cDNA clone 001-026-G04 full insert sequence (AHRD V1 *-*- B7E3N0_ORYSJ) contains Interpro domain(s) IPR000157 Toll-Interleukin receptor	ATCAGAGGAGAATGAGTTGCTTGAAAAACGTTCAAAGTTGAATAAAGGGTCTCCCGTTAT[T/C]ATCATTGAAGCTCCAAAAATGATCAAAACTGCAGCTTCTCTCCCTTGCCTCAGAGTTAAT	0	Chr3	CDC Bronco	FORWARD	0.87	1	340
PsC2491p801	Contig2491	801	C	T:100.0:15	T:100.0:46	C::11	T:100.0:25	C::29	C::36	C::21	0.375	3	0	0	Chr5	41896271	139	801	Medtr5g098060.1_exon_2	Medtr5g098060.1	Fasciclin-like arabinogalactan protein 2 (AHRD V1 ***- A9XTK7_GOSHI) contains Interpro domain(s) IPR000782 FAS1 domain	CAGCAGCGGATTCTCCGACTGAGAAAAGTGCTGACAGTAAATCATCGTCGCCTTCGTCTT[T/C]GCCAGACGGTTCTTCTGCTTACAAGTTAGTCAGCTATGGAATTTGGAGCAACATTGTGTT	0	Chr5	CDC Bronco	FORWARD	0.87	1	340
PsC2575p276	Contig2575	276	G	A:100.0:15	G::27	G::17	A:100.0:11	G::11	A:100.0:10	A:100.0:1	0.5	3	1	0	Chr5	3721887	67	276	Medtr5g012890.1_exon_5	Medtr5g012890.1	40S ribosomal protein S12 (AHRD V1 ***- C6T064_SOYBN) contains Interpro domain(s) IPR000530 Ribosomal protein S12e	AAAACAAAAATCTYAGGACTTATACAAAAACTTCATATTGAGAACAACAAATCTAGGAAA[A/G]GTGCAACTCAGTTAGATTTCACATGTTGCAAAACAACATTGTATGCTTCGTGCTCCTCAC	0	Chr5	CDC Bronco	FORWARD	0.87	1	340
PsC2423p232	Contig2423	232	C	X::X	C::2	T:100.0:4	C::9	C::7	T:100.0:1	T:100.0:1	0.428571	1	2	1	Chr7	31625879	60	232	Medtr7g100410.1_exon_2	Medtr7g100410.1	50S ribosomal protein L22, chloroplastic (AHRD V1 *-*- P49163) contains Interpro domain(s) IPR005727 Ribosomal protein L22, bacterial-type	AAGAGCTCGAGCTCAGGGGCGGGCTAACCAAATTCTAAAGCGCACTTGTCATATTACCAT[T/C]ACGGTGAGAGGTTTACCTGATGAGTCTGACAAGGAAGAAAATTCCTCTTGATCCTGTTTG	0	Chr7	CDC Bronco	FORWARD	0.871	1	340
PsC3629p76	Contig3629	76	T	X::X	X::X	T::1	X::X	T::3	C:100.0:1	X::X	0.25	0	1	4	Gm08	44162486	302	76	exon_3_of_Glyma08g44590.1	Glyma08g44590.1	HEAT SHOCK PROTEIN 81.4	TTTTTACTCTGCATATCTTGTTGCTGAGAAGGTGATTGTTACCACCAAGCACAATGATGA[T/C]GAGCAGTATGTGTGGGAGTCCCAAGCTGGTGGGTCCTTCACSGTTACMAGGGATACATCT	0	Gm08	CDC Bronco	FORWARD	0.871	1	340
PsC14005p352	Contig14005	352	A	X::X	X::X	X::X	A::2	X::X	C:100.0:2	X::X	0.333333	0	1	5	Gm15	4993758	148	352	exon_1_of_Glyma15g07140.1	Glyma15g07140.1	B-box type zinc finger family protein	AACACAGTGGTTACAAAGAGACATGGTTGGAACAAACTTGGGTCCGGTTCCATGCCAAGC[A/C]GTTAAAGATTGACAAATATGACATAGAAGAAACCTTTGATGTTTTGTGACTATGAAATTT	0	Gm15	CDC Bronco	FORWARD	0.872	1	340
PsC3032p118	Contig3032	118	A	A::1	A::2	X::X	A::2	T:100.0:3	T:100.0:15	A::11	0.285714	2	0	1	Chr1	25910739	63	118	Medtr1g092760.1_exon_4	Medtr1g092760.1	GDSL esterase/lipase At5g03610 (AHRD V1 ***- Q9LZS7) contains Interpro domain(s) IPR001087 Lipase, GDSL	AAGCACAACGAGTTGCTTCTCAAAACTGTGCAAGATCTGAACAAAGAAAGTGGATCAGTT[A/T]TCGTGACACTAGACTTCTACAAATCTTTTCTCTCCGTAATTGAAACAATGCAGAAAAAGC	0	Chr1	CDC Bronco	FORWARD	0.872	1	340
PsC3820p170	Contig3820	170	G	A:100.0:1	X::X	X::X	X::X	G::1	X::X	X::X	0.333333	0	1	5	Gm04	44169486	247	170	exon_2_of_Glyma04g37740.1	Glyma04g37740.1	CLPC homologue 1	TTGCTTTCTCGGTGAAACGCTCAAACATGGCTCTAGGAATGAATCTCTTAGCCCTTGCCC[A/G]CCGTGAAGAAACTGCCTTTGATACCTTTGAGTGAAAATCCAGTCCAGGTCTCATCATAGT	0	Gm04	CDC Bronco	FORWARD	0.872	1	340
PsC5152p748	Contig5152	748	T	T::5	T::7	T::6	G:100.0:1	T::10	G:100.0:5	G:100.0:2	0.375	1	2	0	Chr1	27447048	72	311	Medtr1g095660.1_exon_10	Medtr1g095660.1	26S protease regulatory subunit 7 (AHRD V1 ***- Q41365) contains Interpro domain(s) IPR005937 26S proteasome subunit P45	CAATGAGCAGTTTGTGAAACTAGTCTGTTTAAATGCATATTTCATGGTTGACTCTTAAAA[T/G]GTCTCTGTCTGTAGCTAACGTTTTCCTAATGTTACATCCAAAATTGTTTGAGAATTTTTT	0	Chr1	CDC Bronco	FORWARD	0.872	1	340
PsC14542p181	Contig14542	181	G	G::3	A:100.0:5	A:100.0:4	A:100.0:4	A:100.0:3	X::X	G::2	0.571429	4	0	1	Gm08	7719806	81	181	exon_5_of_Glyma08g10630.1	Glyma08g10630.1	RING/U-box superfamily protein	GTACTGACTTGTAATGGAAGATGTAGTTGACGCCGAAACAGTTTCAAAAGAGGACTTGTT[A/G]CGATTCTACCTTTATATCAACAGCTTACCTAAAGATTACCCGGATGCGGTTTTCTTAATG	0	Gm08	CDC Bronco	FORWARD	0.873	1	340
PsC9328p99	Contig9328	99	G	G::1	X::X	X::X	G::1	X::X	T:100.0:4	X::X	0.25	1	0	4	Chr8	28489330	60	99	Medtr8g098410.3_exon_6	Medtr8g098410.3	Glutathione peroxidase (AHRD V1 ***- Q56VU1_LOTJA) contains Interpro domain(s) IPR000889 Glutathione peroxidase	GTCAAGCAAAGGTGGACTCTTTGGGGACGGTATCAAATGGAACTTCTCCAAGTTCCTTGT[T/G]GATAAAAATGGCAATGTTGTAGAACGTTATGCACCCACAACATCACCTCTTAGCATTGAG	0	Chr8	CDC Bronco	FORWARD	0.874	1	340
PsC1186p580	Contig1186	580	C	C::30	C::29	C::10	X::X	C::19	T:100.0:2	T:100.0:2	0.285714	0	2	1	Chr4	34948410	60	200	Medtr4g101140.1_exon_4	Medtr4g101140.1	Unknown Protein (AHRD V1)	TCGAAAATAATGGATCAGAAAGACTTGCTGAAACCAAATACAGGAATGAAAGAGCTGAAT[T/C]TGGTTTAATTCTTTTGATACATTTTCTCATGTTTGTGATGGCAATAGTGAGTTGGCAAAG	0	Chr4	CDC Bronco	FORWARD	0.875	1	340
PsC23876p287	Contig23876	287	T	X::X	X::X	C:100.0:2	T::1	T::1	X::X	C:100.0:1	0.4	0	2	3	Chr4	35902135	80	62	Medtr4g103680.1_exon_4	Medtr4g103680.1	Argininosuccinate synthase (AHRD V1 **** C6T9M0_SOYBN) contains Interpro domain(s) IPR001518 Argininosuccinate synthase	TGTAAAAGCAGTATCCCACATTGATTCTGCTGTGGATGTTTCTGAAGCCAAGAAGGGTAG[T/C]GGGCTGCGTGGAAAATTGAACAAGGTTGTACTGGCTTACAGTGGTGGCTTAGACACATCG	0	Chr4	CDC Bronco	FORWARD	0.875	1	340
PsC6136p255	Contig6136	255	T	X::X	T::9	T::1	T::2	T::2	C:100.0:1	C:100.0:4	0.285714	1	1	1	Chr3	11535878	102	87	Medtr3g035130.1_exon_6	Medtr3g035130.1	2-succinylbenzoate--CoA ligase (AHRD V1 **** Q65FT5) contains Interpro domain(s) IPR000873 AMP-dependent synthetase and ligase	AGGATCAAACATTGATGCTGAAGAGGTGCTTACATTTTGCAAGAAGAATCTGGCATCTTT[T/C]AAAGTCCCCAAAAAGGTTTTCATTACTGATTCTCTGCCCAAGACAGCTACTGGCAAGATT	0	Chr3	CDC Bronco	FORWARD	0.875	1	340
PsC7065p321	Contig7065	321	C	X::X	X::X	C::2	X::X	C::2	X::X	G:100.0:2	0.25	0	1	4	Gm20	34349025	73	70	exon_7_of_Glyma20g24690.1	Glyma20g24690.1	kow domain-containing transcription factor 1	ACCTCTGATCCAAATTAGACGTGACCAGGACACAGGCAAGGTTTTTCAGGTTCTTGACGG[C/G]TTGCTCCTCAAAGATGGATATGTATATAAGAAAGTACCTCCTGATTCATTAAGTTTTTGG	0	Gm20	CDC Bronco	FORWARD	0.875	1	340
PsC2159p286	Contig2159	286	C	C::31	A:100.0:2	C::59	C::57	C::50	A:100.0:38	A:100.0:8	0.375	2	1	0	Chr5	8005077	106	286	Medtr5g021390.1_exon_2	Medtr5g021390.1	Cytochrome P450 (Fragment) (AHRD V1 *-*- P93150_GLYEC) contains Interpro domain(s) IPR002401 Cytochrome P450, E-class, group I	TTGGCGGTGGCTCATCTTCTTCATTGCTTTACATGGGAGTTACCTGATGGAATGAAGCCA[A/C]ACGAAATGGACATGAGTGATGTGTTTGGACTCACTGCTCCTAGAGCAACTCGACTCGTTG	0	Chr5	CDC Bronco	FORWARD	0.876	1	340
PsC6668p226	Contig6668	226	C	C::1	X::X	C::1	C::1	C::1	T:100.0:1	T:100.0:1	0.285714	0	2	1	Chr8	25797020	90	226	Medtr8g091590.1_exon_1	Medtr8g091590.1	Unknown Protein (AHRD V1)	ATGTCTTGGTTTTCACTAATGGTTTCCAAGTTGAAAGAGGAGAAGAAGCAACTTGTTCAG[T/C]GTGTGTTGGAACCTAAAACACAATTTGCTGTTGCTGCTTCTAACAGCTTCTTTTCTGCTT	0	Chr8	CDC Bronco	FORWARD	0.876	1	340
PsC8718p279	Contig8718	279	T	C:100.0:40	C:100.0:30	C:100.0:51	C:100.0:60	C:100.0:55	X::X	C:7.1:14	0.724429	5	1	1	Chr8	16050722	94	279	Medtr8g063500.1_exon_1	Medtr8g063500.1	Histone H3 (AHRD V1 ***- D2JYR8_WOLAR) contains Interpro domain(s) IPR000164 Histone H3	CTCCGCCGTGTCRGCACTCCAGGAAGCAGCCGAGGCTTACCTCGTTGGACTCTTTGAGGA[T/C]ACAAATCTCTGTGCAATTCACGCCAAGCGTGTCACTATCATGCCTAAGGATATCCAGCTC	0	Chr8	CDC Bronco	FORWARD	0.876	1	340
PsC16119p474	Contig16119	474	C	X::X	X::X	X::X	X::X	X::X	T:100.0:2	X::X	0.5	0	1	6	Chr1	33895790	109	77	Medtr1g116470.1_exon_27	Medtr1g116470.1	Callose synthase 9 (AHRD V1 ***- Q9SFU6) contains Interpro domain(s) IPR003440 Glycosyl transferase, family 48	CCAGTAGGAACGAATGCTAAAATAGAAGCAAATATGTCTGATTACCGATAGGTCCGTCAA[T/C]ACAACTGCTACGATCAAACCGGCCAGTGCTAACAACAGAGATAGACCTTGTACAAATCGC	0	Chr1	CDC Bronco	FORWARD	0.877	1	340
PsC22865p99	Contig22865	99	A	X::X	G:100.0:4	A::3	G:100.0:2	G:100.0:1	X::X	G:100.0:1	0.666667	1	3	2	Chr7	30963929	183	99	Medtr7g099220.1_exon_8	Medtr7g099220.1	Protein kinase (AHRD V1 ***- C6ZRT8_SOYBN) contains Interpro domain(s) IPR002290 Serine/threonine protein kinase	GGATCCATCTTTGGCTGGAAGTTACAACTTTGATGACATGGCAAAGGTAGCAGCTATTGC[A/G]TCAATGTGTGTTCACTCCGAGGTCACACAGAGACCTTTTATGGGTGAAGTTGTGCAGGCT	0	Chr7	CDC Bronco	FORWARD	0.877	1	340
PsC2618p193	Contig2618	193	T	T::53	T::79	C:100.0:4	T::82	T::24	C:100.0:29	T::50	0.25	2	0	0	Chr5	18437098	345	193	Medtr5g042880.1_exon_11	Medtr5g042880.1	Argininosuccinate synthase (AHRD V1 **** C6T9M0_SOYBN) contains Interpro domain(s) IPR001518 Argininosuccinate synthase	TGTAGGCATGAAGAGCCGCGGAGTTTATGAAACTCCTGGTGGAACTATCCTTTTCGCTGC[T/C]GCACGGGAGTTGGAGTTTTTGACACTTGACCGAGAAACAATACAGGTCAAAGATTCATTA	0	Chr5	CDC Bronco	FORWARD	0.877	1	340
PsC11476p307	Contig11476	307	A	X::X	X::X	X::X	T:100.0:3	X::X	X::X	X::X	0.5	1	0	6	Chr4	41782193	136	132	Medtr4g120860.1_exon_2	Medtr4g120860.1	ABA-responsive protein ABR18 (AHRD V1 **-- Q06930) contains Interpro domain(s) IPR000916 Bet v I allergen	AGTTGAGAAGATATCATTTGAGGCCAAATTGTTTGAAGGTCCAAATGGAGGATCTGTTGG[A/T]AAGATGATTGTTAAATATCATACAAAAGGAGATGCTAAGCCGATTGAAAAGGAAGTTGAG	0	Chr4	CDC Bronco	FORWARD	0.878	1	340
PsC22752p338	Contig22752	338	T	C:100.0:10	T::5	T::2	T::1	T::1	C:100.0:1	C:100.0:5	0.375	2	1	0	Chr6	22690903	60	133	Medtr6g091720.1_exon_4	Medtr6g091720.1	Unknown Protein (AHRD V1) contains Interpro domain(s) IPR016090 Phospholipase A2	GAAAMAGTGTCCGATCAGCACAGTTGTGCCTACCATGATAAGAGGCATGGACTTAGCCAT[T/C]ATGCTGAGCCAATTTAGTGACAATGCTCATGAACTGTAAAAACATTCTAACCCCATTGAT	0	Chr6	CDC Bronco	FORWARD	0.878	1	340
PsC6871p245	Contig6871	245	C	C::1	X::X	C::3	C::4	X::X	A:100.0:3	A:100.0:1	0.333333	1	1	2	Chr4	38686862	93	245	Medtr4g113270.1_exon_2	Medtr4g113270.1	GDP-mannose transporter (AHRD V1 ***- Q941R4)	AATTGGGGGAGTTCTTTATCAGCAATCGGTTACTGGGAATGGTTCGCAACAACGGGATGC[A/C]GTGGTGGTGACTAAGCAGAGTGATATTGAAAGTAATCTTGTTGGTGATGGTGATTTGGAA	0	Chr4	CDC Bronco	FORWARD	0.878	1	340
PsC7073p356	Contig7073	356	C	X::X	C::2	T:100.0:3	T:100.0:2	C::2	T:100.0:2	C::1	0.428571	1	2	1	Chr4	40213574	71	173	Medtr4g116080.1_exon_3	Medtr4g116080.1	Unknown Protein (AHRD V1)	GGATGATGATGACGATGATGAGGACTTCTCTGGTGATGAAGAGGACGATGAAGCCGACCC[T/C]GAGGATGATCCTGTGCCTAACGGTGCAGGAGGAAGTGACGACGATGATGATGAGGACGGA	0	Chr4	CDC Bronco	FORWARD	0.878	1	340
PsC8443p727	Contig8443	727	G	G::1	X::X	X::X	X::X	G::1	T:100.0:1	T:100.0:1	0.4	0	2	3	Chr8	5517519	96	727	Medtr8g022210.1_exon_6	Medtr8g022210.1	vesicle transport protein (AHRD V1 ***- B6TMY9_MAIZE) contains Interpro domain(s) IPR010908 Longin	TCTATATTTTGTTCCCCACACCTGAAATAGAACTGCATTTTGTATGGTTAGTAAAACGAG[T/G]GTGAGGAATGTTTGTTTTTAGACTGGTAAATCTTTTGCAATATCGTTTATAGGACTTTAC	0	Chr8	CDC Bronco	FORWARD	0.878	1	340
PsC11597p484	Contig11597	484	T	T::18	T::10	T::17	T::12	C:100.0:15	C:100.0:4	C:100.0:9	0.375	3	0	0	Chr5	38302252	75	64	Medtr5g090340.3_exon_4	Medtr5g090340.3	Reticulon-like protein B8 (AHRD V1 ***- Q9SS37) contains Interpro domain(s) IPR003388 Reticulon	ATCTAAAGTTCCGCGTCTGGTTCTCCCGGAAGATTTCTTTGTAAATATTGCAACTGCGGT[T/C]GGTGCTGAGATTAACCGTGGTTTGAGGGTTCTTCAAAATGTTTCATGTGGAGGAAACTTG	0	Chr5	CDC Bronco	FORWARD	0.879	1	340
PsC13511p81	Contig13511	81	G	G::1	X::X	G::1	G::1	X::X	A:100.0:2	A:100.0:1	0.333333	0	2	2	Chr7	24444755	164	81	Medtr7g083120.2_exon_3	Medtr7g083120.2	UPF0497 membrane protein 13 (AHRD V1 ***- B9RH17) contains Interpro domain(s) IPR006459 Uncharacterised protein family UPF0497, trans-membrane plant subgroup	TTTTGATTTGGTGATGACGGTGTTGTTGATAGCTGGATGTGCAGCAGCCACAGCCATTGG[A/G]TTTGTGGGACAGTATGGAGAAGACCATGTGGGTTGGATTCCAATATGTGATAATGTGAAA	0	Chr7	CDC Bronco	FORWARD	0.879	1	340
PsC1994p165	Contig1994	165	G	G::6	G::5	A:100.0:11	G::26	G::17	A:100.0:22	G::46	0.25	2	0	0	Gm08	8087653	168	165	exon_1_of_Glyma08g11070.1	Glyma08g11070.1	nuclear transport factor 2B	TGGACTTGCCACTCTCTACCAAGAAGGATCCATGCTTACCTTCGAAGGTCAGAAGATTCA[A/G]GGTTCCCCCAACATCGTCGCCAAGCTCACTTCTCTCCCTTTCCAGCAGTGCCATCACTCC	0	Gm08	CDC Bronco	FORWARD	0.879	1	340
PsC3038p374	Contig3038	374	G	G::1	X::X	X::X	X::X	G::3	X::X	T:100.0:1	0.25	0	1	4	Gm02	44574060	60	93	exon_13_of_Glyma02g39320.1	Glyma02g39320.1	glutamine-dependent asparagine synthase 1	TAGTGTTGCATGCAGCACAGAGAAAGCTATTGAATGGGATGCTTCATGGTCAAACAACCT[T/G]GATCCTTCTGGTAGAGCAGCACTTGGAGTGCATGTTTCAGCTTATGAACACCAAATCAAC	0	Gm02	CDC Bronco	FORWARD	0.879	1	340
PsC109p91	Contig109	91	C	T:100.0:35	T:100.0:18	T:100.0:37	C::18	T:100.0:23	C::30	C::14	0.5	4	0	0	Chr7	29484545	101	91	Medtr7g092720.1_exon_1	Medtr7g092720.1	40S ribosomal protein S20-2 (AHRD V1 ***- Q9STY6) contains Interpro domain(s) IPR005729 Ribosomal protein S10, eukaryotic/archaeal	GCGGCGCCCTAATTCCATCTTCACTCAGTTTGTACTCTGAACAAACAATAATGGCGTACG[T/C]AGCAGCGAAACCCACGAARCCTGGTTTGGAGGAGTCTCAGGAACAGATCCACAAGATCAG	0	Chr7	CDC Bronco	FORWARD	0.88	1	340
PsC19105p141	Contig19105	141	C	C::1	G:100.0:4	C::16	G:100.0:4	C::1	C::3	C::4	0.25	2	0	0	Chr3	31718304	91	141	Medtr3g092510.1_exon_2	Medtr3g092510.1	Splicing factor, arginine/serine-rich 12 (AHRD V1 *-*- Q8WXA9) contains Interpro domain(s) IPR000504 RNA recognition motif, RNP-1	GTTAGGGTAACCAAACCCAGCATTAGGTCCGGCAGCTAAATATCCCTGATAATTAGTTAT[C/G]AGTGACGGAGGAACAAACTCCTCAGCCATGGGATTCAACTTGGACAACAACTCTTCCAAA	0	Chr3	CDC Bronco	FORWARD	0.88	1	340
PsC4639p79	Contig4639	79	A	X::X	A::1	G:100.0:4	A::2	A::2	G:100.0:1	A::1	0.285714	1	1	1	Chr3	38855681	197	79	Medtr3g108630.1_exon_3	Medtr3g108630.1	Unknown Protein (AHRD V1) contains Interpro domain(s) IPR009606 Protein of unknown function DUF1218	TGTTGTATCTTTCATACTTGGAGTTATAGCTGAACACAAGAAGCCTGCTTCTGGTACACC[A/G]GTTGCTGTGAAGGATGGTGTGAGTTGCAAGTTTCCGTCGGATCCAACTATTCCGCTGGGT	0	Chr3	CDC Bronco	FORWARD	0.88	1	340
PsC6157p67	Contig6157	67	G	G::1	A:100.0:1	G::1	G::3	A:100.0:1	G::2	A:100.0:1	0.375	0	3	0	Chr4	31830437	104	67	Medtr4g092750.1_exon_1	Medtr4g092750.1	Voltage-gated potassium channel subunit beta-2 (AHRD V1 ***- Q27955) contains Interpro domain(s) IPR001395 Aldo/keto reductase	CAAAATGGAGTTAAGGGAGCTTGGAAGAACAGGACTGAAACTAAGCTTAGTGGGCTTCGG[A/G]GCCTCACCTCTCGGCAACGTCTTCGGTTCAGTTTCCGAACAACAAGCTAATGCTTCTGTT	0	Chr4	CDC Bronco	FORWARD	0.88	1	340
PsC8484p165	Contig8484	165	C	X::X	X::X	C::6	X::X	C::1	G:100.0:1	X::X	0.25	0	1	4	Chr4	32357799	81	165	Medtr4g093890.1_exon_1	Medtr4g093890.1	Unknown Protein (AHRD V1)	TGACAAGGTTCAATGTGGTGGGAATAGAAAACTTTTGACACTAAAATTTCTTAATGTAGG[C/G]AAAATTCCAGGCTTCGAGTTTCCTACTCTTCCACCAGGAACTGAATGGCCAGAGTACAGG	0	Chr4	CDC Bronco	FORWARD	0.88	1	340
PsC22045p371	Contig22045	371	C	X::X	C::4	C::1	T:100.0:1	X::X	T:100.0:4	T:100.0:3	0.5	2	1	2	Chr2	27174710	89	371	Medtr2g087710.1_exon_13	Medtr2g087710.1	Ubiquitin carboxyl-terminal hydrolase (AHRD V1 **** B9RQ57_RICCO) contains Interpro domain(s) IPR001394 Peptidase C19, ubiquitin carboxyl-terminal hydrolase 2	AGTTAAGGTCATGTACATCCAACCGTCTTCAAAACCCTNAATGGTGAGTGCATGGTGTAC[T/C]GGACTGCCCCTTTTTTGAGTCTTCTCACAAGTATACTTGACAAGGTAGCATTCTTTTGTC	0	Chr2	CDC Bronco	FORWARD	0.881	1	340
PsC12039p273	Contig12039	273	C	C::3	X::X	C::3	X::X	X::X	T:100.0:1	X::X	0.25	0	1	4	Gm14	18451177	124	273	exon_1_of_Glyma14g16970.1	Glyma14g16970.1		GGGGTTTGAAGCAGATCAGGGTACTGCTGGGGTTACCAGAAAGGCCAACAAAGAGATTCT[T/C]GAGCATGACCGCAAGCGTCAGATTCAGCTCAAGCTTGTTATCCTTGAAGACAAGCTAATT	0	Gm14	CDC Bronco	FORWARD	0.882	1	340
PsC13216p577	Contig13216	577	C	C::1	G:100.0:3	X::X	C::1	C::1	X::X	G:100.0:1	0.333333	1	1	2	Chr5	6129972	139	281	Medtr5g017470.1_exon_6	Medtr5g017470.1	Heat shock transcription factor 34 (AHRD V1 ***- Q43457_SOYBN) contains Interpro domain(s) IPR000232 Heat shock factor (HSF)-type, DNA-binding	CTCCAATTCAAAAAACCCCGGATCAGTAGAAACAACACTTCCACAGTGCGTCAATTTATC[C/G]TCCGAGAACGAGAAACTGAAAAAGGAAAACGAGATATTGAGTTGGGAGTTAGCACGTGCG	0	Chr5	CDC Bronco	FORWARD	0.882	1	340
PsC15212p345	Contig15212	345	G	A:100.0:2	X::X	A:100.0:2	X::X	X::X	X::X	X::X	0.666667	0	2	5	Gm11	10597263	86	345	exon_2_of_Glyma11g14840.1	Glyma11g14840.1	pol-like 5	GGGTTGCTTTGGGATGATGGGGTTTCCTCAGATAATTCGAATTCGAAAGCACGCGATTCG[A/G]TTGATGATGTTGTTGGGAAAGAAGATAAGGTGTTTGATGATTGTTCTCAATGTGTTGATC	0	Gm11	CDC Bronco	FORWARD	0.882	1	340
PsC17980p70	Contig17980	70	A	A::2	X::X	A::2	A::2	A::2	T:100.0:2	T:100.0:3	0.285714	1	1	1	Gm05	32660091	241	70	exon_3_of_Glyma05g26750.1	Glyma05g26750.1	Endomembrane protein 70 protein family	AGATTGTGAGTATTTTTCCATTCTCTTCTCAAAAGGAATTTCTGTTTCCTTCCATTTCAC[A/T]GTATACATAAACTCAACATCAACTTCCTTGTCCTCCGTCACATCCACCACAGAATGAGGA	0	Gm05	CDC Bronco	FORWARD	0.882	1	340
PsC19240p132	Contig19240	132	T	T::1	X::X	T::2	X::X	X::X	X::X	C:100.0:3	0.25	1	0	4	Chr5	1378442	93	132	Medtr5g007970.1_exon_1	Medtr5g007970.1	Diphthamide biosynthesis protein 1 (AHRD V1 ***- Q54PW5) contains Interpro domain(s) IPR002728 Diphthamide synthesis, DPH1/DHP2	AAAACAGGGTTGTGAAGATGTTCCGGGTTGCAATAAAAGCGATTGTTGCTCTAAAGGTAG[T/C]TGCGGAGATGCAAAGGGGACCAATGATTTTGGTGGAGATTATCCCATGGACTATTATGCT	0	Chr5	CDC Bronco	FORWARD	0.882	1	340
PsC23517p263	Contig23517	263	C	X::X	C::5	T:100.0:2	C::1	C::5	X::X	T:100.0:6	0.333333	1	1	2	Chr5	3952319	117	113	Medtr5g013320.3_exon_5	Medtr5g013320.3	VAMP (Vesicle-associated membrane protein)-associated protein-like (AHRD V1 ***- Q9LVU1_ARATH) contains Interpro domain(s) IPR008962 PapD-like	CATTCGCCCTTTTTGTTGGTCTCCTTGGATTTTTGCTTGGCTTTCTTTTGAAAATTTTAT[T/C]CTCTTCACCATCTACAGAATAATTCAAACTGTTCAAAACCTTTGCATGCATGCAGACTTT	0	Chr5	CDC Bronco	FORWARD	0.882	1	340
PsC6084p296	Contig6084	296	G	T:100.0:23	G::11	T:100.0:26	G::31	T:100.0:3	G::7	G::13	0.375	3	0	0	Chr7	29531718	129	296	Medtr7g092810.1_exon_1	Medtr7g092810.1	TBCC domain-containing protein 1 (AHRD V1 *-*- Q5ZKT1) contains Interpro domain(s) IPR017901 C-CAP/cofactor C-like domain	ACGACTCAGAAATCGCGGCCGAGTCAACTCGGTTGTTAGAGGATAATTCTAGAAGCTTAT[T/G]TTTCAATGAGGTTAGGGTTTGTGTGGGGTCGGAGAAGATGAGCCGCGGGATAGGTAAAAG	0	Chr7	CDC Bronco	FORWARD	0.882	1	340
PsC8736p155	Contig8736	155	C	X::X	X::X	X::X	T:100.0:1	C::1	X::X	C::1	0.25	0	1	4	Chr3	38901043	61	84	Medtr3g108690.1_exon_3	Medtr3g108690.1	Protein lunapark (AHRD V1 ***- Q5R891) contains Interpro domain(s) IPR019273 Protein of unknown function DUF2296	GCTGAATAAGCAGCAGTTGATAGTGCAGGCAAGAGAAACATGGGTAAAACCCGGATTGCC[T/C]TCATTTTCCAATCGATACCCATTGACCGTGTTGTCATAATAGCATACCCTACAGCAATGA	0	Chr3	CDC Bronco	FORWARD	0.882	1	340
PsC12320p279	Contig12320	279	T	X::X	X::X	T::1	T::2	X::X	C:100.0:1	X::X	0.25	0	1	4	Gm19	29964544	255	279	exon_1_of_Glyma19g24390.1	Glyma19g24390.1	alpha/beta-Hydrolases superfamily protein	CGTACAGATCCAGGCTCGGGATCTAGTTGTTTAGGGTTAGACTTAGGTTTGGAATGAGGC[T/C]CGGGTGGAGAAAGCGCGGATTGAGGAAGGAAGATTCGGATAGAAAGAGAAGTGAAAGGAT	0	Gm19	CDC Bronco	FORWARD	0.883	1	340
PsC13805p217	Contig13805	217	C	C::8	T:100.0:1	T:100.0:2	C::13	X::X	C::6	C::3	0.285714	0	2	1	Chr2	272490	73	217	Medtr2g005690.1_exon_1	Medtr2g005690.1	Heat shock protein 70 (Fragment) (AHRD V1 *-*- B0KZ86_9FLOR) contains Interpro domain(s) IPR012725 Chaperone DnaK	AACGACTTTCTCACTGACAACTCTCAAAGTGAAACCCTTCTTAAAGGTTTTGCTACTTAA[T/C]TTAGGGAATGCGGCGCGGGTGAAGGGAGAGTGGTTGGAATTGAGTCGCTGACCGAAGAAA	0	Chr2	CDC Bronco	FORWARD	0.883	1	340
PsC15318p246	Contig15318	246	T	X::X	T::1	X::X	T::1	X::X	C:100.0:1	X::X	0.25	0	1	4	Chr3	20530021	98	246	Medtr3g064750.1_exon_8	Medtr3g064750.1	Glutamate decarboxylase (AHRD V1 *-*- A8C8H3_SOYBN)	TCCACACCCTGTGGCTATACAAGATTATGAGACTAATTCATGCATTAATTCAAACCGTAG[T/C]TATGGTATTTCAGGAAAAGAAGTTGCAGCACTTACTAGGATTCAAACTAGGGGTAGAGGC	0	Chr3	CDC Bronco	FORWARD	0.883	1	340
PsC8134p75	Contig8134	75	C	C::1	G:100.0:1	X::X	G:100.0:1	G:100.0:1	X::X	G:100.0:1	0.666667	0	4	2	Chr8	4339914	229	75	Medtr8g018730.5_exon_1	Medtr8g018730.5	Seed lipoxygenase (AHRD V1 **** P24095) contains Interpro domain(s) IPR001246 Lipoxygenase, plant	AAATAACCAGTGTTAATTTCTGTGATCAAAACAAGAGCCATCAAACATGGCAACAAAGGT[C/G]TTTGGCATATTTGATAAGGGCCAAAAAATCAAGGGGACTGTAGTGTTGATGCCCAAAAAT	0	Chr8	CDC Bronco	FORWARD	0.883	1	340
PsC12913p75	Contig12913	75	C	C::1	C::1	C::6	X::X	C::1	G:100.0:1	G:100.0:4	0.285714	1	1	1	Chr7	35478263	136	75	Medtr7g110880.1_exon_1	Medtr7g110880.1	Unknown Protein (AHRD V1)	GAAAATGAAGGAGAATGGAGGGAATAGTGGTGAGAGTGATCAGAGTAATGGAAATGGTGT[C/G]ATGGTGATTACTAGACCTAAAGGTGGGAATAGGAGTTTGTGTATGGATTTGGAAGAAGTT	0	Chr7	CDC Bronco	FORWARD	0.884	1	340
PsC13527p182	Contig13527	182	G	X::X	X::X	X::X	X::X	X::X	A:100.0:2	A:100.0:3	0.666667	1	1	5	Gm06	9578988	66	182	exon_6_of_Glyma06g12390.2	Glyma06g12390.2	histone methyltransferases(H3-K4 specific);histone methyltransferases(H3-K36 specific)	GGAATGCAGGGAAATGTAATGGGAACAACTCTAGTGGTGACGTGTGCAGTGTAGATGTAG[A/G]TGTACCAAAAGAATCAAAAGTTATTAGTTATTTGGAGGACGCAATCTGTAGAGATGAGAC	0	Gm06	CDC Bronco	FORWARD	0.884	1	340
PsC3067p66	Contig3067	66	T	X::X	T::1	T::1	C:100.0:2	X::X	X::X	X::X	0.25	0	1	4	Chr2	14868036	128	66	Medtr2g039960.1_exon_5	Medtr2g039960.1	Eukaryotic initiation factor 4A (AHRD V1 ***- Q4U474_PENAM) contains Interpro domain(s) IPR011545 DNA/RNA helicase, DEAD/DEAH box type, N-terminal	CACAATGCCTCCTGAGGCGCTTGAGATCACAAGAAAGTTCATGAACAAACCTGTGAGGAT[T/C]CTTGTGAAGCGTGATGAGCTTACCTTGGAGGGTATTAAGCAATTTTATGTCAATGTTGAT	0	Chr2	CDC Bronco	FORWARD	0.884	1	340
PsC8607p328	Contig8607	328	G	X::X	A:100.0:3	X::X	X::X	X::X	X::X	X::X	0.5	1	0	6	Gm03	36490564	62	91	exon_5_of_Glyma03g28570.1	Glyma03g28570.1	response regulator 9	CTTGAAGCCTGTGAGGCTATCAGATTTGAATAGACTTAAACCTCACATGAAGAAAACCAA[A/G]TTGAAAGATCCAAGAAATGAAACAGAAGAAAAGATTGAAAACTCAGAAATTCTACTGCAA	0	Gm03	CDC Bronco	FORWARD	0.884	1	340
PsC12889p283	Contig12889	283	A	C:100.0:3	A::3	C:100.0:2	C:100.0:12	A::4	X::X	X::X	0.5	2	1	2	Chr7	3173424	64	283	Medtr7g012790.1_exon_1	Medtr7g012790.1	Unknown Protein (AHRD V1)	TCAAAGTGCTAGTTGCAGGCTTGGTTCTTATGAAGATGGTATTGAATATTATGTGTGTCT[A/C]AATGGTCACATGATTGGGATATGTACCCTATTACCATTGTCTGATTCAGAAGAGGCGCCT	0	Chr7	CDC Bronco	FORWARD	0.885	1	340
PsC17846p120	Contig17846	120	T	T::3	T::2	X::X	T::5	X::X	C:100.0:3	C:100.0:1	0.333333	1	1	2	Chr5	31689937	116	120	Medtr5g076620.2_exon_2	Medtr5g076620.2	Phytoene synthase (AHRD V1 **** A4F1Y6_PRUMU) contains Interpro domain(s) IPR008949 Terpenoid synthase	CAACACGTGAATACTTCATATCTGTACTCAAAGAACAAAACCTCCATCTCTTTTTCATAT[T/C]ATTCTTTTTTGCTCTAATCGACACAAAGTCCCTACACAAGAACCTCGACGAATCGACGAG	0	Chr5	CDC Bronco	FORWARD	0.885	1	340
PsC28477p416	Contig28477	416	A	A::2	A::2	A::3	X::X	A::4	G:100.0:3	G:100.0:3	0.285714	2	0	1	Chr7	35604680	78	357	Medtr7g111130.1_exon_1	Medtr7g111130.1	DEAD-box ATP-dependent RNA helicase 3 (AHRD V1 **** Q8L7S8) contains Interpro domain(s) IPR011545 DNA/RNA helicase, DEAD/DEAH box type, N-terminal	AGTTTTTAGCGTCGAAGGAGTGGAGTTTAACGGTGGAGGAGGAAGTGGAAATGGAAGTTA[A/G]TTTATGCTTTTTATAGAGTTCAAGAGAGGGGAGTTTGCATGTGGAAGAAGCGCCAATTAC	0	Chr7	CDC Bronco	FORWARD	0.885	1	340
PsC3871p207	Contig3871	207	T	T::8	T::9	T::3	A:100.0:9	T::3	A:100.0:9	A:100.0:4	0.375	3	0	0	Gm19	36494904	141	71	exon_3_of_Glyma19g28930.1	Glyma19g28930.1	Protein of unknown function (DUF1639)	AGAAGAGAGGAACCAGAGAGCGTGTAAGGCAACAGAGCCAGAGTTCTTCTTGCAGTGGGG[A/T]AGCAGAAAGCGTCTGAGATGCGTGAGGGTGAAAGATCCTCGGATTTCAACTAGGCTCAAC	0	Gm19	CDC Bronco	FORWARD	0.885	1	340
PsC5800p394	Contig5800	394	G	G::18	G::6	A:100.0:10	G::12	G::3	A:100.0:4	G::13	0.25	2	0	0	Gm13	22515572	125	150	exon_1_of_Glyma13g18900.1	Glyma13g18900.1	translocase of outer membrane 22-V	GACAAGGAAGGTGGTTCCGGTGATCCAAGCAGCATTGCCGGTGCTTTTGAGGAGTTTCTT[A/G]AATACGAAGGAGGTGTCGGTGTAGGCTTGTTTGCTCCAGGAGACGATGGGGGAGCGTGAG	0	Gm13	CDC Bronco	FORWARD	0.885	1	340
PsC7919p195	Contig7919	195	T	T::3	T::11	T::2	C:100.0:1	T::4	C:100.0:6	C:100.0:3	0.375	2	1	0	Chr2	27508114	159	84	Medtr2g088360.2_exon_19	Medtr2g088360.2	Aconitate hydratase 3 (AHRD V1 ***- D3GQL1_9ROSI) contains Interpro domain(s) IPR015934 Aconitase/Iron regulatory protein 2/2-methylisocitrate dehydratase	AAGTTTTGAGAGAATCCATCGCAGTAATTTGGTAGGAATGGGTATTATTCCCCTTTGCTT[T/C]AAATCTGGTGAGGATGCTGACACCTTGGGATTGACTGGCCATGAACGTTATACCATTGAC	0	Chr2	CDC Bronco	FORWARD	0.885	1	340
PsC8448p358	Contig8448	358	A	X::X	A::2	A::3	X::X	X::X	T:100.0:1	X::X	0.25	0	1	4	Chr7	23623861	67	358	Medtr7g081660.1_exon_10	Medtr7g081660.1	Transcription factor (AHRD V1 *-*- O04237_VICFA) contains Interpro domain(s) IPR006861 Hyaluronan/mRNA binding protein	CACACGGACAGTCACCAATGTTGGACCTCCTAGTACATATTTTGCAAAAGCTCAGTTGTC[A/T]GGATATAAAGTTTTTGTTGTACCGAGTTTCTTGAAATTCAAGAAAATCGGTGAGAAGAAG	0	Chr7	CDC Bronco	FORWARD	0.885	1	340
PsC14560p594	Contig14560	594	G	A:100.0:1	G::1	X::X	X::X	X::X	G::1	X::X	0.25	0	1	4	Gm05	496009	141	374	exon_1_of_Glyma05g00860.1	Glyma05g00860.1	Galactosyl transferase GMA12/MNN10 family protein	ATCAGATTATAATCATTATATTTACTCATGGGAAGCTCAAACACCATGTCCGTAAAGAAA[A/G]CGTCGCTGTCCATCCACCAAATCCACTCCACCTCAGGRTGTGATAACATGAGCCTCCGAA	0	Gm05	CDC Bronco	FORWARD	0.886	1	340
PsC1998p630	Contig1998	630	A	A::4	A::1	A::2	A::1	X::X	G:100.0:5	G:100.0:4	0.285714	2	0	1	Chr4	45734488	82	115	Medtr4g130300.1_exon_1	Medtr4g130300.1	50S ribosomal protein L35, chloroplastic (AHRD V1 *-*- P23326) contains Interpro domain(s) IPR018265 Ribosomal protein L35, conserved site	AGGAGCGGTAACGGTGGAATGGTTTTGGTGAAGAATTGGAGCGGAAATGCTACTGGACCA[A/G]TTGAGTTTGAGGGGATTGAGATTGTTTGAGAAAGGGAATTTAGCTGAAGTGAGAGAGATG	0	Chr4	CDC Bronco	FORWARD	0.886	1	340
PsC715p167	Contig715	167	A	A::2	X::X	A::1	X::X	A::2	G:100.0:2	G:100.0:3	0.333333	1	1	2	Chr5	30964903	109	72	Medtr5g075240.1_exon_1	Medtr5g075240.1	40S ribosomal protein S16 (AHRD V1 ***- P46293) contains Interpro domain(s) IPR000754 Ribosomal protein S9	TTTCTATCAGAAGTATGTCGATGAACAGAGTAAGAAGGAGATCAAGGATATTCTTGTTCG[A/G]TATGATCGTACTCTTCTTGTTGCTGATCCTAGACGCTGTGAGCCCAAGAAGTTTGGTGGG	0	Chr5	CDC Bronco	FORWARD	0.886	1	340
PsC11337p86	Contig11337	86	A	A::1	X::X	X::X	A::6	X::X	C:100.0:2	C:100.0:1	0.4	0	2	3	Chr3	36095556	196	86	Medtr3g102100.1_exon_1	Medtr3g102100.1	Ethylene-responsive transcription factor RAP2-1 (AHRD V1 ***- Q8LC30) contains Interpro domain(s) IPR001471 Pathogenesis-related transcriptional factor and ERF, DNA-binding	AAGAAACAGAGGCAACAACAACAACGTCAACCCCAAAGAGAATCACAAACAAGAGAAACC[A/C]TACAGAGGAATAAGGAAGAGAAAGTGGGGAAAGTGGGTAGCAGAAATTAGAGAACCAAAC	0	Chr3	CDC Bronco	FORWARD	0.887	1	340
PsC13373p333	Contig13373	333	G	T:100.0:6	G::12	G::2	G::11	G::3	G::5	T:100.0:3	0.25	2	0	0	Chr8	29323298	142	333	Medtr8g101390.1_exon_3	Medtr8g101390.1	ABC transporter I family member 6, chloroplastic (AHRD V1 ***- Q9CAF5) contains Interpro domain(s) IPR010230 ATPase SufC, SUF system FeS cluster assembly	AGGGACACTCGGTACTCACTCACAGGAACTCGTGCAATCGGATAGCATGGAAATGAATTT[T/G]AACCGAAATAAGCCTTGCCATTTCATAACCAAGTCTGAAAGGGTGGCAATTCTAGCTGTA	0	Chr8	CDC Bronco	FORWARD	0.887	1	340
PsC6309p133	Contig6309	133	A	A::20	A::16	G:100.0:2	A::14	G:100.0:3	G:100.0:10	X::X	0.428571	2	1	1	Chr8	5043763	93	133	Medtr8g020880.1_exon_6	Medtr8g020880.1	GTP pyrophosphokinase (AHRD V1 *-** O87331) contains Interpro domain(s) IPR007685 RelA/SpoT	ACTGAATCACAAGCCTGTAAGTGATCCAAATTGCAAGTTGAAGATGGGAGACGTAGTCGA[A/G]CTTACACCGGCCATACCTGACAAGTATCTTACAGAATATAGGGAAGAAATCCAGCGAATG	0	Chr8	CDC Bronco	FORWARD	0.887	1	340
PsC8643p293	Contig8643	293	A	X::X	X::X	A::2	A::1	X::X	X::X	G:100.0:1	0.25	0	1	4	Gm04	7338449	96	61	exon_12_of_Glyma04g09180.1	Glyma04g09180.1	phosphofructokinase 3	ATACCAACTTACATGATCCGGGCAGTTCCAAGCAATGACATCGGACAGTGTCTACTGCAC[A/G]CTTCTTGCTCAGAGTGCAGTTCATGGAGCAATGGCAGGGTATACTGGATTCACTTCTGGA	0	Gm04	CDC Bronco	FORWARD	0.887	1	340
PsC872p288	Contig872	288	T	X::X	X::X	T::1	C:100.0:1	X::X	X::X	C:100.0:1	0.5	0	2	4	Chr3	41735790	69	109	Medtr3g115920.1_exon_10	Medtr3g115920.1	Photosystem I P700 chlorophyll a apoprotein (AHRD V1 *-*- Q05QF6_9SYNE) contains Interpro domain(s) IPR006424 Glyceraldehyde-3-phosphate dehydrogenase, type I	CACCCCTAAAGTAGGGAGTGGAGATCCATTGGAGGACTTYTGCGAGACGAATCCGGCCGA[T/C]GAGGAATGCAAAGTTTATGAATAGAGGAGAATCATTTTCTGACTTGATTATTACCTCTAC	0	Chr3	CDC Bronco	FORWARD	0.887	1	340
PsC10249p445	Contig10249	445	C	C::6	A:100.0:6	C::1	X::X	A:100.0:3	C::16	C::6	0.285714	2	0	1	Chr4	32341638	68	445	Medtr4g093850.1_exon_7	Medtr4g093850.1	Root phototropism protein 3 (AHRD V1 ***- Q9FMF5) contains Interpro domain(s) IPR004249 NPH3	AATCACAAATGGAGAGAATCATGATATTGGTAATCACATTCCAACTTCTGAAGAACAGAT[A/C]AAAAAGAATGCTAGAAGGTGGAGAAACTCAATATCTTGAGACACATCAAATTCTCAATTG	0	Chr4	CDC Bronco	FORWARD	0.888	1	340
PsC12398p314	Contig12398	314	T	X::X	T::2	C:100.0:9	C:100.0:3	C:100.0:1	T::9	T::3	0.428571	2	1	1	Chr1	1765593	121	314	Medtr1g009030.1_exon_3	Medtr1g009030.1	Unknown Protein (AHRD V1) contains Interpro domain(s) IPR006747 Protein of unknown function DUF599	TGTTGGTAATAGGCTTTTCTATGCTGGTCTTCCTATGTTGCTTTGGATCTTTGGTCCTGT[T/C]CTCGTTTTCCTTTGCTCTCTCACTATGGTTCCTGTGCTTTACAATCTTGATTTTGTCTAT	0	Chr1	CDC Bronco	FORWARD	0.888	1	340
PsC18612p67	Contig18612	67	C	X::X	C::1	C::3	T:100.0:1	X::X	X::X	X::X	0.25	0	1	4	Chr6	13524838	134	67	Medtr6g065650.1_exon_7	Medtr6g065650.1	Chloride channel protein CLC-c (AHRD V1 ***- Q96282) contains Interpro domain(s) IPR002251 Chloride channel plant CLC	ATTTTGTTCGACCGGGAAATGTGGACTATTTGGCGAAGGCGGTCTTATATTGTATGATGT[T/C]AGTTCAGCAAAAGTAACATATAATGGTGGTGACATTTTAGCAGTTATAGTCTTGGCGACT	0	Chr6	CDC Bronco	FORWARD	0.888	1	340
PsC2298p359	Contig2298	359	C	C::2	X::X	C::2	C::1	T:100.0:3	T:100.0:3	X::X	0.333333	2	0	2	Chr3	32511617	102	72	Medtr3g094860.1_exon_4	Medtr3g094860.1	60S ribosomal protein L6 (AHRD V1 ***- Q9M3Z0_CICAR) contains Interpro domain(s) IPR000915 Ribosomal protein L6E	GCTCCCCCAGTCAAAGAAGGACGATCAAAAGACTCTTGACGCTGGTTTGCTAAAAGCCAT[T/C]GAAACTGTTCCCGACTTGAAAACTTACCTTGGTGCTAGGTTTTCCTTGAAGGCTGGAGTG	0	Chr3	CDC Bronco	FORWARD	0.888	1	340
PsC3880p181	Contig3880	181	G	X::X	G::2	A:100.0:3	A:100.0:2	X::X	A:100.0:4	A:100.0:6	0.666667	3	1	2	Chr5	39906585	151	181	Medtr5g093780.1_exon_1	Medtr5g093780.1	Unknown Protein (AHRD V1) contains Interpro domain(s) IPR003612 Plant lipid transfer protein/seed storage/trypsin-alpha amylase inhibitor	TGGCATTCAAACTCAATGTGAAAGTTTTGTTAAGAAGGATGGGCCAAAGATTCCACCATC[A/G]AAACCATGTTGTGAAGCATTGAAAGGTGCTGATATCACATGTTACTGCAAATATTTGACT	0	Chr5	CDC Bronco	FORWARD	0.888	1	340
PsC9429p143	Contig9429	143	C	X::X	X::X	X::X	T:100.0:2	T:100.0:1	X::X	X::X	0.666667	0	2	5	Chr7	32010623	98	143	Medtr7g101150.1_exon_2	Medtr7g101150.1	RING finger protein 157 (AHRD V1 ***- Q96PX1) contains Interpro domain(s) IPR001841 Zinc finger, RING-type	YATACAATTCCAGCAAGGTCTTGGACAGAAGTTTAGACAGCAGGCTGGAACTGGTATTAA[T/C]TTTTCAACGTTTGAGGAGTCAGATTTATTGAAGGTGGGTGACATGGATGTCTACCCTTTA	0	Chr7	CDC Bronco	FORWARD	0.888	1	340
PsC23576p168	Contig23576	168	G	X::X	X::X	G::4	G::5	G::2	T:100.0:10	T:100.0:2	0.333333	1	1	2	Chr5	18265662	113	99	Medtr5g042520.1_exon_5	Medtr5g042520.1	Unknown Protein (AHRD V1)	TCTATTCCGCAGAGGGAGGACACCTCCTGTACCCGAAAACCTCAAGCTCAATCTGCGAGC[T/G]CGAAATCGGTCACTCGAAGACCAAGATGATTTGATATGAAATTCAACTCCCTTGTGATGG	0	Chr5	CDC Bronco	FORWARD	0.889	1	340
PsC3027p124	Contig3027	124	G	X::X	A:100.0:2	G::4	X::X	A:100.0:1	G::10	X::X	0.4	0	2	3	Chr4	34864355	101	124	Medtr4g100970.1_exon_1	Medtr4g100970.1	Protein CWC15 homolog A (AHRD V1 *-*- Q6NUB2) contains Interpro domain(s) IPR006973 Cwf15/Cwc15 cell cycle control protein	CCGTCAAACCTTTCGTTCTCACCTCGATCCAATGACCACCGCGGCCAGACCAACTTGGGC[A/G]CCTGCTAAAGGTGGAAATGAACAAGGCGGTACTCGAATTTTTGGTCCTTCCCAGAAATAC	0	Chr4	CDC Bronco	FORWARD	0.889	1	340
PsC6387p181	Contig6387	181	T	T::3	T::1	T::1	C:100.0:3	T::1	X::X	C:100.0:1	0.285714	1	1	1	Gm16	2314275	156	181	exon_1_of_Glyma16g02710.1	Glyma16g02710.1	Eukaryotic aspartyl protease family protein	AACTTCAGTGACGCGGCTCACTAGTTCTGCTTACGTGGCACTTAGAAACGCGTTTCGGGT[T/C]GGAACTGGCTATTTGAAACGGGCACCCGAATTTGAGCTTTTTGACACGTGTTATAATTTG	0	Gm16	CDC Bronco	FORWARD	0.889	1	340
PsC10298p726	Contig10298	726	C	T:100.0:4	C::1	X::X	T:100.0:2	T:100.0:3	C::15	X::X	0.5	2	1	2	Chr8	18327068	134	369	Medtr8g070530.1_exon_23	Medtr8g070530.1	Phototropin 2 (Fragment) (AHRD V1 *-*- C1IDS2_9LAMI) contains Interpro domain(s) IPR002290 Serine/threonine protein kinase	ATAGAAGTATATCATTATCATGTACATTGAATAAAACCAGAGATGTTTTACTGTTTGAGA[T/C]ATTCTTCGTAGTTTATGGTCATGAACGATACATTGATAGTGTATTTTTGTAAATGGCTTA	0	Chr8	CDC Bronco	FORWARD	0.89	1	340
PsC13143p353	Contig13143	353	C	X::X	X::X	C::1	T:100.0:1	C::2	X::X	X::X	0.25	0	1	4	Chr6	3582121	64	88	Medtr6g013810.1_exon_10	Medtr6g013810.1	HAT family dimerisation domain containing protein (AHRD V1 ***- Q2QP98_ORYSJ) contains Interpro domain(s) IPR007021 Protein of unknown function DUF659	TGAACAAAAAGACGGAAAGAAAAGAATCACAGTTTCATTCGAGTGCGAGACACTGAAAGC[T/C]GAGAAAGCAGCTGAAGACCACATCAGGCAGTTCATGCCAAAACTAACCGGAATGGATGCT	0	Chr6	CDC Bronco	FORWARD	0.89	1	340
PsC1446p690	Contig1446	690	G	G::132	A:100.0:108	G::135	G::132	G::149	A:100.0:49	G::108	0.25	2	0	0	Chr2	3807798	65	550	Medtr2g013440.1_exon_2	Medtr2g013440.1	REF/SRPP-like protein At3g05500 (AHRD V1 ***- Q9MA63) contains Interpro domain(s) IPR008802 Rubber elongation factor	TGCTTATTGTACTGAGAAGTATAATGAAGCTGTGGTTTTAAGTGCGGAGAAAGGTTACAG[A/G]GTTTCTGCTTATCTTCCGTTGGTTCCTACTGAGAAGATTGCTAAGGTCTTTGCTGCTTAA	0	Chr2	CDC Bronco	FORWARD	0.89	1	340
PsC14643p196	Contig14643	196	A	G:100.0:2	G:100.0:2	X::X	G:100.0:2	X::X	X::X	A::1	0.6	0	3	3	Chr4	13881673	73	123	Medtr4g047800.1_exon_11	Medtr4g047800.1	Homeobox-leucine zipper protein ROC7 (AHRD V1 ***- A2YR02) contains Interpro domain(s) IPR002913 Lipid-binding START	CTCATTTGTTATCTATGCACCRGTAGATATTGTTGCTATGAATGTAGTTCTAAACGGAGG[A/G]GATCCAGATTATGTAGCACTTCTTCCATCAGGATTTGCTATACTTTCCGATGGAAATGGA	0	Chr4	CDC Bronco	FORWARD	0.89	1	340
PsC17812p551	Contig17812	551	G	A:100.0:6	A:100.0:13	A:100.0:24	A:100.0:10	A:100.0:5	G::4	G::6	0.625	5	0	0	Chr4	14012233	64	138	Medtr4g048070.1_exon_4	Medtr4g048070.1	Succinate dehydrogenase subunit 3 (AHRD V1 *-*- Q5M9U9_TOBAC) contains Interpro domain(s) IPR000701 Succinate dehydrogenase, cytochrome b subunit	TTTTATGAGTGACAACCCAAGTAAAACCAGTGAGATAAAGCCGCCTTCCGGTTTTCGCCC[A/G]TTATCTCCTCATCTTCCTCTTTACCAGCCCCAGCTTTCTTCAACCCTTTCAATTTGCAAT	0	Chr4	CDC Bronco	FORWARD	0.89	1	340
PsC18086p159	Contig18086	159	T	X::X	X::X	X::X	T::1	T::1	C:100.0:2	C:100.0:1	0.4	0	2	3	Gm10	47938070	104	159	exon_4_of_Glyma10g40550.1	Glyma10g40550.1	Protein phosphatase 2C family protein	CGATATCACCGTTATTGTAATCTATCTTAATCAACAAAGAGGCTCTTCTAGTGGTGGATC[T/C]AAGCAAACTGCTGTTGGCTATACAACTGCCCCAGTTGATATATTTTCTCTAAATGCCGAT	0	Gm10	CDC Bronco	FORWARD	0.89	1	340
PsC20372p162	Contig20372	162	G	X::X	X::X	A:100.0:1	A:100.0:1	X::X	X::X	X::X	0.666667	0	2	5	Chr1	22936438	134	162	Medtr1g086190.1_exon_1	Medtr1g086190.1	Pectinesterase (AHRD V1 *-*- C5Y8Z0_SORBI) contains Interpro domain(s) IPR000070 Pectinesterase, catalytic	GGTGAGAGTGGAGGTGGCGATTTGAATGCACATACTAAAGCGGTTCAAGCCGTGTGTCAA[A/G]GCAGCGATGACAAAAAATTGTGTGTTGATACTCTTAAACCTGTTAACACATCGGAYCCAA	0	Chr1	CDC Bronco	FORWARD	0.89	1	340
PsC967p129	Contig967	129	C	X::X	X::X	X::X	C::1	X::X	A:100.0:2	C::2	0.25	0	1	4	Chr8	24819205	69	129	Medtr8g088390.1_exon_10	Medtr8g088390.1	YTH domain family protein 2 (AHRD V1 *-*- Q0VCZ3) contains Interpro domain(s) IPR007275 YT521-B-like protein	AAGGACATTGAAAACCACACACTTTCTGAGAATGGAGCTGTTGCTAAAACTGGAGATGCC[A/C]CAAAGGGTGCTAAGCCAGTTGTATTGGAGAGTAAAATTGTACCCAATGGGGTTGCTAATG	0	Chr8	CDC Bronco	FORWARD	0.89	1	340
PsC17565p62	Contig17565	62	T	C:100.0:1	T::1	X::X	X::X	C:100.0:1	C:100.0:1	C:100.0:2	0.666667	0	4	2	Gm05	32592442	295	62	exon_5_of_Glyma05g26670.1	Glyma05g26670.1	peptide transporter 2	GTCTCAGTATTTCTTATTTGGAGCAGCAGAAGTATTCACAAATGTGGGGCAACTTGAGTT[T/C]TTCTATGACCAATCTCCCGATGCWATGCGGAGTTTATGCACTGCTTTCTCGCTTTTGACW	0	Gm05	CDC Bronco	FORWARD	0.891	1	340
PsC17823p314	Contig17823	314	C	C::2	X::X	C::3	X::X	C::1	T:100.0:2	T:100.0:3	0.333333	1	1	2	Chr5	39563676	101	222	Medtr5g093000.1_exon_2	Medtr5g093000.1	Mitochondrial acidic protein MAM33 (AHRD V1 *-*- P40513) contains Interpro domain(s) IPR003428 Mitochondrial glycoprotein	TCATGTTGATGTATCGAAACCTGAACAGAAAGAATCGTTGAATTTCCTTTGCGCTTTATA[T/C]GAAGATGCTCTTGGGATTCACTCTGTTTCTATGAGACCTAAGCTTCAGCAATCTGATGGA	0	Chr5	CDC Bronco	FORWARD	0.891	1	340
PsC5059p266	Contig5059	266	A	G:100.0:4	G:100.0:2	A::3	G:100.0:5	G:100.0:3	G:100.0:8	G:100.0:8	0.75	5	1	0	Gm03	40318848	103	72	exon_9_of_Glyma03g32590.3	Glyma03g32590.3	GroES-like zinc-binding dehydrogenase family protein	TGATGAGTACATTACCCATAATTTGACACTTCTGGAGATCAACAAGGCTTTCGATCTTTT[A/G]CATGAAGGGCAATGTCTTCGTTGTGTGCTTGCAGTGCATGATTGAGGTGGTATGGTTCAG	0	Gm03	CDC Bronco	FORWARD	0.891	1	340
PsC5407p111	Contig5407	111	C	C::1	X::X	A:100.0:1	X::X	X::X	X::X	X::X	0.333333	0	1	5	Chr6	20032783	60	63	Medtr6g086120.1_exon_2	Medtr6g086120.1	Extensin-like protein (AHRD V1 *--- Q9LHF1_ARATH)	GTATATGAAGGGCCATTACCACCAGTCTTTGGAGTCTCGTATGCATCACCACCACCACCA[A/C]CCTTTTATTAATTCTTTTGAGAACTTCTCCTCTTACCCCTTTACCCTCTCCACCACCAAC	0	Chr6	CDC Bronco	FORWARD	0.891	1	340
PsC6848p135	Contig6848	135	A	A::1	X::X	X::X	X::X	X::X	A::1	G:100.0:1	0.25	0	1	4	Chr3	39179548	114	76	Medtr3g109250.1_exon_9	Medtr3g109250.1	Cation transport regulator-like protein 2 (AHRD V1 ***- Q5ZI66) contains Interpro domain(s) IPR006840 ChaC-like protein	ATGTGATAGAACTTGCTAATGAAGTGAGGAAAGCACTTGGAGTGGAGAATGTAGTGCCGA[A/G]CGACAAGAAGTTGGTTGGACCAGCACAACTTCAACACCAGCCACATGTACCAATTTCAAC	0	Chr3	CDC Bronco	FORWARD	0.891	1	340
PsC10018p253	Contig10018	253	C	X::X	C::2	X::X	X::X	T:100.0:1	X::X	X::X	0.333333	0	1	5	Gm13	7333329	139	187	exon_1_of_Glyma13g07160.1	Glyma13g07160.1	TRICHOME BIREFRINGENCE-LIKE 19	ATTTGGTTTCCATCTCCACTTCATGAAATCAKMATCYGGTCTTCCATATTTCATACAATT[T/C]TGATGTTCATGAATTGCCCAACATGTTTTGTTTGTGTAATATGGTGCTTTTGGATTCGGA	0	Gm13	CDC Bronco	FORWARD	0.892	1	340
PsC11273p217	Contig11273	217	T	X::X	T::1	T::5	T::2	T::2	C:100.0:4	C:100.0:1	0.285714	1	1	1	Chr5	12604748	78	173	Medtr5g030580.1_exon_16	Medtr5g030580.1	Protein spinster homolog 1 (AHRD V1 ***- Q5XGK0) contains Interpro domain(s) IPR011701 Major facilitator superfamily MFS-1	GCCTAGTTTCTTACACTTTTATTACCAACGACATGCTTAACAATTTACAAATTAAAGTAT[T/C]TTGGTTTACCCTCACTCAGGTGAAAATCGGTAGCATCTTTACTCTAATAGTCAGTCATAC	0	Chr5	CDC Bronco	FORWARD	0.892	1	340
PsC16192p238	Contig16192	238	G	X::X	A:100.0:3	A:100.0:2	A:100.0:10	A:100.0:4	G::1	G::2	0.571429	3	1	1	Chr6	18436080	176	238	Medtr6g081040.1_exon_2	Medtr6g081040.1	Unknown Protein (AHRD V1) contains Interpro domain(s) IPR011684 KIP1-like	TGGTTTGAGCTATAGGGTTAATACTTTGGTTGAAGAGAACAAGGAGCTTGCCTCCGAGTC[A/G]GTTTTTATCAAACGGAAAGCCGGGGAGTTAGCCAAGTGTGTGTTGAAGATGAGGGAGGAT	0	Chr6	CDC Bronco	FORWARD	0.892	1	340
PsC21046p124	Contig21046	124	G	G::1	G::1	G::1	G::3	X::X	A:100.0:6	A:100.0:6	0.285714	2	0	1	Chr2	28258790	62	124	Medtr2g089800.1_exon_3	Medtr2g089800.1	Root phototropism protein 2 (AHRD V1 ***- Q682S0) contains Interpro domain(s) IPR004249 NPH3	TGCTGCTAGCTCAAATGCTTCTGCTCCACCAGGAACATCAGAGAGTTCAACTAAGGACAC[A/G]TCAGCATCTTTAGATTCCGAGACTAGTTTCCTAATGTATCCACTCTTGGAGACTAATGGA	0	Chr2	CDC Bronco	FORWARD	0.892	1	340
PsC2683p119	Contig2683	119	T	C:100.0:2	T::2	C:100.0:4	C:100.0:1	C:100.0:7	T::23	T::4	0.5	2	2	0	Gm20	41343785	103	119	exon_1_of_Glyma20g32710.1	Glyma20g32710.1	small subunit ribosomal protein 16	AGAAAAAACTACCTTCGGAAGACAGGTGAAAATGGTGGTGAGTATTCGATTGGCCAGACA[T/C]GGTTGCACACACAACCCATTCTATAGGGTTGTTGTTGCTGATAGCAGATGTGCAAGAGAT	0	Gm20	CDC Bronco	FORWARD	0.892	1	340
PsC3691p333	Contig3691	333	T	X::X	T::1	X::X	X::X	T::1	C:100.0:1	X::X	0.25	0	1	4	Chr8	11980204	70	82	Medtr8g045880.1_exon_3	Medtr8g045880.1	Embryonic abundant protein-like (AHRD V1 *-*- Q45R26_MEDSA) contains Interpro domain(s) IPR004873 BURP	AATGAAACAATATTGGACTGTCTTTTTTAACCATGACCTTTATCCTGGAAAAGAAATGAG[T/C]TTGGGTATCCAAAAACAATCATATATTCAACCATCACGATCAAATGCACAAATATTTATC	0	Chr8	CDC Bronco	FORWARD	0.892	1	340
PsC7731p247	Contig7731	247	C	X::X	X::X	X::X	T:100.0:1	X::X	C::1	X::X	0.333333	0	1	5	Chr7	34590445	702	247	Medtr7g109210.1_exon_1	Medtr7g109210.1	Transferase transferring glycosyl groups (AHRD V1 **-- B6TPU8_MAIZE) contains Interpro domain(s) IPR002495 Glycosyl transferase, family 8	TATTTTCTTTCACTTCCTTGTTACAGACACCAATCTGGAGGCGTTGGTTCAATCTACTTT[T/C]CCGCAGTTGAAATTCAAGGTTTATTACTTCGATCCGAGTGTTGTTAAGAATTTGATTTCG	0	Chr7	CDC Bronco	FORWARD	0.892	1	340
PsC15899p250	Contig15899	250	T	C:100.0:7	C:100.0:4	C:100.0:2	C:100.0:14	C:100.0:2	C:100.0:1	T::7	0.75	3	3	0	Chr1	29480143	114	250	Medtr1g100860.1_exon_3	Medtr1g100860.1	UDP-N-acetylglucosamine/UDP-glucose/GDP-mannose transporter (Fragment) (AHRD V1 ***- Q15B89) contains Interpro domain(s) IPR004853 Protein of unknown function DUF250	ACAAGAAAAYGAGGAGGAACAACTAAAGTTGCTTGAAATGCAAGGCAATTCTGAGACCAA[T/C]ATTACTGATATCGAAGATAATAAATCAAGGGAGGGAAATTGAAAATATATTCACGTAGCA	0	Chr1	CDC Bronco	FORWARD	0.893	1	340
PsC16272p551	Contig16272	551	A	X::X	X::X	A::3	X::X	X::X	A::1	T:100.0:1	0.25	0	1	4	Chr7	841867	74	64	Medtr7g006280.1_exon_7	Medtr7g006280.1	Epsin-like protein (AHRD V1 *-*- Q93YP4_ARATH) contains Interpro domain(s) IPR001026 Epsin, N-terminal	TTGTCCGATTTTCAATATATTGACTCCAGTGGAAGAGATCAAGGAAACAATGTCAGAAAA[A/T]AATCTCAGAGTCTCGTTATCCTTGTGAATGACAAAGAAAGAATCGTAGAGGTTAGGCAAA	0	Chr7	CDC Bronco	FORWARD	0.893	1	340
PsC18659p442	Contig18659	442	C	X::X	X::X	C::1	X::X	X::X	T:100.0:2	X::X	0.333333	0	1	5	Gm20	44150493	93	269	exon_2_of_Glyma20g35960.1	Glyma20g35960.1	early nodulin-like protein 8	TGGAAATGTTGATGTAGAAGAAGCTAATAGTCCTAATTCATTGCCTGCTAATGGACCTTC[T/C]TATCAAGCAGCTTTTGGGAATATTCCAGTAGCTCCTTCTTCATCAAATTCACATCACATA	0	Gm20	CDC Bronco	FORWARD	0.893	1	340
PsC19086p123	Contig19086	123	T	T::2	T::2	X::X	T::3	X::X	C:100.0:1	C:100.0:1	0.333333	0	2	2	Gm09	13032807	113	123	exon_5_of_Glyma09g12390.1	Glyma09g12390.1	S-adenosyl-L-methionine-dependent methyltransferases superfamily protein	TTTGGACCTGCTAAAAGGTGGTCTGGTTGTCGATGTTAGCTGCGGAAGTGGTTTATTTTC[T/C]CGAAAATTTGCCAAATCTGGAACTTATTCTGGAGTCATTGCACTAGACTTTTCTGAAAAT	0	Gm09	CDC Bronco	FORWARD	0.893	1	340
PsC6423p69	Contig6423	69	C	X::X	C::1	T:100.0:3	X::X	T:100.0:1	X::X	X::X	0.5	1	1	4	Chr2	10782174	77	69	Medtr2g031190.1_exon_1	Medtr2g031190.1	Reticuline oxidase-like protein (AHRD V1 ***- Q9SVG4) contains Interpro domain(s) IPR006094 FAD linked oxidase, N-terminal	AGTTGGTAGTCAATTTTGAGGAAGGAATTTCCACATTTGGGTTTGAAGAAAGAGGATTGT[T/C]TTGAGTTGAGCTGGATCAATTCTGTTATTTGGTACAACAATCAATTGAATTTTAAGAATG	0	Chr2	CDC Bronco	FORWARD	0.893	1	340
PsC8617p251	Contig8617	251	G	G::11	G::14	A:100.0:11	G::16	G::9	G::15	A:100.0:11	0.25	2	0	0	Gm05	32502817	85	251	exon_1_of_Glyma05g26570.1	Glyma05g26570.1	Protein prenylyltransferase superfamily protein	AATGATTTATACATTGCTTGATAAGAATGATGAGGCTAAGGAGCAATTTGCAAAGTATAG[A/G]GAATTGTCACCTAAGAAGTTTGAGGTTGATGGTTACTTGAGAACACCTTTGTCAAAGATC	0	Gm05	CDC Bronco	FORWARD	0.893	1	340
PsC10610p409	Contig10610	409	T	X::X	X::X	X::X	X::X	T::1	G:100.0:10	T::3	0.25	1	0	4	Chr2	1438583	68	409	Medtr2g008160.1_exon_4	Medtr2g008160.1	Peroxidase 43 (AHRD V1 **** Q9SZH2) contains Interpro domain(s) IPR000823 Plant peroxidase	GACATAACGACTGAAACAAAATTCGAACAAGAACATATTGAGAAACATAAGGGAAGGTTT[T/G]GCTGTGTTAGAATCTGATGCAAGACTTAACGATGATGACAAGAACAAGGCTGTGATTGAA	0	Chr2	CDC Bronco	FORWARD	0.894	1	340
PsC12721p335	Contig12721	335	T	T::5	X::X	T::2	T::1	T::3	C:100.0:1	C:100.0:1	0.285714	0	2	1	Chr8	11295113	90	290	Medtr8g044120.1_exon_9	Medtr8g044120.1	Unknown Protein (AHRD V1)	AACTATGAGATCAAGTTATGGTGAGATGCGTGACTATAGTTTCCAATCATCAGCTGAGAG[T/C]TTGTTGGTTGATAGGGTGATGCTAAGAAGTAGTATTGAATCTGGTAGGTTTTTACTCTGT	0	Chr8	CDC Bronco	FORWARD	0.894	1	340
PsC20318p230	Contig20318	230	T	A:100.0:2	A:100.0:3	T::1	X::X	A:100.0:2	T::3	T::2	0.428571	1	2	1	Gm03	43158337	84	230	exon_2_of_Glyma03g36130.1	Glyma03g36130.1	chloroplast RNA-binding protein 33	GTCTGAGATCTTTGCAGAAGCTGGCACTGTCGTCTCTGTTGAGGTGGTGTATGATCGAGT[A/T]ACCGCCAGAAGTAGAGGATTTGCATTTGTTACAATGAAGAGTGTTGAAGATGCTAAAGCA	0	Gm03	CDC Bronco	FORWARD	0.894	1	340
PsC20402p281	Contig20402	281	T	T::10	T::3	A:100.0:4	T::5	T::5	A:100.0:2	A:100.0:8	0.375	2	1	0	Chr8	19778562	75	281	Medtr8g074030.1_exon_4	Medtr8g074030.1	Isocitrate dehydrogenase (AHRD V1 **** Q8LFC0) contains Interpro domain(s) IPR004434 Isocitrate dehydrogenase NAD-dependent, mitochondrial	GAAGTTGTCGATGCAGTAATAGACGCCTTAGATTGATTAATTTAGTTGCTGATTTCTCGA[A/T]TGCAAGTCACCTTCGTATAATCTTTTCTAGTTAATTTTATCAACATTGTTGTGCATCCAT	0	Chr8	CDC Bronco	FORWARD	0.894	1	340
PsC21644p71	Contig21644	71	G	G::6	X::X	X::X	X::X	G::2	X::X	A:100.0:10	0.25	1	0	4	Gm17	7777262	274	71	exon_1_of_Glyma17g10380.1	Glyma17g10380.1	Ubiquitin carboxyl-terminal hydrolase-related protein	CTGAGGGCAAGGATTATGAGGATGTGGTGCACGAGTGTGAGAGAGGGCTTGCTATTGAAA[A/G]CCCAAATGATCCTGCTAAGGAGACATTACAGGACGAGAGCGAGCAGAAAGTGTCTAGTTT	0	Gm17	CDC Bronco	FORWARD	0.894	1	340
PsC23041p142	Contig23041	142	T	X::X	X::X	C:100.0:2	X::X	X::X	X::X	X::X	0.5	0	1	6	Chr1	32479714	100	142	Medtr1g110300.1_exon_10	Medtr1g110300.1	Beta-lactamase-like protein 2 (AHRD V1 *-*- Q5XGR8) contains Interpro domain(s) IPR001279 Beta-lactamase-like	TGCTGAGCAAGATGATCCACATGAAGCCTCACATTTGATGATGCAGCAATCCAGGCACGT[T/C]GGTCAACATTAGAATATACATATGCAACAATGTCAAACAATGTCTTTGCTCCACCTTCAA	0	Chr1	CDC Bronco	FORWARD	0.894	1	340
PsC5861p291	Contig5861	291	T	X::X	T::4	C:100.0:1	X::X	T::1	C:100.0:5	X::X	0.4	1	1	3	Chr2	26117780	115	291	Medtr2g085330.2_exon_2	Medtr2g085330.2	Unknown Protein (AHRD V1)	TCCATGTGAGCCAAATTTGATGGCCTCACCAGCTCCCAGATCTTGTTCCAGCTTTCCATT[T/C]TCCTTTTCATGTGCAACAGATTTGCCTCCTTCAACACCATTCTCAATCGGTCCTTGAACC	0	Chr2	CDC Bronco	FORWARD	0.894	1	340
PsC6558p409	Contig6558	409	T	G:100.0:29	G:100.0:1	T::13	T::10	G:100.0:9	T::9	T::20	0.375	2	1	0	Gm15	33916894	122	409	exon_1_of_Glyma15g30610.1	Glyma15g30610.1	Calcium-binding EF-hand family protein	TCCGTGTTCGACAGTTTTGACGGTGACGGAAGTGGCACTGTCGATCGTGACGAGTTTAAA[T/G]CCGAGATGAAGAAGATCATGCTCGCGATCGCTGATGGATTGGGATCTTCGCCTATTCAGA	0	Gm15	CDC Bronco	FORWARD	0.894	1	340
PsC14597p219	Contig14597	219	G	X::X	X::X	X::X	X::X	G::1	A:100.0:3	X::X	0.333333	1	0	5	Gm16	6214059	80	219	exon_1_of_Glyma16g06890.1	Glyma16g06890.1	F-box and associated interaction domains-containing protein	TTTATGGAAAGTATGATTCAATAAGAGGTGTTAGATACGTGGAAAGTCTTGTTTCGCTTC[A/G]AAGAGGAAATCGAAGTGGGCGTCAATGCTTTTCATGTAGTTTGATTCCAGATCCTTTACT	0	Gm16	CDC Bronco	FORWARD	0.895	1	340
PsC19657p208	Contig19657	208	T	X::X	X::X	T::1	X::X	T::1	C:100.0:1	C:100.0:1	0.4	0	2	3	Gm15	50496221	200	208	exon_2_of_Glyma15g43030.1	Glyma15g43030.1	CCCH-type zinc finger protein with ARM repeat domain	ACCTAAGCCTGGAGGTGTGAAAGTAATTCTTGAAGAACTTCTCACCGATAGTGATTCTGA[T/C]GGCTCTGTTGATGATTGTTCTCTTCCACTATCTGTTAATTCATCAAGTCCTCGTTCAGCT	0	Gm15	CDC Bronco	FORWARD	0.895	1	340
PsC21052p261	Contig21052	261	G	A:100.0:1	A:100.0:1	G::2	A:100.0:1	A:100.0:2	X::X	X::X	0.666667	0	4	2	Chr8	263633	64	261	Medtr8g005300.1_exon_1	Medtr8g005300.1	Subtilisin-like serine protease (AHRD V1 **** Q8L7D2_ARATH) contains Interpro domain(s) IPR015500 Peptidase S8, subtilisin-related	CTTATAACTTCTAATTAAGAAATTTTGTATGTTRCCACCATCAAAGACTTGTTGCAACAT[A/G]TTCAAATGATGAGAGGTTGGAGAATATGATTTTTCTTTAGGAAGTGAGCCCATGTATACA	0	Chr8	CDC Bronco	FORWARD	0.895	1	340
PsC22601p154	Contig22601	154	G	G::1	X::X	X::X	X::X	G::1	T:100.0:1	X::X	0.25	0	1	4	Chr7	36208557	117	154	Medtr7g112490.1_exon_6	Medtr7g112490.1	AT3G05640 protein (Fragment) (AHRD V1 ***- B9DHP9_ARATH) contains Interpro domain(s) IPR015655 Protein phosphatase 2C	CTTGCTCAGATGAATGAAAAAAGAGACAAATAGCTGAAATGTCATCAATGGCAATACCCC[T/G]TCTCTTACGTTTCCATGCATGAACTGCACATTGCACCAAACATTTAGCCGATTTTGCTTT	0	Chr7	CDC Bronco	FORWARD	0.895	1	340
PsC23580p84	Contig23580	84	G	A:100.0:1	G::3	A:100.0:3	G::4	G::1	X::X	X::X	0.333333	1	1	2	Chr2	33641080	205	63	Medtr2g103490.1_exon_3	Medtr2g103490.1	Metallothiol transferase fosB (AHRD V1 ***- Q65KJ5) contains Interpro domain(s) IPR004360 Glyoxalase/bleomycin resistance protein/dioxygenase	TGAAAGCATGGGACTAGTACAAAAATGTTTGGAGGAGATGAAGATTGATTTTGCTTGTGC[A/G]TTGGTGGAAGAAAATGGAGTTAAAGTTAATCAATTGTTTTTCCATGATCCAGATGGATTC	0	Chr2	CDC Bronco	FORWARD	0.895	1	340
PsC2399p62	Contig2399	62	A	A::1	A::3	A::4	A::6	X::X	G:100.0:11	G:100.0:4	0.285714	2	0	1	Chr5	37546407	231	62	Medtr5g088850.1_exon_2	Medtr5g088850.1	Desiccation protectant protein Lea14 homolog (AHRD V1 *-*- P46519) contains Interpro domain(s) IPR013990 Water Stress and Hypersensitive response	GCTTGGCGATGATAACATTGGAGGTGCACAGCTCAGTAAGTCTGCGAATCTTGAGAAAAC[A/G]GAATAAGTTACATTGATGTTCCGATTRCCTTTAGGCCTAAGGATTTCGGTTCTGCGTTGT	0	Chr5	CDC Bronco	FORWARD	0.895	1	340
PsC2663p62	Contig2663	62	A	X::X	X::X	G:100.0:2	X::X	X::X	X::X	X::X	0.5	0	1	6	Chr6	1062880	60	62	Medtr6g006990.2_exon_8	Medtr6g006990.2	Carbonic anhydrase (AHRD V1 ***- D2DWB7_PHAVU) contains Interpro domain(s) IPR001765 Carbonic anhydrase	GCAGTCTCAGTTTTTTTTTTCATTGAGGAGTGGGTCAAAAATTGGTTTACCTGCAAAGGC[A/G]AAGGTGAAAGCACAACATGGAGATGCACCTTTTGCAGAGCTATGCACACACTGTGAGAAG	0	Chr6	CDC Bronco	FORWARD	0.895	1	340
PsC4785p156	Contig4785	156	G	G::5	G::5	G::3	G::5	A:100.0:12	A:100.0:4	G::6	0.25	2	0	0	Chr5	29831000	364	156	Medtr5g072480.2_exon_8	Medtr5g072480.2	Ubiquitin-activating enzyme E1 (AHRD V1 **** B9SKU8_RICCO) contains Interpro domain(s) IPR018075 Ubiquitin-activating enzyme, E1	CTACCGAAACACATTTGCCAACTTAGCCCTGCCTCTCTTTTCCATTGCTGAGCCAGTTCC[A/G]GCAAAGGTCATCAAGCATCAAGATTTGAGTTGGACGGTTTGGGACAGATGGATTATAAAA	0	Chr5	CDC Bronco	FORWARD	0.895	1	340
PsC11372p126	Contig11372	126	T	X::X	X::X	X::X	X::X	X::X	T::4	C:100.0:2	0.333333	0	1	5	Chr5	7674417	70	126	Medtr5g020720.1_exon_7	Medtr5g020720.1	Cell Division Protein AAA ATPase family (AHRD V1 **-- B6SSL1_MAIZE) contains Interpro domain(s) IPR003959 ATPase, AAA-type, core	GGATATGCATATTCACTTGTCATTTCTTAAAGGTAAAGCATTTAGAATCTTAGCTTCTAA[T/C]TATTTGGACATTGAAGAACAACATGGTCCACTCATTGAACAAATTGAGGAGCTATTGGGA	0	Chr5	CDC Bronco	FORWARD	0.896	1	340
PsC14587p248	Contig14587	248	A	G:100.0:1	A::3	G:100.0:1	X::X	X::X	X::X	X::X	0.5	0	2	4	Chr2	30601430	63	248	Medtr2g097960.1_exon_1	Medtr2g097960.1	RNA-binding protein 42 (AHRD V1 *--* Q6AXT7) contains Interpro domain(s) IPR012677 Nucleotide-binding, alpha-beta plait	AAGAACTCGTTCTGCTGCGGCGTGAGAAACGAATTCGACGAAACCGTAACCTTCTGGTTG[A/G]CCGGTGATTTTGTTGCGGATGATTTTGATGGAGATGACTTCGCCGGTGTGAGAGAAACAG	0	Chr2	CDC Bronco	FORWARD	0.896	1	340
PsC16710p469	Contig16710	469	A	A::1	A::3	A::3	A::4	G:100.0:3	G:100.0:2	X::X	0.285714	1	1	1	Chr2	2287551	174	277	Medtr2g009980.1_exon_1	Medtr2g009980.1	Oligopeptide transporter 4 (AHRD V1 **** Q9FME8) contains Interpro domain(s) IPR004648 Tetrapeptide transporter, OPT1/isp4	CCTCGACGGTAGAATCGCCGCCATGAAGTGACCGATTGGGAGTGTCGCCACCTGAACGGA[A/G]ATGAGAGTGATGATGAGAGGCTCTGTTCGGTAAGCGAAGAATTGGTTGAGGAACGATAAG	0	Chr2	CDC Bronco	FORWARD	0.896	1	340
PsC17730p467	Contig17730	467	G	G::4	A:100.0:3	G::1	X::X	G::1	A:100.0:3	X::X	0.333333	2	0	2	Chr3	12885434	62	155	Medtr3g043810.1_exon_17	Medtr3g043810.1	F-box/LRR-repeat protein 14 (AHRD V1 *-*- Q8BID8) contains Interpro domain(s) IPR006553 Leucine-rich repeat, cysteine-containing subtype	GACATTGGAGTCTTGTAAGGTGACAGCAAACGACATAAAGAAAATTAAATCAATACACCT[A/G]CCTAATTTGGTAAGCTTTAGGCCCGAGTAGTTGGTTAGGGCTGTGTTCTAATCTATGTAT	0	Chr3	CDC Bronco	FORWARD	0.896	1	340
PsC21264p114	Contig21264	114	A	A::7	A::5	T:100.0:2	T:100.0:2	A::3	A::3	A::9	0.25	0	2	0	Gm18	46076409	176	114	exon_1_of_Glyma18g38530.1	Glyma18g38530.1	RING/U-box superfamily protein	CCATGACGTGGAAAATGTTCCTGCTGGAGAATCTRCCGGAGTGAAGTACCAGAAGGAGAT[A/T]CGTCCGGCGAAAATCAGCGGCGAGTGTCCGGTGTGTTTGTCTGTGTTTGCTGACGGTGAG	0	Gm18	CDC Bronco	FORWARD	0.896	1	340
PsC28567p452	Contig28567	452	A	G:100.0:2	G:100.0:1	G:100.0:4	G:100.0:4	A::5	A::3	X::X	0.571429	2	2	1	Chr5	27986825	130	192	Medtr5g068440.1_exon_7	Medtr5g068440.1	Hydroxyacylglutathione hydrolase cytoplasmic-like (AHRD V1 **** Q307X6_SOLTU) contains Interpro domain(s) IPR017782 Hydroxyacylglutathione hydrolase	GTCATCCATATCAATAAAGGCCTTTATGTATATACACTGTAACAGTTTGGTTTGCCTGAA[A/G]TTAAAATGGCAGTGTCAGAGGTTTGTCATGTTAGGGACATGGATTGTGATTTGCACTGTC	0	Chr5	CDC Bronco	FORWARD	0.896	1	340
PsC345p304	Contig345	304	T	A:100.0:1	A:100.0:1	A:100.0:2	A:100.0:3	A:100.0:2	T::10	X::X	0.714286	1	4	1	Chr4	2625722	93	135	Medtr4g012800.1_exon_4	Medtr4g012800.1	Unknown Protein (AHRD V1) contains Interpro domain(s) IPR015157 Translation machinery associated TMA7	GAAATAGAAGGGCTCTTTGTCATGATTTYATATTTTCATTATTGAGCTCTGTAATTACGA[A/T]CATGATCATGAAACTTCTCTTGTTGTGTGACCTGTTTTATTGCTGATGTTAGTTCTAAAT	0	Chr4	CDC Bronco	FORWARD	0.896	1	340
PsC5034p106	Contig5034	106	T	X::X	X::X	X::X	T::1	X::X	X::X	C:100.0:9	0.333333	1	0	5	Chr3	28551720	61	106	Medtr3g086650.1_exon_1	Medtr3g086650.1	Unknown Protein (AHRD V1)	TGAAGTTTACAAGGAAGAGCGTATTGGTTCTGGCGCGACGAAGAGGGATGAAGTGAGATA[T/C]GAAAGGCGTGGAACATATGGAGGAGATGTTCATCAGGCCAGCCCATATGGATACAATAAT	0	Chr3	CDC Bronco	FORWARD	0.896	1	340
PsC6329p79	Contig6329	79	G	G::4	G::13	G::4	G::4	A:100.0:4	A:100.0:2	A:100.0:8	0.375	2	1	0	Chr5	17073331	105	79	Medtr5g039730.1_exon_5	Medtr5g039730.1	Peroxisomal adenine nucleotide transporter 1 (AHRD V1 **** Q06497) contains Interpro domain(s) IPR002067 Mitochondrial carrier protein	CATTTTGGGCTATTTCAAAGGATTACATGCTCAGATATTGAAAACTGTTTTGAGCTCGGC[A/G]CTGCTCTTGATGATCAAGGAAAAGATCTCTGCCACTACCTGGGTCCTTATTCTTGCAATT	0	Chr5	CDC Bronco	FORWARD	0.896	1	340
PsC7687p132	Contig7687	132	T	G:100.0:2	G:100.0:1	G:100.0:4	X::X	G:100.0:2	T::1	T::1	0.571429	1	3	1	Chr8	27484173	191	132	Medtr8g094980.1_exon_1	Medtr8g094980.1	Auxin-induced protein 6B (AHRD V1 *-*- P33083) contains Interpro domain(s) IPR003676 Auxin responsive SAUR protein	ACAAGAGTTGAAATACAAGGCGTAAGGGAGATAGTGATGGTGATGATGGTGGTTGTGTTG[T/G]TGGTGGTGGTGTGTTGATTCTTTTTCAATCTGCCACCGTAGGTGAAGAAATTCATCAACC	0	Chr8	CDC Bronco	FORWARD	0.896	1	340
PsC7991p185	Contig7991	185	A	X::X	X::X	G:100.0:1	X::X	A::1	A::6	G:100.0:4	0.4	1	1	3	Gm06	11616881	84	185	exon_4_of_Glyma06g14820.1	Glyma06g14820.1	Chalcone-flavanone isomerase family protein	GAGGGACCGTTTGGCAGCTGATGATAAATATGAGGATGAAGAAGAGGAAGCTTTGGAAAA[A/G]GCTATTGAATTTTTCCAGTCTAAGTACTTCAAGAAAAATTCAGTCATCACATATCATTTC	0	Gm06	CDC Bronco	FORWARD	0.896	1	340
PsC9516p125	Contig9516	125	A	A::11	A::3	A::5	A::1	G:100.0:3	G:100.0:4	G:100.0:2	0.375	2	1	0	Chr7	36779822	125	66	Medtr7g113620.1_exon_6	Medtr7g113620.1	Protein YIPF2 (AHRD V1 ***- Q99LP8)	GTCAATTGTCCCACTGGATATTTTCAGATGGGTGATTGCAGGTGTGGCAGGGTTCATGTC[A/G]GCGACATTTGTCGCACTTAACCTACGGGCTCATATCAAGTCAGCTGGGGAACAGTGGTTC	0	Chr7	CDC Bronco	FORWARD	0.896	1	340
PsC13905p115	Contig13905	115	T	C:100.0:2	C:100.0:1	C:100.0:2	C:100.0:5	X::X	X::X	T::3	0.666667	1	3	2	Chr3	28256065	64	115	Medtr3g086150.1_exon_2	Medtr3g086150.1	Myosin-like protein (AHRD V1 *-*- Q6K5K0_ORYSJ)	TGTTGATGAAGAATTGGACTTTCCTCTTCCTTCTCATCTTCATGTTCATCAGCTACAGCT[T/C]CTTCTTCCTTTATCCTACCATCGAGCGTAATTAGCTCGTCAGGGCAATCTTCAAACATGT	0	Chr3	CDC Bronco	FORWARD	0.897	1	340
PsC16121p109	Contig16121	109	T	X::X	C:100.0:1	C:100.0:1	X::X	X::X	T::1	T::3	0.4	0	2	3	Chr4	43555641	70	109	Medtr4g124660.1_exon_8	Medtr4g124660.1	Sucrose synthase (AHRD V1 **** Q9T0M6_MEDTR) contains Interpro domain(s) IPR012820 Sucrose synthase, plants and cyanobacteria	TCCTGATCCTTGCACTCTTGAGACTTTCCTTGACAGAATCCCTATGGTGTTTAATGTTGT[T/C]ATTCTTTCTCCTCATGGTTACTTTGCTCAAGATGATGTCTTGGGATACCCTGATACCGGT	0	Chr4	CDC Bronco	FORWARD	0.897	1	340
PsC16596p296	Contig16596	296	G	X::X	X::X	G::4	X::X	X::X	X::X	A:100.0:2	0.333333	0	1	5	Chr7	36698672	180	106	Medtr7g113470.1_exon_6	Medtr7g113470.1	T-complex protein 1 subunit beta (AHRD V1 ***- B6T8X5_MAIZE) contains Interpro domain(s) IPR012716 T-complex protein 1, beta subunit	GTGCTCTGCACGGAGCTGAGAAATCAACTCAGCACTGTCCAAACCAGCATTATCAGCAAT[A/G]GTTGTTGGAATAGCCAAGAGTGCCCGGGAGAATGCCTCCATTGCAAGAGACTTTTTACCC	0	Chr7	CDC Bronco	FORWARD	0.897	1	340
PsC1718p670	Contig1718	670	A	X::X	X::X	X::X	A::1	X::X	T:100.0:3	T:100.0:1	0.5	1	1	4	Chr2	31519628	631	670	Medtr2g099510.1_exon_1	Medtr2g099510.1	Threonine synthase, chloroplastic (AHRD V1 **** Q9MT28) contains Interpro domain(s) IPR004450 Threonine synthase	GCCGATTTATTTGGCTAATTCTCTCAACAGTTTGAGGCTTGAAGGACAGAAAACTGCTGC[A/T]ATTGAGATTTTGCAGCAGTTTGATTGGCAGGTACCTGATTGGGTTATTGTACCTGGTGGG	0	Chr2	CDC Bronco	FORWARD	0.897	1	340
PsC26702p188	Contig26702	188	C	C::2	X::X	X::X	X::X	X::X	C::1	T:100.0:4	0.25	1	0	4	Chr3	23506693	61	188	Medtr3g072650.1_exon_1	Medtr3g072650.1	Phosphatidylinositol-4-phosphate 5-kinase 1 (AHRD V1 *--- Q56YP2) contains Interpro domain(s) IPR003409 MORN motif	CGCGTCGAGGAACAGAGGCTTAATCAACCATGGAGTTTCGGTTGTAAAGCAGTGGTACGA[T/C]GGGAACGTGAAACGTTTCGGGTTAACGAAAACAGAAACGAAACCGGTTCAGTGGTTCATA	0	Chr3	CDC Bronco	FORWARD	0.897	1	340
PsC29295p121	Contig29295	121	T	X::X	T::1	X::X	X::X	X::X	T::1	A:100.0:3	0.25	1	0	4	Chr2	2862861	92	121	Medtr2g011350.1_exon_1	Medtr2g011350.1	Unknown Protein (AHRD V1) contains Interpro domain(s) IPR004864 Late embryogenesis abundant protein 2	CATTGCTATGATAACTTTTATTCTTAATAATTCTTGTTTGGCGTAGCAGTTCTCATAATT[A/T]TGGCTAGTTCTAAAGCCAAAGCATTTGCAATACAGTGTTGAAGATGCTGCAATCCATAAC	0	Chr2	CDC Bronco	FORWARD	0.897	1	340
PsC3344p167	Contig3344	167	C	C::2	X::X	C::1	C::1	C::3	T:100.0:2	T:100.0:2	0.285714	0	2	1	Chr3	259313	86	70	Medtr3g005210.1_exon_5	Medtr3g005210.1	Dihydroflavonol-4-reductase (AHRD V1 **** P51104) contains Interpro domain(s) IPR016040 NAD(P)-binding domain	TGATAAGCCAAATGTGCCTGTATATCAGGTTTCCAAAGAAAAAGTGAAGAGCTTGGGAAT[T/C]GAATACATTCCTTTGGAAGTGGGCATCAAAGAGACTGTGGAAAGTTTGAAAGAAAAGAAG	0	Chr3	CDC Bronco	FORWARD	0.897	1	340
PsC6534p488	Contig6534	488	G	X::X	X::X	X::X	X::X	G::3	C:100.0:1	G::2	0.25	0	1	4	Gm11	7141850	85	216	exon_6_of_Glyma11g09980.1	Glyma11g09980.1	Radical SAM superfamily protein	AAAGCTTCTCACAACTGCCAACAATGATTTTGATACTGATAAACTCATGTTTAAAGTTCT[C/G]GGTCTTCTTCCAAAAGCTCCAACCTTAGACGAAGATGAAACTAGTGAGAGCGAGAACTAT	0	Gm11	CDC Bronco	FORWARD	0.897	1	340
PsC11690p239	Contig11690	239	C	C::1	X::X	X::X	X::X	T:100.0:1	C::1	X::X	0.25	0	1	4	Gm08	15510512	101	69	exon_6_of_Glyma08g20490.1	Glyma08g20490.1	Glycosyl hydrolases family 32 protein	CTCTGTGGTAGAGAGTTTTGGTGGAGAAGGAAAGGCATGCATTACAGCTAGAGTTTATCC[T/C]ACATTGGCTATCAATGATAAAGCATTCATTTATGCTTTYAATAATGGAACTACTGATATC	0	Gm08	CDC Bronco	FORWARD	0.898	1	340
PsC14392p100	Contig14392	100	T	T::8	T::7	T::7	C:100.0:6	C:100.0:7	T::4	T::1	0.25	2	0	0	Chr8	21654299	133	100	Medtr8g077860.1_exon_1	Medtr8g077860.1	Acidic leucine-rich nuclear phosphoprotein 32-related protein (AHRD V1 *-*- Q9SCQ7) contains Interpro domain(s) IPR001611 Leucine-rich repeat	TCAGGAGAATGGGTTCCATGTTGCCCCTGCTGTGGGTGATGATGTGGAGGAGGAAGATGA[T/C]GATGATGACGACGATGATGATGATTCTGGTGAAGAGATTGATGAGGAGGAGGGTGATGAT	0	Chr8	CDC Bronco	FORWARD	0.898	1	340
PsC21112p188	Contig21112	188	T	T::1	T::4	T::10	T::8	X::X	C:100.0:1	C:100.0:4	0.285714	1	1	1	Chr5	38607068	250	127	Medtr5g091000.1_exon_11	Medtr5g091000.1	Unknown Protein (AHRD V1) contains Interpro domain(s) IPR011993 Pleckstrin homology-type	CCCTACAGAAGAGAATGTCGATAAAGCATGCCTTAGTGTTTCTCGAGCAAACCCTATCCC[T/C]GCCGAGAACGTAGTTCACATGGCGACAGATCAGGTGAACAGCATCCAGACAGTTGGTGAC	0	Chr5	CDC Bronco	FORWARD	0.898	1	340
PsC23413p356	Contig23413	356	G	X::X	G::2	X::X	X::X	G::1	T:100.0:2	X::X	0.25	0	1	4	Chr2	12178728	61	356	Medtr2g034810.1_exon_4	Medtr2g034810.1	Unknown Protein (AHRD V1)	CAAATTAATACCAACTAAGCCGTTGGTTCCCAATTCACAAGGTAGAAAAAGTTATAACTG[T/G]AGATTCCTCTTACGGCCGGCATAGAAGCTCTAATGGTAAATCCACCGCGAAATCTAAAAA	0	Chr2	CDC Bronco	FORWARD	0.898	1	340
PsC27004p102	Contig27004	102	C	X::X	C::4	X::X	C::2	X::X	T:100.0:4	X::X	0.25	1	0	4	Chr3	36863944	127	102	Medtr3g104850.1_exon_10	Medtr3g104850.1	Omega-amidase NIT2 (AHRD V1 **** Q497B0) contains Interpro domain(s) IPR003010 Nitrilase/cyanide hydratase and apolipoprotein N-acyltransferase	TGTGTATGATCAATGGCTCCAGATTGATTCCAGTGTAGCGTGGATCACAGGATCAGACTA[T/C]GAGGAACTGGTTGCATGTACCACAGYTGCCAGATTCACAGGCCAAAATGAATTCAAGGTT	0	Chr3	CDC Bronco	FORWARD	0.898	1	340
PsC4439p354	Contig4439	354	A	A::1	X::X	X::X	X::X	X::X	G:100.0:2	A::2	0.25	0	1	4	Gm19	47889484	75	354	exon_3_of_Glyma19g41670.1	Glyma19g41670.1	secretion-associated RAS super family 2	GAAGTTGCTCAGGCCCAAATTGTAWCGTAACTCWTCTTCTGAGGCAGCATATGGAATATC[A/G]ATTTTGTTTCCAAGGACAAGGAAAGGAACATTTGCCAATGACTCATCTGAGAGGAGAGCA	0	Gm19	CDC Bronco	FORWARD	0.898	1	340
PsC8027p461	Contig8027	461	A	A::6	G:100.0:18	A::9	A::10	A::5	A::6	G:100.0:5	0.25	2	0	0	Chr4	44426568	81	86	Medtr4g127630.1_exon_6	Medtr4g127630.1	Metaxin-1 (AHRD V1 *-*- Q9HE00)	AAGGAAGAAAACAGACGAGGAGAAAAGGTTTAAAAGTAAGGGGAGATATTTTGTTGCAGC[A/G]CAGTTGGTTGCAGTTGCTGTTTTTCTCACACTTATGATATCATTTGATTTTGCTGAAGTG	0	Chr4	CDC Bronco	FORWARD	0.898	1	340
PsC8033p314	Contig8033	314	T	T::2	A:100.0:1	X::X	X::X	A:100.0:1	X::X	A:100.0:2	0.6	0	3	3	Chr4	31895207	93	87	Medtr4g092840.1_exon_7	Medtr4g092840.1	Phosphoglycerate mutase-like protein (AHRD V1 **-- Q8LGT9_SOYBN) contains Interpro domain(s) IPR013078 Phosphoglycerate mutase	CTAACTATCCCGGCAAGATACCTTCAGGGCTGGACAAACCTAGTGATGCTGTGGATGAGA[A/T]CGTTGAGAAGCAGGGCGTTTAGTTTTGCTACATGTATGTGTTTAGTTCCATTTAAGCATT	0	Chr4	CDC Bronco	FORWARD	0.898	1	340
PsC11359p239	Contig11359	239	G	G::22	G::30	A:100.0:8	G::29	G::9	A:100.0:1	A:100.0:2	0.375	1	2	0	Chr5	41586820	132	123	Medtr5g097320.1_exon_15	Medtr5g097320.1	Heat-shock protein (AHRD V1 ***- Q43638_SECCE) contains Interpro domain(s) IPR001404 Heat shock protein Hsp90	AGAGAATCACAAACGCATTGCTCCGTTGCTTCGGTTTTTCTCATCTCAAAGTGAGGAAGA[A/G]TTTATCAGCTTGGATGAATATGTTGAGAACATGAAACCTGATCAAAAAGATATTTATTAC	0	Chr5	CDC Bronco	FORWARD	0.899	1	340
PsC12690p495	Contig12690	495	A	A::4	A::1	X::X	X::X	G:100.0:1	X::X	G:100.0:1	0.4	0	2	3	Chr1	1751072	74	190	Medtr1g008990.2_exon_1	Medtr1g008990.2	BZIP transcription factor bZIP16 (AHRD V1 ***- Q0GPE8_SOYBN) contains Interpro domain(s) IPR011616 bZIP transcription factor, bZIP-1	AGTAACTGGCCGCTTCGTGAAAAGTTCGTGATCGAACTCCGTGATCCATTTGAGATCTTC[A/G]AAGCCGGAGAAAATGGATGACGGCGTTAGAATGCTTCCCCACTTTGGTTCCATTTCGCCG	0	Chr1	CDC Bronco	FORWARD	0.899	1	340
PsC12869p101	Contig12869	101	A	X::X	X::X	X::X	X::X	X::X	C:100.0:4	X::X	0.5	1	0	6	Chr7	22879764	151	101	Medtr7g080490.1_exon_2	Medtr7g080490.1	Transmembrane protein 62 (AHRD V1 *-*- Q8BXJ9) contains Interpro domain(s) IPR004843 Metallophosphoesterase	TCTCCCCAATCGTCCATTAATACTGTATTTAGAAAAGAAATCAAAGGAACCACCAACATC[A/C]GGAACACCAAAACCATCATGGTTTCCTCTGAGATCAAAAAACAAACTCTTGTGAAGTCCA	0	Chr7	CDC Bronco	FORWARD	0.899	1	340
PsC14533p84	Contig14533	84	G	G::2	G::3	G::1	G::3	X::X	A:100.0:1	A:100.0:5	0.285714	1	1	1	Gm11	7366216	108	84	exon_3_of_Glyma11g10240.4	Glyma11g10240.4	expansin-like A1	AGGACCAAGCTATATGCACAAAAGAAGGAACAAAAGTGGTATTAACGGATCTTAATCCCA[A/G]CAATCAAACTGATTTTGTTCTAAGCAGTAGAGCTTTCACTGCCATGGCTCAAAAGGGTAA	0	Gm11	CDC Bronco	FORWARD	0.899	1	340
PsC18299p388	Contig18299	388	A	X::X	X::X	X::X	X::X	X::X	X::X	G:100.0:4	0.5	1	0	6	Gm17	10002835	178	388	exon_25_of_Glyma17g13080.2	Glyma17g13080.2	TBP-associated factor 2	TAGGCTAGAAGATCCGTCACCATCTAGTCTTATCCAGGATAACAATATAGATGCTGATGC[A/G]CGGCGATTTGCCAGCCTTCAAACACTCTCAGTTGCTAGACTCGATCATGATGGAGAATCA	0	Gm17	CDC Bronco	FORWARD	0.899	1	340
PsC3546p332	Contig3546	332	G	G::7	G::13	T:100.0:3	G::16	G::15	T:100.0:4	T:100.0:10	0.375	3	0	0	Gm16	5526381	80	303	exon_2_of_Glyma16g06100.1	Glyma16g06100.1	DCD (Development and Cell Death) domain protein	TAAATTTACTGAAAATATGAACAAAAACTCGCTTCGGAATGGTGTTTACAATATGAATGC[T/G]GTTTACCAGAAAAGCAATGCAAACTTTGTGGGTAACATGAACAGTAACAAGTATAGCGGT	0	Gm16	CDC Bronco	FORWARD	0.899	1	340
PsC3987p78	Contig3987	78	G	X::X	X::X	X::X	G::1	X::X	C:100.0:2	X::X	0.333333	0	1	5	Gm06	27938104	104	78	exon_2_of_Glyma06g29530.2	Glyma06g29530.2	Plant haem oxygenase (decyclizing) family protein	TGGTTCAAGGAGCAAGGTTATACCATTCCGGAACCTTCATCTCCTGGTCTTACCTATGCG[C/G]TATATCTTACAGATTTGTCTCAGAACGACCCCCAGGCCTTCATTTGCCACTTTTACAACA	0	Gm06	CDC Bronco	FORWARD	0.899	1	340
PsC4738p230	Contig4738	230	C	X::X	X::X	X::X	C::1	C::1	X::X	T:100.0:1	0.25	0	1	4	Gm12	1672206	70	109	exon_3_of_Glyma12g02550.2	Glyma12g02550.2	expansin-like A1	TTACCCTTTTGAGCCATGGCAGTGAAAGCTCTACTGCTTAGAACAAAATCAGTTTGATTG[T/C]TGGGATTAAGATCCGTTAATACCACTTTTGTTCCTTCTTTTGTGCATATAGCTTGGTCCT	0	Gm12	CDC Bronco	FORWARD	0.899	1	340
PsC647p102	Contig647	102	G	X::X	X::X	X::X	A:100.0:1	G::1	G::1	X::X	0.25	0	1	4	Chr5	685358	77	102	Medtr5g006440.1_exon_6	Medtr5g006440.1	40S ribosomal protein S3a-like protein (AHRD V1 ***- Q2XPX2_SOLTU) contains Interpro domain(s) IPR001593 Ribosomal protein S3Ae	ACAGCATACATCTAAACAAACAAAAATGCATAACTAGTTGGATCAAGCTCCAACAATTTC[A/G]GGGGTTCCCTCAACCACTGTCTCATCAGCAGGTCTTTCTACCTTGGTACCAACATCTTCT	0	Chr5	CDC Bronco	FORWARD	0.899	1	340
PsC14297p386	Contig14297	386	A	G:100.0:4	X::X	A::13	X::X	G:100.0:3	A::2	A::4	0.333333	2	0	2	Gm05	2053736	271	205	exon_2_of_Glyma05g02690.1	Glyma05g02690.1	nitrate transmembrane transporters	CCGTGGACGATCTCTCAAGGGACAAGACTTGCCAACACAAAATGGTAGCAATGCACTACA[A/G]TGCTTCCAACAAAACCGTACARACCTACGACTGGTTGATCGAGCGGTTCGTGCCTCAGGC	0	Gm05	CDC Bronco	FORWARD	0.9	1	340
PsC16259p220	Contig16259	220	C	T:100.0:7	T:100.0:20	T:100.0:9	T:100.0:15	T:100.0:8	T:66.7:6	T:27.3:11	0.7425	5	2	0	Gm12	39981919	69	189	exon_4_of_Glyma12g36990.1	Glyma12g36990.1	GroES-like zinc-binding alcohol dehydrogenase family protein	AGCCAAGGAGGATGGCTGTCATCATGTTATAATCTATAAAGAAGAGGATTTTGTGGCACG[T/C]GTCAATGAAATTACGTCAGGCACTGGTGTTGAAGTCGTCTATGATTCTGTGGGAAAGGAT	0	Gm12	CDC Bronco	FORWARD	0.9	1	340
PsC16313p91	Contig16313	91	T	X::X	X::X	X::X	X::X	X::X	C:100.0:1	C:100.0:3	0.666667	1	1	5	Gm04	2326446	131	91	exon_3_of_Glyma04g03190.1	Glyma04g03190.1	RING/U-box superfamily protein	TTGTGGCGACCTGAACCTAAATGCTCGCTGTCGAATGACCACCTTTCCTTTTTGAGATGA[T/C]GCCACCAGTTCAGAAAACGTGCGCATGGACCAGCCATCAGATGAACCGCATTGGGATCCA	0	Gm04	CDC Bronco	FORWARD	0.9	1	340
PsC16950p61	Contig16950	61	C	X::X	X::X	T:100.0:1	T:100.0:2	X::X	X::X	X::X	0.666667	0	2	5	Chr3	9782246	67	61	Medtr3g031800.2_exon_1	Medtr3g031800.2	Gamma-interferon-inducible lysosomal thiol reductase (AHRD V1 ***- P13284) contains Interpro domain(s) IPR004911 Gamma interferon inducible lysosomal thiol reductase GILT	GGCAGTCTCAGTTTTTTTTTCATCTATTGTGTTGAGAATCTGGCGCATCAGGGGTAGGCG[T/C]GAAGAGTGGGAATCTTGTTATGAGAAAGTGGGTCTGAATTCATCAACTGTCAATGATTGT	0	Chr3	CDC Bronco	FORWARD	0.9	1	340
PsC65p81	Contig65	81	G	A:100.0:1	X::X	X::X	A:100.0:1	X::X	G::5	G::1	0.4	0	2	3	Chr7	24180606	172	81	Medtr7g082640.1_exon_1	Medtr7g082640.1	Non-specific lipid-transfer protein 2 (AHRD V1 ***- P82353) contains Interpro domain(s) IPR013770 Plant lipid transfer protein and hydrophobic protein, helical	TGAGGCTGTTTCCATTCTTGAGGCTGCGAACTGTGACCCAATGCAATTAAGCCCATGTTT[A/G]GGAGCAATCATGTCAAACACCAAACCTTCTCCTGGTTGTTGCAGCAGGTTGAATGATCAA	0	Chr7	CDC Bronco	FORWARD	0.9	1	340
PsC778p242	Contig778	242	T	X::X	T::1	T::2	T::5	X::X	G:100.0:1	G:100.0:1	0.333333	0	2	2	Chr7	22680147	85	242	Medtr7g080090.1_exon_1	Medtr7g080090.1	60S ribosomal protein L35 (AHRD V1 ***- B3TLM6_ELAGV) contains Interpro domain(s) IPR001854 Ribosomal protein L29	ACCCAACAAGCTCTCCAAGATCAAGGTGGTGAGGCTGTCGATTGCTCAGGTTTTGACAGT[T/G]ATTTCTCAGAAGCAGAAGGCTGCATTGAGGGAAGTTTACAAGAACAAGAAGTATTTGCCA	0	Chr7	CDC Bronco	FORWARD	0.9	1	340
PsC8424p461	Contig8424	461	G	G::2	A:100.0:1	G::4	G::1	A:100.0:5	A:100.0:2	X::X	0.428571	1	2	1	Chr4	38968976	72	139	Medtr4g113820.1_exon_4	Medtr4g113820.1	Early nodulin 93 protein (AHRD V1 ***- A3FGC9_9ROSI) contains Interpro domain(s) IPR005050 Early nodulin 93 ENOD93 protein	CCAATGCATGAATTCCAAACKCATCATAACTTAGGATCGTGGTTTCGGATGCATTGGTTG[A/G]TCTTTGATTCTTAGTAAACATTAAGCTAGTTTCATCATGTACTTTTCACATATGTACTTA	0	Chr4	CDC Bronco	FORWARD	0.9	1	340
PsC9630p150	Contig9630	150	T	X::X	X::X	X::X	X::X	T::2	T::1	C:100.0:1	0.25	0	1	4	Gm09	14066184	133	150	exon_3_of_Glyma09g12970.1	Glyma09g12970.1	RING/U-box superfamily protein	ACAAGGTAGAGGAATCAATTTCTCTCCAATCTTAAATGATTCCAAACACACAGCACAATC[T/C]TCTTGTTCTGATGCTTTCCAGCTCAATTTGCTCCAACTGAACTTCCTTGGACCACTTTTC	0	Gm09	CDC Bronco	FORWARD	0.9	1	340
PsC14533p253	Contig14533	253	A	G:100.0:2	G:100.0:3	G:100.0:1	G:100.0:3	X::X	G:100.0:1	A::4	0.714286	2	3	1	Gm11	7365573	72	61	exon_2_of_Glyma11g10240.3	Glyma11g10240.3	expansin-like A2	AGTACCTTGCGAGTACAAAAAACAGAATTTGGCTGTTCGTGTTGAAGAATCAAGCAAAAA[A/G]CCAGATTATTTAGCAATTAAAATTTTGTATCAAGGTGGCCAAACAGAGATAGTAGGTGTT	0	Gm11	CDC Bronco	FORWARD	0.901	1	340
PsC15623p560	Contig15623	560	T	X::X	X::X	X::X	C:100.0:1	C:100.0:3	T::1	X::X	0.5	1	1	4	Chr3	33432263	86	94	Medtr3g096700.1_exon_3	Medtr3g096700.1	Endoribonuclease Dicer homolog 1 (AHRD V1 **-- Q8LMR2) contains Interpro domain(s) IPR000999 Ribonuclease III	GAAATTTGTCACTGCTGTACAAATAGCTACTCCATCTGCCACACTCCAAATGTCTGGAGA[T/C]GAGAAATCTCGGGTGAAGGATGCAGAGAACTCTGCAGCTTCTTTGATGATTCGGGCCTTA	0	Chr3	CDC Bronco	FORWARD	0.901	1	340
PsC19700p164	Contig19700	164	T	X::X	T::2	X::X	X::X	T::1	X::X	C:100.0:2	0.25	0	1	4	Chr1	33981549	131	164	Medtr1g116650.1_exon_7	Medtr1g116650.1	Inositol transporter 4 (AHRD V1 **** O23492) contains Interpro domain(s) IPR003663 Sugar/inositol transporter	CTCGCCGGGAATGGGACCTGTGCCATGGACAGTAAACTCTGAAATATATCCACAAGAGTA[T/C]CGAGGAATGTGCGGAGGCATGTCAGCTACTGTGAATTGGGTTTCAAATTTGATTGTGGTT	0	Chr1	CDC Bronco	FORWARD	0.901	1	340
PsC23775p64	Contig23775	64	G	X::X	A:100.0:1	X::X	A:100.0:1	G::1	G::1	G::3	0.333333	0	2	2	Gm06	13239341	273	64	exon_3_of_Glyma06g16840.1	Glyma06g16840.1	Protein kinase superfamily protein	CTGGAAAACATAATACGCATTGTGGAAAAAACAAGGAAATGCTAGAAATCATCACCAACA[A/G]GCAATGTACGTCCCGATATCTTGGGGMCGAGCCGTGTTGGAAGATAGAGACAGCCCTGCT	0	Gm06	CDC Bronco	FORWARD	0.901	1	340
PsC3369p850	Contig3369	850	G	X::X	G::2	X::X	X::X	X::X	G::4	T:100.0:2	0.25	0	1	4	Gm08	782242	85	129	exon_3_of_Glyma08g01310.1	Glyma08g01310.1	Nodulin MtN3 family protein	TGTTAATGGTGATGAGAAGAAGAGCAGCTTCTCTTTTCACAAATGCATAGTAAATCCAAA[T/G]CATTGCACTGAAAAGTGCAACAACATAAGGAAGTGACTGAAATCCTTCAGCAGATTTTTT	0	Gm08	CDC Bronco	FORWARD	0.901	1	340
PsC6972p136	Contig6972	136	C	G:100.0:6	G:100.0:1	G:100.0:5	G:100.0:8	G:100.0:2	C::21	G:100.0:5	0.75	4	2	0	Gm08	10356025	149	136	exon_1_of_Glyma08g14230.1	Glyma08g14230.1	RAB GTPase homolog A4A	AGATGCAAACCAGAGGATTGACTACGTCTTCAAGGTGGTTCTGATCGGTGATTCCGCCGT[C/G]GGGAAATCACAGATACTAGCTAGATTCTCTAGGAACGAGTTCAGCTTGGACTCGAAGTCC	0	Gm08	CDC Bronco	FORWARD	0.901	1	340
PsC10016p165	Contig10016	165	A	A::1	X::X	X::X	X::X	A::1	T:100.0:2	T:100.0:1	0.4	0	2	3	Gm17	38955542	107	165	exon_11_of_Glyma17g35000.1	Glyma17g35000.1	ENTH/VHS family protein	CTTCAAAGCCAACAACTGGAGACGACATATTTTCAAACTTTGGCAGCCAAAACTATCAAT[A/T]TGGTGGGTTCCAAAAGTAAAATTAACAAACTGTATACTCGTCCTATCATAATTTCACTCA	0	Gm17	CDC Bronco	FORWARD	0.902	1	340
PsC12517p232	Contig12517	232	G	X::X	G::1	X::X	X::X	G::2	X::X	T:100.0:1	0.25	0	1	4	Chr2	24239028	93	232	Medtr2g081000.1_exon_8	Medtr2g081000.1	AT5g24690/MXC17_8 (AHRD V1 ***- Q93W02_ARATH) contains Interpro domain(s) IPR001164 Arf GTPase activating protein	TGCAGACGGGTCTGGTGCAGAATCATCAGCTCCTAAAGCTCGTCGAAAAAGGATTGTGCG[T/G]AAGAAGGTTGTTGCAGGATCTGCTTAGATTCTTCAGATGTCAACATAGTGATTGTCAAAT	0	Chr2	CDC Bronco	FORWARD	0.902	1	340
PsC12636p103	Contig12636	103	G	X::X	X::X	X::X	X::X	G::2	X::X	A:100.0:3	0.333333	1	0	5	Chr5	21417967	276	103	Medtr5g053270.1_exon_3	Medtr5g053270.1	Protein CHUP1, chloroplastic (AHRD V1 ***- Q9LI74)	TGTAGAGTTACAAAGGCAGCTGAAAATTAAGACGGTGGAAATAGATATGCTTAATATTAC[A/G]ATTAACTCGTTACAGGCCGAGAGGAAGAAGCTTCAAGAAGAACTCACAAATGGAGCTTCA	0	Chr5	CDC Bronco	FORWARD	0.902	1	340
PsC14312p234	Contig14312	234	A	X::X	X::X	X::X	X::X	X::X	G:100.0:2	X::X	0.5	0	1	6	Gm02	77859	445	129	exon_6_of_Glyma02g00280.1	Glyma02g00280.1		CGCAGTCGARAAAATCAGAAGGCACGARATAATCCGAAAAGCAGATGCTGTGATAGAACA[A/G]TACCACTTCGGTAAAGAAGACAAAAGAATCGTTCCGCGTTTCTGGATAGGAATAGAGAGC	0	Gm02	CDC Bronco	FORWARD	0.902	1	340
PsC16191p253	Contig16191	253	C	C::2	T:100.0:1	T:100.0:4	X::X	T:100.0:2	X::X	T:100.0:5	0.666667	2	2	2	Gm07	13772170	64	253	exon_3_of_Glyma07g14390.1	Glyma07g14390.1	Plant protein of unknown function (DUF247)	TAAGGAAGTGGCTATGCTTGTTAATGGTCTTTGTAAACATGTTGTGGTGAATTCGAATTG[T/C]TATCATGAGATTATAAATGAGCTTAATAAGCATTATCAGAATATTTGGAACCGTACAATG	0	Gm07	CDC Bronco	FORWARD	0.902	1	340
PsC18633p107	Contig18633	107	A	A::1	A::4	X::X	X::X	X::X	X::X	G:100.0:1	0.25	0	1	4	Chr7	19015200	149	107	Medtr7g072070.1_exon_1	Medtr7g072070.1	Pentatricopeptide repeat-containing protein At2g38420, mitochondrial (AHRD V1 ***- Q8L6Y7) contains Interpro domain(s) IPR002885 Pentatricopeptide repeat	TTTTATCCAAGATCTTCAACATTTGATAGAATCATACTTCAAATGTGTCAAAAGGGTTTG[A/G]TTACTGATGCGGTTGTGTTAATGAATAGAATTGTTGATAAAAGTTTTGTTCCAGGAGCTA	0	Chr7	CDC Bronco	FORWARD	0.902	1	340
PsC25502p276	Contig25502	276	G	X::X	X::X	A:100.0:2	A:100.0:3	X::X	X::X	A:100.0:1	0.75	1	2	4	Chr8	18281472	115	119	Medtr8g070480.1_exon_10	Medtr8g070480.1	Genomic DNA chromosome 5 P1 clone MCA23 (AHRD V1 ***- Q9FIJ5_ARATH) contains Interpro domain(s) IPR010765 Protein of unknown function DUF1350	TGTCGAATCTTACCTTAGGAACACCATGGGAGACAGTTGCCAAAGAGTAGGGAACACACT[A/G]GGCATGGATTCAACAAACATCCTTCGCGCACAAGTATCAAAGGAGATGGATATTCTTGTG	0	Chr8	CDC Bronco	FORWARD	0.902	1	340
PsC26397p85	Contig26397	85	A	G:100.0:2	X::X	X::X	X::X	X::X	X::X	X::X	0.5	0	1	6	Chr5	41835978	128	85	Medtr5g097900.1_exon_3	Medtr5g097900.1	Chalcone reductase (AHRD V1 **** Q40310_MEDSA) contains Interpro domain(s) IPR020471 Aldo/keto reductase subgroup	AGAAAGTTTTAAGAACAAAATAGAAAAATAGGAAATAAGTAGTTAAACTGCATTTTCACC[A/G]TTGAGGAAAGGTGCAAGTAGAGGAGCCAATGAGGTTATGGAGAATGATATGCTTAAACAG	0	Chr5	CDC Bronco	FORWARD	0.902	1	340
PsC26916p194	Contig26916	194	A	A::2	X::X	X::X	A::1	A::1	G:100.0:2	G:100.0:1	0.333333	0	2	2	Chr5	4720373	275	194	Medtr5g014700.1_exon_1	Medtr5g014700.1	Receptor-like protein kinase 3 (AHRD V1 ***- Q9LKZ4_SOYBN) contains Interpro domain(s) IPR002290 Serine/threonine protein kinase	AGCTCGGTCGGAAAAGTTCCGTTGAAGACAATTGTTGGAGAGGTTAAGTAGCCGGAGACC[A/G]GATACGGCGGAGAGCGACGGAGGGATGGGACCGGAGAATTTGTTATCAGCTAAGGAAAGG	0	Chr5	CDC Bronco	FORWARD	0.902	1	340
PsC6284p142	Contig6284	142	C	X::X	C::2	C::4	C::3	C::1	T:100.0:2	T:100.0:7	0.285714	1	1	1	Gm11	11708619	62	142	exon_2_of_Glyma11g16040.1	Glyma11g16040.1		AGACTCTAATGGAAAGACCTCTTCTGYCGTTCGYAGTAAAGTTCCTAGAGGAAACCCACC[T/C]CATTCAAAGAATATACCAGAAACGGCTGGTGGTTTGTTGGTTCCACCTCAGCTCAGTGGA	0	Gm11	CDC Bronco	FORWARD	0.902	1	340
PsC9802p739	Contig9802	739	G	G::3	G::10	X::X	X::X	X::X	A:100.0:20	X::X	0.25	1	0	4	Gm18	49103530	90	118	exon_2_of_Glyma18g40480.1	Glyma18g40480.1	NAD(P)-binding Rossmann-fold superfamily protein	TTGTTCATGAATGAGTATATCACATATTGATCCTGTTACATTAAACCCTTTGCTTTTCCA[A/G]ACTTCCAAACATTTGTTAATATCATTTTCATTTCGTGAACAGATATGCACCGCTGCTCCA	0	Gm18	CDC Bronco	FORWARD	0.902	1	340
PsC10650p443	Contig10650	443	C	T:100.0:18	T:100.0:10	T:100.0:30	T:100.0:25	C::9	C::13	T:100.0:20	0.625	5	0	0	Chr8	23756831	88	61	Medtr8g086270.1_exon_4	Medtr8g086270.1	14-3-3-like protein gf14-6 (Fragment) (AHRD V1 *--- A6N0F1_ORYSI) contains Interpro domain(s) IPR000308 14-3-3 protein	GGCATGTCACCTTGCTAAGCAGGCATTTGATGAAGCAATCTCTGAGTTGGATACTCTGAG[T/C]GAGGAGTCTTACAAAGACAGCACATTGATTATGCAGCTTCTGAGGGACAACCTCACATTG	0	Chr8	CDC Bronco	FORWARD	0.903	1	340
PsC10897p242	Contig10897	242	A	X::X	X::X	A::1	A::1	X::X	X::X	G:100.0:2	0.25	0	1	4	Chr3	37522970	87	122	Medtr3g106130.1_exon_1	Medtr3g106130.1	Stromal cell-derived factor 2-like protein (AHRD V1 ***- Q93ZE8) contains Interpro domain(s) IPR003608 MIR	TCGAGAGTGAGAAAGAGAAAATAGCGAGAGCGAAGAATCCAAGAGCCATTACGAAGAGAA[A/G]CGCGATGAACCAGTTACGTTGCCAGATCGGAAGATCCGATTCGGAATGGACGGTTGATTC	0	Chr3	CDC Bronco	FORWARD	0.903	1	340
PsC15843p143	Contig15843	143	G	X::X	X::X	X::X	A:100.0:3	X::X	X::X	G::1	0.333333	1	0	5	Gm05	1734559	116	143	exon_2_of_Glyma05g02360.1	Glyma05g02360.1		GAAGGTTGATGGGCCCGGTGATTGGGCTTATGGGATTCGCGTGAGGTATTCTGTTCAAGG[A/G]AGTGATGAGTTTTGTGGTGCATGTCAGGCTACTGGTGGTAGTTGTGGGTATGGTTCTGAT	0	Gm05	CDC Bronco	FORWARD	0.903	1	340
PsC21767p87	Contig21767	87	C	G:100.0:1	G:100.0:1	G:100.0:1	G:100.0:5	G:100.0:1	C::3	C::4	0.625	1	4	0	Chr4	41729657	87	87	Medtr4g120740.1_exon_1	Medtr4g120740.1	WD40 repeat-containing protein SMU1 (AHRD V1 *-*- Q5ZME8) contains Interpro domain(s) IPR017986 WD40 repeat, region	GTCGAATTAAGATATGGGATACGCTCAAGGGTCAAGTACAAACCGAGTTCGCGGATTTCA[C/G]TTCAACTCATGATACTAATTTATTTGATACAAAAGGACATCTCTCTGTTGATTACACATG	0	Chr4	CDC Bronco	FORWARD	0.903	1	340
PsC21950p459	Contig21950	459	T	T::1	X::X	X::X	X::X	X::X	T::1	G:100.0:1	0.25	0	1	4	Chr8	29406049	71	252	Medtr8g101540.1_exon_14	Medtr8g101540.1	Galactokinase (AHRD V1 ***- B2G9P6) contains Interpro domain(s) IPR000705 Galactokinase	AGAGATACTGCAGTTTTAGTATGTGGTTCGGGTGATTGTGCACGTGTAATTTGAGTACCA[T/G]TTTTCTTGTCATTTCTATTCAATATCATTTGTTAATTTAATTCTAATTCATCAAATCTTC	0	Chr8	CDC Bronco	FORWARD	0.903	1	340
PsC2978p65	Contig2978	65	A	X::X	X::X	X::X	G:100.0:1	X::X	A::2	X::X	0.333333	0	1	5	Gm19	4412705	93	65	exon_1_of_Glyma19g04290.1	Glyma19g04290.1		CCAATGCTTCCACATGTTATTAATATTAAATATATTAAATATAAGTTGAGAGAGATGGAT[A/G]ATATTACGGCAAGCGAAGTAGCTGGTTTGGCAGTGGGTGTTCTGCTTCTTTCTGCTACCA	0	Gm19	CDC Bronco	FORWARD	0.903	1	340
PsC4683p416	Contig4683	416	A	A::6	X::X	A::6	A::9	A::1	G:100.0:2	G:100.0:8	0.285714	1	1	1	Chr4	40469489	110	416	Medtr4g116500.1_exon_1	Medtr4g116500.1	Unknown Protein (AHRD V1)	CTTGAGATTGTTGACGGATTTCTCGCCGTTRGCGTCGTCCTCGAAATTCAACGCGTAACT[A/G]AGAGGATCGTAGTGAAAATCGGCGGAATGGCGGCGACGGTGACGAGATAGCCGGGAGATG	0	Chr4	CDC Bronco	FORWARD	0.903	1	340
PsC7806p403	Contig7806	403	A	A::1	X::X	G:100.0:2	X::X	X::X	G:100.0:2	X::X	0.5	0	2	4	Chr5	41681736	169	403	Medtr5g097510.1_exon_1	Medtr5g097510.1	Protein DGCR14 (AHRD V1 ***- Q96DF8) contains Interpro domain(s) IPR019148 Nuclear protein DGCR14	TGCCGCTCAGAAGTTYGTTCGGAATGCAATTGCCAAGTCGTCATCAACTGTTGACGAGAC[A/G]CTCCGTGCAAGTTACCGTGGTTCTACTCCTGCTTTGGCTACTCCTACAAGAGTAAGAAGT	0	Chr5	CDC Bronco	FORWARD	0.903	1	340
PsC7981p97	Contig7981	97	G	G::27	G::33	A:100.0:54	A:100.0:48	G::8	G::76	X::X	0.285714	2	0	1	Chr4	35227761	321	97	Medtr4g101750.1_exon_3	Medtr4g101750.1	Translation elongation factor EF-G (Fragment) (AHRD V1 *-*- Q94IT4_HORVD) contains Interpro domain(s) IPR004540 Translation elongation factor EFG/EF2	ACCCATGGACCCAGGGAGTGGATATGAATTCAAGAGTGAAATCAAAGGAGGTGTAGTTCC[A/G]AAAGAATACGTTCCTGGAGTGGTTAAAGGATTGGAAGAGTGTATGAGCAATGGTGTTCTA	0	Chr4	CDC Bronco	FORWARD	0.903	1	340
PsC12294p197	Contig12294	197	T	X::X	X::X	T::4	C:100.0:3	X::X	X::X	X::X	0.333333	1	0	5	Gm20	37862754	62	151	exon_2_of_Glyma20g28930.1	Glyma20g28930.1	Aluminium induced protein with YGL and LRDR motifs	ATCAGCAAATGAGGTGACCATTGTCATAGAGGCTTACAGGACCTTAAGGGATCGGGGTCC[T/C]TATCCAGCTGATCAAGTTGTGAGAGATTTCCAAGGCAAATTTGCGTTTATCCTGTTTGAT	0	Gm20	CDC Bronco	FORWARD	0.904	1	340
PsC13141p220	Contig13141	220	G	X::X	G::3	A:100.0:6	X::X	G::1	A:100.0:2	G::4	0.333333	1	1	2	Gm18	5274180	88	94	exon_4_of_Glyma18g06680.1	Glyma18g06680.1	tetratricopeptide repeat (TPR)-containing protein	CGTAGAAGAACTCAACCAAGGCTATAAAAATTCAAGCCTGACCTTCAAATTGCTTCATCT[A/G]CGAGCCGCGTTTTACGAGTCAATGGGAGATCTATCGTCTGCTCTTATAGATTGTAAGGCA	0	Gm18	CDC Bronco	FORWARD	0.904	1	340
PsC18651p369	Contig18651	369	A	X::X	T:100.0:1	T:100.0:1	T:100.0:1	X::X	A::4	A::3	0.5	0	3	2	Chr4	45715328	60	97	Medtr4g130250.1_exon_2	Medtr4g130250.1	Unknown Protein (AHRD V1)	ACCGCAGAATGAGGAATTTCTAAGGCTTGCAGCTTTTCTAGTGGTTCCCATTTGTGTCTY[A/T]GTTTGTTTTTAGGGTTGCCAAAGAACCTGATTATTGAGCTTTTCAAATGCTATATGTAAA	0	Chr4	CDC Bronco	FORWARD	0.904	1	340
PsC20147p80	Contig20147	80	G	X::X	T:100.0:4	G::1	G::1	X::X	G::1	T:100.0:1	0.333333	1	1	2	Chr5	25874954	102	80	Medtr5g064080.1_exon_2	Medtr5g064080.1	Os02g0755000 protein (Fragment) (AHRD V1 *-*- Q0DXG4_ORYSJ) contains Interpro domain(s) IPR004159 Protein of unknown function DUF248, methyltransferase putative	GCAAAACCATTCTCTTTATCTGAAAAACAACCTCAGAGGAGACCTCAATCCTAAAGGAGT[T/G]TGATCTGAAGAACCCCTTTTATCAAAATCATCCTTTTCTGTTTTGTCTTTGGATTGTGAG	0	Chr5	CDC Bronco	FORWARD	0.904	1	340
PsC29046p266	Contig29046	266	T	X::X	T::1	T::1	X::X	X::X	X::X	C:100.0:1	0.25	0	1	4	Chr4	37195990	69	121	Medtr4g108100.1_exon_4	Medtr4g108100.1	Unknown Protein (AHRD V1)	CATGGGGAACTAGCCAAAGAACTGGTAGAAAGCTATAACATTGCAGATATCATAGAACAA[T/C]CTCAAGTTTCTGAAAGCATTTCACAGATGCCAGAAGAGGGAGCTCGATCTACTGATGATG	0	Chr4	CDC Bronco	FORWARD	0.904	1	340
PsC29213p196	Contig29213	196	T	X::X	X::X	X::X	T::1	X::X	T::1	C:100.0:1	0.25	0	1	4	Chr4	36702221	125	196	Medtr4g106970.2_exon_1	Medtr4g106970.2	Genomic DNA chromosome 5 P1 clone MQB2 (AHRD V1 ***- Q9FM11_ARATH) contains Interpro domain(s) IPR013078 Phosphoglycerate mutase	TCCTGTGACGAAAACCTCCGTGGATAACGGTTTATCCGATAGAGGGAAGAAACAGTCTGT[T/C]AGAGCAGCTTTTGATTTGAAAGAAATGGGTGCTTGTGATAATAACTGTTGGATTTGGCCT	0	Chr4	CDC Bronco	FORWARD	0.904	1	340
PsC3706p257	Contig3706	257	A	C:100.0:30	C:100.0:27	C:100.0:60	C:100.0:51	C:100.0:36	A::18	C:100.0:24	0.75	6	0	0	Gm13	27527122	184	257	exon_1_of_Glyma13g24180.1	Glyma13g24180.1	Histone superfamily protein	CCAGAAGAGCACTGAGCTTCTGATCCGCAAGCTTCCTTTCCAGCGTCTCGTTCGTGAGAT[A/C]GCTCAAGATTTCAAGACCGACCTCCGTTTCCAGAGCTCCGCCGTGTCGGCACTCCAGGAA	0	Gm13	CDC Bronco	FORWARD	0.904	1	340
PsC4713p391	Contig4713	391	C	C::1	C::1	X::X	C::5	C::2	T:100.0:1	T:100.0:2	0.285714	0	2	1	Gm07	186170	120	78	exon_9_of_Glyma07g00420.1	Glyma07g00420.1	regulatory particle triple-A ATPase 6A	TGGAATGTTTGCTTTGAGGGAGAGGAGGGTGCATGTGACACAGGAGGATTTTGAGATGGC[T/C]GTGGCCAAGGTGATGAAGAAGGAGACAGAGAAAAACATGTCATTGAGGAAGTTATGGAAG	0	Gm07	CDC Bronco	FORWARD	0.904	1	340
PsC5094p251	Contig5094	251	G	G::1	X::X	G::2	X::X	X::X	A:100.0:1	A:100.0:1	0.4	0	2	3	Chr5	17885023	120	196	Medtr5g041700.1_exon_3	Medtr5g041700.1	Expansin (Fragment) (AHRD V1 ***- A5JUM3_PYRPY) contains Interpro domain(s) IPR002963 Expansin	GATGCCAATGTCAAGAAACTGGGGACAAAATTGGCAAAGCAACAATTATCTTAATGGACA[A/G]CCCTTGTCTTTTAAGGTTACAACAAGTGATGGAAAAACCATTGTTTCAAACAATGTTGCC	0	Chr5	CDC Bronco	FORWARD	0.904	1	340
PsC5305p199	Contig5305	199	T	C:100.0:1	T::2	C:100.0:1	T::7	C:100.0:1	C:100.0:2	C:100.0:8	0.625	1	4	0	Gm07	8014659	235	199	exon_1_of_Glyma07g09580.1	Glyma07g09580.1	Late embryogenesis abundant (LEA) hydroxyproline-rich glycoprotein family	TTACCCTCACAGTGAAGGTTCGTAACAGAGACTTCTTCTCCCTTACATACGATTCCCTTG[T/C]TGTTTCCGTCGGGTACCGTGGTCGTCAGCTAGGGTTGGTTTCCTCCGTCGGCGGTGCTCG	0	Gm07	CDC Bronco	FORWARD	0.904	1	340
PsC8364p641	Contig8364	641	C	C::9	G:100.0:7	C::5	G:100.0:14	G:100.0:6	C::2	X::X	0.428571	3	0	1	Chr8	25310887	67	160	Medtr8g089310.1_exon_9	Medtr8g089310.1	Lsd1 like protein (AHRD V1 *-*- O65426_ARATH) contains Interpro domain(s) IPR005735 Zinc finger, LSD1-type	TGATTGGTTCATTCTTGTTGTATCGTGATTTAGCAAGTTGTAGACGAGCAAATGTTATTT[C/G]TTTCATTCCTTGTTATGCTTGTGATTTTGTTGATGATCTGTTGGGACCATGTATGAATAT	0	Chr8	CDC Bronco	FORWARD	0.904	1	340
PsC12247p84	Contig12247	84	T	X::X	T::2	X::X	X::X	X::X	C:100.0:1	T::3	0.25	0	1	4	Chr2	6610951	175	84	Medtr2g020060.1_exon_2	Medtr2g020060.1	UPF0497 membrane protein 11 (AHRD V1 ***- C6TBD0) contains Interpro domain(s) IPR006459 Uncharacterised protein family UPF0497, trans-membrane plant subgroup	CAAATTGTTGGTGACATTGATCACTCTACTTGATGCAATAATGGTTGCTTTGCTCTTCTC[T/C]GGCAATGGTGCTGCCTTGGCTATTGGTGTTCTTGCCAAGCATGGAAACTCACATGTGTTA	0	Chr2	CDC Bronco	FORWARD	0.905	1	340
PsC15052p124	Contig15052	124	T	T::8	T::8	T::9	T::9	C:100.0:7	T::8	C:100.0:4	0.25	2	0	0	Chr5	30951116	88	124	Medtr5g075220.1_exon_7	Medtr5g075220.1	With no lysine kinase (AHRD V1 ***- C0M0Q3_SOYBN) contains Interpro domain(s) IPR002290 Serine/threonine protein kinase	GGAAAATCGAAAACTGACACGGAACAGGTCACTGATCGATATGCGGAGCCAATTGTTACA[T/C]AGATCATTGGTTGATGAATTGAACAAAAGAAGACAATTCAAGACTGTTGGTGCTGTGGAG	0	Chr5	CDC Bronco	FORWARD	0.905	1	340
PsC17043p101	Contig17043	101	A	A::2	X::X	X::X	X::X	X::X	G:100.0:2	A::1	0.25	0	1	4	Gm08	1798970	215	101	exon_7_of_Glyma08g02610.1	Glyma08g02610.1	glycosyl hydrolase 9C2	GTAGGTTGCTGGTTCTGTTTGTTCATAGTTCTTTCTTTCATCAGCGAAGTCATCGTATGC[A/G]TCAGGTCCACCAACAATAGCACCAGTTAGTATATTGGTGTTGCTCCTTTTGCTGCTAAAC	0	Gm08	CDC Bronco	FORWARD	0.905	1	340
PsC19016p221	Contig19016	221	A	G:100.0:20	G:100.0:10	G:100.0:15	A::13	G:100.0:8	A::6	G:100.0:9	0.625	5	0	0	Chr2	29311956	68	75	Medtr2g094520.1_exon_19	Medtr2g094520.1	Homeobox leucine-zipper protein (AHRD V1 ***- Q8H962_ZINEL) contains Interpro domain(s) IPR013978 MEKHLA	GCCAGCTGGGATCTGCATGTCAACAATGGGGCGACACGCATCATACGATCAAGCTGTCGC[A/G]TGGAAAGTGCTCGCAGAAGACAACAGTGTTCACTGTTTGGCTTTCTCTTTCATGAATTGG	0	Chr2	CDC Bronco	FORWARD	0.905	1	340
PsC2952p440	Contig2952	440	T	A:100.0:2	T::1	A:100.0:2	T::1	X::X	T::4	T::1	0.285714	0	2	1	Gm08	43870392	86	351	exon_2_of_Glyma08g44130.1	Glyma08g44130.1	DEK domain-containing chromatin associated protein	AGTAAAAGATGATAAGAAAGAGGATGTGGCTGAAGAAGTAAAAGAGGATAAGAAAGATGA[A/T]GGGGTGGAAGAAGTAAAAGATGAGAAGAAAGATGATACGGTGGAAGAAGAAAAAGAAGAT	0	Gm08	CDC Bronco	FORWARD	0.905	1	340
PsC3395p104	Contig3395	104	A	A::6	G:100.0:2	X::X	G:100.0:1	X::X	G:100.0:6	X::X	0.6	1	2	3	Gm06	2380780	91	104	exon_4_of_Glyma06g03360.1	Glyma06g03360.1	ornithine carbamoyltransferase	AGGCAAGGAAGGCCGGAATCAGCAAGATTGAGATAAGTCATGATCCGAAAGAAGCTGTTA[A/G]AGGAGCTGATGTTGTGTATTCAGATGTCTGGGCCAGCATGGGGCAAAAGGAAGAAGCTGC	0	Gm06	CDC Bronco	FORWARD	0.905	1	340
PsC7005p423	Contig7005	423	C	C::24	C::11	T:100.0:39	C::29	C::15	T:100.0:32	T:100.0:5	0.375	3	0	0	Chr5	41364856	273	268	Medtr5g096890.1_exon_10	Medtr5g096890.1	Neutral ceramidase (AHRD V1 **** Q9FIL4_ARATH) contains Interpro domain(s) IPR006823 Neutral/alkaline nonlysosomal ceramidase	ACCCAAGAATTCCACCTTTAAGAGAGGCGACACAGTGTCGGTTACTTTTTGGTCTGCTTG[T/C]CCTCGAAACGACCTTATGACAGAAGGTACATTTTCTCTGGTGGAATATCTCCAAGGGAAG	0	Chr5	CDC Bronco	FORWARD	0.905	1	340
PsC9081p449	Contig9081	449	T	X::X	T::1	X::X	X::X	T::2	X::X	C:100.0:3	0.25	1	0	4	Chr1	27630285	70	449	Medtr1g095990.1_exon_1	Medtr1g095990.1	Protein SENSITIVE TO PROTON RHIZOTOXICITY 1 (AHRD V1 ***- Q9C8N5)	TTCAGAAGGCTCTTTCTCTTTTCTCATGCCGAGTTCGTTTAACTATGCTCCTAAATCTGG[T/C]GGTGAATCATGTTCTGACAATCTGTAACAGTTTATGATGGCGTTAATCTACATAATATCT	0	Chr1	CDC Bronco	FORWARD	0.905	1	340
PsC9379p172	Contig9379	172	A	G:100.0:1	A::20	A::17	G:100.0:2	A::3	G:100.0:4	X::X	0.428571	1	2	1	Gm05	35252222	81	172	exon_3_of_Glyma05g29730.2	Glyma05g29730.2		AGAGAATAAGAGACATTTTCTAGAATATGTCACCTCCGAGTTCCACAAGAACCGAAATCT[A/G]TCTGATGGTGTGGCTGTCCAACATAAAATAAAGCTTGCTCGTGATTACACTTACCTTCTT	0	Gm05	CDC Bronco	FORWARD	0.905	1	340
PsC14753p74	Contig14753	74	A	X::X	X::X	X::X	A::1	A::1	T:100.0:6	X::X	0.25	1	0	4	Gm07	1858384	115	74	exon_5_of_Glyma07g02740.1	Glyma07g02740.1	XH/XS domain-containing protein	GGACCAAGAGAATGGGAGACCTTGACCAGAAGGTTTTTCTGAATGCGTCAAAGAAAAGAT[A/T]TTCTGAGGAAGAAGCTGGGATCAAGGGTGTTGAGCTTTGCTCTATGTGGCAGGAGAATGT	0	Gm07	CDC Bronco	FORWARD	0.906	1	340
PsC16518p121	Contig16518	121	C	T:100.0:5	C::5	T:100.0:9	T:100.0:11	T:100.0:6	T:100.0:1	T:100.0:1	0.75	4	2	0	Chr2	9605122	113	121	Medtr2g028830.1_exon_3	Medtr2g028830.1	Baculoviral IAP repeat-containing protein 3 (AHRD V1 --*- O08863) contains Interpro domain(s) IPR001841 Zinc finger, RING-type	TAAGAATTGTGGGGTGAGGGAATCAATTGTGCTGTTATTACCATGCAGGCATTTGTGTCT[T/C]TGTAATGTGTGTGGGTCCAGTGTTAGGAAGTGTCCAGTTTGTGACTCTGGCATGGATGCT	0	Chr2	CDC Bronco	FORWARD	0.906	1	340
PsC22647p139	Contig22647	139	A	C:100.0:2	C:100.0:1	X::X	X::X	C:100.0:5	X::X	X::X	0.75	1	2	4	Chr5	27205993	132	139	Medtr5g066730.1_exon_4	Medtr5g066730.1	Kelch-like protein 20 (AHRD V1 *-*- Q9Y2M5) contains Interpro domain(s) IPR013089 Kelch related	AGGACTACTATCTCTTTTGTAGTGGTACCCTTGGCTTCCCACATTCTCCCTAAAAACCAA[A/C]GTAACATCGTTGCAGGCAAATGCATCGAAWGCCACGCATCCCCTACCTGCTTCCTGGAAT	0	Chr5	CDC Bronco	FORWARD	0.906	1	340
PsC28675p75	Contig28675	75	C	C::1	X::X	T:100.0:2	T:100.0:1	X::X	T:100.0:1	X::X	0.6	0	3	3	Gm19	46302434	66	75	exon_3_of_Glyma19g39710.1	Glyma19g39710.1	Amino acid dehydrogenase family protein	AAATGAAGAGAAAGTTTTGACTGAAATCAGCATTTCAAAGGATGTAGATGGCTTCCATCC[T/C]TTGAACATTGGCAAGCTTGCAATGAAAGGAAGAGACCCTCTGTTTCTTCCATGTACTCCC	0	Gm19	CDC Bronco	FORWARD	0.906	1	340
PsC9042p447	Contig9042	447	T	C:100.0:2	X::X	C:100.0:3	X::X	C:100.0:6	T::1	T::7	0.5	2	1	2	Chr7	5269641	168	447	Medtr7g021620.1_exon_1	Medtr7g021620.1	Unknown Protein (AHRD V1)	TGGTTATGGTGTGTTTTCTAGGATTGTTATTGGTGGGTTCTTGGTGGGTGTTCTTGTTAT[T/C]GTCAATTTGGTTGGGTTGTTGGTGCAGAGTGTGTTTTACTATGTTTGCAAGAGTTATCAT	0	Chr7	CDC Bronco	FORWARD	0.906	1	340
PsC10023p86	Contig10023	86	T	T::1	T::1	X::X	T::1	T::1	C:100.0:17	C:100.0:19	0.285714	2	0	1	Chr3	4556733	159	86	Medtr3g017580.1_exon_6	Medtr3g017580.1	Uridine 5'-monophosphate synthase (Fragment) (AHRD V1 **** Q42942) contains Interpro domain(s) IPR014732 Orotidine 5'-phosphate decarboxylase, subfamily 1, core	TGAAATGAGCTCTGCTGGTAACCTTGCCAAGGGAGATTATACTGCTGCTGCAGTGAAAAT[T/C]GCTGAGGAGCATTCCGACTTTGTAATTGGCTTCATCTCTGTCAACCCAGCATCATGGCCA	0	Chr3	CDC Bronco	FORWARD	0.907	1	340
PsC11417p409	Contig11417	409	C	X::X	X::X	C::1	X::X	C::2	X::X	T:100.0:2	0.25	0	1	4	Chr5	4965295	68	409	Medtr5g015180.1_exon_3	Medtr5g015180.1	BSD domain containing protein (AHRD V1 *-*- B6SVJ3_MAIZE) contains Interpro domain(s) IPR005607 BSD	ATACTCTTTTYTCTGTACTATGTGATTAACCTCTGAAGGCCGTGCTTTGTGTAAATAAAG[T/C]CAGTCTCCACTGGGCTTTGTGCTATGTATGGTTATTATTACACCGCACTTGAATATTCTA	0	Chr5	CDC Bronco	FORWARD	0.907	1	340
PsC11585p66	Contig11585	66	C	C::3	C::1	X::X	X::X	C::3	T:100.0:2	T:100.0:3	0.333333	1	1	2	Chr7	35916122	135	66	Medtr7g111770.1_exon_1	Medtr7g111770.1	Unknown Protein (AHRD V1)	GAAGAGAAAAATATTGGAAGAGGAAGAAGAAGAAAATGAAGATGAAAAAATGGAGAAGTT[T/C]TTTGCTTTGATAAAGAGCACAAGAGATCTACTATCTAAACCAAATAAAAAAGTTGATGAA	0	Chr7	CDC Bronco	FORWARD	0.907	1	340
PsC12235p355	Contig12235	355	T	X::X	X::X	T::2	X::X	X::X	G:100.0:3	T::1	0.25	1	0	4	Chr7	24932846	77	98	Medtr7g084020.1_exon_1	Medtr7g084020.1	RING finger protein 10 (AHRD V1 *-*- Q32NQ8) contains Interpro domain(s) IPR001841 Zinc finger, RING-type	GTTGAGTTGAGGGGAAAGAGAAGAGGAAGTATCTGAAAATTCCATGTTGTGAATTAGGGM[T/G]AGGGATTGGTAAAGACGAAGATGATGAAGATGCCGGTTGGGTTTGTGAGGGCAAGATGGA	0	Chr7	CDC Bronco	FORWARD	0.907	1	340
PsC14728p116	Contig14728	116	C	C::1	T:100.0:1	C::1	C::3	C::4	T:100.0:1	X::X	0.285714	0	2	1	Gm13	26134816	295	116	exon_2_of_Glyma13g22640.1	Glyma13g22640.1	Glycosyl hydrolase superfamily protein	TTTCGCAGCATCCAAAAGAACCCCCCACAAAGCATTGTCAGACCCACCCAAAACTTCATT[T/C]CCAATAGCAATTCCACGAATCCGTGTCTCGGGAAGAAACGCCTGCACGTTTTCTTTCACC	0	Gm13	CDC Bronco	FORWARD	0.907	1	340
PsC2290p141	Contig2290	141	T	X::X	X::X	T::3	X::X	X::X	T::6	C:100.0:7	0.25	1	0	4	Chr4	14815970	165	80	Medtr4g050420.1_exon_6	Medtr4g050420.1	DnaJ (AHRD V1 ***- A9QTH2_9ROSI) contains Interpro domain(s) IPR012724 Chaperone DnaJ	CGATGAGGGAATGCCGATGTACCAGAGGCCCTTTATGAAGGGCAAGCTTTACATTCACTT[T/C]ACCGTGGAATTCCCTGAGACGCTAAGTCCTGATCAGGTGAAGGGTTTGGAGGCTGTTCTT	0	Chr4	CDC Bronco	FORWARD	0.907	1	340
PsC24474p198	Contig24474	198	A	X::X	A::7	X::X	X::X	G:100.0:11	G:100.0:7	X::X	0.5	2	0	4	Chr1	1435723	97	198	Medtr1g008350.1_exon_3	Medtr1g008350.1	Protein Mpv17 (AHRD V1 **-- Q66GV0) contains Interpro domain(s) IPR007248 Mpv17/PMP22	AATCTCTCTTAATCGAGCCTTTCCTGTGGTTTTCATTTCTGAAAACAAGTGACTAGATTA[A/G]AATTTCAATTCTGGAAGTGATGGAATTGCTTTTTCACATGATATGATTTATGATTTCATC	0	Chr1	CDC Bronco	FORWARD	0.907	1	340
PsC4546p72	Contig4546	72	A	C:100.0:1	C:100.0:1	C:100.0:2	C:100.0:1	X::X	A::4	X::X	0.666667	0	4	2	Chr4	7773115	156	72	Medtr4g026320.1_exon_2	Medtr4g026320.1	Cytochrome P450 (AHRD V1 *-*- B9IFA4_POPTR) contains Interpro domain(s) IPR001128 Cytochrome P450	TGATATTAAAAATTTTCCTTATTTAAAAGCAGCGATTAAAGAAACATTAAGAATGAATCT[A/C]CCATCTCCATTGCTTGTGCAAAGAGAAGCACGTGAAAAGTGTACTTTAAGTGGATACGAA	0	Chr4	CDC Bronco	FORWARD	0.907	1	340
PsC4605p220	Contig4605	220	A	X::X	X::X	X::X	X::X	G:100.0:3	X::X	X::X	0.5	1	0	6	Chr3	41293041	101	220	Medtr3g114400.1_exon_2	Medtr3g114400.1	Subtilisin-like protease (AHRD V1 ***- O65351) contains Interpro domain(s) IPR015500 Peptidase S8, subtilisin-related	ACTACGCCATCATTGATGCTCCTAGTGGGGTGAAAGTCCAATTGATTCCAGAAAAACTCA[A/G]ATTTACAAAACATAGCAGAAAACTAAGCTACCAAGTTATTTTCTCCTCCACTTTAACTTC	0	Chr3	CDC Bronco	FORWARD	0.907	1	340
PsC5224p464	Contig5224	464	C	X::X	X::X	C::2	C::1	X::X	A:100.0:2	A:100.0:1	0.4	0	2	3	Chr2	23557602	101	464	Medtr2g076590.1_exon_1	Medtr2g076590.1	At1g78850-like protein (Fragment) (AHRD V1 *-*- C0JDA6_9BRAS) contains Interpro domain(s) IPR001480 Curculin-like (mannose-binding) lectin	ATGAAACTCACTTGCTTTACACACCCCTAAAGGCTTAGGACTACACTTATTGCTCCAACC[A/C]AAAACTCCATTCTCTAATGGACAACCAACACATTGATTATCCTCACAAAGCCCAAATTTC	0	Chr2	CDC Bronco	FORWARD	0.907	1	340
PsC634p272	Contig634	272	A	A::1	A::3	G:100.0:1	A::9	A::6	G:100.0:13	G:100.0:11	0.375	2	1	0	Gm18	20554724	250	272	exon_2_of_Glyma18g18980.1	Glyma18g18980.1	polygalacturonase 2	AAATGTCATGGTGGGTCGKGTTCAAGGGATAAACCATGGAAAAGTGACTAAATCAGTTTC[A/G]TGTCATCAGAGTTTGTTTCCTTCTTTGTTGTACTATTGTCACTCAGTTCCGAAGGTTCGG	0	Gm18	CDC Bronco	FORWARD	0.907	1	340
PsC6867p203	Contig6867	203	C	C::2	X::X	C::2	C::6	C::1	T:100.0:2	T:100.0:8	0.285714	1	1	1	Chr5	6113647	99	203	Medtr5g017450.1_exon_1	Medtr5g017450.1	Unknown Protein (AHRD V1) contains Interpro domain(s) IPR012881 Protein of unknown function DUF1685	GGATGAAGATGTTGATGAACTCAAAGCCTGCATTGAGTTAGGATTCGGATTCGAATCTTC[T/C]CCGGAAGTTGAAACCGATCGGAGACTTGTAGATACTTTACCAGCTCTTGAACTTTATCAC	0	Chr5	CDC Bronco	FORWARD	0.907	1	340
PsC8649p435	Contig8649	435	G	G::6	A:100.0:6	G::23	G::19	G::13	X::X	A:100.0:1	0.285714	1	1	1	Chr4	45034258	78	435	Medtr4g128690.1_exon_2	Medtr4g128690.1	UDP-glucose flavonoid 3-o-glucosyltransferase (AHRD V1 **** B9I672_POPTR) contains Interpro domain(s) IPR002213 UDP-glucuronosyl/UDP-glucosyltransferase	ACAAGTGAGAAAGGGAGGATTATGCGGGAGAAGATAGTGAAACTTAAAGAGTCTGCATTG[A/G]AAGCTGTTGGAGAAAATGGTAACTCTGCTAAGAATCTCAACACTTTGATACAAATTATCA	0	Chr4	CDC Bronco	FORWARD	0.907	1	340
PsC11455p308	Contig11455	308	C	X::X	C::1	T:100.0:2	X::X	X::X	C::2	X::X	0.25	0	1	4	Chr6	20566427	108	83	Medtr6g087070.1_exon_14	Medtr6g087070.1	Casein kinase I isoform delta-like (AHRD V1 **** B6U0R4_MAIZE) contains Interpro domain(s) IPR002290 Serine/threonine protein kinase	CTTCTACTTCATACTCTTTTGTAGGCATCAAGAAAGAAACTCCTTGAAGCCTTCCCCGTC[T/C]RCTGAAGCTGCAAACCATAGACATGGGCAAGGGAGCAGTAAAATTGGTCCTTCAAGTAGT	0	Chr6	CDC Bronco	FORWARD	0.908	1	340
PsC14322p98	Contig14322	98	A	X::X	A::2	X::X	X::X	A::1	X::X	G:100.0:1	0.25	0	1	4	Chr1	23225659	80	98	Medtr1g086810.1_exon_8	Medtr1g086810.1	Unknown Protein (AHRD V1) contains Interpro domain(s) IPR019020 Cytochrome c-552/DMSO reductase-like, haem-binding domain	ACAGGATGTTCAATTTACCCTTGGCGAATCAAGCAAGATGTCTGTCGCATTCTGGTATCC[A/G]GTAGACAATCAACCATGGCACGGTTCGGGACACTATTCGATTAACTGCGATTGGGTTGCA	0	Chr1	CDC Bronco	FORWARD	0.908	1	340
PsC14979p125	Contig14979	125	C	C::1	C::2	C::2	T:100.0:1	C::1	X::X	T:100.0:2	0.285714	0	2	1	Gm12	36468632	254	125	exon_2_of_Glyma12g33110.1	Glyma12g33110.1	RING membrane-anchor 1	TTCTCAAGTTTATCATCCTCATTATCATAATCATACTCATCGGAACACTTCACCAATGCT[T/C]AACACAGGTGGTTCACTGATCAATCCATTGGATACAAGTTATGGTGTCTTTGGTGAGATG	0	Gm12	CDC Bronco	FORWARD	0.908	1	340
PsC1537p142	Contig1537	142	T	X::X	C:100.0:4	C:100.0:2	C:100.0:6	C:100.0:1	T::1	T::1	0.571429	2	2	1	Chr8	4294813	192	76	Medtr8g018650.1_exon_9	Medtr8g018650.1	Lipoxygenase (AHRD V1 **** Q14ST8_PEA) contains Interpro domain(s) IPR001246 Lipoxygenase, plant	CATGGTGACTTGAAGAATGCAACATGGTGGTTTAAGATGAAAAACTCGTGCAGAGTTGAT[T/C]GAAGCCTGCACCATCCTCATATGGATAGCTTCAGCACTTCATGCCGCTGTTAACTTTGGA	0	Chr8	CDC Bronco	FORWARD	0.908	1	340
PsC18065p76	Contig18065	76	A	G:100.0:3	G:100.0:5	G:100.0:3	G:100.0:8	G:100.0:1	X::X	A::2	0.714286	4	1	1	Chr4	36155632	124	76	Medtr4g104190.1_exon_8	Medtr4g104190.1	Cysteine proteinase 4 (Fragment) (AHRD V1 *--- P32957) contains Interpro domain(s) IPR013128 Peptidase C1A, papain	AAATAAAGACACAAAAACTGGTTTCATTATCTGAGCAAGAGCTTGTGGATTGTGACACTG[A/G]AGAAAATGAAGGATGCAATGGTGGGTTAATGGAATATGCATTTGAGTTCATTAAACAAAA	0	Chr4	CDC Bronco	FORWARD	0.908	1	340
PsC2404p85	Contig2404	85	T	X::X	T::3	X::X	X::X	X::X	T::3	C:100.0:2	0.25	0	1	4	Gm08	45820686	74	85	exon_3_of_Glyma08g46830.2	Glyma08g46830.2	Serinc-domain containing serine and sphingolipid biosynthesis protein	GAATGAGTTCATCAGCTTTTATGAAACAATATCAAAGTTTGGCTCCGGTTTGTTTCTTCT[T/C]GTTCAAGTTGTGCTCTTGTTGGATTTTGTTCACGGATGGAATGACAAATGGGTTGGATTT	0	Gm08	CDC Bronco	FORWARD	0.908	1	340
PsC28247p431	Contig28247	431	T	X::X	T::2	C:100.0:2	T::1	X::X	X::X	X::X	0.25	0	1	4	Chr4	33137649	68	138	Medtr4g096700.1_exon_5	Medtr4g096700.1	DNA replication licensing factor MCM3 homolog (AHRD V1 ***- Q9FL33) contains Interpro domain(s) IPR008046 MCM protein 3	AGTTCCTGAAAATTCTGCGCCTGGTCAGCTCCCAAGAACAGTGGATGTCATAGCAGAGGA[T/C]GACCTTGTTGATTCTTGCAAGCCTGGAGATCGTGTGGCTATTGTTGGGATATATAAGGCT	0	Chr4	CDC Bronco	FORWARD	0.908	1	340
PsC5453p210	Contig5453	210	G	G::28	G::38	T:100.0:34	G::51	G::52	T:100.0:34	G::27	0.25	2	0	0	Gm09	26557788	129	210	exon_14_of_Glyma09g21570.1	Glyma09g21570.1	ENTH/ANTH/VHS superfamily protein	GGCAGCAATGCAACAGCAAGCAAATCCATTTGGTCCCTATCAACAGTTTCCGCCTCAGCA[T/G]CAGCAGCAGCATATGTTAATGGACCCAGCAAATCCCTTTGCTGATTCAGGATTTGGGGCT	0	Gm09	CDC Bronco	FORWARD	0.908	1	340
PsC5903p63	Contig5903	63	G	X::X	X::X	C:100.0:6	X::X	X::X	X::X	X::X	0.5	1	0	6	Chr2	10041623	347	63	Medtr2g029830.1_exon_4	Medtr2g029830.1	Peroxidase (AHRD V1 ***- Q40365_MEDSA) contains Interpro domain(s) IPR000823 Plant peroxidase	TCTCAACACAACGTACTTAACACAATTGCGCACGATATGTCCCAACGGTGGACCTGGCAC[C/G]AACCTTACCAATTTTGATCCAACGACTCCTGATAAATTCGACAAAAACTATTACTCGAAT	0	Chr2	CDC Bronco	FORWARD	0.908	1	340
PsC8781p222	Contig8781	222	C	X::X	C::1	X::X	X::X	C::1	T:100.0:1	X::X	0.25	0	1	4	Gm11	33015162	65	168	exon_2_of_Glyma11g31660.2	Glyma11g31660.2		GCGTAATAAAGAACAGGATTACTGGCTTGTCGTTGAGCCTAAATTCTTGGATAGTTTCCC[T/C]GACTTTAAGAAGAGATTGGGGAGACCTGCTGTTGCTCTTGTGTCGACCAATGGTCCATGG	0	Gm11	CDC Bronco	FORWARD	0.908	1	340
PsC9109p109	Contig9109	109	C	C::2	C::1	X::X	X::X	X::X	T:100.0:1	T:100.0:1	0.4	0	2	3	Gm10	16566712	238	109	exon_4_of_Glyma10g14340.1	Glyma10g14340.1	alpha/beta-Hydrolases superfamily protein	GGTGAAGCAACAAGGTGAACATGAATCTATATGCCGTGACACCATGGTTGGTTTTGGAGC[T/C]TGGGATTTTGATCCACTTGATCTTGATAACCCTTTCCCAGATAATACAACCCAAGTTCAT	0	Gm10	CDC Bronco	FORWARD	0.908	1	340
PsC21317p247	Contig21317	247	C	C::1	X::X	X::X	X::X	T:100.0:1	T:100.0:1	T:100.0:4	0.6	1	2	3	Chr8	24337002	149	247	Medtr8g087420.1_exon_5	Medtr8g087420.1	Receptor-like protein kinase (Fragment) (AHRD V1 *-*- Q9AUB7_SOLTU) contains Interpro domain(s) IPR002290 Serine/threonine protein kinase	GACAATATTRGTTACCTTGATCTTGCTCTTGGATGGATTTCTTACTGGCTTCCCTGTTTG[T/C]GAGGAGTTGGGTCTATGCAGATAATAGAGCCATTGAAATGTCCAGCCATCACTGCATGGA	0	Chr8	CDC Bronco	FORWARD	0.909	1	340
PsC24631p193	Contig24631	193	G	X::X	X::X	X::X	X::X	G::2	T:100.0:4	T:100.0:4	0.5	2	0	4	Chr5	1245952	98	193	Medtr5g007720.1_exon_5	Medtr5g007720.1	Chalcone synthase (AHRD V1 *-*- Q9ZRV7_CICAR) contains Interpro domain(s) IPR001099 Chalcone/stilbene synthase, N-terminal	CATCTTAGACGAGATGAGAAAGAAATCGGCTCAACAAGGACTTAAGACCACCGGAGAAGG[T/G]CTTGAATGGGGTGTATTGTTTGGTTTTGGGCCCGGACTTACCATCGAAACTGTTGTTTTA	0	Chr5	CDC Bronco	FORWARD	0.909	1	340
PsC5898p271	Contig5898	271	T	X::X	X::X	C:100.0:1	X::X	X::X	T::1	T::2	0.25	0	1	4	Chr3	41951622	151	271	Medtr3g116320.1_exon_3	Medtr3g116320.1	BURP domain-containing protein 3 (AHRD V1 *-*- Q942D4) contains Interpro domain(s) IPR004873 BURP	TCAAAGTTCTTCTAAAGGGTGAATATGGAGACATAATGGATAGCTTTGGGAATTTGCCAC[T/C]TAGACACATCTGCCATGAATCCTAACCATTTTATATTTGACCTACTTGGAATGAAGCCTG	0	Chr3	CDC Bronco	FORWARD	0.909	1	340
PsC7848p95	Contig7848	95	A	G:100.0:13	G:100.0:9	G:100.0:12	G:100.0:32	G:100.0:7	A::9	A::13	0.625	5	0	0	Chr7	28462596	197	95	Medtr7g090710.1_exon_12	Medtr7g090710.1	Serine/threonine-protein kinase rio1 (AHRD V1 ***- Q54VD8) contains Interpro domain(s) IPR017407 Serine/threonine-protein kinase Rio1 IPR018935 RIO kinase, conserved site	CAATTCTGAAGAGATTTCATCTTCTGAAAGTGATTCAGATACTCCTTTGGAGAAGAAAGC[A/G]GCTAGAAAAGAAGCTAGGAAAGAAAATAAAAAGAAGGTGAAAGAGGAGAAAAGAGAAGCA	0	Chr7	CDC Bronco	FORWARD	0.909	1	340
PsC7922p456	Contig7922	456	C	C::5	T:100.0:1	C::2	T:100.0:1	C::1	C::1	C::8	0.25	0	2	0	Gm14	28770734	149	138	exon_3_of_Glyma14g24090.1	Glyma14g24090.1	PDI-like 1-1	GTTCTTCAAGTATTCRACAATACCATCAGCTTCGCGGGGACCTTTGTATTCTTGAATGTT[T/C]TTTCCACCATTCCTCAAAATCTTAATTGTTGGGAATCCCTTAACKTCATATTCAGACGCA	0	Gm14	CDC Bronco	FORWARD	0.909	1	340
PsC8356p253	Contig8356	253	C	T:100.0:4	T:100.0:6	T:100.0:6	T:100.0:12	T:100.0:8	C::11	C::13	0.625	5	0	0	Chr5	35900315	143	168	Medtr5g085380.1_exon_4	Medtr5g085380.1	Vacuolar protein sorting 29 (AHRD V1 ***- B6SUM0_MAIZE) contains Interpro domain(s) IPR000979 Uncharacterised protein family UPF0025	GGGTGGTGTGGTTATAAATCCAGGTTCTGCATCAGGTGCCTACAGCAGCATCACCTATGA[T/C]GTGAACCCAAGTTTTGTGCTAATGGACATCGACGCTCTGCGTGTCGTGGTCTATGTATAT	0	Chr5	CDC Bronco	FORWARD	0.909	1	340
PsC11838p96	Contig11838	96	T	X::X	T::1	X::X	X::X	T::3	X::X	G:100.0:1	0.25	0	1	4	Gm06	9465597	276	96	exon_6_of_Glyma06g12270.1	Glyma06g12270.1	amino acid permease 3	CAATCCCGGGTTTAGATATGTATAAACTCAACCTTTTCAAATTGGTTTGGAGGACAGTTT[T/G]TGTAATATTAACAACTTTGGTCTCAATGCTTCTTCCATTCTTCAATGATATTGTTGGACT	0	Gm06	CDC Bronco	FORWARD	0.91	1	340
PsC1249p216	Contig1249	216	T	T::1	X::X	X::X	X::X	X::X	T::1	G:100.0:3	0.25	1	0	4	Chr4	6021451	92	216	Medtr4g021720.2_exon_2	Medtr4g021720.2	Metallothionein-like protein 1 (AHRD V1 *-*- P43399) contains Interpro domain(s) IPR000347 Plant metallothionein, family 15	CGAAACCGTGATTCTTGGCGTCGGTCCGGCSAAGATCCAGTTTGAAGGTGCTGAAATGAG[T/G]GCTGCTTCTGAGGATGGTGGCTGCAAGTGTGGTGATAACTGCACTTGTGACCCTTGCAAC	0	Chr4	CDC Bronco	FORWARD	0.91	1	340
PsC18075p279	Contig18075	279	T	A:100.0:1	X::X	X::X	X::X	T::1	X::X	X::X	0.333333	0	1	5	Chr3	43177241	80	279	Medtr3g118430.1_exon_3	Medtr3g118430.1	Unknown Protein (AHRD V1) contains Interpro domain(s) IPR016040 NAD(P)-binding domain	CAATGGTAAACTTCTTACTTTTGCCGGTCCTCGTGCATGGACAACCCAAGAGGTGATAAC[A/T]TTGTGTGAGAGGCTTGCTGGTCAAGATGCTAATGTAACTACAGTTCCTGTCTCTGTTTTA	0	Chr3	CDC Bronco	FORWARD	0.91	1	340
PsC22031p423	Contig22031	423	C	C::5	X::X	C::5	C::3	C::2	T:100.0:9	T:100.0:5	0.285714	2	0	1	Chr1	21955836	73	160	Medtr1g084000.1_exon_3	Medtr1g084000.1	Unknown Protein (AHRD V1)	TTGCCGATTGAGTGGCCAGGAACCTCCTTTATTTCCGCTTCTAAATGGAGAACCCCAACC[T/C]GAAAAGGAGGCTGACAGCAGAAAAGAAAAAGGTAAAGGAAAGCAGAAAGAAAACGAAAAT	0	Chr1	CDC Bronco	FORWARD	0.91	1	340
PsC22478p193	Contig22478	193	C	G:100.0:5	G:100.0:4	C::9	C::3	C::2	C::2	C::2	0.25	2	0	0	Chr8	31929868	69	193	Medtr8g106690.1_exon_4	Medtr8g106690.1	Unknown Protein (AHRD V1)	ATTGTATGTACTATAAACTAACAGTGCACAAGTACAAAAAAAATGACTCACCTGAATGAA[C/G]TTCAACTGCTTCAAATTATCTACATCAATTTTTCTTTCTAATAAGTCAGAAACTCAGAAA	0	Chr8	CDC Bronco	FORWARD	0.91	1	340
PsC2859p81	Contig2859	81	T	X::X	X::X	T::1	T::1	X::X	X::X	C:100.0:6	0.25	1	0	4	Chr3	40047462	450	81	Medtr3g110720.1_exon_5	Medtr3g110720.1	Tubulin alpha-7 chain (AHRD V1 ***- B9IJV8_POPTR) contains Interpro domain(s) IPR002452 Alpha tubulin	TCTGCTGAGAAAGCTTATCATGAGCTAGCTCTCTGTTGCTGAGATCACCAACAGTGCTTT[T/C]GAACCTTCTTCCATGATGGCGAAGTGCGACCCTCGTCACGGGAAATACATGGCTTGTTGT	0	Chr3	CDC Bronco	FORWARD	0.91	1	340
PsC3585p445	Contig3585	445	A	A::10	A::4	T:100.0:13	T:100.0:12	T:100.0:6	A::8	A::14	0.375	3	0	0	Chr8	32105154	160	214	Medtr8g107010.1_exon_3	Medtr8g107010.1	Unknown Protein (AHRD V1) contains Interpro domain(s) IPR001179 Peptidyl-prolyl cis-trans isomerase, FKBP-type	GCCATATAGTAAAGGAGTGTGTGAAGGGATAGAATATGTGCTGAAAAGTATGAAGGCAGG[A/T]GGGAAGAGGAAGGTGATTGTGCCACCTGAATTAGGATTCAGAGAGAATGGTGCTGATTTA	0	Chr8	CDC Bronco	FORWARD	0.91	1	340
PsC8294p190	Contig8294	190	G	X::X	G::5	G::1	A:100.0:2	G::1	X::X	A:100.0:4	0.333333	1	1	2	Chr8	26103299	204	123	Medtr8g092190.1_exon_6	Medtr8g092190.1	Uncharacterized membrane protein At1g06890 (AHRD V1 ***- Q8RXL8) contains Interpro domain(s) IPR004853 Protein of unknown function DUF250	CGGAAGGTTCACAGCAGTATCATTCCAAGTCCTTGGCCATATGAAGACTATTCTTGTCCT[A/G]ACATTAGGATTCATTCTATTTGGAAAAGAAGGTCTCAATCTACAAGTAATAGTAGGCATG	0	Chr8	CDC Bronco	FORWARD	0.91	1	340
PsC8812p361	Contig8812	361	T	X::X	T::13	X::X	X::X	X::X	C:100.0:3	T::4	0.25	1	0	4	Chr3	37789319	61	108	Medtr3g106570.1_exon_7	Medtr3g106570.1	Unknown Protein (AHRD V1) contains Interpro domain(s) IPR019008 Protein of unknown function DUF2012	GTTCCATCTCTAGCAAACTTGTTACCTGGTGCCGCACGAAGCTAGTTGTACTAGTAATGG[T/C]GAGAACCAGTGGGCAATTTAGTTTTTCTGAGCAGAAGCTAAAGATGTATTACGTACCATG	0	Chr3	CDC Bronco	FORWARD	0.91	1	340
PsC10525p270	Contig10525	270	T	X::X	X::X	T::2	X::X	X::X	C:100.0:2	X::X	0.333333	0	1	5	Chr5	31106221	206	270	Medtr5g075490.1_exon_4	Medtr5g075490.1	Viral A-type inclusion protein repeat containing protein expressed (AHRD V1 *-*- Q10RF6_ORYSJ) contains Interpro domain(s) IPR011684 KIP1-like	AAGCATTTCCACCAGGTCCCAGAAAGAAATCAAACCCAGCAGCTCGGTTGCTAGATTTAG[T/C]ATGACCAACATTTGGAGAGGGCAGAGTCGAAGACGGTTCAGAGCCGGTGTCTGAAAAGCC	0	Chr5	CDC Bronco	FORWARD	0.911	1	340
PsC12032p118	Contig12032	118	T	X::X	T::5	T::4	T::3	T::3	C:100.0:1	C:100.0:2	0.285714	0	2	1	Chr2	33426006	60	72	Medtr2g103130.2_exon_2	Medtr2g103130.2	Monothiol glutaredoxin-S15 (AHRD V1 ***- Q8LBK6) contains Interpro domain(s) IPR014434 Monothiol glutaredoxin	CTGTTATTATGGAATGAAATACTCAACCAAGGTGTCTAATGATCCCGACACACACGACGA[T/C]TTCAAGCCAGCTAATAAGCTTGAGAATTCTGGCACTTCTTTGTCAAACATCATTGAGCAG	0	Chr2	CDC Bronco	FORWARD	0.911	1	340
PsC12950p162	Contig12950	162	T	T::4	X::X	T::1	T::7	T::3	C:100.0:3	C:100.0:4	0.285714	2	0	1	Chr1	27065286	272	126	Medtr1g095000.1_exon_2	Medtr1g095000.1	Unknown Protein (AHRD V1) contains Interpro domain(s) IPR000182 GCN5-related N-acetyltransferase	GAGGCGAGATTAGAGGACTGTTGGGAAGTGGCGGAAGACTCATTGCAGTTCTTTCTTTCC[T/C]GAATATTCATTTCCATTAGATTTCGTGTTGAGGATGGATAGATTGGTGGCTATGTTAGCA	0	Chr1	CDC Bronco	FORWARD	0.911	1	340
PsC13259p101	Contig13259	101	T	C:100.0:1	X::X	T::2	X::X	T::1	X::X	X::X	0.25	0	1	4	Chr2	23242140	140	101	Medtr2g075870.1_exon_9	Medtr2g075870.1	Eukaryotic translation initiation factor 2 subunit 3 (AHRD V1 **** Q24208) contains Interpro domain(s) IPR000795 Protein synthesis factor, GTP-binding	GTCAACGGGCGCCAGAGTAATTGCTGTGAAGAATGACTTGGCAAAATTGCAACTTACATC[T/C]CCTGTGTGCACTAGCAAGGGTGAAAAGATTGCACTCAGTCGACGTGTTGAGAAGCATTGG	0	Chr2	CDC Bronco	FORWARD	0.911	1	340
PsC19553p118	Contig19553	118	G	X::X	X::X	C:100.0:3	C:100.0:2	G::2	C:100.0:1	C:100.0:1	0.666667	1	3	2	Gm08	45518025	99	118	exon_2_of_Glyma08g46400.1	Glyma08g46400.1	RPM1 interacting protein 4	TGCTGGCTCGGAGTATAGTGTCGAACGTTCACCTCTTCATCGCCAGGCTAAAACCCCAGG[C/G]AGAGATAGTCCTTCTTGGGAAGGAAAGAACTCGTATGAGAGCAGTCATGGTACACCAGGA	0	Gm08	CDC Bronco	FORWARD	0.911	1	340
PsC22609p103	Contig22609	103	T	G:100.0:8	T::6	G:100.0:27	T::18	T::1	G:100.0:17	T::9	0.375	3	0	0	Gm08	44675414	80	103	exon_2_of_Glyma08g45240.1	Glyma08g45240.1	Tetratricopeptide repeat (TPR)-like superfamily protein	TAGGATTGAATCTGATGATTATGCTGAGTATTTGAGAACAGAACTTGTTTATCAAACCGC[T/G]TTATCTCAAGAACCAAACAATGCTCTCTTACTCGCAAATTATGCTCAGTTTCTTTACATC	0	Gm08	CDC Bronco	FORWARD	0.911	1	340
PsC22745p112	Contig22745	112	A	X::X	X::X	X::X	X::X	X::X	C:50.0:2	X::X	0.25	0	1	6	Chr2	22165115	87	112	Medtr2g069440.1_exon_11	Medtr2g069440.1	Eukaryotic translation initiation factor 2 subunit 3 (AHRD V1 **** Q24208) contains Interpro domain(s) IPR000795 Protein synthesis factor, GTP-binding	GCCAGAGTGGTTGCTGTGAAGAATGACTTGGCGAAATTGCAACTTACTTCCCCTGTGTGC[A/C]CCAGCAAGGGTGAGAAGATTGCTCTAAGTAGACGTGTCGAGAAGCATTGGCGTCTTATCG	0	Chr2	CDC Bronco	FORWARD	0.911	1	340
PsC27421p358	Contig27421	358	A	A::2	A::1	X::X	A::3	A::2	T:100.0:5	T:100.0:1	0.285714	1	1	1	Chr7	19812873	69	358	Medtr7g074170.1_exon_2	Medtr7g074170.1	E3 ubiquitin-protein ligase CG7694 (AHRD V1 *--- Q9VE61) contains Interpro domain(s) IPR001841 Zinc finger, RING-type	AATAGAAGGTAGTAGGGGAAGATGGCTGTTTCTTGCCGCAGCTCCGATTGTTAGTCTAGT[A/T]GGCATGGTTATTGTACTGTGGCTAGGTAGAAACTCTCGGAGTGAAGGGACTAGGCATTCG	0	Chr7	CDC Bronco	FORWARD	0.911	1	340
PsC487p422	Contig487	422	G	X::X	C:100.0:1	C:100.0:5	C:100.0:4	X::X	X::X	X::X	0.75	2	1	4	Chr1	4670413	108	422	Medtr1g016230.1_exon_1	Medtr1g016230.1	Glycine dehydrogenase P protein (AHRD V1 **** Q6RS61_ORYSI) contains Interpro domain(s) IPR003437 Glycine cleavage system P-protein	GAAACCAACCGATTCAGCCATTTTCGTTTGTTCATCCGGTGTTGCTGAGTTATGGCGTCT[C/G]GGAAATGTGTCACTCGGTTTCAACGCTTCAACGGAGATGGATCGAGATTGTGATGGATAA	0	Chr1	CDC Bronco	FORWARD	0.911	1	340
PsC4940p155	Contig4940	155	C	C::4	X::X	T:100.0:2	T:100.0:6	X::X	C::2	X::X	0.4	1	1	3	Gm19	6992192	162	105	exon_11_of_Glyma19g06180.1	Glyma19g06180.1	Regulator of chromosome condensation (RCC1) family protein	CACTACCGGTCAACCAGTGGAGGTGCCTATAGACATCCCTCCTCCACAGAATCTCAGTGA[T/C]GGTGAAGCCGAGGGAACTTGGATAGCCAAAATCGTCGCATGTGGCGGCCGCCATACTTTG	0	Gm19	CDC Bronco	FORWARD	0.911	1	340
PsC7627p166	Contig7627	166	T	C:100.0:3	T::20	T::13	C:100.0:2	T::4	T::8	X::X	0.285714	1	1	1	Gm05	41556052	90	166	exon_1_of_Glyma05g38150.1	Glyma05g38150.1	Protein of unknown function (DUF 3339)	TCTGCTGTTTCAAATACCAGGAAGAGGAAGRATAATAGAGTTCGGGAACATGCAAACAAG[T/C]GGTGCTTCCATTCTTGTTCACGGCATCATTTACTTTGGACTCATCACTATCTTACTCATT	0	Gm05	CDC Bronco	FORWARD	0.911	1	340
PsC8795p151	Contig8795	151	A	C:100.0:2	C:100.0:1	C:100.0:6	X::X	A::1	X::X	C:100.0:1	0.666667	1	3	2	Chr4	20394348	77	151	Medtr4g064670.1_exon_2	Medtr4g064670.1	Pumilio homolog 2 (AHRD V1 *-*- Q8TB72) contains Interpro domain(s) IPR012940 Nucleic acid binding NABP	CAAAGGAGGCGGAAGTCTAGGATTCAAATTCACATTGGAATAATAATACGAAAGATAAGC[A/C]GGATCCGACCTAAGCTCTTCCTCAGAAACAACTCCATTCACATCTTTGGTCCCAGGAAAA	0	Chr4	CDC Bronco	FORWARD	0.911	1	340
PsC9680p423	Contig9680	423	A	A::1	A::3	A::9	A::4	X::X	G:100.0:1	G:100.0:1	0.285714	0	2	1	Chr4	29439576	124	136	Medtr4g085910.1_exon_4	Medtr4g085910.1	ABSCISIC ACID-INSENSITIVE 5-like protein 5 (AHRD V1 ***- Q9M7Q4) contains Interpro domain(s) IPR011616 bZIP transcription factor, bZIP-1	CTTACAGATCCATGGTAGATTTTAAAGCTTGTAGGAATGAAGGCATTGTTATGTCATAAG[A/G]AGAGGAGTTATGCATGTAAGGTGTGAAGTAATTACAGTTTAACAGTAGACAGGATGGTAG	0	Chr4	CDC Bronco	FORWARD	0.911	1	340
PsC13780p231	Contig13780	231	A	A::10	T:100.0:4	T:100.0:12	T:100.0:9	T:100.0:7	A::8	A::3	0.5	4	0	0	Gm20	38836795	142	94	exon_5_of_Glyma20g30110.1	Glyma20g30110.1	Alpha-L RNA-binding motif/Ribosomal protein S4 family protein	ATTTGCGGAGCATTTGAAAGAAGCTGTAACGTATATTGAGCAGGGGCATGTTCGGGTTGG[A/T]CCAGATACAATTACAGACCCAGCTTTCCTTGTAACTAGAAACCAGGAAGACTTCATTACA	0	Gm20	CDC Bronco	FORWARD	0.912	1	340
PsC16843p70	Contig16843	70	T	T::3	C:100.0:1	T::3	C:100.0:2	T::4	T::1	X::X	0.285714	0	2	1	Chr8	28852685	142	70	Medtr8g099820.1_exon_1	Medtr8g099820.1	Protein bicaudal C homolog 1 (AHRD V1 *-*- Q9H694) contains Interpro domain(s) IPR001660 Sterile alpha motif SAM	TTGTGGCGAAGATGGTGTTAGAATTTGGCTTAATGGATTAGGTTTAGGTCGTTATGCACC[T/C]GTTTTTCAAATTCATGAGGTTGATGATGAAGTTTTGCCTTTGTTAACTCTTGAGGATCTT	0	Chr8	CDC Bronco	FORWARD	0.912	1	340
PsC17189p228	Contig17189	228	G	X::X	X::X	X::X	A:100.0:3	X::X	X::X	X::X	0.5	1	0	6	Chr4	38515704	223	228	Medtr4g112980.1_exon_1	Medtr4g112980.1	ABC transporter G family member 32 (AHRD V1 ***- O81016)	GAATTACGAATCAAATCGGCTTCTCATACGGTGGAAGAATCTCTCAGGATCATTATCAAC[A/G]AAATCAACAAGCCTTTCCAAAATAAGCTTCTGCTCCGGCGTCTGTAGTTCACTCACGTCG	0	Chr4	CDC Bronco	FORWARD	0.912	1	340
PsC1993p347	Contig1993	347	G	C:100.0:165	C:100.0:82	C:100.0:125	C:100.0:131	C:100.0:72	G::131	G::122	0.625	5	0	0	Gm12	26923938	62	347	exon_2_of_Glyma12g24190.1	Glyma12g24190.1	Aldolase superfamily protein	GAAGTCTCTTTTGGTCCGTGCCAAAGCTAACTCCTTGGCTCAGCTGGGAAGATACTCGGC[C/G]GAAGGTGAAAATGAAGAAGCCAAGGCGGGAATGTTCGTCAAGGGCTATACCTACTAGAAG	0	Gm12	CDC Bronco	FORWARD	0.912	1	340
PsC7035p94	Contig7035	94	A	X::X	A::2	A::1	A::3	G:100.0:1	G:100.0:3	G:100.0:1	0.428571	1	2	1	Gm18	45957532	124	94	exon_1_of_Glyma18g38450.1	Glyma18g38450.1		CTGTTACCCCTTCTTTCCAAGTTGCCATCAAAATCGACCGACCCATCATCAATTTCCTTC[A/G]GTAAATTCTCTTTTGAAGTTAAAAAATCAAACTTTCCTCTCTAAATCTCAATTCAAGCTC	0	Gm18	CDC Bronco	FORWARD	0.912	1	340
PsC9371p165	Contig9371	165	G	A:100.0:9	A:100.0:10	A:100.0:5	A:100.0:17	A:100.0:17	G::3	G::4	0.625	5	0	0	Chr6	12485425	80	165	Medtr6g060230.1_exon_4	Medtr6g060230.1	Receptor-like protein kinase (AHRD V1 ***- Q8LEI6_ARATH) contains Interpro domain(s) IPR002290 Serine/threonine protein kinase	ATACGAGGCGGCTAAACTRGCAAAAATGGCTTTGCTTTGCTCCCATGACTCTCCCTTTGA[A/G]AGGCCAACTATGGAAGCTATTGTTCAAGAACTTGCCAATTGTAGCAGTTGTCTTTGATTT	0	Chr6	CDC Bronco	FORWARD	0.912	1	340
PsC12243p278	Contig12243	278	G	X::X	X::X	X::X	X::X	X::X	A:100.0:2	X::X	0.5	0	1	6	Chr5	8708215	133	173	Medtr5g022670.1_exon_4	Medtr5g022670.1	Unknown Protein (AHRD V1) contains Interpro domain(s) IPR006461 Protein of unknown function Cys-rich	TGCTGAAGAAAACTCTTTCCTGTTCATACCCCAATTGTTCTTTCACTGAAGCGATTAAAA[A/G]AGAAAAGGAAAAGCTTAACCTAGAGCTACAAAGGTCACAAGCAAATTTGGATATGAATCA	0	Chr5	CDC Bronco	FORWARD	0.913	1	340
PsC18747p100	Contig18747	100	T	X::X	X::X	T::2	T::1	X::X	A:100.0:1	X::X	0.25	0	1	4	Chr3	31437733	64	100	Medtr3g092000.1_exon_1	Medtr3g092000.1	F-box family protein (AHRD V1 ***- B9HR11_POPTR) contains Interpro domain(s) IPR005174 Protein of unknown function DUF295	TTCATTTTCTGCTTCTGCTAAGGATTTGTGTGTGGCCAATGGGAATTGCATCATCTACAC[A/T]GATGATGCCTTCCATGATCTTAATGACACTGAGTGTGGGCTGAGTGTTTTTCACTTGGAT	0	Chr3	CDC Bronco	FORWARD	0.913	1	340
PsC21418p280	Contig21418	280	T	X::X	X::X	X::X	X::X	T::1	C:100.0:3	X::X	0.333333	1	0	5	Chr8	26932781	62	280	Medtr8g093680.1_exon_2	Medtr8g093680.1	30S ribosomal protein S5 (AHRD V1 *-*- Q493J1) contains Interpro domain(s) IPR000851 Ribosomal protein S5	TTATGATCCAGATAACCCTGCCAATTACGGTCTCATTCAACATGAACAGGTGGGGCCTAA[T/C]GTGGATACCTTGCAACAATCTGGATTTGAAAAGGAGAATAAACCTGCACAAGGAGAGGAA	0	Chr8	CDC Bronco	FORWARD	0.913	1	340
PsC2525p191	Contig2525	191	C	X::X	X::X	C::1	X::X	X::X	A:100.0:7	C::1	0.25	1	0	4	Chr4	18345309	141	191	Medtr4g059720.1_exon_1	Medtr4g059720.1	Fasciclin-like arabinogalactan protein 12 (AHRD V1 *-*- Q8LEE9) contains Interpro domain(s) IPR000782 FAS1 domain	TGATCCGTATAGGTTGGCGCTGAATGTAACAAGTTCAGGAAACCAAGTGAATATAACAAC[A/C]GGTATTGTTAATGTCACAGTTGGTGGAACTGTTTACACCGATCACCAGCTCGCGGTCTAC	0	Chr4	CDC Bronco	FORWARD	0.913	1	340
PsC4431p136	Contig4431	136	C	C::5	C::1	X::X	X::X	X::X	T:100.0:2	X::X	0.25	0	1	4	Chr2	12074851	111	136	Medtr2g034640.1_exon_5	Medtr2g034640.1	GTP-binding protein SAR1A (AHRD V1 ***- B6TG58_MAIZE) contains Interpro domain(s) IPR006687 GTP-binding protein SAR1	TCATCTGGGCTTAACCAATTTCACCACCGGTAAAGGAAAGGTGAATCTTATAGACTCCAA[T/C]GTTCGACCTCTTGAAGTATTCATGTGCAGCATTGTCCGCAAGATGGGATATGGCGATGGG	0	Chr2	CDC Bronco	FORWARD	0.913	1	340
PsC6804p417	Contig6804	417	T	X::X	G:100.0:1	T::2	T::3	X::X	X::X	G:100.0:1	0.4	0	2	3	Gm04	7592069	183	417	exon_2_of_Glyma04g09380.1	Glyma04g09380.1	Leucine-rich receptor-like protein kinase family protein	TACAAAGAACTGCAGTTCTCAAAACCTTACAACCTTCCTCTTTATACATCTCCGGAATTC[T/G]CGAATCCACCACACTCATAAACTTTTCCTTGCTCCTTGTCTTCCCATGAACCCAACTAAC	0	Gm04	CDC Bronco	FORWARD	0.913	1	340
PsC11401p159	Contig11401	159	T	C:100.0:16	T::4	T::14	T::4	T::13	C:100.0:9	C:100.0:7	0.375	3	0	0	Chr5	1873723	177	159	Medtr5g009120.1_exon_2	Medtr5g009120.1	Phosphatidylinositol 4-kinase type 2-beta (AHRD V1 *-** Q28G26) contains Interpro domain(s) IPR000403 Phosphatidylinositol 3- and 4-kinase, catalytic	AAGGACACTCCGCCTCTCCACAATGTTATTGAAGAAAGGGGTTGAGAGAGGTCTCACTCC[T/C]TATGCCATTGGAAACGTCATGTGTAGGGAAAATTTGAACAARAAATCAGTAATTGAGGAG	0	Chr5	CDC Bronco	FORWARD	0.914	1	340
PsC14155p82	Contig14155	82	C	X::X	X::X	X::X	X::X	C::1	X::X	T:100.0:2	0.333333	0	1	5	Gm19	22208703	66	82	exon_11_of_Glyma19g18330.3	Glyma19g18330.3	sulfite oxidase	GAGTATTAGTGGATATGCAGCATCAGGTGGTGGCAGAGGCATTGAAAGAGTGGATGTGTC[T/C]GTTGATGGAGGGAAAACTTGGATGGAAGCGTCGAGGTTTCAAAAAAGTGACATTCCTTAC	0	Gm19	CDC Bronco	FORWARD	0.914	1	340
PsC16055p246	Contig16055	246	A	A::1	A::6	X::X	A::4	A::1	G:100.0:2	G:100.0:1	0.285714	0	2	1	Gm09	41678676	247	246	exon_3_of_Glyma09g35760.1	Glyma09g35760.1	phosphate starvation-induced gene 3	CGGTCCTTACGCTCTTATAACAACAGCAGTTTCGGCTGACCTGGGAACACACAAGTCACT[A/G]AAGGGAAATTCACGAGCTCTAGCAACCGTCACGGCTATTATCGATGGAACTGGTTCAATA	0	Gm09	CDC Bronco	FORWARD	0.914	1	340
PsC17259p147	Contig17259	147	C	C::1	X::X	X::X	C::1	X::X	T:100.0:1	X::X	0.25	0	1	4	Gm08	8422843	99	147	exon_2_of_Glyma08g11560.1	Glyma08g11560.1	HXXXD-type acyl-transferase family protein	ATTGTTCTATTGTTGACACARATTTAAAAACTTTGGCTAGGTTACTTGTGGAACAAGGTA[T/C]TGATGAGAGAAAACAAATTGAGGAGATAGTTGAAACAAATGAAGGTGTGGCTGATTTTTT	0	Gm08	CDC Bronco	FORWARD	0.914	1	340
PsC27644p242	Contig27644	242	G	C:100.0:4	C:100.0:1	C:100.0:2	C:100.0:4	C:100.0:2	C:100.0:3	G::6	0.75	3	3	0	Gm08	6828413	109	242	exon_5_of_Glyma08g09610.1	Glyma08g09610.1	Remorin family protein	TAATTCTTCACGGCCTTCTACGCCCACCAGAGCCGCCCCTTCATCAACTTTAATCAATGA[C/G]AATCTGAATCTTAACAAGAATGAGTTGTCTGAAAAGGAGCTACAAATGAAAACTAGGCGA	0	Gm08	CDC Bronco	FORWARD	0.914	1	340
PsC5103p235	Contig5103	235	G	A:100.0:1	X::X	X::X	X::X	X::X	X::X	G::1	0.333333	0	1	5	Chr7	31858535	166	235	Medtr7g100890.1_exon_3	Medtr7g100890.1	F-box/LRR-repeat protein 17 (AHRD V1 *-*- Q9QZN1) contains Interpro domain(s) IPR006779 DNA binding protein S1FA	CTACTCTTATGCACAGAAGACCATTCCTTCTAGGAAAAAGAAGCCAATCTCAAAAAAGAA[A/G]ATGAAAAAGGAGAGACTGAAGCAAGGTGTCTCTGCACCTGGAGAGTAGAGRCAATGGACT	0	Chr7	CDC Bronco	FORWARD	0.914	1	340
PsC9520p293	Contig9520	293	C	T:100.0:1	C::2	C::1	T:100.0:8	C::2	C::2	C::3	0.25	1	1	0	Chr5	40090042	79	293	Medtr5g094160.1_exon_15	Medtr5g094160.1	Fimbrin-1 (AHRD V1 ***- Q7G188) contains Interpro domain(s) IPR001715 Calponin-like actin-binding	TGAAACATATTCCTCCCTTACCGGTGATTTCTCCAACTTGAGTGTTGACGATACCACTTC[T/C]GATACAACAGTCTCTTCACAGCTCGAGTTTGATGGCGGAGTTGTCGAAGATGAGTTATTT	0	Chr5	CDC Bronco	FORWARD	0.914	1	340
PsC10168p62	Contig10168	62	G	X::X	G::10	T:100.0:9	G::1	G::2	T:100.0:1	T:100.0:3	0.428571	2	1	1	Gm13	7303411	197	62	exon_6_of_Glyma13g07130.1	Glyma13g07130.1	tryptophan synthase beta type 2	AACCGAATGCTTTCAAGGTGCTATACAGTTTGCAAGGTCTGAAGGGTTGATACCAGCACC[T/G]GAACCAACTCATGCTATTGCTGCAACCATTAGGGAAGCTCTTCATTGTAGAGAGACTGGA	0	Gm13	CDC Bronco	FORWARD	0.915	1	340
PsC11649p203	Contig11649	203	C	T:100.0:7	T:100.0:6	T:100.0:3	C::10	X::X	X::X	T:100.0:9	0.666667	4	0	2	Chr3	43053952	96	203	Medtr3g118150.1_exon_3	Medtr3g118150.1	Histone chaperone ASF1B (AHRD V1 **** Q9LS09) contains Interpro domain(s) IPR006818 Histone chaperone, ASF1-like	GCTGAGGGAGGAACCTCCGACGAAGGTTTTGACAGATAGGGTTCAGAGGAACATTTTATC[T/C]GATAAACCTAGGGTTACGAAGTTCCCGATCAATTTCCATCCTGAGAACACTGAAATCGAA	0	Chr3	CDC Bronco	FORWARD	0.915	1	340
PsC11764p85	Contig11764	85	C	T:100.0:3	C::1	T:100.0:5	T:100.0:7	C::2	T:100.0:5	T:100.0:1	0.625	4	1	0	Chr8	8026006	159	67	Medtr8g035590.1_exon_10	Medtr8g035590.1	Extended synaptotagmin-3 (AHRD V1 **-- Q5M7N9) contains Interpro domain(s) IPR018029 C2 membrane targeting protein	GGAACTTAAACCTCAAGGAAGACTTGAAGTGACTGTAGTGAAAGCGACCGATTTAAAGAA[T/C]AAGGAAATGATTGGAAAATCAGATCCTTACGTAGTTTTGTATATTCGACCCTTATTCAAA	0	Chr8	CDC Bronco	FORWARD	0.915	1	340
PsC17490p120	Contig17490	120	C	C::4	T:100.0:5	T:100.0:4	C::5	T:100.0:3	X::X	T:100.0:4	0.571429	4	0	1	Chr2	188125	72	120	Medtr2g005510.1_exon_2	Medtr2g005510.1	Ras-related protein RABA2a (AHRD V1 ***- O04486) contains Interpro domain(s) IPR015595 Rab11-related	CCAGATGGCTCAAGGACTCAGGAGGTCTAGTGCTGATGCCAACATTGTCATCATGTTGAT[T/C]GGCAATAAAACCGATCTCAAGCATCTCCGTGCTGTTAACACAGAAGATGCTCAGAGTTAT	0	Chr2	CDC Bronco	FORWARD	0.915	1	340
PsC20805p82	Contig20805	82	C	X::X	X::X	X::X	X::X	C::1	X::X	T:100.0:4	0.333333	1	0	5	Chr3	26677492	109	70	Medtr3g082850.1_exon_12	Medtr3g082850.1	Unknown Protein (AHRD V1) contains Interpro domain(s) IPR012458 Protein of unknown function DUF1664	TTCATTACTGAAACAACAGACACCATTGAGAAGTCAGCCATAATAACGAAGAAAGTTGGT[T/C]TCAACTTTTCAGATGAGAAACTACCTGTTTCTAAATCAAGAGTACACAGGGCATATCCTG	0	Chr3	CDC Bronco	FORWARD	0.915	1	340
PsC2405p195	Contig2405	195	A	X::X	A::2	X::X	X::X	X::X	A::2	G:100.0:1	0.25	0	1	4	Chr6	578314	147	195	Medtr6g005820.1_exon_8	Medtr6g005820.1	ADP-ribosylation factor (AHRD V1 ***- Q6S4R7_MEDSA) contains Interpro domain(s) IPR006688 ADP-ribosylation factor	AGCCACAGAAATATTCAACTGATAATGAAACTATTAAAATAAACATGAAGGCACACAAAA[A/G]GTGATTGCAAGAGTTCCAATTGTAGCTAAAAGTATTAGCTCATTTAAGCAATCATACAAA	0	Chr6	CDC Bronco	FORWARD	0.915	1	340
PsC2452p261	Contig2452	261	G	G::6	G::9	G::10	G::14	A:100.0:3	A:100.0:1	X::X	0.285714	1	1	1	Chr3	20180683	104	261	Medtr3g064140.1_exon_4	Medtr3g064140.1	Intracellular protease 1 (AHRD V1 *-*- O59413) contains Interpro domain(s) IPR006286 Peptidase C56, PfpI	CCTTCAGCCTACGATGCTCTTGTCATCCCTGGAGGTCGATCACCTGAGTACTTGTCATTG[A/G]ATGAGTCCGTTATTTCCTTGGTGAAGCATTTCATGGAAGCCAATAAGCCAGTTGCATCAA	0	Chr3	CDC Bronco	FORWARD	0.915	1	340
PsC13134p160	Contig13134	160	C	X::X	X::X	X::X	X::X	X::X	T:100.0:2	C::1	0.333333	0	1	5	Gm07	2686868	65	64	exon_15_of_Glyma07g03850.1	Glyma07g03850.1	tetratricopeptide repeat (TPR)-containing protein	CGGATACTGAAGCATGCTGGTGATTTGAATGCTGCTGCTGCATTTGCAGATGAAGCAAGG[T/C]GTATGGATCTTGCTGACCGTTATGTTAATAGTGAATGTGTTAAGCGGATGCTGCAGGCTG	0	Gm07	CDC Bronco	FORWARD	0.916	1	340
PsC26345p262	Contig26345	262	A	T:100.0:1	X::X	X::X	A::1	A::1	X::X	X::X	0.25	0	1	4	Gm03	17367018	119	262	exon_6_of_Glyma03g13780.1	Glyma03g13780.1	RHOMBOID-like 1	CTAATATCAACATCTGATAATCTCCTTATAATTGTCATAATCCCTTTTGGTCAAAACTCA[A/T]TTACAAATTTGAGTACACAATTGTTGGATCTGCGAACTGGTTGGATCTGGTATCAGGTAC	0	Gm03	CDC Bronco	FORWARD	0.916	1	340
PsC6261p572	Contig6261	572	A	G:100.0:21	G:100.0:27	G:100.0:21	G:100.0:27	G:100.0:25	A::48	A::18	0.625	5	0	0	Chr4	18177162	64	156	Medtr4g059390.2_exon_4	Medtr4g059390.2	Aquaporin PIP2-7 (AHRD V1 ***- Q9ATM4) contains Interpro domain(s) IPR000425 Major intrinsic protein	ATTCAGGAGCAACGCTTAATTGATTAATTAATTAAGCTAGCTAAACTGCTTAATTTGCCA[A/G]GGAAGATATGGTGTTAATTTCCACACAAGAATAATGTTGATGAGTGAAAATTAAGTGGTC	0	Chr4	CDC Bronco	FORWARD	0.916	1	340
PsC7621p740	Contig7621	740	T	T::6	T::9	T::18	C:100.0:1	T::10	C:100.0:4	X::X	0.285714	1	1	1	Chr3	23856153	83	180	Medtr3g073300.1_exon_4	Medtr3g073300.1	Salt tolerant protein (AHRD V1 ***- B6UAT8_MAIZE) contains Interpro domain(s) IPR007919 Uncharacterised protein family UPF0220	GGCTTCGTGTAAATCAGTAAATGTAAATTGTGCTAACAATCTTAAGCCGCTGGGTAGATT[T/C]ATATTATATGTTTTATTCGGTTGATCAAGATCTGCTATCCAAAGTAATTTTAGTCGTGTG	0	Chr3	CDC Bronco	FORWARD	0.916	1	340
PsC8676p214	Contig8676	214	T	C:100.0:1	X::X	X::X	C:100.0:1	C:100.0:5	X::X	X::X	0.75	1	2	4	Chr5	34219560	109	214	Medtr5g082070.1_exon_1	Medtr5g082070.1	Aquaporin PIP11 (Fragment) (AHRD V1 ***- C9WI03_9ROSI) contains Interpro domain(s) IPR012269 Aquaporin	TTTGGGAGCCAACAAGTTTCCAGAGAGACAGCCACTCGGGATTGCAGCTCAGAGCCAAGA[T/C]GAGCCAAAGGACTATCAAGAGCCACCACCGGCGCCAYTTTTTGAGCCCTCGGAGCTGACT	0	Chr5	CDC Bronco	FORWARD	0.916	1	340
PsC11254p236	Contig11254	236	T	T::4	T::2	C:100.0:1	C:100.0:3	T::1	T::1	C:100.0:2	0.375	1	2	0	Gm18	39192262	233	192	exon_1_of_Glyma18g33210.1	Glyma18g33210.1	Nucleotide-diphospho-sugar transferases superfamily protein	TACGTATGCTTCTTATGCACGAAAGCTCAAGCTTGAGAGTTCGAAGCTCGTTAGGATTTT[T/C]GCGGAACTATCACGAAACTTCTCGGATTTGATGAGCAAGCCTCAATATAGGACTCTTTTC	0	Gm18	CDC Bronco	FORWARD	0.917	1	340
PsC12827p170	Contig12827	170	G	X::X	X::X	G::2	X::X	T:100.0:1	X::X	X::X	0.333333	0	1	5	Chr6	8399888	245	170	Medtr6g043740.1_exon_2	Medtr6g043740.1	3-oxo-5-alpha-steroid 4-dehydrogenase 1 (AHRD V1 *-** Q68FF9) contains Interpro domain(s) IPR001104 3-oxo-5-alpha-steroid 4-dehydrogenase, C-terminal	TGTTCAACCTTCCAGGACAATGAACAATGGTATTTTTACTTTCCTGTGTAGGTTCTGTTT[T/G]TCCACAAATATAGTGGTTCTATGGCACTTGAGTCTGCAATTCCCATCACACTGAGTTATT	0	Chr6	CDC Bronco	FORWARD	0.917	1	340
PsC17195p222	Contig17195	222	T	X::X	X::X	X::X	X::X	T::2	C:100.0:3	T::2	0.25	1	0	4	Chr6	5357261	106	222	Medtr6g023580.1_exon_3	Medtr6g023580.1	Unknown Protein (AHRD V1)	CTAGGGAGAGRAGGAGGAAGACAAGTCCTGCAATTGCGGTTGAGGGCAAACAATGAGTTA[T/C]ATTGCAATGTGTTTGAACTGAATTACCATGTTTGTTTGGTTTTGGTTTTTTTGAGGTAAA	0	Chr6	CDC Bronco	FORWARD	0.917	1	340
PsC21025p111	Contig21025	111	T	T::4	A:100.0:1	T::5	X::X	X::X	X::X	X::X	0.25	0	1	4	Chr2	4204569	180	111	Medtr2g014170.1_exon_2	Medtr2g014170.1	Dof zinc finger protein (AHRD V1 ***- Q0PY33_SOLLC) contains Interpro domain(s) IPR003851 Zinc finger, Dof-type	AAGAAGGAGAAGCAGAAGAATCAATGTTGTTGTTGTTGGAACAAGAGTATGTTGGTCGTT[A/T]AAGACGTTTGTTTTTTCTGCAACCACCACCAACAGGAACATTTCTGAGTGTTCCACCTCT	0	Chr2	CDC Bronco	FORWARD	0.917	1	340
PsC2169p461	Contig2169	461	T	C:100.0:3	T::3	C:100.0:4	C:100.0:4	T::4	T::14	C:100.0:10	0.5	4	0	0	Gm15	21522329	82	171	exon_2_of_Glyma15g22780.1	Glyma15g22780.1	photosystem I subunit K	CTTGCAGACCGGCGACCCAGCTGGKTTCACCCTTGCTGATACTTTGGCATGTGGAACTGT[T/C]GGACACATCATTGGTGTTGGTGTTGTTCTTGGTCTTAAGAACATTGGTGCATTGTAAAAA	0	Gm15	CDC Bronco	FORWARD	0.917	1	340
PsC22477p202	Contig22477	202	A	G:100.0:1	X::X	G:100.0:1	A::1	X::X	X::X	X::X	0.5	0	2	4	Gm03	30996018	66	202	exon_3_of_Glyma03g24280.3	Glyma03g24280.3	Phosphoribosyltransferase family protein	CACATGTCCTCCTGCAAATGAAAATCTTATGGAGCTTCTCGTAATGATTGATGCCTGTAG[A/G]AGAGCTTCAGCCAAGAATATTACTGCAGTCATTCCGTATTTTGGATATGCTAGAGCTGAT	0	Gm03	CDC Bronco	FORWARD	0.917	1	340
PsC24464p377	Contig24464	377	G	X::X	X::X	X::X	G::1	X::X	T:100.0:1	T:100.0:2	0.5	0	2	4	Chr3	28015867	76	377	Medtr3g085650.1_exon_1	Medtr3g085650.1	Cyclin dependent kinase (AHRD V1 *-*- Q8I742_TOXGO) contains Interpro domain(s) IPR002290 Serine/threonine protein kinase	GTTGTCAGAGCAGAGGTTGGTTAATGGGAACACTGAGCAACCAGAAGTTGAAGATTACGT[T/G]TCAACTCGCAATATATCATCTTCAAGATGGGCATCTGGAGATGGCTCTTCGGATGATGAA	0	Chr3	CDC Bronco	FORWARD	0.917	1	340
PsC5328p228	Contig5328	228	G	G::22	G::17	A:100.0:3	G::15	G::9	A:100.0:2	A:100.0:3	0.375	2	1	0	Chr6	21240172	72	114	Medtr6g088500.1_exon_10	Medtr6g088500.1	Unknown Protein (AHRD V1) contains Interpro domain(s) IPR002347 Glucose/ribitol dehydrogenase	TCGCGCACGGTTCTCCTTCACCGATGCAATGGAAATGTACACAGAAAACACTTGGTTATC[A/G]GTCTTCTCACTTTCAGTTGTTTGTGCTTTCATAATTCTTTCTAGCACTGCCAGCAATTTG	0	Chr6	CDC Bronco	FORWARD	0.917	1	340
PsC6683p543	Contig6683	543	T	C:100.0:1	T::4	T::2	C:100.0:4	T::1	C:100.0:1	C:100.0:1	0.5	1	3	0	Gm05	37537512	64	543	exon_2_of_Glyma05g32670.1	Glyma05g32670.1	S-adenosyl-L-methionine-dependent methyltransferases superfamily protein	CAAACCTGGTTTTAATGAGGATAACAAGAAATCTGATTCTGATGAGGGTGAAAAGAAGTC[T/C]GATTCTGATGAGAGTGAGAAGAAGTCCGATTCTGATGAGAGTGAGAAGAAGTCTGAATCA	0	Gm05	CDC Bronco	FORWARD	0.917	1	340
PsC8833p423	Contig8833	423	G	G::8	A:100.0:7	G::3	A:100.0:9	X::X	X::X	A:100.0:2	0.5	2	1	2	Gm02	15452898	148	423	exon_1_of_Glyma02g17140.1	Glyma02g17140.1	arabinogalactan protein 26	TATCTCATCTCATCAAGGGCCTGGTTCCGCTTCTCCACCCTCCGAGTCCGAGTCTATATC[A/G]CCGGCTTTATCTCCTTCTTCTCAGGGTGCATCTCTCCCAATATTTTCAACTTCACACCTT	0	Gm02	CDC Bronco	FORWARD	0.917	1	340
PsC10489p335	Contig10489	335	T	T::3	X::X	X::X	T::3	T::2	C:100.0:4	C:100.0:1	0.333333	1	1	2	Gm12	2336062	66	335	exon_2_of_Glyma12g03520.2	Glyma12g03520.2	Major facilitator superfamily protein	AAATACTTACTCTCTTCACTGTCTTCTTCCGCGGTGGTTGTTTTAGCGACGGGTATTTCA[T/C]GGAGGAAAAAGACTCCGGTTAGACAAACGATAAACGGTACAAGAGCAAGTGTGAGAAGAA	0	Gm12	CDC Bronco	FORWARD	0.918	1	340
PsC15424p247	Contig15424	247	T	X::X	X::X	X::X	X::X	X::X	X::X	G:100.0:2	0.5	0	1	6	Chr4	28909680	77	102	Medtr4g084200.1_exon_3	Medtr4g084200.1	Xylogalacturonan beta-1,3-xylosyltransferase (AHRD V1 *-*- Q94AA9) contains Interpro domain(s) IPR004263 Exostosin-like	GAATGAGATTTGGCGCCAAGTTTCAAAAAAACTACCCTTGATCAAATTGATGATTAACCG[T/G]GAGAAAAGGCTGTTTACAAAGGAAACTGATTGCTCCTGCATATGTACAAACCAGACTGCC	0	Chr4	CDC Bronco	FORWARD	0.918	1	340
PsC21963p65	Contig21963	65	G	G::2	G::3	G::1	G::2	X::X	A:100.0:2	A:100.0:1	0.285714	0	2	1	Gm04	47130358	60	65	exon_3_of_Glyma04g41250.1	Glyma04g41250.1	thylakoid-associated phosphatase 38	AAGTTTGTTAAAATGGCTTGAAATGAAAGGGGAAGAGGAGGATGAGTCAGGTGCTACAGC[A/G]ACTGCCATATTCCTTGGGGATAATAAGCTGCTAATTTCACATATTGGTGACTCATCTGTG	0	Gm04	CDC Bronco	FORWARD	0.918	1	340
PsC4214p422	Contig4214	422	T	T::21	T::8	C:100.0:21	T::8	T::17	C:100.0:8	C:100.0:14	0.375	3	0	0	Chr3	33415288	100	124	Medtr3g096670.1_exon_1	Medtr3g096670.1	F-box protein At5g39450 (AHRD V1 *-*- Q8RWD6) contains Interpro domain(s) IPR010795 Prenylcysteine lyase	CACATTCGAGTAGGACTTTGTCAGATATGAAAAGTTGGCAATGGGAAGTAGAGAAGGTAT[T/C]CTTTCACCCTTCTTCAAAAGTTCTTGCAAGTTAAGTCTTTGCAAGGTCAACACCGCCTTT	0	Chr3	CDC Bronco	FORWARD	0.918	1	340
PsC13040p226	Contig13040	226	T	T::1	C:100.0:2	T::1	C:100.0:12	C:100.0:2	T::1	T::1	0.375	1	2	0	Chr8	27700128	120	209	Medtr8g095330.1_exon_9	Medtr8g095330.1	Serine/threonine-protein kinase (AHRD V1 **** Q70CF4_FAGSY) contains Interpro domain(s) IPR015740 Plant protein serine/threonine kinase-like IPR001015 Ferrochelatase	GGAGAGGCAAGAAACCCGCCTCCAATATCTAGGCCCATCAAAGGTTTTAGGCTGGGAAGG[T/C]GAAGAAGATGAAGAAGCGGAAGATTTGGAAGCAGAGTTGGAAGAGGAAGTTGAAGAAGAT	0	Chr8	CDC Bronco	FORWARD	0.919	1	340
PsC13175p110	Contig13175	110	G	G::5	X::X	X::X	X::X	X::X	X::X	A:100.0:4	0.333333	1	0	5	Chr8	22951540	88	110	Medtr8g083300.1_exon_1	Medtr8g083300.1	UDP-glucose glucosyltransferase (AHRD V1 ***- B6EWY1_LYCBA) contains Interpro domain(s) IPR002213 UDP-glucuronosyl/UDP-glucosyltransferase	GTTAGGGAGGGTGGGTTTGTTGGTGATGCRGTTGTGCATGTGTAGGGTGGTAGAGATAGT[A/G]ACATGTGCACCTAAAGTGATGAGTCGTTTTGCGAATTCGAAGGTGGGGTTTATGTGGCCT	0	Chr8	CDC Bronco	FORWARD	0.919	1	340
PsC19763p599	Contig19763	599	C	X::X	X::X	X::X	X::X	X::X	T:100.0:6	X::X	0.5	1	0	6	Gm05	7495004	77	418	exon_1_of_Glyma05g07410.1	Glyma05g07410.1	galacturonosyltransferase 11	GAGCGGGCCAATGCAGCAACAGTTCAAAGCGCTGTGTTTGGTCAACTAGCAGCTGAAGCA[T/C]TACCCAAGAGTCTACATTGCCTGAATGTGAAACTCGTGACTGACTGGCTCAAGGTGCCAT	0	Gm05	CDC Bronco	FORWARD	0.919	1	340
PsC20451p186	Contig20451	186	G	G::1	X::X	X::X	G::2	X::X	X::X	A:100.0:1	0.25	0	1	4	Chr2	16984626	88	186	Medtr2g048680.1_exon_3	Medtr2g048680.1	Ankyrin repeat domain-containing protein EMB506, chloroplastic (AHRD V1 **** Q9SQK3) contains Interpro domain(s) IPR002110 Ankyrin	TCGGGTTTTCAAATAAGACACTTCTCTGCTTGATTTGATTGCAACATTCCTCCCAACTAG[A/G]TAATTATCCCTAGAGAATAAGAGACATAACTTTTCTTTGGTCGTGCTTCCGTAAATTCTA	0	Chr2	CDC Bronco	FORWARD	0.919	1	340
PsC21087p496	Contig21087	496	A	A::4	X::X	A::6	A::10	A::7	T:100.0:1	T:100.0:3	0.285714	1	1	1	Gm03	42850286	226	496	exon_3_of_Glyma03g35740.1	Glyma03g35740.1		TGATGAGTTAGCAAGAGATGTYGATGAGGATAAATCTAAGATAGAGAAACAAAGGAGAGT[A/T]TCAACAAAAGCTTGTCAGGAGGTAGAGAGAGAAAAAGAAATGATGCAGTTAACCGATATG	0	Gm03	CDC Bronco	FORWARD	0.919	1	340
PsC23010p484	Contig23010	484	C	X::X	X::X	C::1	C::1	X::X	T:100.0:1	X::X	0.25	0	1	4	Gm17	1526916	98	484	exon_1_of_Glyma17g02360.1	Glyma17g02360.1	RING/U-box superfamily protein	GACCTTTAGTTTCCACTTTCGATTGAGATTCAGTCTGGACAGAAGAACAGCCATCACCAA[T/C]GCCATCACTGTATAAACTACTTAGAGGGTCGCCATCCATTGCACAAGCATAGGACACGTT	0	Gm17	CDC Bronco	FORWARD	0.919	1	340
PsC5230p951	Contig5230	951	C	T:100.0:14	C::8	T:100.0:16	T:100.0:13	T:100.0:5	C::37	C::26	0.5	4	0	0	Chr1	1315440	366	343	Medtr1g008140.1_exon_3	Medtr1g008140.1	Pectinesterase (Fragment) (AHRD V1 ***- B9I5B4_POPTR) contains Interpro domain(s) IPR000070 Pectinesterase, catalytic	CACAATCACAGCACAAAATAGAAAAGATCCGAATCAAAATACGGGTATATCCATTCATGA[T/C]TGTCGGATCCTGCCTGCCCCGGAGCTCGCCGCATCAAAGGGCAGCATCGAAACTTATCTG	0	Chr1	CDC Bronco	FORWARD	0.919	1	340
PsC6032p321	Contig6032	321	G	C:100.0:18	X::X	G::16	C:100.0:18	C:100.0:4	X::X	C:100.0:3	0.666667	4	0	2	Chr6	4068524	127	188	Medtr6g015020.1_exon_1	Medtr6g015020.1	Biotin carboxyl carrier protein of acetyl-CoA carboxylase 1, chloroplastic (AHRD V1 **** Q42533) contains Interpro domain(s) IPR001249 Acetyl-CoA biotin carboxyl carrier	GGCATGGAACCGATAAAGATGCCATTTTTATGGAACCAACCCCACTAATCAAAAACCAAA[C/G]TTTCTTTCTTCAAAGCTCAAAGGGTAGTGAGATTTATAAGAAAGAATGAAAAATTTTATG	0	Chr6	CDC Bronco	FORWARD	0.919	1	340
PsC6812p271	Contig6812	271	A	A::11	A::5	G:100.0:17	A::8	G:100.0:13	A::10	A::10	0.25	2	0	0	Chr8	23418973	71	271	Medtr8g085600.1_exon_3	Medtr8g085600.1	F-box/kelch-repeat protein At1g55270 (AHRD V1 ***- Q93W93) contains Interpro domain(s) IPR015915 Kelch-type beta propeller	AAGCCTGAGATATCGACAAGTTCTCTGATAATACCGGGCTATACACAGTTAAGGAAATGA[A/G]TGGTTTTCAGATAATGTTTTGTAAAGATGAGGATTTTGGGAATAGAATCGAGGACACTAC	0	Chr8	CDC Bronco	FORWARD	0.919	1	340
PsC7867p129	Contig7867	129	C	T:100.0:6	C::10	C::6	T:100.0:13	C::2	C::18	C::1	0.25	2	0	0	Gm08	16157527	128	73	exon_9_of_Glyma08g21270.1	Glyma08g21270.1	glucose-6-phosphate dehydrogenase 1	AGTGCAATTCAGACACGTCCCAGGTAACTTGTACAAGCGGAACTTTGGAACTGACCTGGA[T/C]AAAGCTACAAATGAGCTTGTGCTTCGTGTACAACCCGATGAAGCTATATATTTGAAGATC	0	Gm08	CDC Bronco	FORWARD	0.919	1	340
PsC10542p248	Contig10542	248	A	A::6	T:100.0:10	T:100.0:13	T:100.0:10	T:100.0:11	T:100.0:2	A::9	0.625	4	1	0	Gm17	40717236	81	180	exon_4_of_Glyma17g36780.1	Glyma17g36780.1	PPPDE putative thiol peptidase family protein	GTCTTCGATCTCAATGCGTCAAAAGCAGTTATCGAAATCTTCATTGTTTCTACAATCACC[A/T]TTAAGAGGTTGCTTATCGTCGAAGTGGCCATCATGGGAATTGAGCAAGTCTATTAACCGT	0	Gm17	CDC Bronco	FORWARD	0.92	1	340
PsC26137p173	Contig26137	173	A	X::X	X::X	A::1	X::X	X::X	G:100.0:1	G:100.0:1	0.5	0	2	4	Chr1	29648042	126	173	Medtr1g101130.1_exon_3	Medtr1g101130.1	Tubulin beta chain (AHRD V1 ***- B9HP96_POPTR) contains Interpro domain(s) IPR002453 Beta tubulin	ACAAGGTCATTCATGTTACTTTCTGCTTACTGTAAACTCCATCTCATCCATACCCTCTCC[A/G]GTGTACCAATGCAAGAAAGCTTTTCTACGGAACATAGCCGTGAATTGCTCACTCACCCTC	0	Chr1	CDC Bronco	FORWARD	0.92	1	340
PsC6023p434	Contig6023	434	C	C::1	C::2	T:100.0:3	T:100.0:4	C::4	T:100.0:15	T:100.0:2	0.5	3	1	0	Gm07	15871277	101	223	exon_1_of_Glyma07g16130.1	Glyma07g16130.1		CAAGATTCACAATAATCAGAAGAACAAGAACAGATCTTCATCAATTGTTGTTTCAGCAGT[T/C]GGAGATGTATCTTCTGATGGCAACGTTTTTCTTGTTGCTGGTGCCATTGGTATTGCTATC	0	Gm07	CDC Bronco	FORWARD	0.92	1	340
PsC863p390	Contig863	390	A	A::1	A::1	X::X	X::X	A::2	G:100.0:8	G:100.0:1	0.333333	1	1	2	Chr7	38531176	154	390	Medtr7g118060.2_exon_2	Medtr7g118060.2	Unknown Protein (AHRD V1)	TCCTGGGGCTCCACTACCAGCAGCACTAGCAATCAAATCCTTAATATTTTTCTTCTCAGC[A/G]AGTTTAACAAATAGGCTGGGCCAGTATGATTCGACATCAACCTTAGCACTTTTCAACAAA	0	Chr7	CDC Bronco	FORWARD	0.92	1	340
PsC10328p564	Contig10328	564	A	A::8	T:100.0:4	A::17	A::18	A::7	T:100.0:17	T:100.0:8	0.375	3	0	0	Chr4	41519554	174	564	Medtr4g119880.1_exon_1	Medtr4g119880.1	Xyloglucan 6-xylosyltransferase (AHRD V1 **** Q9LZJ3) contains Interpro domain(s) IPR008630 Galactosyl transferase	ACCATGTGGGAAATTTGGTGATTACCCTGTGGAAAGATGTTTGAAACAAATGGACCGTGC[A/T]TATAATTTTGGTGATAATCAGATATTGCAGATGTATGGTTTTACTCATAAATCACTTGCT	0	Chr4	CDC Bronco	FORWARD	0.921	1	340
PsC18864p85	Contig18864	85	G	A:100.0:1	X::X	X::X	X::X	X::X	X::X	G::2	0.333333	0	1	5	Chr3	9747223	95	85	Medtr3g031740.1_exon_1	Medtr3g031740.1	HIV Tat-specific factor 1 homolog (AHRD V1 *--- Q8BGC0) contains Interpro domain(s) IPR012677 Nucleotide-binding, alpha-beta plait	ACATTCTTTACACTTCACAAGCTTCCGTGACCAAAAAATCTCAGTTTCTCTCGTGTGGTC[A/G]TAGCAAACCCTAGATCGAATAATGTCTGGAGGGTACGGTCATGATGGCGGAGGTGGTTCT	0	Chr3	CDC Bronco	FORWARD	0.921	1	340
PsC18899p425	Contig18899	425	C	A:100.0:2	X::X	C::1	X::X	C::1	A:100.0:5	A:100.0:5	0.5	2	1	2	Gm11	35650160	152	425	exon_1_of_Glyma11g33790.2	Glyma11g33790.2	Calcium-binding EF-hand family protein	GAGCTCTCTATCGTCACCACGGCCGGTGTGTATTTCTCCGAACTCCTTCAGATCAATGTA[A/C]CCATCGCCGTTCTGGTCAACCTCCGCCATCATCCGATTAACTTCCTCCGACGTCGTCTTA	0	Gm11	CDC Bronco	FORWARD	0.921	1	340
PsC22629p90	Contig22629	90	G	A:100.0:26	A:100.0:27	A:100.0:50	A:100.0:24	G::27	A:100.0:16	A:100.0:15	0.75	6	0	0	Chr7	34722095	75	90	Medtr7g109480.1_exon_14	Medtr7g109480.1	Mini-chromosome maintenance 7 (AHRD V1 **-- Q6UEJ2_PEA) contains Interpro domain(s) IPR008050 MCM protein 7	TGCTGAAACTGTTGCTCAGAGTGACGTTGATGAGGCATTGAGGTTAATGCAGATGTCAAA[A/G]TTCTCTTTGTACTCTGATGACCGACAAAGGTCTGGTCTGGATGCTATATCTGACATTTAC	0	Chr7	CDC Bronco	FORWARD	0.921	1	340
PsC4228p63	Contig4228	63	G	G::7	A:100.0:3	G::5	G::15	G::2	A:100.0:5	A:100.0:5	0.375	3	0	0	Chr5	17988127	193	63	Medtr5g041910.1_exon_1	Medtr5g041910.1	Oxygen-evolving enhancer protein 3-2, chloroplastic (AHRD V1 *-*- Q41806) contains Interpro domain(s) IPR008797 Photosystem II oxygen evolving complex protein PsbQ	AGTCTCAGTTTTTTTTTTTCAGCCAGGGCTTTCCCCTGAAGATGCGGTTTTTAAGGATAA[A/G]ACAAACAGCTGAAGGGTTACATAATCTTAGGGAAATGTTGGAAACTTTGTCTTGGAGGTA	0	Chr5	CDC Bronco	FORWARD	0.921	1	340
PsC10754p288	Contig10754	288	C	A:100.0:3	A:100.0:2	A:100.0:4	A:100.0:2	A:100.0:5	A:100.0:9	C::4	0.75	4	2	0	Chr1	6976837	76	65	Medtr1g022950.1_exon_2	Medtr1g022950.1	Transmembrane protein 136 (AHRD V1 ***- Q6ZRR5) contains Interpro domain(s) IPR006634 TRAM, LAG1 and CLN8 homology	TGATAACAGAGACCTGCTACGAGTCCAACAATGCTTACCAAATGATGGATACTGTTATCC[A/C]AATTGATTTTTTCGTCGAAGAAACAACAAACTAGATCATAAATCAGATACGAAAGACTCA	0	Chr1	CDC Bronco	FORWARD	0.922	1	340
PsC11091p970	Contig11091	970	T	C:100.0:2	T::1	X::X	C:100.0:1	X::X	C:100.0:3	X::X	0.6	1	2	3	Gm09	36952650	89	970	exon_2_of_Glyma09g30040.1	Glyma09g30040.1	basic pentacysteine1	AATAGCCGGAAGGAAAATGAGTATAGGAGCATTTAAGAAAGTTTTAGAGAAACTTGCGGC[T/C]GAGGGATATAACTTTTCTAATCCAATTGATTTGAGGACTTACTGGGCAAAACATGGCACC	0	Gm09	CDC Bronco	FORWARD	0.922	1	340
PsC11312p205	Contig11312	205	T	T::10	T::12	T::11	T::15	C:100.0:8	C:100.0:6	C:100.0:6	0.375	3	0	0	Chr1	33211513	129	205	Medtr1g114500.2_exon_1	Medtr1g114500.2	Prefoldin subunit 5 (Fragment) (AHRD V1 *-*- A6N0N5_ORYSI) contains Interpro domain(s) IPR011599 Prefoldin alpha subunit	AGACAGCCTCACCAATATCGGCACCGCCACGACTCGCCTTGAGCTCGCTACAACCGCTCT[T/C]AACGATCTCTCTCTCCGATCTCACGGCAGTAAAATCCTCGTTCCACTCACCGCTTCTCTC	0	Chr1	CDC Bronco	FORWARD	0.922	1	340
PsC13189p277	Contig13189	277	T	G:100.0:9	G:100.0:3	G:100.0:9	G:100.0:11	G:100.0:7	T::5	G:100.0:10	0.75	6	0	0	Gm06	49116001	67	127	exon_2_of_Glyma06g46520.2	Glyma06g46520.2	alpha/beta-Hydrolases superfamily protein	ACCAGTTAGTAAGAGGTTTGAGGAAATTGATCTTGACCCAATTCTGATAGTTGTTGGAGA[T/G]AACGATTTGCTTAAAGATAGAGCAGAGGAATATGCAAATAGGCTTAAGGATTTGGGTAAA	0	Gm06	CDC Bronco	FORWARD	0.922	1	340
PsC13498p439	Contig13498	439	A	A::1	A::1	X::X	X::X	G:100.0:1	X::X	X::X	0.25	0	1	4	Gm10	41714823	163	61	exon_1_of_Glyma10g33320.1	Glyma10g33320.1	RNA-binding (RRM/RBD/RNP motifs) family protein	CGTTCTGCCGTCAATAACATGCTTGTCTTCAAGAACCCTATCAAGAACAGAAGGATCTGA[A/G]AAAACTACAAAACCAAAACCTCTAGGTTTGCCAGTGTTCTTCTCTCTCATAACTGAAGTG	0	Gm10	CDC Bronco	FORWARD	0.922	1	340
PsC22711p233	Contig22711	233	A	X::X	A::1	G:100.0:1	X::X	X::X	G:100.0:1	G:100.0:1	0.6	0	3	3	Chr3	26683476	121	233	Medtr3g082870.1_exon_6	Medtr3g082870.1	Ankyrin repeat and BTB/POZ domain-containing protein 1 (AHRD V1 ***- Q99LJ2) contains Interpro domain(s) IPR013089 Kelch related	GARAGAGATGATAGTGCTTTGCAATTTGACAAGCGCCTAGAGATGCTTATGCTTGTTGCA[A/G]AGCATGAAAAGTCATCAGGTGATGTTGATTCAAATTGTGTTAATGATGTTCCATCCTTGG	0	Chr3	CDC Bronco	FORWARD	0.922	1	340
PsC23820p228	Contig23820	228	T	G:100.0:1	X::X	T::1	X::X	X::X	X::X	X::X	0.333333	0	1	5	Gm09	6961113	91	85	exon_4_of_Glyma09g07960.3	Glyma09g07960.3	nuclear factor Y, subunit A3	AAGCATGCTTTGAAAAGGGTTAGAGGATCCGGTGGGCGATTTCTCAGCACCAAACACCTT[T/G]SACAGTCTGGCACAGAATTTGTCACAGGTTCAAATACTGGCGCTGCCTCTATAAACAAAT	0	Gm09	CDC Bronco	FORWARD	0.922	1	340
PsC27607p208	Contig27607	208	T	X::X	X::X	X::X	X::X	X::X	C:100.0:28	C:100.0:51	0.666667	2	0	5	Chr8	28441784	185	208	Medtr8g098300.1_exon_2	Medtr8g098300.1	Pyrophosphatase ppaX (AHRD V1 *-*- Q8ENK3) contains Interpro domain(s) IPR006402 HAD-superfamily hydrolase, subfamily IA, variant 3	GGTATTGTAGGAAACTTCAATGTTATTGTTGCAGCCGAGGATGTTCACAGGGGGAAAGCC[T/C]GATCCAGAAATGTTTGCGTATGCAGCCCAGCTTTTGAACTTCATACCTGAAAGATGCATT	0	Chr8	CDC Bronco	FORWARD	0.922	1	340
PsC28444p179	Contig28444	179	A	X::X	C:100.0:5	C:100.0:2	A::10	X::X	A::8	A::1	0.333333	1	1	2	Chr8	26781410	131	75	Medtr8g093460.1_exon_2	Medtr8g093460.1	Pectin methylesterase 2 (Fragment) (AHRD V1 ***- A0ZNK0_PYRCO) contains Interpro domain(s) IPR000070 Pectinesterase, catalytic	GGATTCATGGCAAAGGATTTAACATTCCAAAACACAGCAGGTTCCTGATGCACATCAGGC[A/C]GTGGCATTAAGATTAGACAGTGATCTTTCTGTAATTGAGAATTGCGAGTTCATAGGAAAT	0	Chr8	CDC Bronco	FORWARD	0.922	1	340
PsC3021p257	Contig3021	257	T	T::2	X::X	X::X	X::X	X::X	T::5	A:100.0:3	0.25	1	0	4	Gm19	45761381	99	257	exon_2_of_Glyma19g38910.1	Glyma19g38910.1	FASCICLIN-like arabinogalactan protein 17 precursor	TTTGCCTCATAAGGTTGTTGCTCAGGAATCKGACGGTTCCGTTAAATTCGGTCACGGCGA[A/T]ACTTCCGCTTATCTGTTTGATCCTGATATTTTCACCGACGGGAGAATCTCCGTTCAGGGA	0	Gm19	CDC Bronco	FORWARD	0.922	1	340
PsC4074p364	Contig4074	364	G	G::1	X::X	G::6	T:100.0:6	G::6	G::6	T:100.0:2	0.285714	1	1	1	Chr8	5803940	85	364	Medtr8g022870.1_exon_1	Medtr8g022870.1	Subtilisin-like serine protease (AHRD V1 **** Q8LGA0_ARATH) contains Interpro domain(s) IPR015500 Peptidase S8, subtilisin-related	GAATTTCCTTGTTAGAGTACAAACTAGAGAAGTTAAGCTTTCACCTGGAAGTTCATTAGT[T/G]AAGAGTGGTTCCATAGTTTGGTTTGATGGAAAACACACTGTCACAAGTCCTTTGGTTGTG	0	Chr8	CDC Bronco	FORWARD	0.922	1	340
PsC11644p70	Contig11644	70	G	A:100.0:4	X::X	G::5	A:100.0:12	G::1	A:100.0:2	X::X	0.5	2	1	2	Chr8	11990812	342	70	Medtr8g045890.1_exon_6	Medtr8g045890.1	Embryonic abundant protein-like (AHRD V1 *-*- Q45R26_MEDSA) contains Interpro domain(s) IPR004873 BURP	AGATAGACATTGTGTAACATCACTCGAATCAATGATGGATTTTGTCATTTCAAAGCTCGG[A/G]AAGAATATTAAAGTGATGTCAAGTTCATTTGCTCAAAATCAAACTCAATATGTGGTGGAG	0	Chr8	CDC Bronco	FORWARD	0.923	1	340
PsC15255p601	Contig15255	601	T	A:100.0:11	T::11	A:100.0:16	A:100.0:25	T::14	T::19	T::11	0.375	3	0	0	Chr2	9554712	68	111	Medtr2g028750.2_exon_6	Medtr2g028750.2	Coatomer subunit zeta-2 (AHRD V1 ***- Q6Z844) contains Interpro domain(s) IPR011012 Longin-like	TCTTAAATGAGCCACATGAAATTCGGCAACAGAGAACACTTATACTTTGGCGTTTCCTGC[A/T]TTTAAGAATCTTACTTCATATTGCAGTCTCAAATTTTAATACTGATGTTACTTGTGCTGT	0	Chr2	CDC Bronco	FORWARD	0.923	1	340
PsC17668p601	Contig17668	601	T	A:100.0:8	T::1	A:100.0:3	T::1	T::2	X::X	X::X	0.333333	2	0	2	Gm18	7308762	66	601	exon_3_of_Glyma18g08590.1	Glyma18g08590.1	RNA-binding (RRM/RBD/RNP motifs) family protein	GTCTGGTTCTTCTGAGCGAAGGTACAGGGATGATAGAGATCAAGGATATGAGAGAGATGC[A/T]CCTAGAGAAAAAGAAGTGGGACATGATCCTGAATGGCCAGAAAGAAAGCATCGCGAGGAA	0	Gm18	CDC Bronco	FORWARD	0.923	1	340
PsC27139p245	Contig27139	245	G	G::2	X::X	X::X	X::X	X::X	G::1	T:100.0:1	0.25	0	1	4	Gm05	8889043	75	93	exon_1_of_Glyma05g09060.1	Glyma05g09060.1	cytochrome P450, family 96, subfamily A, polypeptide 1	ATTCAAATTAAGATGGTGGCTGCTTCTGTTTTGTGGAACTATTGTGTTCATGTTGTGGAA[T/G]GTACTTGTGTTACTCCAAGCCTTTCAATTGTACTTCTCACAAAAGAAGGTCTCAAGGTTA	0	Gm05	CDC Bronco	FORWARD	0.923	1	340
PsC7036p374	Contig7036	374	A	A::25	A::20	T:100.0:24	A::13	A::13	T:100.0:16	T:100.0:14	0.375	3	0	0	Chr7	11061711	181	374	Medtr7g038260.1_exon_1	Medtr7g038260.1	NF-kappa-B-activating protein (AHRD V1 *-*- Q8N5F7) contains Interpro domain(s) IPR009269 Protein of unknown function DUF926	ACCGCAGCGATTTCAAGCGCTCCGAGTCTGAATCTGACGAAGAATTGAAGGGATTGAGTT[A/T]CGAGGAATACAGAAGGTTGAAGAGGCAAAAGATGAGGAAGTCGATGAAGTACTGTATCTG	0	Chr7	CDC Bronco	FORWARD	0.923	1	340
PsC7878p97	Contig7878	97	T	C:100.0:1	X::X	C:100.0:1	X::X	X::X	X::X	X::X	0.666667	0	2	5	Gm16	366189	79	97	exon_7_of_Glyma16g00670.1	Glyma16g00670.1	NAD(P)-binding Rossmann-fold superfamily protein	CTATGATGAAAAGCAATGCAAAGAAATTGGCCGAGAAAGACGAGTCTGTATTGAGGAGCT[T/C]AGGAATCCCTCACACCATAATCAGAACTGGTGAATTACAAGATACACCTGGTGGAAAGCA	0	Gm16	CDC Bronco	FORWARD	0.923	1	340
PsC9230p364	Contig9230	364	C	T:100.0:7	C::14	T:100.0:11	C::10	C::2	X::X	T:100.0:1	0.428571	2	1	1	Chr8	30134491	85	306	Medtr8g103030.1_exon_1	Medtr8g103030.1	Auxin-responsive protein (Aux/IAA) (Fragment) (AHRD V1 *-*- Q9SMC9_SOLLC) contains Interpro domain(s) IPR011525 Aux/IAA-ARF-dimerisation	CTTAGCTCCAGACACCAAACACTTGAGCATGGACAACCCACCATTTTCTCTCTCTGGTGA[T/C]TCAGAGCCAGGTAACCCAAGCCTCAGTTCAGTAGCTTTGAGGTTCAATCCAATGTTCCTC	0	Chr8	CDC Bronco	FORWARD	0.923	1	340
PsC943p541	Contig943	541	C	C::38	C::38	C::58	T:100.0:70	C::41	T:100.0:49	T:100.0:17	0.375	3	0	0	Chr4	33528137	65	105	Medtr4g097170.1_exon_13	Medtr4g097170.1	Histone H3 (AHRD V1 *-*- A5BX39_VITVI) contains Interpro domain(s) IPR000164 Histone H3	AGCTGCTGAGGCATACCTTGTTGGACTCTTTGAGGACACCAACTTGTGTGCTATCCATGC[T/C]AAGCGTGTTACTATTATGCCCAAGGATATTCAGTTGGCACGTAGGATCCGTGGTGAACGT	0	Chr4	CDC Bronco	FORWARD	0.923	1	340
PsC19344p128	Contig19344	128	T	C:100.0:3	T::4	C:100.0:6	T::3	C:100.0:8	X::X	C:100.0:1	0.571429	3	1	1	Gm10	29997699	159	128	exon_5_of_Glyma10g23650.1	Glyma10g23650.1	Granulin repeat cysteine protease family protein	TGAACCCTCCCAACCCTGGTCCTACTCCTCCATCACCCGCATCACCAGCAAAGCCTTCAA[T/C]TGTATGTGATGAATATTACTCTTGCTCAACTGGAACCACATGTTGTTGCCTTTTTGAGTA	0	Gm10	CDC Bronco	FORWARD	0.924	1	340
PsC4609p200	Contig4609	200	A	G:100.0:26	G:100.0:29	G:100.0:30	G:100.0:19	G:100.0:20	A::25	A::11	0.625	5	0	0	Chr8	25055127	79	67	Medtr8g088730.1_exon_12	Medtr8g088730.1	Transmembrane 9 superfamily protein member 3 (AHRD V1 **-* B6SY54_MAIZE) contains Interpro domain(s) IPR004240 Nonaspanin (TM9SF)	TAGGTTTTCTTGGTTCAAATTTGTTTGTGAGAAGGATCTACAGAAACATTAAATGCGATT[A/G]AGGTTTTCTGAGTTAGACCTGAGCACTTCCAGAGGTTTGTTGCTGGAGACAATAAATTCT	0	Chr8	CDC Bronco	FORWARD	0.924	1	340
PsC1258p620	Contig1258	620	C	T:100.0:17	C::5	C::10	C::40	C::16	T:100.0:53	C::45	0.25	2	0	0	Chr8	4937481	351	549	Medtr8g020590.1_exon_1	Medtr8g020590.1	Germin-like protein 8 (AHRD V1 ***- C7S8C2_SOYBN) contains Interpro domain(s) IPR014710 RmlC-like jelly roll fold	TGTCGCACAATTTCCAGGCCTTAATGGMCTTGGTCTCTCAGCAGCTAGGTTAGACCTTGG[T/C]CCTGCAGGTGTTATCCCTCTACACAGTCACCCGGGTGCAAGTGAGCTTCTTATTGTGACA	0	Chr8	CDC Bronco	FORWARD	0.925	1	340
PsC18397p148	Contig18397	148	C	T:100.0:7	T:100.0:5	C::4	T:100.0:10	T:100.0:4	T:100.0:12	T:100.0:8	0.75	6	0	0	Chr2	20038067	92	62	Medtr2g063460.2_exon_3	Medtr2g063460.2	YTH domain family protein 2 (AHRD V1 *-*- Q0VCZ3) contains Interpro domain(s) IPR007275 YT521-B-like protein	TGGATAATAGTATCCATAATACGGAACATTCGGATCCATAGATTGATATTCATGATCCAA[T/C]TCCCCTTCTTTAACACTACCAGAAGCATCTCCTATTGATGATACACATGATCTTGCATCA	0	Chr2	CDC Bronco	FORWARD	0.925	1	340
PsC18956p264	Contig18956	264	C	C::1	X::X	C::5	T:100.0:1	C::3	T:100.0:2	X::X	0.333333	0	2	2	Chr1	24418286	94	264	Medtr1g089180.1_exon_1	Medtr1g089180.1	Ankyrin repeat domain-containing protein 50 (AHRD V1 **-* Q9ULJ7) contains Interpro domain(s) IPR000535 Major sperm protein	AGCAGGACATTTGCAAGTTGCTTTGGTTTTGATTGCTCATGGTGGATGTCAAACTAATCT[T/C]AAGACATTTCAGCATGTTTCTCCATTGGGTTCTTTTAAAAAACATGTCTCTCTTGATTAC	0	Chr1	CDC Bronco	FORWARD	0.925	1	340
PsC19558p107	Contig19558	107	A	T:100.0:6	A::7	T:100.0:10	T:100.0:2	T:100.0:2	A::2	T:100.0:2	0.625	2	3	0	Chr8	22528495	181	88	Medtr8g079840.1_exon_11	Medtr8g079840.1	Os08g0476000 protein (Fragment) (AHRD V1 *-*- C7J5G3_ORYSJ) contains Interpro domain(s) IPR006869 Protein of unknown function DUF547	GATAATGAGTTAGAAGCAGCAAAAAGAGATTATTTACAAGCTTCAATTGGAATCACAAAA[A/T]CAAACAAGATAATAATTCCAAAGTTGTTGGATTGGTATTTACTAGATTTTGCAAAGGATC	0	Chr8	CDC Bronco	FORWARD	0.925	1	340
PsC25294p371	Contig25294	371	T	T::1	T::1	X::X	X::X	X::X	C:100.0:1	X::X	0.25	0	1	4	Chr7	10439624	68	63	Medtr7g036950.1_exon_6	Medtr7g036950.1	Mitochondrial inner membrane protein OXA1 (AHRD V1 ***- Q42191) contains Interpro domain(s) IPR001708 Membrane insertion protein, OxaA/YidC	CTACTACTACTAAGAATGACAATGCAGCCAAAACTGGAAAACGTATAAGGCATCAGGAGT[T/C]GTGAGATCGGTAAACCAGAAAGCTCCACCATGCTTGAATGATGGCATTTTTTCAGACATG	0	Chr7	CDC Bronco	FORWARD	0.925	1	340
PsC27152p105	Contig27152	105	T	T::2	X::X	T::2	X::X	X::X	X::X	C:100.0:3	0.25	1	0	4	Chr3	5660180	98	61	Medtr3g021090.1_exon_4	Medtr3g021090.1	GRAS family transcription factor (AHRD V1 *-*- B9GM40_POPTR) contains Interpro domain(s) IPR004253 Protein of unknown function DUF231, plant	ATGGGATTATATTCAAATAGGTGACAAAACAGTTAAAGATATGGATAGAATGGAAGCTTT[T/C]AGAACTGGTTTAACAACTTGGGCTAAATGGGTTGATACAGACGTTGATACAACCAAAACC	0	Chr3	CDC Bronco	FORWARD	0.925	1	340
PsC29199p67	Contig29199	67	G	X::X	T:100.0:2	X::X	T:100.0:1	X::X	G::1	X::X	0.5	0	2	4	Chr3	28227400	122	67	Medtr3g086100.1_exon_5	Medtr3g086100.1	Response regulator 11 (AHRD V1 ***- Q0WRT0_ARATH) contains Interpro domain(s) IPR017053 Response regulator, plant B-type	GGACGAAGACTTATATTTCTATTGGCATAATATGAACTTTGGTCAGCAGAATATTGGGAT[T/G]CCTGAGTATTATGATCCAGGGCTTCTCACAGAAGTTCCAAACCACTTATATGAATCAGCA	0	Chr3	CDC Bronco	FORWARD	0.925	1	340
PsC5815p442	Contig5815	442	C	T:100.0:2	T:100.0:1	T:100.0:4	X::X	C::1	T:100.0:1	T:100.0:3	0.714286	2	3	1	Gm20	34465450	80	76	exon_4_of_Glyma20g24820.1	Glyma20g24820.1	Protein kinase superfamily protein	AAGGAAACTAAAAGGTGAGATTGAACAAGACGATGTAGACGAGGATACATTGCAACTACC[T/C]GAGCAAGAAGAGGAAGATCTGAACAGAATAAAAGAGGAGAGTAGAAGAAGACGGGAAGCA	0	Gm20	CDC Bronco	FORWARD	0.925	1	340
PsC7190p130	Contig7190	130	T	X::X	X::X	C:100.0:5	T::6	X::X	C:100.0:2	X::X	0.5	1	1	4	Gm18	33906203	135	130	exon_1_of_Glyma18g29460.1	Glyma18g29460.1		TTGATAGTAAAGGTTCGTAGCTGGTGCTGGAGCAACAATGGGTATAATTAGGGGTTGCTT[T/C]TCTTTTATAGCTGGAACAGTTTGTGGAGTTTATGTGGCTCAGAATTATAAAGTACCTAAT	0	Gm18	CDC Bronco	FORWARD	0.925	1	340
PsC7803p66	Contig7803	66	C	X::X	C::1	X::X	X::X	C::5	A:100.0:5	A:100.0:3	0.4	2	0	3	Chr3	14988141	271	66	Medtr3g049330.1_exon_6	Medtr3g049330.1	Unknown Protein (AHRD V1) contains Interpro domain(s) IPR004253 Protein of unknown function DUF231, plant	CATGTTAACTCAGAGCAATGGGGAACACCAACAGAAAGTGCAAAATTTGTGAAGGACAAG[A/C]AAAACCATTATTAGGAACCAAGTATCCAGGAGGCCCACACCCAGCAGAATTGGTTCTAGA	0	Chr3	CDC Bronco	FORWARD	0.925	1	340
PsC14928p105	Contig14928	105	G	G::3	A:100.0:7	G::5	G::2	A:100.0:1	G::2	G::18	0.25	1	1	0	Chr1	1193890	77	105	Medtr1g007920.1_exon_5	Medtr1g007920.1	cDNA clone J013168C19 full insert sequence (AHRD V1 *--- B7EKI0_ORYSJ) contains Interpro domain(s) IPR000048 IQ calmodulin-binding region	GTTAAACGGTGTTCGTTCGCAGTCTAATCGGATTGTGAGTAGTAGTCAGGAGTATGTTGA[A/G]GATTGGGCCCTTCCACTTGGAGCCCATGGTTGGGCTTAATTTGGTTTTTGAAAAAATAAT	0	Chr1	CDC Bronco	FORWARD	0.926	1	340
PsC1779p204	Contig1779	204	T	C:100.0:34	C:100.0:14	C:100.0:11	C:100.0:7	C:100.0:2	T::26	X::X	0.714286	4	1	1	Chr3	11214584	109	67	Medtr3g034640.1_exon_2	Medtr3g034640.1	Organ-specific protein S2 (AHRD V1 *-*- P17772)	CCAAGACTCATGCTAAGGAAAATATGGGAGCAATTGGAGAATTTGAACCAAGACCAAATG[T/C]TTCAGCTTATGGAGACAATGAGATTCATGCTAATGAAAATAAGGGAGTAATTGGAGAATT	0	Chr3	CDC Bronco	FORWARD	0.926	1	340
PsC20067p162	Contig20067	162	C	X::X	X::X	X::X	X::X	T:100.0:1	X::X	C::1	0.333333	0	1	5	Gm04	15493454	154	162	exon_2_of_Glyma04g15120.1	Glyma04g15120.1	SU(VAR)3-9 homolog 3	CATGTAAGTCTGAAAACTGCGACAAAATGTCAAGTAAAAGAACCACGACATTTCAATGAT[T/C]CGCATAAGCATTTCTTTCTACCTTTGTGTGCACTGCTACCCTCAGCGTTATCAGATCGAT	0	Gm04	CDC Bronco	FORWARD	0.926	1	340
PsC21074p390	Contig21074	390	A	G:100.0:2	A::4	G:100.0:11	A::12	A::7	G:100.0:23	G:100.0:25	0.5	3	1	0	Gm08	7299798	91	390	exon_1_of_Glyma08g10140.1	Glyma08g10140.1	GRAS family transcription factor family protein	TCATTTGGGATCCAACGCGTTCAAGCAAGCGAGTATGTTGTTGGCACTTTTCGCAGGTGG[A/G]GATGGTTACAAGGTGGAAGAGAATGATGGTTGTCTCATGTTAGGATGGCACACTAGGCCA	0	Gm08	CDC Bronco	FORWARD	0.926	1	340
PsC23317p284	Contig23317	284	A	X::X	A::1	A::1	X::X	A::1	G:100.0:2	G:100.0:2	0.333333	0	2	2	Chr3	10838187	93	116	Medtr3g033790.1_exon_13	Medtr3g033790.1	Beta-glucosidase G4 (AHRD V1 ***- A8TVR1_MEDTR) contains Interpro domain(s) IPR001360 Glycoside hydrolase, family 1	TGGGCTCAAGGTTATACGAAACGCTTTGGATTGGTTTATGTAGACTACAAAAATGGACTC[A/G]CTAGGCACCCGAAGTCTTCTGCATATTGGTTTTCGCGGTTTCTGAAAGATAGGGCAAACA	0	Chr3	CDC Bronco	FORWARD	0.926	1	340
PsC6123p579	Contig6123	579	G	G::6	G::2	G::7	X::X	G::1	A:100.0:2	A:100.0:5	0.285714	1	1	1	Gm12	38879144	89	173	exon_7_of_Glyma12g35750.1	Glyma12g35750.1	Class I glutamine amidotransferase-like superfamily protein	CACCATCGAGTTTGCATTAGTTATAGTGGAGAAGCTGTTTGGACGCAAATTAGCTCTAGA[A/G]CTCGCAAAGACAACAGTGTTCACAAACCCATAATGTATTTAAATGAGTAACGATTTGTGC	0	Gm12	CDC Bronco	FORWARD	0.926	1	340
PsC8015p307	Contig8015	307	G	A:100.0:10	A:100.0:11	G::13	A:100.0:9	A:100.0:9	A:100.0:37	G::26	0.625	5	0	0	Chr7	21344324	114	115	Medtr7g077210.1_exon_1	Medtr7g077210.1	Bowman-Birk type proteinase inhibitor (AHRD V1 *-*- P80321) contains Interpro domain(s) IPR000877 Proteinase inhibitor I12, Bowman-Birk	CGACAACTACAGCATGCTGTGACTCCTGTATTTGCACTAAATCAATCCCTCCTCAGTGTC[A/G]CTGTACTGATGTAGGAAAAACATGYCACTCCGGTTGCAACCTTTGCCTTTGCACAAGGTC	0	Chr7	CDC Bronco	FORWARD	0.926	1	340
PsC9621p203	Contig9621	203	A	A::22	A::30	A::20	A::21	C:100.0:24	A::2	T:100.0:11	0.25	2	0	0	Chr5	35918545	73	119	Medtr5g085420.1_exon_4	Medtr5g085420.1	UPF0451 protein C17orf61 homolog (AHRD V1 ***- A4K526) contains Interpro domain(s) IPR006696 Protein of unknown function DUF423	GGCTTTGCATTTATAGCAGCCTGGGGAAGCTTGTTTTTCTGATGACTTCATCGTTTTGGA[A/T]TGTGCTGCTACAACATCTATCCAATGTTTGTTAATAAGAAATTATAATATCAATGTATTT	0	Chr5	CDC Bronco	FORWARD	0.926	1	340
PsC12754p283	Contig12754	283	G	T:100.0:2	T:100.0:1	G::1	X::X	X::X	T:100.0:2	T:100.0:1	0.666667	0	4	2	Gm03	42663761	120	87	exon_4_of_Glyma03g35480.1	Glyma03g35480.1	Rho GTPase activating protein with PAK-box/P21-Rho-binding domain	TATATTGGACCCTCTTTCACCAGAGCAGGTGATGCAGTCCCAATCAGAAGAAGAATGTGC[T/G]CAGCTTGTTAGGCTTCTTCCTCCAACAGAAGCTGCCCTCCTAGATTGGGCAGTCAACCTA	0	Gm03	CDC Bronco	FORWARD	0.927	1	340
PsC19078p425	Contig19078	425	T	X::X	T::1	X::X	X::X	A:100.0:1	X::X	X::X	0.333333	0	1	5	Chr5	18755859	101	425	Medtr5g043630.1_exon_1	Medtr5g043630.1	Unknown Protein (AHRD V1) contains Interpro domain(s) IPR002213 UDP-glucuronosyl/UDP-glucosyltransferase	AACTTCTTCTGATTTTGTGACAGTTGGTTGAGGGGTTATGAGAGTTACATGGCATTGGTT[A/T]TGGAGAAGAAGTGCAGCTAGCCTGAGAAATGGAGTGAGATGGCCCATGCCAGAGCTTGGC	0	Chr5	CDC Bronco	FORWARD	0.927	1	340
PsC21514p207	Contig21514	207	T	X::X	X::X	T::2	T::1	X::X	X::X	G:100.0:1	0.25	0	1	4	Chr5	2499267	73	84	Medtr5g010310.1_exon_2	Medtr5g010310.1	Hypothetical protein (AHRD V1 ***- Q9M3H7_CICAR) contains Interpro domain(s) IPR005227 Resolvase, holliday junction-type, YqgF-like	ATCAAAGTCAGAAAGAGCAAGACCAACATATTTATCACCAACATCTAAACCCATCAACCT[T/G]CCACGTTCATTCTGTGTTGTTTTCACCAGTTTATGAAACAACTGCAAGGGCTTCACTTGC	0	Chr5	CDC Bronco	FORWARD	0.927	1	340
PsC2463p492	Contig2463	492	T	X::X	X::X	X::X	X::X	T::4	C:100.0:2	T::4	0.25	0	1	4	Chr2	12734518	60	492	Medtr2g035780.1_exon_12	Medtr2g035780.1	Cellulose synthase (AHRD V1 ***- B9GRE7_POPTR)	TGTGGTGCTTTGGTCAATCCTTTTGGCATCAATTTTCTCATTGATTTGGGTTAGGATTGA[T/C]CCTTTCTTGCCTAAGCAAAATGGTCCTATACTCAAACAATGTGGTGTAGAATGCTGAGAG	0	Chr2	CDC Bronco	FORWARD	0.927	1	340
PsC26128p200	Contig26128	200	A	X::X	A::1	X::X	X::X	X::X	A::2	G:100.0:2	0.25	0	1	4	Chr8	16528749	84	200	Medtr8g066220.1_exon_1	Medtr8g066220.1	Flavonol sulfotransferase-like (AHRD V1 **** P52839) contains Interpro domain(s) IPR000863 Sulfotransferase	GTTGAAAACAAAYATTTTTTYCGTCTWGGTCAAATTGGAGATTGGAAGAATCATCTTACA[A/G]CCGAAATGATTGAGCATATAAACTCCATCACAGAAAAAAAGTTGGTTAAACATGAATTGA	0	Chr8	CDC Bronco	FORWARD	0.927	1	340
PsC3003p581	Contig3003	581	T	X::X	X::X	X::X	T::3	X::X	C:100.0:1	C:100.0:2	0.5	0	2	4	Chr2	11604407	89	137	Medtr2g033580.1_exon_2	Medtr2g033580.1	Desiccation-related protein PCC13-62 (AHRD V1 ***- P22242)	GATGCAATCAGAAAGTTAATCTCATTTGCATATGGATCAAAAGGAGGGTACAAAGGTTCT[T/C]CAAAAGCACTATCCATCACATTAGCAAATGATGATTTGCTTAGATCTAACAAAGGCCTAG	0	Chr2	CDC Bronco	FORWARD	0.927	1	340
PsC6454p182	Contig6454	182	C	X::X	X::X	X::X	X::X	C::1	T:100.0:2	C::2	0.25	0	1	4	Gm02	12017819	80	182	exon_2_of_Glyma02g13700.1	Glyma02g13700.1	phosphoinositide 4-kinase gamma 7	GGACCTTGTTTTTAGAAAAGTTTCAAGAGTTGCTGTATCCAGCATTTGCCAAGAGGAAAT[T/C]CATAACTTTAGGCCAGAGGCAGAGACTGAGACTTGGTACTTCGTGCCAGTTTTGAAGTTG	0	Gm02	CDC Bronco	FORWARD	0.927	1	340
PsC9479p369	Contig9479	369	G	X::X	X::X	X::X	G::2	X::X	A:100.0:2	X::X	0.333333	0	1	5	Gm13	37956312	85	369	exon_1_of_Glyma13g36710.1	Glyma13g36710.1	Protein of unknown function, DUF538	AGGMGTGAAAGCGAAAGAACTCATGTTATGGCCTCCGGTTAACGAGATTACGGCCGATGA[A/G]CAACCAACTGGGAAGATTCATTTCAAGAGTCTTGCTGGTATTACCAAGACTTTCCCTGTT	0	Gm13	CDC Bronco	FORWARD	0.927	1	340
PsC12483p61	Contig12483	61	G	X::X	X::X	C:100.0:2	X::X	X::X	X::X	X::X	0.5	0	1	6	Chr3	24540584	99	61	Medtr3g077440.1_exon_11	Medtr3g077440.1	Unknown Protein (AHRD V1)	CAATGTCTGTCCAGGAGAATGATCATATTAGGAACATGGAGATGGATTTAAGGAAGAAAA[C/G]TGTTCATGGCAAAGAAGTTTCTTCTCAAACATCGGGAAATCAAGGATCTACTATTATCAA	0	Chr3	CDC Bronco	FORWARD	0.928	1	340
PsC13036p74	Contig13036	74	T	T::2	X::X	G:100.0:1	X::X	X::X	X::X	X::X	0.333333	0	1	5	Chr1	1759319	271	74	Medtr1g009010.1_exon_2	Medtr1g009010.1	26S proteasome non-ATPase regulatory subunit 11 (AHRD V1 ***- B6TWL4_MAIZE) contains Interpro domain(s) IPR013143 PCI/PINT associated module	TTTTTTTTTCCTGGTATTTTAGCAACAGAATCTATTATTCCTCTCACAATCTTTGCAGTC[T/G]TTGCCTTGGGAATCAAGGAAAAGAATGGCCTCAACTGAGTGAGAAGGCTGCGCAGATCTT	0	Chr1	CDC Bronco	FORWARD	0.928	1	340
PsC6485p188	Contig6485	188	C	T:100.0:1	T:100.0:1	C::1	T:100.0:1	C::1	X::X	X::X	0.5	0	3	2	Chr5	656441	75	188	Medtr5g006390.1_exon_2	Medtr5g006390.1	Calmodulin protein kinase (Fragment) (AHRD V1 ***- D3K3H9_LONJA) contains Interpro domain(s) IPR004082 Protein of unknown function DUF1423, plant	ATGTAAAAGTATAACTGTTGATTTGGATGATGAAATTAAGAAGAAGGTTTTAGACCTTGG[T/C]GCTTGTCTGTTGCGCGGCTCAACAAAACCTGCCGCAAAGAAGCTTCTGAATAGTGTTGAA	0	Chr5	CDC Bronco	FORWARD	0.928	1	340
PsC8231p120	Contig8231	120	A	X::X	X::X	A::1	G:100.0:1	X::X	X::X	X::X	0.333333	0	1	5	Chr2	14546897	88	120	Medtr2g039290.1_exon_22	Medtr2g039290.1	Serine/threonine-protein kinase PBS1 (AHRD V1 *-*- Q9FE20) contains Interpro domain(s) IPR002290 Serine/threonine protein kinase	RGAGTTGATATTGAAAATGGATTGTCAGCATCAGAGATATTCAGCTCATCAGCAAGATTT[A/G]GAAGGCAAGCATCTGAATCATTTAGAAGACATTCATATTCAGGTCCTCTAAGAACCGTAA	0	Chr2	CDC Bronco	FORWARD	0.928	1	340
PsC902p146	Contig902	146	C	C::1	C::1	X::X	X::X	X::X	X::X	A:100.0:2	0.25	0	1	4	Gm17	7820358	68	146	exon_20_of_Glyma17g10420.1	Glyma17g10420.1	H()-ATPase 11	ATGGGCACATGCGCAAAGAACGCTGCATGGATTACAACCACCGGACACTAAGATGTTCAC[A/C]GAGAGAACTCATGTCACCGAACTCAATCAAATGGCCGAGGAAGCTAAAAGGAGAGCCGAA	0	Gm17	CDC Bronco	FORWARD	0.928	1	340
PsC14603p216	Contig14603	216	T	X::X	T::2	T::2	A:100.0:1	X::X	X::X	A:100.0:1	0.4	0	2	3	Chr8	16605189	93	65	Medtr8g066330.3_exon_5	Medtr8g066330.3	Unknown Protein (AHRD V1)	CAATGATATAGCTGTCTTTGGTGATACAAATCTCGAGTTACCTTCGTTCTTGTCCAATCG[A/T]TCTGCCGTTGAAATCCACTTAGATATTGATCCAAATACATTGCTACAACCAACTGATATC	0	Chr8	CDC Bronco	FORWARD	0.929	1	340
PsC15220p84	Contig15220	84	G	X::X	X::X	X::X	X::X	X::X	A:100.0:2	X::X	0.5	0	1	6	Chr4	32327122	134	84	Medtr4g093830.1_exon_1	Medtr4g093830.1	RING-H2 finger protein ATL1O (AHRD V1 *-*- Q8LFY8) contains Interpro domain(s) IPR018957 Zinc finger, C3HC4 RING-type	TTCCAATAAGCAAGAGGTAGGTGAAGTCAATGAACAAATTGTTTCAAAGAGGGTTGGTGG[A/G]AATGGCAATATAGTAAATATGCATAGTGCTCCTAGTTCAATGGATAGGTCAAGATCCTTC	0	Chr4	CDC Bronco	FORWARD	0.929	1	340
PsC26551p132	Contig26551	132	C	T:100.0:1	T:100.0:1	X::X	X::X	C::1	T:100.0:6	T:100.0:2	0.666667	1	3	2	Chr6	712645	100	132	Medtr6g006190.1_exon_1	Medtr6g006190.1	Ethylene response protein (AHRD V1 ***- B6TGD5_MAIZE) contains Interpro domain(s) IPR006016 UspA	TCGGATTATGATCGGAGTGAACGAGTCAAGCTTGAAGGGTTATCCACATCCTTCGATCAG[T/C]AGCAAAGGTGCTTTCGAATGGACGATCAAGAAGATTGTTCGGAGCAATGTTTCTTCTTTC	0	Chr6	CDC Bronco	FORWARD	0.929	1	340
PsC2986p334	Contig2986	334	G	X::X	X::X	X::X	X::X	X::X	T:100.0:5	X::X	0.5	1	0	6	Chr4	7889052	91	334	Medtr4g026590.1_exon_2	Medtr4g026590.1	Albumin 1 (AHRD V1 *-*- Q7XZC5_MEDTR) contains Interpro domain(s) IPR012512 Albumin I	TATGTGAGTCTCATGCCGACTGCACAAAAAAGGGAAGTGGGAGTTTTTGCGCTCGTTTTC[T/G]AAATCCGGAGATTGAATATGGTTGGTGTTTTGACTCTAACCCTCATGCACAAGCCTCGTT	0	Chr4	CDC Bronco	FORWARD	0.929	1	340
PsC4035p224	Contig4035	224	G	X::X	X::X	X::X	X::X	A:100.0:3	X::X	A:100.0:3	0.666667	2	0	5	Chr7	31197708	63	224	Medtr7g099720.1_exon_4	Medtr7g099720.1	Unknown Protein (AHRD V1) contains Interpro domain(s) IPR018943 Oligosaccaryltransferase	TGGCTGATCCAAAGTATGAAGGAAACTAGGGAAGTTTTGAAGTTGAAGATGTAATTTTAT[A/G]TTGTTGTAGACTGAGAGGCTTTGCAAATGGAATTCAATGTGATAGAATTATGAACTTCAG	0	Chr7	CDC Bronco	FORWARD	0.929	1	340
PsC5213p681	Contig5213	681	A	A::2	A::1	A::2	A::1	T:100.0:2	T:75.0:4	T:100.0:1	0.34375	0	3	0	Chr2	10334537	308	681	Medtr2g030450.1_exon_2	Medtr2g030450.1	SNW domain-containing protein 1 (AHRD V1 *--- Q1JQE0) contains Interpro domain(s) IPR017862 SKI-interacting protein, SKIP	GCCGAAGAAGGATATTGATGATGAAACCTATGGAGGTGCAAATGAGCAGCTGGAGAAGAT[A/T]ATGAAGACTGATCGCTTTAAGCCCGACAAAGGTTTTACAGGGGCTTCTGAAAGGGCAGCT	0	Chr2	CDC Bronco	FORWARD	0.929	1	340
PsC9756p70	Contig9756	70	T	T::6	T::7	T::11	C:100.0:23	T::3	C:100.0:4	C:100.0:14	0.375	3	0	0	Chr6	1592335	115	70	Medtr6g008080.1_exon_1	Medtr6g008080.1	Disease resistance-like protein GS6-2 (Fragment) (AHRD V1 *-*- Q8LLF1_SOYBN) contains Interpro domain(s) IPR000823 Plant peroxidase	CGTTAACGGCCATCTCCCTAAACCATCAATGCCAATGTCACAAATCATCGAAATCTTCAC[T/C]AAACGTGGCTTCACCGTCGAAGAAATGGTAGCACTTTCCGGTGCTCACACAGTCGGATTC	0	Chr6	CDC Bronco	FORWARD	0.929	1	340
PsC13000p248	Contig13000	248	A	A::1	A::4	A::5	A::3	X::X	G:100.0:1	G:100.0:4	0.285714	1	1	1	Chr8	25979445	160	248	Medtr8g092000.2_exon_15	Medtr8g092000.2	Nudix hydrolase 2 (AHRD V1 *-*- Q94B74) contains Interpro domain(s) IPR002495 Glycosyl transferase, family 8	GTCTTTGGTCAATTAACTTGAAGGGAAATGTAAATGGTGCTGTCGAAACTTGTACAGAAA[A/G]TTTTCATCGGTTTGATCGTTACCTCAACTTCTCAAATCCTCTTATTGCAAAGAATTTTGA	0	Chr8	CDC Bronco	FORWARD	0.93	1	340
PsC18398p152	Contig18398	152	C	X::X	T:100.0:4	T:100.0:5	T:100.0:4	T:100.0:4	C::4	C::2	0.571429	4	0	1	Chr3	22745905	337	152	Medtr3g071480.1_exon_9	Medtr3g071480.1	Ser-thr protein kinase (Fragment) (AHRD V1 *-*- Q84U00_GOSHI) contains Interpro domain(s) IPR002290 Serine/threonine protein kinase	CATTTACAGCTTCGGTATCATGTTACTCGAAACTGTAACGGGCCGTCTTCCTTATTCCAA[T/C]GATCAAGACGGTTCACTTGAAAACTGGGCTTCAAACTATTTACAAGGGAACCARTCTCTC	0	Chr3	CDC Bronco	FORWARD	0.93	1	340
PsC22997p95	Contig22997	95	G	X::X	A:100.0:2	X::X	X::X	X::X	X::X	X::X	0.5	0	1	6	Chr3	9303518	178	95	Medtr3g031040.1_exon_1	Medtr3g031040.1	DNA topoisomerase 2 (AHRD V1 **** Q2L363_MALDO) contains Interpro domain(s) IPR001241 DNA topoisomerase, type IIA, subunit B or N-terminal	TAATAACAGAGAGATCCGTCTATGGATTCGTTGAAGGTTACGATAGATCCGGAAGCGAAC[A/G]CGGTTTCTGTTTACAACAACGGMGACRGTGTTCCGRTTGAGATTCATCAGGAGGAGAAGR	0	Chr3	CDC Bronco	FORWARD	0.93	1	340
PsC3692p101	Contig3692	101	A	G:100.0:2	G:100.0:1	A::4	G:100.0:2	A::1	G:100.0:4	G:100.0:2	0.625	1	4	0	Chr5	3490932	98	101	Medtr5g012470.1_exon_1	Medtr5g012470.1	Proteasome subunit beta type (AHRD V1 ***- B9RTN1_RICCO) contains Interpro domain(s) IPR001353 Proteasome, subunit alpha/beta	CATGGAGTGCGTTTTCGGATTAGTCGGTAATGGCTTCGCTATTGTCGTGGCCGATACATC[A/G]GCAGTTCATAGCATCCTCGTTCACAAGTCCAACGAGGACAAGATCATGCTCCTCGATTCA	0	Chr5	CDC Bronco	FORWARD	0.93	1	340
PsC4478p236	Contig4478	236	A	G:100.0:1	X::X	G:100.0:1	X::X	X::X	A::2	G:100.0:1	0.6	0	3	3	Chr3	16306131	65	236	Medtr3g051950.1_exon_2	Medtr3g051950.1	Protein translation factor SUI1 homolog 1 (AHRD V1 **** P41568) contains Interpro domain(s) IPR005874 Eukaryotic translation initiation factor SUI1	TATATGAACATACTCTTTCGCTCCAGGTGCATCCGATTCTATCGCTTCAGAAAATGGATC[A/G]AAGGGAGTTGGTACCTGAATTTCCAACTCAACCATGTACTTTACTTGATGGAAACTTGAC	0	Chr3	CDC Bronco	FORWARD	0.93	1	340
PsC5136p257	Contig5136	257	C	T:100.0:71	T:100.0:25	T:100.0:53	T:100.0:65	T:100.0:27	C::24	C::35	0.625	5	0	0	Chr1	4321320	137	257	Medtr1g015530.1_exon_28	Medtr1g015530.1	LRR receptor-like serine/threonine-protein kinase ERECTA (AHRD V1 ***- Q42371) contains Interpro domain(s) IPR002290 Serine/threonine protein kinase	AAACCCTCCMCAAGTTGCATCTAACCCGTCCGCCAAAGTTCCGTGTTACATGGACGAGTA[T/C]GCAAATCTCAAGACACCACACTTGGTGAACTGTCCTTCCATGAGCACCTCAGATGCTCAA	0	Chr1	CDC Bronco	FORWARD	0.93	1	340
PsC7594p295	Contig7594	295	C	C::1	X::X	X::X	X::X	C::1	X::X	T:100.0:2	0.25	0	1	4	Chr3	26349543	62	295	Medtr3g082140.1_exon_2	Medtr3g082140.1	Transmembrane 9 superfamily protein member 4 (AHRD V1 **** B6U1D6_MAIZE) contains Interpro domain(s) IPR004240 Nonaspanin (TM9SF)	AGGTTATTCACTACTCATGGCAATTGCAATCATGTTGTCGACCGGCACCATCGGTTTCCT[T/C]ATGTCATTCTACTTTGTGCACTACTTGTTCTCATCCGTGAAGATCGATTGAGGTTCTTAC	0	Chr3	CDC Bronco	FORWARD	0.93	1	340
PsC908p622	Contig908	622	T	T::100	A:100.0:82	A:100.0:105	T::81	A:100.0:52	T::56	T::73	0.375	3	0	0	Chr4	33174348	67	63	Medtr4g096790.1_exon_5	Medtr4g096790.1	40S ribosomal protein S14 (AHRD V1 ***- B4FBS3_MAIZE) contains Interpro domain(s) IPR018102 Ribosomal S11, conserved site	GTTGGGAATAACTGCTCTTCATATCAAGCTTCGTGCAACTGGAGGAAACAAGACTAAAAC[A/T]CCAGGCCCTGGTGCTCAGGCTGCTCTCCGTGCCTTAGCTCGTTCAGGCATGAAAATTGGT	0	Chr4	CDC Bronco	FORWARD	0.93	1	340
PsC9408p167	Contig9408	167	C	C::14	T:100.0:18	C::16	C::17	T:100.0:3	C::5	T:100.0:5	0.375	3	0	0	Chr3	42900312	166	167	Medtr3g117760.1_exon_2	Medtr3g117760.1	Unknown Protein (AHRD V1) contains Interpro domain(s) IPR006041 Pollen Ole e 1 allergen and extensin	CATCCTAAACACGAGTCTAGGATTTTGAGCAGGACCAGAAGCTTCACTACAACTCATCGA[T/C]GATCCTCCTTGTCCATTATCACTTCCTGAGACATGTGCAGAACAACCAGATAAATCTGGT	0	Chr3	CDC Bronco	FORWARD	0.93	1	340
PsC9765p433	Contig9765	433	A	A::3	G:100.0:5	G:100.0:14	A::8	A::4	A::4	A::5	0.25	2	0	0	Chr3	43129676	148	162	Medtr3g118290.1_exon_7	Medtr3g118290.1	RNA polymerase sigma factor rpoD (AHRD V1 *-*- P26683) contains Interpro domain(s) IPR016262 RNA polymerase sigma factor, SigB/SigC/SigD, plastid	AGAGAAACAGGTGATTAGATTGAGATTTGGTATGGACGATGGAAAGATGAAGACACTGCA[A/G]GAGATTGGGGAAATAATAGGCGTGAGTAGGGAGAGAGTTAGACAAATTGAGTCATGTGGT	0	Chr3	CDC Bronco	FORWARD	0.93	1	340
PsC13284p81	Contig13284	81	A	G:100.0:1	G:100.0:2	X::X	G:100.0:2	A::2	X::X	A::2	0.5	0	3	2	Chr5	29999467	115	81	Medtr5g072830.1_exon_2	Medtr5g072830.1	Cis-zeatin O-glucosyltransferase 1 (AHRD V1 *-*- Q93XP7) contains Interpro domain(s) IPR002213 UDP-glucuronosyl/UDP-glucosyltransferase	GTATCACCATTGTTAGAGAATGAAGTAGTTCTTGCAAAAGAAGATATAGAAGTGCTTGTT[A/G]AGAGGTTTATGGATCTTGAAAGCCAAGAGGGAAAGAAAATTAGAGATAGAGCAAAAGAAC	0	Chr5	CDC Bronco	FORWARD	0.931	1	340
PsC14284p176	Contig14284	176	T	X::X	X::X	T::1	X::X	T::1	C:100.0:1	X::X	0.25	0	1	4	Gm20	41866871	86	176	exon_3_of_Glyma20g33270.1	Glyma20g33270.1	Coatomer, alpha subunit	TGTTGCTTGCCCATACTGTACTTCCCGTTTTGTGCCAAGCCAGGAGGGGCAGCTTTGTGC[T/C]GTTTGTGATATTTCAGTAATAGGTGCTGATGCTTCTGGACTGCTATGTTCACCTTCCCAG	0	Gm20	CDC Bronco	FORWARD	0.931	1	340
PsC15520p148	Contig15520	148	G	T:100.0:2	G::1	X::X	G::1	X::X	X::X	T:100.0:3	0.4	1	1	3	Chr2	10216075	85	148	Medtr2g030220.1_exon_1	Medtr2g030220.1	Unknown Protein (AHRD V1)	AACGGAAACCACTAATAAACTGACACCTGTGACTCCACACACCAAGCTTGCAATTATTAA[T/G]GCTTTACTCAACGGTGTTCTGTCGTGAACGGTGGTTTTCGGCAACGCCGGAGGCACGGAA	0	Chr2	CDC Bronco	FORWARD	0.931	1	340
PsC3005p202	Contig3005	202	C	C::4	T:100.0:1	C::8	C::3	C::11	C::14	T:100.0:5	0.25	1	1	0	Chr8	29872104	182	202	Medtr8g102470.1_exon_1	Medtr8g102470.1	Uncharacterized oxidoreductase ykwC (AHRD V1 ***- O34948) contains Interpro domain(s) IPR015815 3-hydroxyacid dehydrogenase/reductase	TACAAAGTCGCTTGATTTATACGGGAAGAGAATCTTGAAGAGGGATTTTGCAGCAGGGTT[T/C]TATGTGAACCATTTTGTGAAGGATTTGGGAATTTGTTTGAAGGAGTGTGAGAAATTGGGT	0	Chr8	CDC Bronco	FORWARD	0.931	1	340
PsC6145p417	Contig6145	417	G	A:100.0:20	A:100.0:28	A:100.0:42	A:100.0:62	A:100.0:13	G::5	G::21	0.625	5	0	0	Gm17	32395842	94	86	exon_3_of_Glyma17g29660.2	Glyma17g29660.2	Plastid-lipid associated protein PAP / fibrillin family protein	GCCAACATCGCCTGGCGGTGGGTATAGGAGTGCAATAGGTAGAGTTTTCTTCAAAACAAA[A/G]GAAATGATTCAGGTTGTTGAAGCTCCTGATATTGTGAGAAACAAGATCTCATTTACTGCT	0	Gm17	CDC Bronco	FORWARD	0.931	1	340
PsC7403p132	Contig7403	132	G	G::4	G::1	A:100.0:1	G::1	G::9	G::3	A:100.0:2	0.25	0	2	0	Gm12	36905562	65	110	exon_1_of_Glyma12g33690.1	Glyma12g33690.1		AGAATTCACAGAAACTATGTGTAATTCAAATGGTGATTGCAGACCCTTAGGTTTTCTCTT[A/G]GGTCTACCCTTTGCTTTTCTCTGCCTCATCATCTCAATCATTGGTATTATTGTATGGATC	0	Gm12	CDC Bronco	FORWARD	0.931	1	340
PsC9236p73	Contig9236	73	A	X::X	A::1	X::X	A::1	A::1	C:100.0:5	C:100.0:3	0.333333	2	0	2	Chr2	24909292	69	73	Medtr2g082410.1_exon_1	Medtr2g082410.1	50S ribosomal protein L24, chloroplastic (AHRD V1 ***- P11893) contains Interpro domain(s) IPR003256 Ribosomal protein L24	ACATACAACAACAACAATGGTAGCTATGGCTATGGCTTCTCTTCAGAGTTCCATGTCCTC[A/C]CTCTCCCTCTCCTCCAACTCTTTCTTAGGCCAACCTCTCTCTCCCATCACTCTCTCCCCT	0	Chr2	CDC Bronco	FORWARD	0.931	1	340
PsC18602p148	Contig18602	148	T	X::X	X::X	X::X	T::3	X::X	T::2	G:100.0:2	0.25	0	1	4	Chr8	18899100	115	148	Medtr8g072250.2_exon_1	Medtr8g072250.2	AP-4 complex subunit epsilon-1 (AHRD V1 ***- Q9UPM8) contains Interpro domain(s) IPR011989 Armadillo-like helical	AGGCTCAGAAATTCGTCGTTTAAGGGTTTCGATTTCGCGGATTACGATTCGATCTTCTTC[T/G]GCTTTAGATCGAGCTTCTCCGATTGATTTTATCAGGTCGAGAAATTCCTTGGATTGACCG	0	Chr8	CDC Bronco	FORWARD	0.932	1	340
PsC7396p78	Contig7396	78	A	A::9	C:100.0:14	C:100.0:19	C:100.0:17	A::12	C:100.0:16	C:100.0:17	0.625	5	0	0	Gm06	11585642	309	78	exon_2_of_Glyma06g14770.1	Glyma06g14770.1	Leucine-rich repeat protein kinase family protein	AATTCAAAGCGCACTCGGCTACATGGCACCGGAGTTTGCCTGCAAAACAGTGAAAATAAC[A/C]GAGAAATGCGATGTTTATGGATTCGGAGTTTTGGTTTTGGAGATTGTGACAGGGAAAAGG	0	Gm06	CDC Bronco	FORWARD	0.932	1	340
PsC8506p154	Contig8506	154	T	T::1	X::X	X::X	T::1	X::X	X::X	G:100.0:2	0.25	0	1	4	Chr8	32339651	63	154	Medtr8g107470.1_exon_4	Medtr8g107470.1	Atypical receptor-like kinase MARK (Fragment) (AHRD V1 *--- Q4TUZ7_MAIZE) contains Interpro domain(s) IPR002290 Serine/threonine protein kinase	ACAATACCCTGATAAGCGACCATCGATGTCAGATGTCGTACGAAGCATTCAAGAATTACG[T/G]CGATCTAGCTTGAAAGAGGAGCAAGACCAAATCCAACATGACAACAATGATATAGAATTG	0	Chr8	CDC Bronco	FORWARD	0.932	1	340
PsC9959p197	Contig9959	197	C	X::X	X::X	X::X	X::X	X::X	T:100.0:3	X::X	0.5	1	0	6	Chr7	34224996	304	197	Medtr7g108650.1_exon_1	Medtr7g108650.1	Unknown Protein (AHRD V1) contains Interpro domain(s) IPR004307 TspO/MBR-related protein	CTCTTCAAGAAAGCCTTTCTGGTTTCCACCATCWTGGCTCCTGCATCTCATGTTACCTTC[T/C]TCCAGCTTCTTGATGGGTCTCTCAGCTTGGTTGGTGTGGGCTGAAGGTGCCTTTCATAGA	0	Chr7	CDC Bronco	FORWARD	0.932	1	340
PsC10352p254	Contig10352	254	C	C::4	T:100.0:3	C::4	C::1	C::4	T:100.0:5	T:100.0:3	0.375	3	0	0	Chr2	15382832	155	73	Medtr2g042330.1_exon_8	Medtr2g042330.1	Aldehyde dehydrogenase family 7 member A1 (AHRD V1 **** Q84P31_SOYBN) contains Interpro domain(s) IPR015590 Aldehyde dehydrogenase	AGTAAATGAAACCAAAGGAATGCGTGTGTCTTTCGCTATTGCGTGCCCAATATCAGCACC[T/C]CCACAGAGAGCGGTAAATATTGCTCCGGGTAAATTGTTYCTCTCAAAAACTTCAGCAATC	0	Chr2	CDC Bronco	FORWARD	0.933	1	340
PsC10868p107	Contig10868	107	T	A:100.0:35	T::17	T::25	A:100.0:30	T::16	T::8	T::45	0.25	2	0	0	Chr2	15989434	137	107	Medtr2g044880.1_exon_3	Medtr2g044880.1	Pectinesterase (AHRD V1 ***- A0ZNK2_PYRCO) contains Interpro domain(s) IPR000070 Pectinesterase, catalytic	TACATTATACTACGCGGAGTATATGAATTATGGCCTCGGAGCCGGATTGAATAAACGCGT[A/T]AAATGGCCGGGATATCATATTATAAATGATTCTAGTCATGCTAGTAACTTCACAGTGACG	0	Chr2	CDC Bronco	FORWARD	0.933	1	340
PsC16439p299	Contig16439	299	G	G::7	A:100.0:6	A:100.0:11	G::5	G::3	G::1	G::1	0.25	2	0	0	Chr2	2641986	81	299	Medtr2g010790.1_exon_1	Medtr2g010790.1	Predicted by genscan and genefinder (AHRD V1 *-*- Q9ZU30_ARATH)	GAAACAATGGTTCTACTAAGAAAGAAGTAGTTACCAAGAAGGGTACTGGAAAATATGAGA[A/G]TGATGTTGATAAAAGCTTGGCTTTTAGTGAAATGAGTAGTTTTGGTGATGCTGCGGGGTT	0	Chr2	CDC Bronco	FORWARD	0.933	1	340
PsC17403p89	Contig17403	89	G	A:100.0:2	X::X	X::X	A:100.0:1	X::X	X::X	X::X	0.666667	0	2	5	Chr7	38605981	118	89	Medtr7g118240.1_exon_1	Medtr7g118240.1	Pentatricopeptide repeat-containing protein At4g01400, mitochondrial (AHRD V1 ***- Q8LDU5) contains Interpro domain(s) IPR002885 Pentatricopeptide repeat	TTTGGTAAATGGTTTGTGTCATTTGGGAATGTTTGATGAGGCAAGGCAGTATGGGTGAGG[A/G]AATGCTTTCCAAAGGTTTTTCTCCACACTTTGCTGTCATCCATGCTTTGGTGAATGGTTT	0	Chr7	CDC Bronco	FORWARD	0.933	1	340
PsC21214p264	Contig21214	264	A	X::X	A::1	A::2	X::X	X::X	G:100.0:2	X::X	0.25	0	1	4	Chr8	6715931	97	264	Medtr8g027180.1_exon_1	Medtr8g027180.1	Centrin-2 (AHRD V1 ***- Q2TBN3) contains Interpro domain(s) IPR011992 EF-Hand type	AGAAGATGCAGAAGCTATGGTTCAACAAGGTGATCTTGATGGTGATGGAAACTTGAATGA[A/G]ACTGAGTTCTGTATATTGATGGTTAGGCTTAGCCCTGAAATTATGCAAGATGCTGAAACT	0	Chr8	CDC Bronco	FORWARD	0.933	1	340
PsC7079p342	Contig7079	342	C	C::10	C::6	X::X	C::5	C::4	T:100.0:1	T:100.0:1	0.285714	0	2	1	Chr2	25890192	140	342	Medtr2g084780.1_exon_1	Medtr2g084780.1	Cytochrome c oxidase copper chaperone (AHRD V1 *-*- B6TDC7_MAIZE) contains Interpro domain(s) IPR007745 Cytochrome c oxidase copper chaperone	AGCAACAGCGTGTGAAGTGTCGAATGCGCCGAAGAAGAAGAAAATCTGCTGTGCTTGTCC[T/C]GACACGAAGAGGCTTCGGGATGAGTGYATCGTGGAGAACGGAGAAGACGCTTGTGCCAAA	0	Chr2	CDC Bronco	FORWARD	0.933	1	340
PsC7599p82	Contig7599	82	C	C::4	X::X	C::3	X::X	X::X	G:100.0:1	X::X	0.25	0	1	4	Chr3	35537224	238	82	Medtr3g101010.1_exon_2	Medtr3g101010.1	Serpin-like protein (Fragment) (AHRD V1 ***- Q8GT65_CITPA) contains Interpro domain(s) IPR015554 Protease inhibitor I4, serpin, plant	GTTGAGAAAGTGGCTTCTGAATCCGAGTTACTTGATCACAAGCTCCCTTCTGAAAAAGTG[C/G]AAGTAGGTGACTTCAGGATTCCAAGATTCAATATTTCATTTGGGCTTGAAACTTCTGATG	0	Chr3	CDC Bronco	FORWARD	0.933	1	340
PsC9719p318	Contig9719	318	C	A:100.0:1	X::X	X::X	C::1	X::X	X::X	X::X	0.333333	0	1	5	Gm18	13150987	97	115	exon_3_of_Glyma18g13630.1	Glyma18g13630.1	glutathione S-transferase PHI 9	ATTTATTAGGAAAGACAATAGAAGAAAGGGGTCTTGTGGAACAATGGCTTGAAGTTGAAG[A/C]TCATAACTTTCACCCAGCAATCTACAACTTGGTCGTCCAAGTTCTGTTTGCTCCATTAAA	0	Gm18	CDC Bronco	FORWARD	0.933	1	340
PsC14811p215	Contig14811	215	A	X::X	X::X	X::X	X::X	X::X	X::X	G:100.0:2	0.5	0	1	6	Chr6	12674006	83	215	Medtr6g060660.1_exon_1	Medtr6g060660.1	Unknown Protein (AHRD V1)	GTGAAATTCATCTTTCAATATGTGAAAGTGAAACTCAAAAGCAAGAAATCAATTCCAAGA[A/G]TATAGAATCATTGACACAAGAGAAAGAAGTTCCGCGCGTCGTCATCGATGTTGAAGCTAA	0	Chr6	CDC Bronco	FORWARD	0.934	1	340
PsC19664p203	Contig19664	203	C	X::X	C::3	T:100.0:1	C::2	T:100.0:1	X::X	X::X	0.4	0	2	3	Gm06	28803688	157	144	exon_4_of_Glyma06g30020.1	Glyma06g30020.1	SECY homolog 1	ACTTGGCTCTGTCTTTACTACATACATTGGGGAACAAATTACCGAACTCAAACTTGGGAA[T/C]GGTACCTCTCTTTTGATATTCACAAACATTATCTCATAYTTGCCGGCGTCTTTTGGTCGC	0	Gm06	CDC Bronco	FORWARD	0.934	1	340
PsC3590p95	Contig3590	95	G	G::5	G::2	G::9	A:100.0:9	G::11	A:100.0:23	A:100.0:15	0.375	3	0	0	Chr2	27566360	69	95	Medtr2g088460.1_exon_1	Medtr2g088460.1	cDNA clone J033023L23 full insert sequence (AHRD V1 ***- Q653Y3_ORYSJ)	GAAGAAGCAGAAGAAGATGAGCGAAACAAGGCCAGTTCCTCGGAGAGAGAGTCCATGGGG[A/G]ATAACAGGAGAGAATCACCCTGAACCTAAAGCTCATCGATGCAATGATCGCGTTGAAGAT	0	Chr2	CDC Bronco	FORWARD	0.934	1	340
PsC4223p509	Contig4223	509	A	X::X	T:100.0:2	X::X	T:100.0:1	T:100.0:4	A::4	A::1	0.5	1	2	2	Chr7	31348065	61	141	Medtr7g099920.1_exon_13	Medtr7g099920.1	Eukaryotic translation initiation factor 3 subunit A (AHRD V1 ***- Q9LD55) contains Interpro domain(s) IPR000717 Proteasome component region PCI	TAGGATTTTACAGTCCAGGAGACAGGAGAGGGATAAAATGAGGAAGTTGAAGTATTATCT[A/T]ATTGTTGAAGAAGAGAGACGGCAAAAATTGCGGGAGGAGGAAGAAGCTCAAAAGCGTGAA	0	Chr7	CDC Bronco	FORWARD	0.934	1	340
PsC4623p176	Contig4623	176	T	X::X	X::X	C:100.0:4	X::X	C:100.0:2	X::X	T::2	0.5	1	1	4	Chr3	22729488	177	176	Medtr3g071450.1_exon_3	Medtr3g071450.1	Sorting and assembly machinery component 50 homolog (AHRD V1 ***- Q6P806) contains Interpro domain(s) IPR000184 Bacterial surface antigen (D15)	GTGGGACTTCGTTGGAGGAGATCTTGCTGTTACAGCTTTTGCAGATCTCTCTTTTGATCT[T/C]CCGATTAGGTGGTTAAGAGAACATGGGGTTCATGGCCATGTTTTTGCTGGTGCTGGGAAT	0	Chr3	CDC Bronco	FORWARD	0.934	1	340
PsC4866p399	Contig4866	399	G	G::8	G::6	G::5	A:100.0:11	G::5	A:100.0:1	A:100.0:4	0.375	2	1	0	Chr7	27236520	61	100	Medtr7g088410.1_exon_18	Medtr7g088410.1	Alpha-L-arabinofuranosidase (AHRD V1 **** Q7X9G7_MALDO) contains Interpro domain(s) IPR017853 Glycoside hydrolase, catalytic core	GACATGAATGTGATAGTTCCGCCGCATTCATTCACATTACTTGATTTGTTGAAAGAAACC[A/G]ATAAGCTGATGATGCCAGAGAGTGATTCTTCCACAAGATCTTCTATTTAAAGTGATGACC	0	Chr7	CDC Bronco	FORWARD	0.934	1	340
PsC9527p286	Contig9527	286	G	X::X	X::X	X::X	C:100.0:1	X::X	X::X	G::2	0.333333	0	1	5	Gm10	36689939	67	228	exon_9_of_Glyma10g27890.1	Glyma10g27890.1	Flavin containing amine oxidoreductase family	ACAATACTGGGTTTGAGGGATTATTCCTTGGAGGAAACTATGTGTCTGGTGTTGCTTTGG[C/G]ACGGTGTGTTGAGGGAGCCTATGAGATAGCAGCTGAAGTAAATAGTTTTATCTCGCAGAG	0	Gm10	CDC Bronco	FORWARD	0.934	1	340
PsC12564p122	Contig12564	122	G	G::4	G::6	A:100.0:2	G::11	G::5	A:100.0:2	A:100.0:1	0.375	0	3	0	Chr8	25855923	87	122	Medtr8g091710.1_exon_1	Medtr8g091710.1	ABC transporter-like (Fragment) (AHRD V1 **-- Q0WLU3_ARATH) contains Interpro domain(s) IPR004147 ABC-1	CAACCTCTTCTTCCTCCCAACTTCCTTCTGCTTCGAGGTTTCAACAACTTCCGCCGCCAC[A/G]CCATTTCCATTTACATACTTCACCAACCTTCCATTTTCACTACCGTTAACGTAACCTCTA	0	Chr8	CDC Bronco	FORWARD	0.935	1	340
PsC12700p315	Contig12700	315	A	G:100.0:14	A::3	A::3	A::2	A::5	G:100.0:2	G:100.0:1	0.375	1	2	0	Chr6	6647879	117	188	Medtr6g031200.1_exon_2	Medtr6g031200.1	KDEL motif-containing protein 1 (AHRD V1 ***- Q6UW63) contains Interpro domain(s) IPR008539 Protein of unknown function DUF821, CAP10-like	CACGAGGAGCTGTCGAGTTTTGTGCTGAAAAATTAATGGCATGTGATGTAAATGGTAACA[A/G]AAGGAGGTTTATGGAAGAGTCACTGGAGAAGGTTCCTAGTGATTCAAATCCATGCATTCT	0	Chr6	CDC Bronco	FORWARD	0.935	1	340
PsC14311p61	Contig14311	61	A	X::X	X::X	X::X	X::X	X::X	G:100.0:3	A::2	0.333333	1	0	5	Chr1	22892003	208	61	Medtr1g086100.1_exon_5	Medtr1g086100.1	ABC transporter B family member 11 (AHRD V1 ***- Q9FWX7) contains Interpro domain(s) IPR003439 ABC transporter-like	AAGTCCAAAGATATTGTTACTTGACGAGGCCACAAGTGCATTAGACGCTGAGTCAGAGAG[A/G]GTTGTTCAAGATGCATTGGACAAAGTAATGGTGAATAGGACCACTGTGGTTGTGGCACAT	0	Chr1	CDC Bronco	FORWARD	0.935	1	340
PsC20520p237	Contig20520	237	C	T:100.0:3	C::2	X::X	T:100.0:4	X::X	C::1	C::3	0.333333	2	0	2	Gm05	41222269	66	118	exon_23_of_Glyma05g37670.1	Glyma05g37670.1	Peptidase M1 family protein	TGCAGTAGGTTTGCTTGATTCAACTGGCAAGGACATTCCTCTTTCCTCTATTTATCATAA[T/C]GGAGCTCTGCAATCTGTTTCAAGCAATGACCAATCAGTCTCCACTACAGTCCTTAGAGTC	0	Gm05	CDC Bronco	FORWARD	0.935	1	340
PsC21425p211	Contig21425	211	A	C:100.0:4	A::6	C:100.0:10	A::1	X::X	A::2	C:100.0:4	0.428571	3	0	1	Chr3	19200744	304	211	Medtr3g061720.1_exon_9	Medtr3g061720.1	Neutral ceramidase (AHRD V1 **** A9YFM2_WHEAT) contains Interpro domain(s) IPR006823 Neutral/alkaline nonlysosomal ceramidase	TGACATTGTGACAGTTTCGTTTTGGTCTGCGTGCCCTCGAAATGACCTTTTGACAGAAGG[A/C]ACCTTTGCCCTGGTGGAAATTCTCCAAGGAAAAGACACTTGGGTTCCTGCTTACGACGAT	0	Chr3	CDC Bronco	FORWARD	0.935	1	340
PsC22116p426	Contig22116	426	A	G:100.0:1	X::X	X::X	A::1	X::X	X::X	X::X	0.333333	0	1	5	Chr5	16699712	66	71	Medtr5g038910.1_exon_9	Medtr5g038910.1	Myb-related protein B (AHRD V1 *-*- P52551) contains Interpro domain(s) IPR017930 Myb-type HTH DNA-binding domain	GTTGAATTTCCTTATTACTGTCCTTTAATTATTCCAATAAGTCTTTAAGATCTACGAGCT[A/G]TAAATCGGGAATCTTGTATCCAGGAATATCTGACTCTTTGTTTCTGTTCATAAACTCTTG	0	Chr5	CDC Bronco	FORWARD	0.935	1	340
PsC23866p98	Contig23866	98	T	X::X	C:100.0:1	X::X	X::X	X::X	X::X	C:100.0:1	0.666667	0	2	5	Chr1	4750296	113	98	Medtr1g016390.1_exon_3	Medtr1g016390.1	Transmembrane protein 222 (AHRD V1 *-*- Q9H0R3) contains Interpro domain(s) IPR008496 Protein of unknown function DUF778	GCATTTCGAGAGTAAAACGTACAACCTTTTCACATGCAACTGTCACTCATTTGTTGCTAA[T/C]TGTCTGAATAGGCTGTGTTATGGTGGATCAATGAATTGGAACATGGTAAATATAGGAATG	0	Chr1	CDC Bronco	FORWARD	0.935	1	340
PsC24790p68	Contig24790	68	G	G::1	C:100.0:4	X::X	X::X	X::X	X::X	C:100.0:1	0.5	1	1	4	Chr2	4099283	74	68	Medtr2g013950.1_exon_1	Medtr2g013950.1	Unknown Protein (AHRD V1) contains Interpro domain(s) IPR003657 DNA-binding WRKY	AGATAAAGCGATTAAAGAGAAAGGATTCTTTTTACATCCTTCAGTCTCAGTTTCAACTCC[C/G]AGAGACTCTGAACCTCGTTTGCTTCCTCTTTTTCCTACCACTTCTCCTAGGGGTTCAGGT	0	Chr2	CDC Bronco	FORWARD	0.935	1	340
PsC25874p265	Contig25874	265	G	G::1	A:100.0:3	G::11	A:100.0:4	G::2	G::3	G::2	0.25	2	0	0	Chr3	31360116	65	158	Medtr3g091850.1_exon_5	Medtr3g091850.1	Unknown Protein (AHRD V1)	AAGCTGATCTCTCACWAYTCCATTCCTTGACCAAATTCTTCAATTGTTTTGGTTGCTAGT[A/G]TAAGGACGTCCATAAAAGCACTGAATGACGCACGAAGAAATCTGGCTTCTATTGCCTCAA	0	Chr3	CDC Bronco	FORWARD	0.935	1	340
PsC2962p250	Contig2962	250	A	X::X	A::7	X::X	X::X	X::X	G:100.0:37	G:100.0:9	0.5	2	0	4	Gm17	1403042	87	74	exon_3_of_Glyma17g02200.1	Glyma17g02200.1	ribosomal protein S15A	ATTTGAGTATGTTGATGATCACCGAGCTGGAAAGATTGTTGTTGAATTGAATGGTAGGTT[A/G]AACAAATGTGGGGTTATTAGTCCTCGTTTTGATGTTGGTGTCAAGGAGATTGAAGGTTGG	0	Gm17	CDC Bronco	FORWARD	0.935	1	340
PsC3891p85	Contig3891	85	G	X::X	T:100.0:4	G::2	T:100.0:6	T:100.0:5	G::8	G::3	0.428571	3	0	1	Chr8	26369979	77	85	Medtr8g092690.1_exon_1	Medtr8g092690.1	BolA-like protein 2 (AHRD V1 ***- Q8BGS2) contains Interpro domain(s) IPR002634 BolA-like protein	CCTAAAAAAGAAGAGCTTGTCATCAGAGAGAGTGCAAAACCACAAAAGATAGATGGGTGT[T/G]TCAAAGGAACAGGTTGAGTCATCCTTGAACTCCAAACTTAACCCTTCCCATCTTGAAGTA	0	Chr8	CDC Bronco	FORWARD	0.935	1	340
PsC10351p479	Contig10351	479	G	G::7	A:100.0:1	X::X	X::X	G::7	X::X	X::X	0.25	0	1	4	Gm05	1068559	128	479	exon_1_of_Glyma05g01560.1	Glyma05g01560.1	RNA binding	TGGGTAGGATTACTGAGAATAGTTATTGCGGGTGATGGGGTTGTTGTTTTTAATATGGCG[A/G]ATGTGCCTTTGGGGTTTGGGGTTGCTGCTAAGTCTACACAGGATTGTAGGAAATTGGATC	0	Gm05	CDC Bronco	FORWARD	0.936	1	340
PsC11475p173	Contig11475	173	A	X::X	X::X	T:100.0:3	X::X	A::1	X::X	A::2	0.25	1	0	4	Gm19	436563	72	173	exon_5_of_Glyma19g00700.1	Glyma19g00700.1	Class I glutamine amidotransferase-like superfamily protein	AGAAAAAAAGGCAAAAAATGTAATGGAGAAAATGTCAATTGAGCAATTATCTGACCTACT[A/T]TCTTTCTACCATACTATGGGGCACATTTGTTCTCAAATATTGGAAACAAAGTTACATGAT	0	Gm19	CDC Bronco	FORWARD	0.936	1	340
PsC12737p227	Contig12737	227	G	X::X	X::X	X::X	G::1	X::X	C:100.0:2	X::X	0.333333	0	1	5	Chr4	12460622	84	227	Medtr4g039430.3_exon_8	Medtr4g039430.3	42 kDa peptidyl-prolyl isomerase (AHRD V1 ***- Q9LDC0) contains Interpro domain(s) IPR001179 Peptidyl-prolyl cis-trans isomerase, FKBP-type	GCTATTTATCAAAAGCAGAAAGAGATCTATAAAGGAATATTTGGACCAAGGCCTCAGCCA[C/G]TACCTAAGAAAAGAAATTGGCTTATACTTATTTGGCAGTGGTTGGTTTCAGTGTTTTATA	0	Chr4	CDC Bronco	FORWARD	0.936	1	340
PsC15861p92	Contig15861	92	T	T::2	X::X	G:100.0:3	X::X	T::1	G:100.0:2	G:100.0:1	0.5	1	2	2	Chr5	2388025	140	75	Medtr5g010090.1_exon_3	Medtr5g010090.1	6-phosphofructo-2-kinase/fructose-2,6-biphosphatase 4 (AHRD V1 *-*- Q4R8B6) contains Interpro domain(s) IPR013078 Phosphoglycerate mutase	CTAAGAGCAGATATTAATATCGGACGATATCAGCCTCCGGGGGAGAAGAATTTTGATAGT[T/G]AACTTGGTGATCGTGTCGCACGGTCTAACACTTAGAGTTTTTCTCATGAGGTGGTATAAG	0	Chr5	CDC Bronco	FORWARD	0.936	1	340
[truncated: 558 more rows]
