# Supplementary material for: Gene-based SNP discovery and genetic mapping in pea
Source: Theor Appl Genet. 2014 Aug 15;127(10):2225–41. doi: 10.1007/s00122-014-2375-y (PMC4180032; doi:10.1007/s00122-014-2375-y)
Supplement: Supplementary file 6 — Supplementary material 6 (XLSX 9 kb) [file 122_2014_2375_MOESM6_ESM.xlsx]

## Sheet: Sheet1
	Supplementary Table S3. RIL populations and statistics regarding the corresponding maps
	Population	Linkage groups	No. of markers mapped	Max. interval between markers	Total map length	No. of markers omitted due to skewness
	Pop9	8	492	13.51	691.89	0**
	PR-02	15	323	13.01	422.74	15
	PR-07	17	362	49.07*	569.22	24
	PR-15	21	329	29.33	483.97	12
	Pr-19	7	389	7.54	358.02	535
	* This value is from Linkage group IV; it was not used for integration into the consensus map.
	** All 499 polymorphic markers including framework markers were used for mapping
