# Supplementary material for: Gene-based SNP discovery and genetic mapping in pea
Source: Theor Appl Genet. 2014 Aug 15;127(10):2225–41. doi: 10.1007/s00122-014-2375-y (PMC4180032; doi:10.1007/s00122-014-2375-y)
Supplement: Supplementary file 8 — Supplementary material 8 (XLSX 848 kb) [file 122_2014_2375_MOESM8_ESM.xlsx]

## Sheet: SSRs with primers
Contig	Repeat in reference	Alfetta	CDC Bronco	CDC Striker	Cooper	Nitouche	Orb	P651	PI_358610	Polymorphic?	Best CDS BLAST hit	%id	alignment length	mismatches	gap openings	query start	query end	subject start	subject end	E value	bit score	Annotation
Contig19340	(tgt)5	5	5	5	5	5	5	5	5	N	Glyma10g00600.1|PACid:16278120	84.69	196	30	0	84	279	440	245	8e-36	151	Plant protein of unknown function (DUF828) with plant pleckstrin homology-like region
Contig26643	(ta)5	5	5	5	5	5	5	5	5	N
Contig20321	(gaa)6	6	6	6	6	6	6	6	6	N
Contig17798	(att)6	6	6	X	6	X	6	6	6	N	Medtr8g105250.1|PACid:17482448	85.05	194	26	3	15	208	452	642	4e-30	131	Ubiquitin fusion degradation protein 1 homolog (AHRD V1 ***- Q9ES53) contains Interpro domain(s) IPR004854 Ubiquitin fusion degradation protein UFD1
Contig8840	(tat)6	X	6	X	X	X	X	6	X	N	Medtr4g023250.1|PACid:17454685	88.66	238	27	0	1	238	848	1085	3e-68	258	Anthranilate phosphoribosyltransferase-like protein (AHRD V1 ***- Q9LXU2_ARATH) contains Interpro domain(s) IPR013583 Phosphoribosyltransferase C-terminal, plant
Contig19593	(ag)6	X	6	6	6	6	6	6	X	N	Glyma05g24750.1|PACid:16259503	92.35	170	13	0	381	550	7	176	1e-60	234	Chloroplast-targeted copper chaperone protein
Contig17125	(atg)6	6	6	6	6	6	6	6	NA	N	Medtr1g147140.1|PACid:17440550	87.07	116	12	1	231	343	118	3	6e-23	107
Contig19783	(atg)5	NA	5	NA	NA	NA	NA	NA	NA	N
Contig23885	(tc)5	5	5	5	5	5	5	5	5	N
Contig20177	(ca)7	7	7	7	7	7	7	7	7	N
Contig9737	(tc)5	5	5	5	5	5	5	5	X	N	Medtr3g147440.1|PACid:17452731	91.68	625	48	2	3	627	1249	1869	0	815
Contig26451	(ga)5	5	5	5	5	5	5	5	5	N
Contig14454	(tc)5	5	5	5	5	5	5	5	5	N
Contig21462	(tga)5	X	5	NA	NA	NA	X	NA	X	N
Contig16720	(gga)5	5	5	X	X	NA	NA	NA	5	N	Glyma19g44680.1|PACid:16314948	85.6	257	37	0	9	265	464	720	6e-56	218	NC domain-containing protein-related
Contig20578	(tga)6	6	6	6	6	X	6	NA	6	N	Glyma10g37750.2|PACid:16281326	88.08	260	31	0	21	280	317	58	2e-71	270	NAD(P)-binding Rossmann-fold superfamily protein
Contig8987	(ta)6	6	6	6	6	6	6	NA	5	Y	Medtr7g134920.2|PACid:17478239	82.09	441	79	0	53	493	997	1437	4e-65	248
Contig21030	(ac)7	7	7	7	7	7	7	7	7	N
Contig14084	(atc)5	5	5	5	5	5	5	5	5	N	Medtr5g040020.2|PACid:17464624	91.2	409	30	1	42	450	1	403	3e-149	527
Contig21191	(ga)5	NA	5	5	5	5	5	5	5	N	Glyma07g36030.1|PACid:16268880	87.59	588	68	4	5	589	166	751	7e-158	557
Contig24347	(ag)5	5	5	5	5	5	5	5	5	N
Contig10112	(taa)5	5	5	5	5	5	5	5	5	N
Contig18619	(ta)6	6	6	6	NA	6	6	6	6	N	Glyma17g08490.1|PACid:16304867	87.18	195	25	0	44	238	516	710	4e-47	188	UDP-glucose 6-dehydrogenase family protein
Contig20283	(tg)6	6	6	6	6	6	6	X	6	N	Medtr7g011270.1|PACid:17473220	83.33	168	27	1	159	326	20	186	1e-21	103	Unknown Protein (AHRD V1)
Contig16702	(acc)5	5	5	5	5	5	5	5	6	Y	Medtr4g076150.1|PACid:17456229	95.65	115	5	0	12	126	402	288	3e-47	188	Seed specific protein Bn15D18B (AHRD V1 ***- Q7XYW1_BRANA) contains Interpro domain(s) IPR003612 Plant lipid transfer protein/seed storage/trypsin-alpha amylase inhibitor
Contig18386	(ttg)6	6	6	6	6	6	6	6	6	N	Medtr7g132520.1|PACid:17477987	84.19	272	40	1	4	275	527	259	4e-49	194
Contig17428	(ac)5	5	5	5	5	5	5	5	5	N
Contig11873	(gct)6	NA	6	NA	NA	NA	6	6	NA	N	Medtr1g023850.1|PACid:17436145	92.02	163	13	0	5	167	1	163	8e-57	220
Contig8160	(at)5	5	5	5	5	5	5	X	NA	N	Glyma13g30230.2|PACid:16292088	82.38	522	88	4	56	576	433	951	2e-72	274	peroxin 7
Contig7001	(cac)6	6	6	6	6	6	6	6	6	N	Medtr3g040890.1|PACid:17448191	87.88	462	56	0	83	544	1	462	2e-132	472
Contig3380	(aac)5	5	5	5	5	5	5	5	5	N	Medtr6g028450.1|PACid:17470705	89.14	525	33	2	151	672	1	504	2e-163	575
Contig2371	(ga)8	6	8	6	8	6	6	6	7	Y	Medtr7g118160.1|PACid:17477523	87.59	145	15	1	83	227	2	143	7e-33	141	3-ketoacyl-CoA synthase I (AHRD V1 ***- B6CEX9_WHEAT) contains Interpro domain(s) IPR012392 Very-long-chain 3-ketoacyl-CoA synthase
Contig12252	(aga)5	5	5	5	5	5	5	5	5	N
Contig4237	(at)5	5	5	5	5	5	5	5	5	N	Glyma18g04470.1|PACid:16307904	84.02	488	78	0	13	500	1	488	3e-95	349	Calcium-dependent lipid-binding (CaLB domain) family protein
Contig14195	(ct)5	5	5	5	5	5	6	X	5	Y	Medtr7g134240.1|PACid:17478167	94.28	332	18	1	23	354	331	1	5e-141	500
Contig14977	(cat)5	5	5	5	NA	NA	5	5	5	N
Contig6200	(tg)6	6	6	6	6	6	6	6	6	N	AC234701_8.1|PACid:17433842	88.74	293	33	0	53	345	79	371	2e-86	319
Contig25373	(tta)5	NA	5	NA	NA	5	NA	NA	NA	N
Contig6522	(ag)7	8	7	X	8	7	7	7	7	Y	Glyma03g37530.1|PACid:16253665	84.3	172	26	1	275	445	482	653	5e-26	119	Drought-responsive family protein
Contig19731	(tgg)5	NA	5	NA	5	NA	5	NA	5	N	Medtr6g089790.2|PACid:17472295	89.42	189	20	0	29	217	205	17	1e-55	216
Contig26701	(gat)6	5	6	5	5	5	6	5	5	Y	Glyma04g36770.1|PACid:16256973	87.63	396	44	4	94	489	1551	1941	1e-100	367	Galactose oxidase/kelch repeat superfamily protein
Contig19702	(tgt)5	5	5	5	5	5	5	5	5	N
Contig8064	(gat)5	5	5	5	5	5	5	X	X	N	Medtr3g160110.1|PACid:17453442	93.6	125	8	0	23	147	382	506	4e-46	184
Contig6414	(gag)5	5	5	5	5	5	5	5	6	Y	Medtr3g107090.1|PACid:17450746	89.65	367	37	1	712	1078	435	70	4e-116	418	SYNC1 protein (AHRD V1 *-*- Q8W4Q2_ARATH)
Contig14108	(gat)5	5	5	NA	5	5	5	5	5	N	Medtr3g135700.1|PACid:17451892	92.89	197	14	0	7	203	1900	2096	1e-74	280
Contig4560	(tat)7	5	7	5	5	5	NA	X	X	Y	Medtr1g016900.1|PACid:17435838	85.07	355	48	2	38	390	8	359	1e-72	274
Contig12396	(ta)5	5	5	5	5	X	5	5	5	N	Medtr5g081230.1|PACid:17467034	89.46	560	59	0	1	560	930	1489	0	642	Serine/threonine-protein phosphatase (AHRD V1 **** O65847_MEDSA) contains Interpro domain(s) IPR006186 Serine/threonine-specific protein phosphatase and bis(5-nucleosyl)-tetraphosphatase
Contig8893	(ta)5	NA	5	5	NA	NA	5	5	5	N	Glyma13g19790.1|PACid:16290880	93.55	155	10	0	24	178	610	764	8e-59	228	RING/U-box superfamily protein
Contig19645	(tct)5	X	5	5	5	X	X	X	NA	N	Medtr5g016710.1|PACid:17462362	86.32	468	40	9	4	462	1084	1536	2e-104	379	Unknown Protein (AHRD V1)
Contig7481	(gat)8	X	8	8	X	8	8	6	8	Y
Contig14538	(at)5	5	5	5	5	5	5	5	5	N	Glyma08g28560.1|PACid:16272752	82.3	243	37	1	7	249	1021	1257	3e-33	143
Contig14122	(gaa)6	NA	6	X	NA	X	X	X	X	N
Contig11635	(gt)5	5	5	5	5	5	5	5	X	N	Medtr1g111180.1|PACid:17439065	91.51	483	36	4	130	612	1116	1593	9e-172	603
Contig13723	(ag)7	7	7	7	7	7	7	7	7	N
Contig23187	(gt)5	NA	5	NA	NA	NA	NA	NA	NA	N
Contig4822	(atg)5	5	5	5	5	5	5	5	5	N	Glyma14g04930.1|PACid:16294389	88.54	96	11	0	1	96	3073	3168	4e-21	103	Structural maintenance of chromosomes (SMC) family protein
Contig10287	(tgg)5	5	5	X	5	X	5	5	6	Y	Glyma19g34320.1|PACid:16313715	82.55	275	48	0	1	275	574	848	1e-39	165	Protein of unknown function (DUF506)
Contig9121	(atc)5	5	5	5	5	5	5	5	5	N	Medtr1g105920.1|PACid:17438707	90.77	271	25	0	298	568	274	4	2e-92	339
Contig1821	(ct)5	5	5	5	5	5	5	5	5	N	Glyma13g30380.1|PACid:16292104	84.43	167	26	0	260	426	275	441	8e-28	125	Ribosomal protein L34
Contig11435	(ta)5	X	5	5	X	X	X	5	X	N
Contig9632	(aat)6	7	6	6	7	X	6	6	6	Y	Medtr1g020210.1|PACid:17435972	88.89	261	23	1	176	430	921	661	8e-78	289
Contig16052	(gaa)7	7	7	7	7	7	7	7	7	N	Medtr3g123250.1|PACid:17451397	91.67	84	7	0	49	132	653	736	4e-24	111
Contig6207	(cac)5	5	5	5	5	5	5	5	5	N	Medtr2g010350.1|PACid:17441203	84.41	481	72	1	124	601	131	611	2e-97	355	Protein spinster homolog 2 (AHRD V1 ***- A2SWM2) contains Interpro domain(s) IPR011701 Major facilitator superfamily MFS-1
Contig26150	(cac)5	X	5	NA	X	X	5	X	NA	N	Medtr3g122850.2|PACid:17451353	94.49	236	13	0	4	239	571	336	3e-100	365
Contig18882	(gt)5	5	5	5	5	5	X	5	5	N
Contig22029	(tga)6	6	6	6	NA	6	NA	5	6	Y
Contig12544	(ag)5	5	5	5	5	5	5	X	5	N	Medtr1g111750.1|PACid:17439126	86.38	646	87	1	144	789	6	650	2e-163	575
Contig14708	(ct)5	5	5	5	5	5	5	5	5	N
Contig8084	(at)7	7	7	7	8	5	6	7	7	Y
Contig8746	(at)5	5	5	5	5	5	5	6	5	Y
Contig7726	(tc)5	5	5	5	5	5	5	5	NA	N	Glyma13g19310.2|PACid:16290825	88.76	436	46	2	1	436	1080	1512	3e-129	462	HSP20-like chaperones superfamily protein
Contig1443	(ag)5	NA	5	NA	NA	X	NA	NA	NA	N	Medtr3g012620.1|PACid:17446720	90.73	259	24	0	301	559	18	276	1e-87	323
Contig18345	(aat)9	9	9	9	9	9	9	9	9	N
Contig26041	(caa)5	5	5	5	5	5	5	5	X	N
Contig17906	(ttg)5	NA	5	5	5	NA	NA	5	5	N
Contig21500	(tta)6	6	6	6	6	6	6	6	6	N	Medtr8g005380.1|PACid:17478892	88.07	109	13	0	17	125	754	862	6e-25	113
Contig5968	(gag)6	5	6	5	5	5	5	NA	5	Y	Medtr5g021920.1|PACid:17462922	84.29	210	27	3	333	536	628	837	2e-31	137	F-box family protein (AHRD V1 ***- B9GTQ9_POPTR) contains Interpro domain(s) IPR001810 Cyclin-like F-box
Contig8479	(ta)5	5	5	5	5	5	5	5	5	N
Contig28505	(aga)5	5	5	5	5	5	5	5	5	N
Contig17918	(tgt)8	8	8	8	NA	8	8	8	8	N	Medtr5g033490.1|PACid:17463931	90.54	296	28	0	1	296	377	82	2e-100	365	Wall-associated receptor kinase-like 20 (AHRD V1 *-** Q9LZM4) contains Interpro domain(s) IPR002290 Serine/threonine protein kinase
Contig17548	(atc)5	5	5	5	5	5	5	5	5	N	Medtr2g104680.1|PACid:17445024	90.18	448	18	7	1	427	146	588	1e-147	521	Unknown Protein (AHRD V1)
Contig15486	(tc)5	5	5	5	5	5	5	6	5	Y	Medtr7g083410.1|PACid:17475526	91.06	246	21	1	256	501	118	362	2e-82	305	Glycerophosphodiester phosphodiesterase GDE1 (AHRD V1 *-*- Q74ZH9) contains Interpro domain(s) IPR017946 PLC-like phosphodiesterase, TIM beta/alpha-barrel domain
Contig20911	(gca)5	5	5	5	5	5	5	5	X	N	AC233651_18.1|PACid:17432998	95.45	66	3	0	299	364	283	348	6e-23	107
Contig13664	(ag)5	5	5	5	5	5	5	5	5	N
Contig20641	(ca)6	6	6	6	6	6	6	6	6	N	Medtr4g090150.1|PACid:17456858	93.44	122	8	0	172	293	355	476	2e-44	178	PAP-specific phosphatase HAL2-like (AHRD V1 *-*- Q38945)
Contig12989	(ta)7	7	7	7	7	7	7	7	7	N	Medtr8g026410.1|PACid:17479843	89.41	170	18	0	163	332	181	350	5e-49	194
Contig18724	(gat)8	9	8	9	8	9	8	8	7	Y
Contig18889	(ct)7	6	7	6	6	6	6	6	6	Y	Medtr6g025020.1|PACid:17470557	91.58	95	8	0	4	98	778	872	2e-28	125
Contig12011	(atc)5	5	5	5	5	5	5	5	5	N	Glyma17g11040.1|PACid:16305170	87.57	177	22	0	1	177	186	10	2e-43	176	CCT motif -containing response regulator protein
Contig15174	(gat)5	5	5	5	5	5	5	NA	NA	N	Medtr2g026150.1|PACid:17442042	86.29	197	27	0	1	197	1151	1347	1e-43	176	Unknown Protein (AHRD V1)
Contig4075	(ga)5	5	5	5	5	5	5	5	5	N
Contig4531	(ag)5	5	5	5	5	NA	5	5	5	N	Medtr4g130250.1|PACid:17458984	94.69	1149	61	0	1	1149	259	1407	0	1794	Unknown Protein (AHRD V1)
Contig22680	(gaa)5	5	5	5	5	5	5	5	5	N
Contig11357	(ga)5	X	5	X	X	5	X	NA	X	N	Medtr1g031920.1|PACid:17436573	91.02	167	14	1	1	167	2174	2339	3e-52	204
Contig13233	(tg)5	5	5	5	5	5	5	5	5	N	Medtr8g147120.1|PACid:17484804	83.11	296	49	1	302	597	262	556	2e-45	182
Contig17812	(tc)5	5	5	5	5	5	X	5	5	N	Medtr4g062310.1|PACid:17455830	85.76	344	42	4	272	615	205	541	5e-71	268
Contig19125	(tgg)5	5	5	5	5	5	5	5	5	N
Contig12747	(gga)5	5	5	5	5	NA	5	6	5	Y	Medtr1g093730.1|PACid:17438259	87.91	364	35	1	1	364	821	1175	3e-105	381	Baculoviral IAP repeat-containing protein 3 (AHRD V1 *--- O08863) contains Interpro domain(s) IPR001841 Zinc finger, RING-type
Contig13290	(tg)6	6	6	6	6	6	6	6	6	N
Contig9384	(ta)5	5	5	NA	5	NA	NA	NA	NA	N	Medtr5g029500.1|PACid:17463721	90.53	549	49	3	1	548	519	1065	0	652	Unknown Protein (AHRD V1)
Contig18995	(at)5	5	5	5	5	5	5	5	5	N
Contig20245	(ct)5	5	5	5	5	5	5	5	5	N
Contig3756	(tgc)5	5	5	5	NA	5	NA	NA	5	N	Medtr4g128330.1|PACid:17458783	93.02	215	15	0	1	215	934	1148	4e-83	307	4-coumarate CoA ligase 2 (AHRD V1 ***- O48868_9ROSI) contains Interpro domain(s) IPR000873 AMP-dependent synthetase and ligase
Contig16500	(ga)5	5	5	5	5	5	5	5	5	N
Contig8230	(tac)5	5	5	5	5	5	5	5	5	N
Contig19898	(gaa)5	5	5	5	5	5	5	5	5	N
Contig27460	(ga)6	6	6	6	6	6	6	6	6	N
Contig22645	(ta)5	NA	5	NA	NA	NA	5	5	NA	N	Medtr3g012740.1|PACid:17446735	89.42	104	11	0	8	111	5360	5463	1e-26	119
Contig18663	(ga)5	5	5	5	5	5	5	5	5	N
Contig20858	(ct)5	5	5	5	5	5	5	5	5	N	Medtr1g028330.1|PACid:17436406	83.21	405	65	1	5	409	805	1206	7e-69	260
Contig5286	(gaa)6	6	6	6	6	6	6	6	6	N	Medtr3g132910.1|PACid:17451808	92.68	82	6	0	1	82	44	125	3e-25	115
Contig22205	(ac)5	5	5	NA	5	5	5	5	5	N
Contig1480	(ag)6	8	6	7	6	NA	6	10	5	Y	Medtr4g021670.1|PACid:17454519	93.02	172	12	0	163	334	76	247	2e-64	246	Mitochondrial import inner membrane translocase subunit Tim9 (AHRD V1 *-*- Q9XGX8) contains Interpro domain(s) IPR010264 Plant self-incompatibility S1
Contig7193	(ga)8	9	8	NA	5	5	9	6	5	Y	Medtr5g027160.1|PACid:17463480	83.59	262	39	4	9	270	488	231	1e-34	147	Mps one binder kinase activator-like 1A (AHRD V1 **** B6U9F2_MAIZE) contains Interpro domain(s) IPR005301 Mob1/phocein
Contig10854	(ttaa)7	7	7	NA	7	7	7	7	7	N
Contig22979	(tc)5	5	5	NA	NA	5	NA	NA	NA	N	Glyma06g03530.1|PACid:16261579	93.17	161	11	0	98	258	767	927	2e-60	232	CBS domain-containing protein with a domain of unknown function (DUF21)
Contig8138	(tac)5	5	5	5	5	5	5	5	5	N	Glyma20g23160.1|PACid:16316520	88.79	116	13	0	68	183	1	116	2e-28	127
Contig19426	(tct)5	NA	5	NA	NA	NA	NA	NA	NA	N	Medtr1g087250.1|PACid:17437988	86.96	368	27	5	31	379	550	915	2e-93	341
Contig19670	(ag)6	5	6	5	5	5	5	5	5	Y
Contig19787	(gaa)5	5	5	5	X	5	5	5	5	N
Contig1759	(at)5	5	5	NA	5	5	5	5	5	N
Contig14489	(cgg)5	5	5	5	5	5	5	5	5	N
Contig3388	(ta)5	5	5	6	5	5	5	X	X	Y	Medtr8g138780.1|PACid:17484327	85.31	354	37	1	149	487	28	381	2e-83	309
Contig4830	(ga)5	5	5	5	5	5	5	5	5	N	Medtr1g099570.1|PACid:17438453	89.56	546	57	0	86	631	1954	2499	4e-180	630	ABC transporter G family member 8 (AHRD V1 **** Q9FLX5) contains Interpro domain(s) IPR013525 ABC-2 type transporter
Contig13514	(ct)5	5	5	5	5	5	5	5	5	N
Contig20987	(ca)7	X	7	X	X	X	X	X	X	N	Medtr5g094730.1|PACid:17468428	91.4	279	23	1	102	380	1491	1214	1e-79	295	Unknown Protein (AHRD V1) contains Interpro domain(s) IPR006121 Heavy metal transport/detoxification protein
Contig4995	(atg)7	7	7	7	7	7	7	7	7	N	Medtr3g136050.1|PACid:17451929	92.04	201	16	0	119	319	724	924	3e-72	272
Contig12565	(ga)9	NA	9	NA	5	5	5	X	NA	Y	Medtr8g026480.1|PACid:17479850	86.58	462	61	1	82	543	473	13	9e-116	416
Contig4807	(ctt)5	5	5	5	5	5	5	6	X	Y	Medtr4g009050.1|PACid:17454039	91.15	192	17	0	156	347	148	339	2e-64	246
Contig17634	(ttg)5	5	5	5	5	5	5	5	5	N
Contig22742	(gaa)5	NA	5	5	NA	NA	NA	NA	NA	N	Medtr6g015060.1|PACid:17470355	92.21	77	6	0	411	487	334	410	4e-22	105	Sister chromatid cohesion 2 (AHRD V1 **-- A5HEI1_ARATH) contains Interpro domain(s) IPR016024 Armadillo-type fold
Contig14804	(gat)5	5	5	5	5	5	5	NA	5	N	Medtr7g089520.1|PACid:17475960	87.65	170	21	0	157	326	188	357	6e-42	170	Unknown Protein (AHRD V1)
Contig4050	(gt)5	5	5	5	5	5	5	5	NA	N	Medtr3g139660.1|PACid:17452320	91.85	233	19	0	1	233	1296	1528	3e-84	311
Contig22416	(ac)6	6	6	6	6	6	6	6	6	N
Contig17481	(at)5	5	5	5	5	5	NA	5	NA	N	Medtr7g120720.1|PACid:17477583	84.19	310	46	1	1	310	501	807	2e-57	222
Contig13557	(ttta)5	NA	5	NA	NA	NA	NA	NA	NA	N
Contig15477	(tg)5	5	5	5	5	5	5	5	NA	N	Medtr7g068180.1|PACid:17474972	86.33	139	19	0	3	141	1849	1987	2e-28	125	Unknown Protein (AHRD V1)
Contig17829	(ag)5	X	5	5	5	5	5	6	5	Y	Medtr8g121410.1|PACid:17483319	88.68	159	17	1	1	159	255	98	4e-40	165
Contig10744	(ggt)6	NA	6	6	NA	NA	NA	6	NA	N	Medtr7g009640.1|PACid:17473052	86.94	245	29	1	25	269	503	262	5e-59	228	Coatomer subunit zeta-3 (AHRD V1 ***- Q8H1F4) contains Interpro domain(s) IPR011012 Longin-like
Contig5277	(tc)6	6	6	6	X	X	6	X	6	N	Medtr2g032930.1|PACid:17442331	93.78	1029	63	1	76	1104	1	1028	0	1524
Contig10666	(gat)5	NA	5	NA	NA	NA	NA	NA	6	Y	Medtr2g117830.1|PACid:17445566	89.14	221	22	2	202	421	955	1174	3e-60	232
Contig12894	(ta)5	5	5	5	5	5	5	5	5	N	Glyma11g11130.2|PACid:16283450	86.42	346	47	0	24	369	1441	1786	2e-84	313	ARF-GAP domain 4
Contig10420	(tca)6	6	6	6	6	6	6	6	6	N
Contig12543	(ta)5	5	5	5	5	5	5	5	5	N
Contig10337	(ag)5	5	5	5	5	5	5	5	5	N
Contig8190	(aag)6	NA	6	6	NA	NA	NA	6	NA	N	Medtr8g012790.1|PACid:17479250	88.26	298	33	2	13	309	432	136	5e-80	297
Contig17027	(at)6	5	6	5	5	NA	5	5	5	Y	Medtr8g078090.1|PACid:17481277	89.06	192	20	1	14	204	540	349	1e-52	206	Unknown Protein (AHRD V1)
Contig17501	(taat)6	6	6	NA	6	6	6	6	6	N	Medtr4g079270.1|PACid:17456354	89.15	387	36	1	3	389	1039	1419	3e-109	394	Glucosyltransferase (AHRD V1 ***- Q53UH4_IPONI) contains Interpro domain(s) IPR002213 UDP-glucuronosyl/UDP-glucosyltransferase
Contig17732	(gat)6	6	6	6	6	6	6	6	6	N	Medtr1g065760.1|PACid:17437393	88.32	351	38	3	1	351	428	81	5e-95	347
Contig26713	(ttg)5	5	5	5	5	5	5	5	5	N	Medtr1g068520.1|PACid:17437471	87.86	206	25	0	181	386	431	226	1e-53	210
Contig18214	(tct)5	5	5	5	5	5	5	5	5	N	Medtr6g005390.1|PACid:17469764	91.08	157	14	0	10	166	1035	879	4e-51	200	Sirohydrochlorin ferrochelatase (AHRD V1 ***- B6T3E3_MAIZE) contains Interpro domain(s) IPR002762 Cobalamin (vitamin B12) biosynthesis CbiX
Contig24632	(gtg)9	9	9	9	9	9	9	9	9	N
Contig21383	(att)5	5	5	5	5	5	5	5	5	N	Medtr3g139940.1|PACid:17452349	91.08	314	24	3	1	313	473	783	1e-104	379
Contig10149	(gag)5	5	5	5	5	5	5	5	5	N	Glyma06g08650.1|PACid:16262205	90.78	141	13	0	32	172	1112	1252	2e-43	176	La protein 1
Contig13231	(caa)5	NA	5	NA	NA	NA	NA	NA	5	N	Medtr1g103340.1|PACid:17438646	86.15	231	14	2	1	231	890	1102	5e-57	220
Contig1655	(ag)5	5	5	X	5	5	5	5	X	N	Medtr2g046570.1|PACid:17443133	94.14	273	16	0	88	360	970	1242	3e-115	414
Contig15298	(tga)5	5	5	5	5	5	5	5	5	N	Medtr7g017960.1|PACid:17473498	89.8	98	10	0	15	112	219	122	2e-25	115
Contig14619	(ag)5	5	5	5	5	5	5	5	5	N	Glyma13g42100.1|PACid:16293490	86.51	126	17	0	93	218	925	1050	6e-25	115	GRAS family transcription factor
Contig3865	(at)5	5	5	5	5	5	5	5	5	N	Medtr2g042680.1|PACid:17442932	87.44	398	49	1	236	633	132	528	5e-106	385	Unknown Protein (AHRD V1)
Contig15786	(tca)6	6	6	6	6	6	6	6	6	N	Glyma0041s00360.1|PACid:16242708	85.88	255	27	4	22	276	629	874	1e-50	200	KNOTTED-like from Arabidopsis thaliana
Contig5035	(at)5	5	5	5	5	X	5	5	5	N	Glyma20g25510.1|PACid:16316802	84.86	317	48	0	17	333	232	548	8e-65	248	Protein of unknown function (DUF1218)
Contig9933	(agt)5	5	5	5	5	5	5	X	NA	N
Contig10204	(cca)5	5	5	5	5	5	5	5	5	N
Contig4839	(gat)5	5	5	5	5	5	5	5	5	N	Medtr4g157160.1|PACid:17460577	96.3	189	7	0	3	191	379	567	7e-87	319
Contig415	(ga)5	X	5	X	X	X	X	X	X	N	AC235488_12.1|PACid:17434167	89.95	597	57	2	151	747	621	28	0	694	Unknown Protein (AHRD V1) contains Interpro domain(s) IPR002610 Peptidase S54, rhomboid
Contig13031	(gt)6	X	6	NA	6	6	6	6	6	N	Medtr5g074750.1|PACid:17466353	85.23	237	35	0	63	299	796	1032	4e-48	192	Unknown Protein (AHRD V1)
Contig19619	(caa)5	5	5	5	5	X	5	5	6	Y	Medtr7g034750.1|PACid:17474199	88.43	337	27	2	2	338	691	1015	7e-100	363	Unknown Protein (AHRD V1) contains Interpro domain(s) IPR008579 Protein of unknown function DUF861, cupin-3
Contig1990	(at)5	5	5	5	5	X	5	5	5	N	Medtr7g062010.1|PACid:17474746	93.19	529	35	1	264	792	1305	778	0	755
Contig26108	(ttg)6	X	6	X	X	X	X	X	NA	N	Medtr4g144880.1|PACid:17460102	92.63	95	7	0	166	260	215	309	1e-30	133
Contig8453	(taa)6	6	6	NA	6	6	X	6	6	N	Medtr2g103330.1|PACid:17444881	90.48	105	10	0	281	385	158	54	2e-29	129	Unknown Protein (AHRD V1) contains Interpro domain(s) IPR010417 Embryo-specific 3
Contig28894	(ta)5	5	5	5	5	5	5	5	5	N	Medtr1g105750.1|PACid:17438690	88.93	244	27	0	41	284	1129	1372	8e-72	270
Contig12611	(gaa)6	6	6	5	6	X	6	6	6	Y	Medtr3g127830.1|PACid:17451686	87.2	211	27	0	103	313	295	85	7e-42	170
Contig9316	(tgg)5	5	5	5	5	5	5	5	5	N	AC231338_13.2|PACid:17432555	83.54	158	26	0	1	158	572	415	9e-23	107	Unknown Protein (AHRD V1)
Contig9018	(gtt)5	NA	5	NA	NA	NA	NA	NA	NA	N
Contig9821	(caa)6	6	6	6	NA	6	6	7	5	Y	Glyma17g26440.2|PACid:16306434	89.66	116	12	0	162	277	1682	1797	7e-31	135	ENTH/VHS/GAT family protein
Contig23669	(ttc)5	5	5	5	5	5	5	5	5	N
Contig14906	(gat)6	NA	6	6	NA	6	NA	NA	NA	N	Medtr3g156900.1|PACid:17453312	87.39	111	14	0	20	130	550	660	4e-23	109
Contig5856	(ag)6	5	6	X	NA	X	NA	NA	6	Y	Medtr7g046000.1|PACid:17474532	88.13	396	47	0	191	586	411	16	1e-114	412
Contig14264	(tg)6	6	6	6	6	6	6	6	6	N	Medtr4g073170.1|PACid:17456124	90	90	9	0	45	134	66	155	7e-23	107
Contig15500	(gat)5	5	5	5	5	5	5	5	5	N	Glyma10g43430.1|PACid:16281987	88.3	359	42	0	137	495	838	1196	2e-104	379	SNF2 domain-containing protein / helicase domain-containing protein / zinc finger protein-related
Contig25689	(ga)5	X	5	X	X	X	X	X	X	N	Medtr8g109660.1|PACid:17482713	92.42	132	10	0	26	157	445	314	1e-45	182
Contig5847	(tta)5	NA	5	5	5	5	5	5	5	N	Medtr8g146430.1|PACid:17484725	87.1	434	56	0	1	434	1066	1499	9e-116	416
Contig14226	(ag)9	NA	9	NA	NA	NA	NA	NA	NA	N
Contig11696	(gaa)5	5	5	5	5	5	5	5	5	N	Medtr1g024940.1|PACid:17436259	92.75	193	14	0	254	446	942	750	2e-72	272	Unknown Protein (AHRD V1) contains Interpro domain(s) IPR001305 Heat shock protein DnaJ, cysteine-rich region
Contig20759	(ttc)5	5	5	5	5	5	5	5	5	N
Contig13731	(aac)5	NA	5	5	5	X	5	5	5	N
Contig13705	(att)6	6	6	6	6	6	6	5	6	Y
Contig12326	(gca)7	7	7	6	7	6	5	7	7	Y	Medtr5g020380.1|PACid:17462751	90.2	102	7	1	13	111	561	662	1e-26	119	Unknown Protein (AHRD V1)
Contig17813	(tga)5	5	5	5	5	5	5	NA	5	N	Medtr4g023340.1|PACid:17454694	89.41	406	40	3	40	445	1216	1618	6e-123	440
Contig15591	(taa)8	8	8	8	8	8	8	8	8	N	Medtr8g118880.1|PACid:17483057	83.94	330	41	3	25	348	974	1297	4e-59	228
Contig12502	(ga)6	6	6	6	6	6	6	6	6	N
Contig14724	(ga)5	NA	5	5	5	5	5	5	NA	N	Medtr8g029390.1|PACid:17479945	87.68	138	17	0	41	178	387	250	2e-32	139
Contig2995	(ag)6	6	6	6	6	6	6	6	6	N
Contig1364	(ta)5	5	5	5	5	5	5	X	5	N
Contig9490	(tct)8	8	8	8	8	8	X	7	8	Y	Medtr5g006400.1|PACid:17461240	89.5	343	36	0	90	432	120	462	4e-109	394	Unknown Protein (AHRD V1)
Contig4123	(gt)5	5	5	NA	5	5	NA	X	5	N	Medtr4g120640.1|PACid:17458392	84.86	350	53	0	9	358	538	887	8e-73	274
Contig2220	(tg)5	5	5	5	5	5	5	5	5	N	Medtr5g005230.1|PACid:17461119	88.79	107	12	0	54	160	65	171	6e-26	117	Unknown Protein (AHRD V1)
Contig15195	(gat)8	8	8	X	8	8	8	8	X	N	Medtr5g014220.2|PACid:17462092	90.21	143	14	0	170	312	1464	1606	3e-42	172
Contig15648	(ct)5	5	5	5	5	5	5	5	5	N
Contig11161	(gtg)5	5	5	X	X	5	X	X	5	N	Medtr7g025840.1|PACid:17473901	86.36	220	30	0	194	413	163	382	2e-50	198	Unknown Protein (AHRD V1)
Contig13834	(gaa)5	X	5	X	X	X	X	X	X	N	Medtr7g034840.1|PACid:17474209	85.71	280	39	1	128	407	433	155	1e-59	230
Contig12738	(tat)5	5	5	5	5	5	5	5	NA	N	Medtr2g103330.1|PACid:17444881	83.52	176	29	0	3	178	248	73	3e-26	119	Unknown Protein (AHRD V1) contains Interpro domain(s) IPR010417 Embryo-specific 3
Contig22406	(tg)5	X	5	X	NA	NA	5	X	X	N
Contig11347	(ta)5	5	5	5	5	5	5	5	5	N	Glyma19g26180.1|PACid:16312854	85.94	128	18	0	352	479	200	73	9e-24	111	Protein of unknown function (DUF 3339)
Contig24422	(ga)5	5	5	5	5	NA	5	5	5	N
Contig17537	(ga)5	5	5	5	5	5	5	5	5	N	Glyma03g24260.1|PACid:16252193	89.38	273	29	0	2	274	547	819	5e-84	311	tRNA (guanine-N-7) methyltransferase
Contig11918	(aat)5	5	5	5	5	5	5	5	5	N
Contig8783	(tga)5	5	5	5	5	5	5	5	5	N
Contig15932	(tc)5	5	5	5	5	5	5	5	5	N
Contig11562	(gt)6	6	6	6	6	6	6	6	6	N
Contig22628	(ca)5	5	5	5	5	5	5	NA	5	N
Contig12495	(taa)5	NA	5	5	NA	5	5	5	5	N
Contig10170	(taa)5	5	5	5	5	5	5	5	5	N
Contig10789	(tta)5	5	5	5	5	5	5	5	5	N	Medtr8g133510.2|PACid:17483986	90.5	179	12	4	5	182	217	391	5e-48	190
Contig27467	(ta)5	NA	5	NA	NA	NA	NA	NA	NA	N
Contig17233	(ct)5	5	5	5	5	5	5	5	5	N
Contig6704	(ct)5	5	5	5	5	5	5	5	5	N	Medtr8g105850.1|PACid:17482514	93.5	446	28	1	29	474	279	723	0	646	Unknown Protein (AHRD V1)
Contig3816	(aca)8	8	8	8	8	8	8	8	8	N
Contig14201	(tc)9	9	9	9	9	9	9	9	9	N	Medtr1g065540.1|PACid:17437370	94.24	139	7	1	7	145	2266	2403	3e-52	204
Contig15289	(ta)5	5	5	5	5	5	5	5	5	N	Medtr4g120790.1|PACid:17458407	96.3	81	3	0	249	329	829	749	6e-32	137	Otubain (AHRD V1 ***- D3G9M0_SOYBN)
Contig20210	(tcc)6	NA	6	NA	NA	6	NA	NA	NA	N
Contig5926	(tg)5	5	5	5	5	5	5	5	5	N
Contig5453	(cag)5	5	5	NA	NA	5	5	NA	NA	N	Glyma05g27070.1|PACid:16259778	88.52	183	21	0	1	183	1357	1539	4e-39	163	ENTH/ANTH/VHS superfamily protein
Contig4369	(ccg)5	NA	5	NA	NA	NA	NA	NA	NA	N	Medtr3g039700.1|PACid:17448068	90.91	110	10	0	286	395	110	1	2e-32	139
Contig20827	(atg)5	NA	5	NA	NA	NA	NA	NA	NA	N
Contig10895	(ct)5	5	5	5	5	5	5	5	5	N
Contig18713	(ttaa)5	5	5	5	5	5	5	5	5	N
Contig11023	(ta)6	6	6	6	6	6	6	6	6	N	Medtr8g103070.1|PACid:17482428	91.24	445	38	1	2	446	1564	2007	2e-160	565	Pentatricopeptide repeat-containing protein At2g32230, mitochondrial (AHRD V1 *-*- Q66GI4) contains Interpro domain(s) IPR002528 Multi antimicrobial extrusion protein MatE
Contig13985	(gt)5	5	5	5	5	5	5	5	5	N	Glyma06g12070.1|PACid:16262627	90.06	181	18	0	13	193	2236	2416	2e-55	216	Protein of unknown function (DUF630 and DUF632)
Contig5966	(ta)5	NA	5	NA	NA	NA	X	NA	NA	N	Medtr8g025120.1|PACid:17479709	85.77	281	40	0	4	284	2503	2783	9e-63	240
Contig24560	(ta)5	5	5	5	5	5	5	5	5	N
Contig6350	(ag)5	NA	5	5	5	5	NA	5	NA	N	Medtr1g132870.1|PACid:17440097	87.67	373	44	2	24	395	604	975	2e-98	359
Contig9774	(ta)5	5	5	5	5	5	7	6	10	Y	Medtr5g010660.1|PACid:17461697	86.76	136	18	0	66	201	3037	3172	8e-29	127	S-locus F-box protein 9 (Fragment) (AHRD V1 *-*- C6ZP37_PRUAR) contains Interpro domain(s) IPR015495 Myb transcription factor
Contig9744	(cat)6	6	6	6	5	5	6	6	6	Y	Medtr3g068920.1|PACid:17448810	89.7	165	17	0	150	314	416	252	3e-48	192
Contig5455	(ga)5	5	5	5	5	5	5	5	5	N	Medtr3g163280.1|PACid:17453572	92.59	189	11	1	22	207	589	777	9e-69	260
Contig21047	(gat)9	6	9	6	6	6	6	6	6	Y	Medtr2g006980.1|PACid:17440846	84.13	208	24	1	11	218	277	79	1e-38	159
Contig14116	(agc)5	NA	5	5	NA	5	5	X	5	N	Medtr1g118310.1|PACid:17439393	85.71	210	18	2	13	222	1	198	1e-45	182
Contig19286	(tc)5	5	5	5	5	5	5	5	5	N	Medtr7g087870.1|PACid:17475789	90.42	167	16	0	358	524	284	450	5e-52	204
Contig15222	(ag)7	7	7	7	7	7	7	7	7	N	Medtr7g127040.2|PACid:17477829	89.42	189	20	0	1	189	246	58	9e-56	216
Contig8738	(gtg)6	6	6	6	5	NA	6	6	NA	Y	Medtr2g088530.1|PACid:17444179	94.83	174	9	0	135	308	928	1101	5e-73	274	Unknown Protein (AHRD V1)
Contig15286	(tg)5	5	5	5	5	NA	5	5	5	N
Contig3870	(ag)7	7	7	7	X	7	7	NA	7	N	Medtr7g090000.1|PACid:17476014	91.09	393	35	0	82	474	1	393	2e-141	502	Unknown Protein (AHRD V1)
Contig25644	(ta)5	5	5	5	5	5	5	5	5	N
Contig18466	(ag)5	5	5	5	5	5	5	5	5	N
Contig19648	(ca)5	5	5	5	5	5	5	5	5	N	Medtr3g133150.1|PACid:17451835	91.32	265	22	1	14	278	264	1	2e-91	335
Contig12231	(tc)5	5	5	5	X	5	5	NA	5	N	AC235749_21.1|PACid:17434687	90.39	489	47	0	1	489	564	76	4e-170	597	Casein kinase I (AHRD V1 *-*- Q9FFH8_ARATH)
Contig15606	(gtt)6	5	6	5	6	6	NA	6	5	Y
Contig18952	(ag)9	NA	9	NA	9	9	NA	NA	9	N
Contig7579	(tcc)7	X	7	X	6	X	X	X	X	Y
Contig11586	(aag)6	6	6	6	6	6	6	6	6	N	Medtr5g008740.1|PACid:17461485	90.81	283	25	1	461	743	1074	1355	2e-95	349
Contig1178	(ta)7	5	7	5	5	5	5	7	X	Y	Medtr4g130200.1|PACid:17458978	95.08	244	12	0	38	281	499	742	2e-107	389	F-box/LRR-repeat protein At3g59250 (AHRD V1 ***- Q9LX46) contains Interpro domain(s) IPR013596 FBD
Contig16337	(caa)5	5	5	5	5	5	5	5	NA	N	Medtr8g119800.1|PACid:17483152	83.27	257	25	2	18	274	1	239	5e-46	184
Contig10694	(gaa)6	6	6	6	6	6	6	6	6	N
Contig4941	(ta)5	NA	5	NA	NA	NA	NA	NA	NA	N	Medtr3g016780.2|PACid:17446950	93.21	383	26	0	19	401	190	572	7e-157	553
Contig16976	(ct)5	5	5	5	5	5	5	5	5	N
Contig21461	(gt)5	NA	5	NA	NA	5	NA	5	NA	N	Medtr6g035840.1|PACid:17470851	89.47	95	10	0	1	95	1000	1094	1e-23	109
Contig26723	(tc)5	5	5	5	5	5	5	5	5	N	Glyma08g17880.1|PACid:16271529	86.67	180	23	1	296	475	155	333	6e-38	159	SAUR-like auxin-responsive protein family
Contig27010	(tac)5	5	5	5	5	5	5	5	5	N
Contig15552	(ttc)5	5	5	5	5	5	5	5	5	N
Contig12971	(ttg)6	6	6	6	6	6	6	6	6	N
Contig17745	(ct)5	NA	5	NA	NA	NA	NA	NA	NA	N	Medtr8g147010.1|PACid:17484791	89.8	353	35	1	1	353	1587	1938	7e-113	406
Contig9403	(gaa)5	5	5	5	NA	NA	5	5	5	N	Medtr4g107430.1|PACid:17457634	84.54	427	57	2	30	447	2144	2570	4e-87	321
Contig8450	(aac)5	5	5	NA	NA	NA	NA	NA	5	N
Contig29684	(ag)5	5	5	5	5	5	5	5	5	N	Medtr4g129010.1|PACid:17458854	89.74	507	43	3	5	505	547	1050	3e-165	581	Somatic embryogenesis receptor kinase 2 (AHRD V1 ***- Q9XIC7) contains Interpro domain(s) IPR002290 Serine/threonine protein kinase
Contig6138	(tgt)6	5	6	6	5	5	6	6	6	Y	Glyma20g36050.1|PACid:16318022	83.69	889	142	3	144	1031	1151	265	6e-157	555	Polyketide cyclase/dehydrase and lipid transport superfamily protein
Contig19476	(ta)7	X	7	7	7	7	NA	NA	7	N	Medtr3g163310.1|PACid:17453575	91.24	217	16	1	1	217	684	897	1e-73	276
Contig131	(tc)5	5	5	5	NA	5	NA	NA	5	N	Medtr1g100460.1|PACid:17438552	89.62	1272	120	3	31	1290	1	1272	0	1469	Protein TRANSPARENT TESTA 12 (AHRD V1 ***- Q9LYT3) contains Interpro domain(s) IPR002528 Multi antimicrobial extrusion protein MatE
Contig16810	(tga)5	5	5	5	NA	5	5	5	5	N
Contig9812	(tat)5	5	5	5	5	5	5	6	5	Y	Glyma01g24360.1|PACid:16244361	89.36	235	25	0	1	235	645	879	6e-71	268	Haloacid dehalogenase-like hydrolase (HAD) superfamily protein
Contig9311	(aat)9	9	9	5	9	9	9	9	9	Y
Contig8221	(ggc)6	6	6	6	6	5	6	6	X	Y	Medtr7g012110.1|PACid:17473306	87.76	237	29	0	135	371	16	252	1e-62	240	Unknown Protein (AHRD V1)
Contig25166	(ct)5	5	5	5	5	X	5	5	5	N	AC233661_18.1|PACid:17433236	85.08	248	21	6	168	411	28	263	6e-42	170
Contig3811	(taa)5	X	5	X	X	5	X	X	X	N	Medtr1g089530.1|PACid:17438018	88.03	309	34	1	12	320	1312	1617	2e-85	315	Unknown Protein (AHRD V1)
Contig5273	(aag)5	5	5	5	5	X	5	5	5	N	Medtr4g154640.1|PACid:17460307	87.12	427	55	0	1	427	516	90	5e-114	410
Contig17680	(ag)5	X	5	NA	5	NA	5	X	5	N	Medtr2g056750.2|PACid:17443568	93.07	635	42	2	370	1004	66	698	0	894
Contig11861	(gat)7	7	7	7	7	7	7	7	7	N
Contig11612	(tc)5	X	5	NA	5	5	5	5	5	N	Medtr8g118790.2|PACid:17483048	90.18	112	11	0	298	409	202	313	3e-31	135
Contig15605	(aga)6	X	6	6	X	6	6	X	6	N	Medtr7g129900.1|PACid:17477921	91.8	256	21	0	1	256	40	295	4e-93	341
Contig17287	(tat)5	5	5	5	5	5	5	5	5	N
Contig18696	(tg)5	5	5	5	5	5	5	5	NA	N	Medtr8g145380.2|PACid:17484609	100	56	0	0	1	56	982	1037	3e-24	111
Contig14760	(aca)5	5	5	5	5	5	5	5	5	N	Medtr2g121170.1|PACid:17445713	88.34	163	12	2	71	233	429	584	7e-41	167
Contig24003	(ag)7	7	7	7	7	7	7	7	7	N
Contig16054	(tatt)5	5	5	5	5	5	5	5	NA	N	Medtr8g134520.1|PACid:17484092	89.84	305	28	1	71	372	1618	1922	3e-97	355
Contig13057	(caa)5	5	5	5	5	5	6	5	5	Y	Glyma11g19310.1|PACid:16284326	85.32	293	42	1	135	427	139	430	3e-60	232	Family of unknown function (DUF662)
Contig21919	(ata)5	5	5	5	5	5	5	5	5	N
Contig16513	(ca)5	5	5	5	NA	5	5	5	5	N	Medtr3g140320.1|PACid:17452392	93.93	659	39	1	156	813	1	659	0	981
Contig16021	(ag)5	X	5	X	X	X	X	X	X	N	Medtr4g157300.1|PACid:17460591	94.55	404	18	2	91	493	257	657	1e-175	615
Contig19381	(ttc)5	5	5	5	5	5	5	5	5	N
Contig17168	(gtg)5	NA	5	NA	NA	NA	NA	NA	NA	N
Contig4685	(tta)5	5	5	5	5	5	5	5	X	N
Contig13940	(ag)8	8	8	6	8	8	8	12	X	Y	Medtr5g014610.2|PACid:17462136	85.51	352	36	3	2	341	349	1	6e-79	293
Contig4073	(ggt)7	NA	7	NA	NA	NA	NA	NA	NA	N
Contig17614	(ga)5	5	5	5	5	5	5	5	5	N	Medtr8g012830.1|PACid:17479254	96.67	150	5	0	3	152	150	1	5e-68	258
Contig28530	(cta)5	5	5	5	5	5	5	5	5	N	Medtr7g040320.1|PACid:17474361	90.2	153	12	1	476	628	559	708	9e-45	180
Contig14728	(atg)6	NA	6	NA	NA	NA	NA	NA	NA	N	Medtr8g120870.1|PACid:17483265	89.58	432	45	0	1	432	466	35	7e-141	500
Contig17762	(atg)5	NA	5	NA	5	X	5	X	5	N	Medtr7g112080.1|PACid:17477301	98.31	59	1	0	286	344	949	1007	2e-23	109
Contig19856	(gtt)6	6	6	6	6	6	6	6	6	N
Contig17355	(ta)7	7	7	7	7	7	7	7	7	N	Medtr3g102490.1|PACid:17450260	87.86	206	19	2	16	215	2060	2265	1e-51	202
Contig19832	(cca)5	5	5	5	5	5	5	5	5	N
Contig14035	(ga)5	6	5	6	5	6	6	5	5	Y	Medtr7g121390.1|PACid:17477655	90.38	156	12	1	203	355	156	1	1e-36	153
Contig6640	(ct)5	5	5	5	5	5	5	5	5	N
Contig15162	(tga)5	5	5	5	5	5	5	5	5	N	Glyma05g27140.1|PACid:16259786	88.06	201	20	3	632	832	238	434	3e-46	186	ubiquitin-conjugating enzyme 25
Contig22643	(ttg)6	6	6	NA	6	NA	6	6	NA	N	Medtr8g024640.1|PACid:17479657	88.81	134	12	1	1	134	320	190	1e-33	143
Contig9697	(act)5	NA	5	NA	NA	NA	NA	NA	NA	N	Medtr7g027010.2|PACid:17474019	96.55	290	10	0	14	303	794	1083	7e-140	496
Contig28654	(ag)6	6	6	6	6	6	6	6	6	N	Glyma13g05760.1|PACid:16289771	89.44	161	17	0	2	162	182	22	7e-46	184	plus-3 domain-containing protein
Contig15757	(ga)5	5	5	5	5	5	5	5	5	N
Contig15643	(ta)9	9	9	9	8	9	9	9	8	Y
Contig13284	(ta)7	7	7	5	NA	7	7	NA	7	Y	Medtr5g081020.1|PACid:17467013	93.84	146	9	0	52	197	1178	1323	3e-56	218
Contig15856	(at)5	NA	5	NA	NA	NA	NA	5	NA	N
Contig27164	(at)8	8	8	NA	9	NA	NA	NA	NA	Y
Contig12172	(ta)5	NA	5	NA	NA	NA	NA	5	NA	N	Medtr8g099370.2|PACid:17482254	86.56	253	33	1	10	262	252	1	4e-58	224
Contig21025	(ttg)5	NA	5	NA	5	5	5	5	5	N	Medtr2g017650.1|PACid:17441557	84.39	173	27	0	119	291	293	121	2e-29	129	Unknown Protein (AHRD V1)
Contig5587	(ct)5	5	5	5	5	5	5	NA	5	N	Medtr3g144470.1|PACid:17452628	82.49	257	33	3	268	518	251	1	1e-34	147
Contig3557	(tc)6	6	6	6	6	6	6	6	6	N	Glyma06g36590.1|PACid:16264382	82.07	251	45	0	265	515	105	355	2e-32	141	early nodulin-like protein 1
Contig1702	(ag)7	7	7	7	7	7	7	7	8	Y	Medtr2g077020.1|PACid:17443808	93.52	355	22	1	189	543	1	354	6e-145	513	Unknown Protein (AHRD V1)
Contig14481	(aga)5	5	5	5	5	5	5	5	5	N
Contig8145	(tg)5	5	5	5	5	5	5	5	5	N
Contig26917	(ta)5	5	5	5	5	5	5	5	5	N
Contig26621	(gt)6	NA	6	NA	NA	NA	6	NA	6	N
Contig15870	(at)5	NA	5	5	NA	NA	NA	NA	NA	N	AC233668_13.1|PACid:17433340	90.91	330	30	0	1	330	877	1206	8e-116	416	Genomic DNA chromosome 3 P1 clone MXC7 (AHRD V1 ***- Q9LS90_ARATH) contains Interpro domain(s) IPR011989 Armadillo-like helical
Contig11833	(aag)5	5	5	5	5	5	5	5	5	N
Contig22067	(ga)5	X	5	X	X	X	X	X	5	N
Contig16569	(tg)5	5	5	5	5	5	5	NA	NA	N
Contig16290	(at)5	5	5	5	5	5	5	5	5	N	Medtr2g121680.1|PACid:17445766	92.48	359	24	1	1	356	1164	1522	2e-139	494
Contig11312	(tc)5	5	5	5	5	X	NA	5	X	N	Medtr1g143760.1|PACid:17440401	92.16	459	36	0	38	496	1	459	2e-178	624
Contig23344	(tg)7	NA	7	NA	NA	NA	NA	NA	NA	N
Contig3948	(tg)6	6	6	6	6	6	6	X	6	N
Contig18128	(att)7	X	7	7	X	X	7	7	X	N
Contig5030	(agg)5	5	5	5	5	5	5	5	5	N
Contig26135	(aca)6	6	6	6	6	6	6	6	6	N	Medtr4g157490.1|PACid:17460610	87.59	145	17	1	479	623	37	180	1e-31	137
Contig17094	(ta)7	7	7	7	7	7	7	7	7	N
Contig20681	(atg)5	NA	5	NA	NA	NA	NA	NA	NA	N	Medtr1g023250.1|PACid:17436085	93.1	348	20	2	98	445	806	1149	2e-137	488
Contig2345	(tc)6	5	6	5	6	6	5	5	5	Y	Medtr4g097470.1|PACid:17457213	92.87	491	35	0	109	599	1	491	0	696	Unknown Protein (AHRD V1)
Contig18203	(aac)5	5	5	5	5	5	5	5	5	N
Contig26077	(at)5	5	5	5	5	5	5	5	5	N
Contig16433	(at)5	5	5	5	5	5	5	6	5	Y
Contig29138	(gga)5	5	5	5	5	5	5	5	5	N	Medtr1g017190.1|PACid:17435869	93.64	173	10	1	20	191	1101	1273	3e-65	248
Contig3131	(tgt)5	5	5	5	5	X	X	5	X	N	Glyma13g43700.1|PACid:16293666	82.25	276	40	1	85	351	1087	1362	2e-40	167	NUP50 (Nucleoporin 50 kDa) protein
Contig23752	(tc)5	5	5	5	5	5	NA	5	X	N
Contig5979	(ct)5	5	5	5	5	5	5	5	5	N	Glyma07g32290.2|PACid:16268479	84.8	204	31	0	356	559	2901	3104	7e-38	159	Guanylate-binding family protein
Contig15834	(tc)7	7	7	7	7	7	7	7	7	N
Contig26529	(ggt)7	7	7	7	7	7	7	7	7	N
Contig4709	(gaa)6	6	6	6	6	6	6	6	5	Y	Glyma15g00260.1|PACid:16297099	88	200	24	0	298	497	289	488	2e-52	206
Contig4607	(ga)5	5	5	5	5	5	5	5	5	N	Medtr1g107090.1|PACid:17438841	91.78	450	37	0	2	451	178	627	1e-170	599
Contig10293	(agg)5	5	5	5	5	5	5	5	X	N	Medtr2g005440.1|PACid:17440676	83.16	392	66	0	189	580	114	505	8e-67	254	Splicing factor U2af 38 kDa subunit (AHRD V1 *-*- Q94535) contains Interpro domain(s) IPR009145 U2 auxiliary factor small subunit
Contig23374	(ta)7	7	7	7	7	7	7	7	7	N
Contig2143	(tg)5	5	5	NA	5	5	5	X	NA	N	Medtr5g072570.1|PACid:17466126	88.81	813	91	0	1	813	139	951	0	890	Serine carboxypeptidase-like 42 (AHRD V1 **** Q9FH05) contains Interpro domain(s) IPR001563 Peptidase S10, serine carboxypeptidase
Contig8735	(ttc)5	5	5	5	5	5	5	5	5	N
Contig13775	(ga)5	5	5	5	5	5	5	5	5	N
Contig13891	(ata)6	NA	6	NA	NA	NA	NA	NA	NA	N
Contig16868	(tca)5	5	5	NA	NA	NA	5	6	NA	Y
Contig21777	(ac)7	X	7	7	7	7	7	7	7	N
Contig14754	(ta)5	X	5	X	X	X	X	5	X	N	Medtr1g086720.1|PACid:17437928	94.86	175	9	0	1	175	3972	4146	2e-73	276	Werner syndrome ATP-dependent helicase (AHRD V1 **-- B6TGX6_MAIZE) contains Interpro domain(s) IPR002562 3'-5' exonuclease
Contig4645	(acc)5	5	5	5	5	5	5	NA	5	N	Medtr2g077230.1|PACid:17443830	80.92	325	31	5	30	326	569	248	6e-40	165	Beta-D-galactosidase (AHRD V1 ***- D2NCZ9_ECOS5) contains Interpro domain(s) IPR008979 Galactose-binding like
Contig487	(gtt)5	5	5	5	5	5	NA	NA	NA	N	Medtr1g020360.1|PACid:17435987	87.29	527	63	4	2	525	713	188	3e-135	482
Contig18715	(tga)5	NA	5	NA	NA	NA	NA	NA	X	N	Medtr5g085630.1|PACid:17467492	88.92	370	30	4	1	369	619	978	3e-108	391	Unknown Protein (AHRD V1)
Contig10428	(atg)6	6	6	5	6	6	6	NA	5	Y	Glyma07g03620.1|PACid:16266061	90.35	114	11	0	469	582	322	435	7e-32	139	Ran BP2/NZF zinc finger-like superfamily protein
Contig21880	(tta)5	NA	5	5	NA	NA	5	NA	NA	N
Contig11765	(tct)5	NA	5	5	5	5	5	5	5	N	Medtr4g158260.1|PACid:17460694	85.79	359	42	1	82	440	368	19	2e-85	315
Contig8412	(aac)5	5	5	X	X	X	X	8	X	Y	Medtr4g158820.1|PACid:17460752	81.75	285	30	5	54	329	5	276	8e-35	147
Contig11134	(cat)7	7	7	7	7	7	7	7	X	N
Contig12822	(gga)5	5	5	NA	5	5	NA	NA	NA	N	Medtr5g040550.1|PACid:17464677	85.16	155	20	1	11	165	1093	1244	5e-27	121	Disease resistance-like protein (Fragment) (AHRD V1 *-*- Q9M5W2_SOYBN) contains Interpro domain(s) IPR000157 Toll-Interleukin receptor
Contig10897	(gaa)6	6	6	6	6	X	6	6	6	N	Medtr3g138150.1|PACid:17452156	93.48	230	14	1	2	230	230	1	1e-89	329
Contig12610	(tc)5	NA	5	5	5	NA	5	NA	NA	N	Medtr7g145980.1|PACid:17478801	88.96	661	72	1	1	661	660	1	0	724
Contig26167	(gat)6	6	6	6	6	6	6	6	6	N	Medtr7g089530.1|PACid:17475962	94.55	220	11	1	24	243	246	28	9e-91	333	Unknown Protein (AHRD V1) contains Interpro domain(s) IPR013596 FBD
Contig21996	(ga)5	5	5	5	5	5	5	5	5	N
Contig29197	(ga)5	X	5	X	X	X	X	X	X	N
Contig26231	(at)5	5	5	5	5	5	5	5	5	N
Contig14352	(ta)6	6	6	6	6	6	6	6	6	N
Contig9298	(atc)7	7	7	7	7	7	7	7	7	N	Medtr2g014060.1|PACid:17441384	88.12	101	9	1	123	223	2674	2771	4e-21	101	Dof zinc finger protein-like (AHRD V1 *-*- Q0WPR9_ARATH) contains Interpro domain(s) IPR003851 Zinc finger, Dof-type
Contig22649	(caa)5	5	5	5	5	5	5	NA	5	N	Medtr4g076450.1|PACid:17456259	96.92	65	2	0	58	122	111	175	1e-24	113	Glucan endo-1,3-beta-glucosidase (AHRD V1 *-*- P23432) contains Interpro domain(s) IPR013781 Glycoside hydrolase, subgroup, catalytic core
Contig10759	(gaa)5	5	5	5	NA	5	5	5	X	N	Medtr7g106840.2|PACid:17476962	92.36	314	24	0	1	314	875	1188	1e-120	432
Contig14069	(at)5	5	5	5	5	5	5	5	5	N	Glyma13g10700.1|PACid:16290242	86.21	522	71	1	3	523	1497	2018	1e-127	456	heat shock protein 70 (Hsp 70) family protein
Contig10199	(gt)5	5	5	5	5	5	5	5	5	N
Contig10125	(gaa)7	7	7	7	7	7	7	6	7	Y	Medtr3g103570.1|PACid:17450375	96.7	212	7	0	112	323	2	213	3e-100	365
Contig27693	(gtg)7	NA	7	NA	NA	NA	NA	NA	NA	N
Contig8383	(aag)5	5	5	5	5	5	5	6	6	Y	Medtr7g005140.1|PACid:17472798	88.14	371	44	0	151	521	29	399	8e-107	387
Contig29524	(tg)5	5	5	5	5	5	5	5	5	N
Contig9683	(atc)6	7	6	6	6	6	6	6	6	Y
Contig19852	(ga)5	5	5	X	5	X	5	5	5	N
Contig22462	(aag)5	5	5	5	5	5	5	5	5	N	Glyma05g35010.1|PACid:16260743	83.8	216	33	2	184	399	139	352	2e-30	133	Class II aaRS and biotin synthetases superfamily protein
Contig10185	(gat)6	NA	6	NA	6	5	NA	X	NA	Y	Glyma06g14670.4|PACid:16262962	84.73	275	42	0	5	279	12	286	4e-54	212	Nucleic acid-binding, OB-fold-like protein
Contig26691	(gaa)7	NA	7	NA	7	NA	NA	NA	NA	N
Contig1137	(ga)7	X	7	7	7	7	7	7	7	N	Medtr2g025860.1|PACid:17442009	91.18	442	39	0	184	625	1	442	5e-161	567	F-box protein At4g12560 (AHRD V1 ***- Q9SU30) contains Interpro domain(s) IPR001810 Cyclin-like F-box
Contig21781	(ag)5	5	5	5	5	5	5	X	5	N	Medtr3g100980.1|PACid:17450102	90.67	343	32	0	1	343	509	851	6e-119	426	Peptide transporter PTR3-A (AHRD V1 **** Q9FNL7) contains Interpro domain(s) IPR000109 TGF-beta receptor, type I/II extracellular region
Contig23845	(ct)6	6	6	6	6	6	6	6	6	N
Contig15996	(gttgt)5	5	5	5	5	5	5	5	5	N
Contig12792	(gaa)5	5	5	5	5	5	5	5	5	N	Medtr4g096570.1|PACid:17457117	90.29	103	9	1	126	228	25	126	1e-25	117
Contig2086	(ag)6	6	6	6	6	6	6	6	6	N
Contig9951	(atg)5	5	5	5	5	5	5	5	5	N
Contig23631	(tct)5	5	5	5	5	5	5	5	5	N
Contig10577	(ta)5	NA	5	NA	NA	NA	NA	X	NA	N	Medtr1g090350.1|PACid:17438106	92.29	454	33	1	210	663	453	2	6e-176	617	Unknown Protein (AHRD V1)
Contig11042	(ttc)5	5	5	5	5	5	5	5	5	N
Contig17784	(at)5	5	5	5	5	5	5	5	5	N
Contig19429	(atc)5	X	5	X	X	X	X	X	5	N	Medtr3g086880.1|PACid:17449448	85.44	158	17	4	194	351	271	422	8e-22	103	Lipase (AHRD V1 *-*- P61872) contains Interpro domain(s) IPR002921 Lipase, class 3
Contig9508	(ta)9	9	9	9	9	9	9	9	9	N	Medtr8g146290.1|PACid:17484705	83.83	334	38	6	63	395	1	319	1e-52	206
Contig13181	(aag)5	5	5	5	5	5	5	5	5	N	Medtr5g104630.1|PACid:17469458	91.92	260	21	0	80	339	1	260	1e-95	349
Contig10681	(tat)5	5	5	5	5	5	5	NA	5	N	Glyma08g42300.3|PACid:16273564	92.83	307	21	1	462	768	588	283	2e-118	426	K-box region and MADS-box transcription factor family protein
Contig21224	(ggc)5	5	5	5	5	5	5	5	5	N	Medtr8g118890.1|PACid:17483058	93.1	116	4	2	316	428	271	385	4e-37	155
Contig8581	(ttg)5	5	5	5	5	5	5	5	6	Y	Medtr8g113090.1|PACid:17482867	81.3	583	63	9	23	573	421	989	1e-78	293
Contig16874	(acc)5	5	5	5	5	5	5	X	5	N	Medtr3g087340.1|PACid:17449497	91.46	199	10	5	3	201	949	1140	4e-58	224	Unknown Protein (AHRD V1)
Contig9941	(ta)5	NA	5	NA	NA	5	NA	5	5	N
Contig21423	(ta)5	5	5	5	5	5	5	5	5	N
Contig6701	(tga)5	5	5	5	5	5	5	5	5	N	Glyma19g42400.3|PACid:16314682	90.38	104	10	0	253	356	94	197	1e-28	127
Contig7355	(aga)6	6	6	6	6	6	6	6	NA	N
Contig4992	(tca)5	5	5	X	5	5	5	5	5	N	Medtr7g022250.1|PACid:17473739	92.32	456	27	2	4	452	658	204	7e-166	583	Zinc finger protein 2 (AHRD V1 *-*- B6T6A7_MAIZE) contains Interpro domain(s) IPR007087 Zinc finger, C2H2-type

## Sheet: Primer sets
SEQUENCE_CODE	TARGET_REGION_FIRST_POS	TARGET_REGION_LENGTH_IN_BP	TARGET_MS_LENGTH_IN_REPEAT_NUMBER	PURE/COMPOUND	MOT_TRANS	TARGET_REGION_SEQ	DESIGN	BEST_PR_FOR_SEQ	BEST_PR_FOR_TARGET_REGION	PENALTY	PCR_PRODUCT_SIZE	PRIMER_LEFT_SEQUENCE	PRIMER_RIGHT_SEQUENCE	PRIMER_LEFT_DIST_FROM_MS	PRIMER_RIGTH_DIST_FROM_MS	PRIMER_LEFT_FIRST_POS	PRIMER_LEFT_LENGTH	PRIMER_RIGHT_FIRST_POS	PRIMER_RIGHT_LENGTH	PRIMER_LEFT_TM	PRIMER_RIGHT_TM	PRIMER_LEFT_END_STABILITY	PRIMER_RIGHT_END_STABILITY	SEQUENCE
Contig10112	287	15	5	p	AAT	TAATAATAATAATAA	B	1	1	6.8673	120	TGTCTGTTTGGCTACATAAGAAGAAA	CGAATTCTGCATCACCTCAA	48	11	213	26	332	20	60.534	59.799	7	7	CAATTTCATTTCTTTAATAAACAAGTTTGTAGCTATGTTttcttcttcATCTTCTCCCGATGCATTTAATTGGAATGTCACAGATTCCGTGCCTCCGGCGTTGCCGTAAAACCACCGTTCACGACAGAACACCGTTGAGTAAAGCCTTAATAATTGCAAGCTTGgtgtgtGGAGTCACAGGTGTCAGTTTATTAGTGGTTTCCGtttttCTCTGTCTGTTTGGCTACATAAGAAGAAAGTCAGAGCAAAACGAGTCGTTTCGTCatgatgatgATAATTTTAATATtaataataataataaTGCTAACAAACTTGAGGTGATGCAGAATTCGTGAGTTCTAtctttctttctttcttGCTGtttttATCTTATATTCCATTCTTAGCTTGTTTCttttt…
Contig10112	287	15	5	p	AAT	TAATAATAATAATAA	B	0	0	7.0021	120	TGTCTGTTTGGCTACATAAGAAGAA	CGAATTCTGCATCACCTCAA	49	11	213	25	332	20	59.399	59.799	7	7	CAATTTCATTTCTTTAATAAACAAGTTTGTAGCTATGTTttcttcttcATCTTCTCCCGATGCATTTAATTGGAATGTCACAGATTCCGTGCCTCCGGCGTTGCCGTAAAACCACCGTTCACGACAGAACACCGTTGAGTAAAGCCTTAATAATTGCAAGCTTGgtgtgtGGAGTCACAGGTGTCAGTTTATTAGTGGTTTCCGtttttCTCTGTCTGTTTGGCTACATAAGAAGAAAGTCAGAGCAAAACGAGTCGTTTCGTCatgatgatgATAATTTTAATATtaataataataataaTGCTAACAAACTTGAGGTGATGCAGAATTCGTGAGTTCTAtctttctttctttcttGCTGtttttATCTTATATTCCATTCTTAGCTTGTTTCttttt…
Contig10112	287	15	5	p	AAT	TAATAATAATAATAA	C	0	0	14.1543	150	CTCTGTCTGTTTGGCTACATAAGAA	GCAAGAAAGAAAGAAAGATAGAACTCA	52	31	210	25	359	27	59.067	59.979	7	6.4	CAATTTCATTTCTTTAATAAACAAGTTTGTAGCTATGTTttcttcttcATCTTCTCCCGATGCATTTAATTGGAATGTCACAGATTCCGTGCCTCCGGCGTTGCCGTAAAACCACCGTTCACGACAGAACACCGTTGAGTAAAGCCTTAATAATTGCAAGCTTGgtgtgtGGAGTCACAGGTGTCAGTTTATTAGTGGTTTCCGtttttCTCTGTCTGTTTGGCTACATAAGAAGAAAGTCAGAGCAAAACGAGTCGTTTCGTCatgatgatgATAATTTTAATATtaataataataataaTGCTAACAAACTTGAGGTGATGCAGAATTCGTGAGTTCTAtctttctttctttcttGCTGtttttATCTTATATTCCATTCTTAGCTTGTTTCttttt…
Contig10112	287	15	5	p	AAT	TAATAATAATAATAA	C	0	0	14.2363	150	CTGTCTGTTTGGCTACATAAGAAGAA	CAGCAAGAAAGAAAGAAAGATAGAA	49	35	212	26	361	25	60.224	57.74	7	6	CAATTTCATTTCTTTAATAAACAAGTTTGTAGCTATGTTttcttcttcATCTTCTCCCGATGCATTTAATTGGAATGTCACAGATTCCGTGCCTCCGGCGTTGCCGTAAAACCACCGTTCACGACAGAACACCGTTGAGTAAAGCCTTAATAATTGCAAGCTTGgtgtgtGGAGTCACAGGTGTCAGTTTATTAGTGGTTTCCGtttttCTCTGTCTGTTTGGCTACATAAGAAGAAAGTCAGAGCAAAACGAGTCGTTTCGTCatgatgatgATAATTTTAATATtaataataataataaTGCTAACAAACTTGAGGTGATGCAGAATTCGTGAGTTCTAtctttctttctttcttGCTGtttttATCTTATATTCCATTCTTAGCTTGTTTCttttt…
Contig10112	287	15	5	p	AAT	TAATAATAATAATAA	C	0	0	14.309	151	TCTGTCTGTTTGGCTACATAAGAA	CAGCAAGAAAGAAAGAAAGATAGAA	52	35	211	24	361	25	58.151	57.74	7	6	CAATTTCATTTCTTTAATAAACAAGTTTGTAGCTATGTTttcttcttcATCTTCTCCCGATGCATTTAATTGGAATGTCACAGATTCCGTGCCTCCGGCGTTGCCGTAAAACCACCGTTCACGACAGAACACCGTTGAGTAAAGCCTTAATAATTGCAAGCTTGgtgtgtGGAGTCACAGGTGTCAGTTTATTAGTGGTTTCCGtttttCTCTGTCTGTTTGGCTACATAAGAAGAAAGTCAGAGCAAAACGAGTCGTTTCGTCatgatgatgATAATTTTAATATtaataataataataaTGCTAACAAACTTGAGGTGATGCAGAATTCGTGAGTTCTAtctttctttctttcttGCTGtttttATCTTATATTCCATTCTTAGCTTGTTTCttttt…
Contig10112	287	15	5	p	AAT	TAATAATAATAATAA	F	0	0	0.785	281	TTGGTGTGTGGAGTCACAGG	CCCTCGACCCTTCACCTTTA	105	121	162	20	442	20	60.627	61.358	7.9	6.3	CAATTTCATTTCTTTAATAAACAAGTTTGTAGCTATGTTttcttcttcATCTTCTCCCGATGCATTTAATTGGAATGTCACAGATTCCGTGCCTCCGGCGTTGCCGTAAAACCACCGTTCACGACAGAACACCGTTGAGTAAAGCCTTAATAATTGCAAGCTTGgtgtgtGGAGTCACAGGTGTCAGTTTATTAGTGGTTTCCGtttttCTCTGTCTGTTTGGCTACATAAGAAGAAAGTCAGAGCAAAACGAGTCGTTTCGTCatgatgatgATAATTTTAATATtaataataataataaTGCTAACAAACTTGAGGTGATGCAGAATTCGTGAGTTCTAtctttctttctttcttGCTGtttttATCTTATATTCCATTCTTAGCTTGTTTCttttt…
Contig10112	287	15	5	p	AAT	TAATAATAATAATAA	F	0	0	0.8279	171	TTGGTGTGTGGAGTCACAGG	CGAATTCTGCATCACCTCAA	105	11	162	20	332	20	60.627	59.799	7.9	7	CAATTTCATTTCTTTAATAAACAAGTTTGTAGCTATGTTttcttcttcATCTTCTCCCGATGCATTTAATTGGAATGTCACAGATTCCGTGCCTCCGGCGTTGCCGTAAAACCACCGTTCACGACAGAACACCGTTGAGTAAAGCCTTAATAATTGCAAGCTTGgtgtgtGGAGTCACAGGTGTCAGTTTATTAGTGGTTTCCGtttttCTCTGTCTGTTTGGCTACATAAGAAGAAAGTCAGAGCAAAACGAGTCGTTTCGTCatgatgatgATAATTTTAATATtaataataataataaTGCTAACAAACTTGAGGTGATGCAGAATTCGTGAGTTCTAtctttctttctttcttGCTGtttttATCTTATATTCCATTCTTAGCTTGTTTCttttt…
Contig10112	287	15	5	p	AAT	TAATAATAATAATAA	F	0	0	1.078	172	TTGGTGTGTGGAGTCACAGG	ACGAATTCTGCATCACCTCAA	105	11	162	20	333	21	60.627	60.651	7.9	7	CAATTTCATTTCTTTAATAAACAAGTTTGTAGCTATGTTttcttcttcATCTTCTCCCGATGCATTTAATTGGAATGTCACAGATTCCGTGCCTCCGGCGTTGCCGTAAAACCACCGTTCACGACAGAACACCGTTGAGTAAAGCCTTAATAATTGCAAGCTTGgtgtgtGGAGTCACAGGTGTCAGTTTATTAGTGGTTTCCGtttttCTCTGTCTGTTTGGCTACATAAGAAGAAAGTCAGAGCAAAACGAGTCGTTTCGTCatgatgatgATAATTTTAATATtaataataataataaTGCTAACAAACTTGAGGTGATGCAGAATTCGTGAGTTCTAtctttctttctttcttGCTGtttttATCTTATATTCCATTCTTAGCTTGTTTCttttt…
Contig10112	287	15	5	p	AAT	TAATAATAATAATAA	F	0	0	1.0977	289	TCTTCATCTTCTCCCGATGC	CGAATTCTGCATCACCTCAA	223	11	44	20	332	20	60.303	59.799	8.1	7	CAATTTCATTTCTTTAATAAACAAGTTTGTAGCTATGTTttcttcttcATCTTCTCCCGATGCATTTAATTGGAATGTCACAGATTCCGTGCCTCCGGCGTTGCCGTAAAACCACCGTTCACGACAGAACACCGTTGAGTAAAGCCTTAATAATTGCAAGCTTGgtgtgtGGAGTCACAGGTGTCAGTTTATTAGTGGTTTCCGtttttCTCTGTCTGTTTGGCTACATAAGAAGAAAGTCAGAGCAAAACGAGTCGTTTCGTCatgatgatgATAATTTTAATATtaataataataataaTGCTAACAAACTTGAGGTGATGCAGAATTCGTGAGTTCTAtctttctttctttcttGCTGtttttATCTTATATTCCATTCTTAGCTTGTTTCttttt…
Contig10112	287	15	5	p	AAT	TAATAATAATAATAA	F	0	0	1.1678	286	TTGGTGTGTGGAGTCACAGG	AATGACCCTCGACCCTTCA	105	127	162	20	447	19	60.627	60.459	7.9	7	CAATTTCATTTCTTTAATAAACAAGTTTGTAGCTATGTTttcttcttcATCTTCTCCCGATGCATTTAATTGGAATGTCACAGATTCCGTGCCTCCGGCGTTGCCGTAAAACCACCGTTCACGACAGAACACCGTTGAGTAAAGCCTTAATAATTGCAAGCTTGgtgtgtGGAGTCACAGGTGTCAGTTTATTAGTGGTTTCCGtttttCTCTGTCTGTTTGGCTACATAAGAAGAAAGTCAGAGCAAAACGAGTCGTTTCGTCatgatgatgATAATTTTAATATtaataataataataaTGCTAACAAACTTGAGGTGATGCAGAATTCGTGAGTTCTAtctttctttctttcttGCTGtttttATCTTATATTCCATTCTTAGCTTGTTTCttttt…
Contig10112	287	15	5	p	AAT	TAATAATAATAATAA	F	0	0	1.1985	220	CACCGTTCACGACAGAACAC	CGAATTCTGCATCACCTCAA	154	11	113	20	332	20	60.203	59.799	6.4	7	CAATTTCATTTCTTTAATAAACAAGTTTGTAGCTATGTTttcttcttcATCTTCTCCCGATGCATTTAATTGGAATGTCACAGATTCCGTGCCTCCGGCGTTGCCGTAAAACCACCGTTCACGACAGAACACCGTTGAGTAAAGCCTTAATAATTGCAAGCTTGgtgtgtGGAGTCACAGGTGTCAGTTTATTAGTGGTTTCCGtttttCTCTGTCTGTTTGGCTACATAAGAAGAAAGTCAGAGCAAAACGAGTCGTTTCGTCatgatgatgATAATTTTAATATtaataataataataaTGCTAACAAACTTGAGGTGATGCAGAATTCGTGAGTTCTAtctttctttctttcttGCTGtttttATCTTATATTCCATTCTTAGCTTGTTTCttttt…
Contig10112	287	15	5	p	AAT	TAATAATAATAATAA	F	0	0	1.2076	171	TTGGTGTGTGGAGTCACAGG	CGAATTCTGCATCACCTCAAG	105	10	162	20	332	21	60.627	60.781	7.9	7	CAATTTCATTTCTTTAATAAACAAGTTTGTAGCTATGTTttcttcttcATCTTCTCCCGATGCATTTAATTGGAATGTCACAGATTCCGTGCCTCCGGCGTTGCCGTAAAACCACCGTTCACGACAGAACACCGTTGAGTAAAGCCTTAATAATTGCAAGCTTGgtgtgtGGAGTCACAGGTGTCAGTTTATTAGTGGTTTCCGtttttCTCTGTCTGTTTGGCTACATAAGAAGAAAGTCAGAGCAAAACGAGTCGTTTCGTCatgatgatgATAATTTTAATATtaataataataataaTGCTAACAAACTTGAGGTGATGCAGAATTCGTGAGTTCTAtctttctttctttcttGCTGtttttATCTTATATTCCATTCTTAGCTTGTTTCttttt…
Contig10112	287	15	5	p	AAT	TAATAATAATAATAA	F	0	0	1.2313	222	ACCACCGTTCACGACAGAAC	CGAATTCTGCATCACCTCAA	156	11	111	20	332	20	61.03	59.799	6.4	7	CAATTTCATTTCTTTAATAAACAAGTTTGTAGCTATGTTttcttcttcATCTTCTCCCGATGCATTTAATTGGAATGTCACAGATTCCGTGCCTCCGGCGTTGCCGTAAAACCACCGTTCACGACAGAACACCGTTGAGTAAAGCCTTAATAATTGCAAGCTTGgtgtgtGGAGTCACAGGTGTCAGTTTATTAGTGGTTTCCGtttttCTCTGTCTGTTTGGCTACATAAGAAGAAAGTCAGAGCAAAACGAGTCGTTTCGTCatgatgatgATAATTTTAATATtaataataataataaTGCTAACAAACTTGAGGTGATGCAGAATTCGTGAGTTCTAtctttctttctttcttGCTGtttttATCTTATATTCCATTCTTAGCTTGTTTCttttt…
Contig10112	287	15	5	p	AAT	TAATAATAATAATAA	F	0	0	5.7082	126	TTTCTCTGTCTGTTTGGCTACA	CGAATTCTGCATCACCTCAA	58	11	207	22	332	20	57.693	59.799	5.7	7	CAATTTCATTTCTTTAATAAACAAGTTTGTAGCTATGTTttcttcttcATCTTCTCCCGATGCATTTAATTGGAATGTCACAGATTCCGTGCCTCCGGCGTTGCCGTAAAACCACCGTTCACGACAGAACACCGTTGAGTAAAGCCTTAATAATTGCAAGCTTGgtgtgtGGAGTCACAGGTGTCAGTTTATTAGTGGTTTCCGtttttCTCTGTCTGTTTGGCTACATAAGAAGAAAGTCAGAGCAAAACGAGTCGTTTCGTCatgatgatgATAATTTTAATATtaataataataataaTGCTAACAAACTTGAGGTGATGCAGAATTCGTGAGTTCTAtctttctttctttcttGCTGtttttATCTTATATTCCATTCTTAGCTTGTTTCttttt…
Contig10112	287	15	5	p	AAT	TAATAATAATAATAA	F	0	0	5.9584	127	TTTCTCTGTCTGTTTGGCTACA	ACGAATTCTGCATCACCTCAA	58	11	207	22	333	21	57.693	60.651	5.7	7	CAATTTCATTTCTTTAATAAACAAGTTTGTAGCTATGTTttcttcttcATCTTCTCCCGATGCATTTAATTGGAATGTCACAGATTCCGTGCCTCCGGCGTTGCCGTAAAACCACCGTTCACGACAGAACACCGTTGAGTAAAGCCTTAATAATTGCAAGCTTGgtgtgtGGAGTCACAGGTGTCAGTTTATTAGTGGTTTCCGtttttCTCTGTCTGTTTGGCTACATAAGAAGAAAGTCAGAGCAAAACGAGTCGTTTCGTCatgatgatgATAATTTTAATATtaataataataataaTGCTAACAAACTTGAGGTGATGCAGAATTCGTGAGTTCTAtctttctttctttcttGCTGtttttATCTTATATTCCATTCTTAGCTTGTTTCttttt…
Contig10112	287	15	5	p	AAT	TAATAATAATAATAA	F	0	0	6.0879	126	TTTCTCTGTCTGTTTGGCTACA	CGAATTCTGCATCACCTCAAG	58	10	207	22	332	21	57.693	60.781	5.7	7	CAATTTCATTTCTTTAATAAACAAGTTTGTAGCTATGTTttcttcttcATCTTCTCCCGATGCATTTAATTGGAATGTCACAGATTCCGTGCCTCCGGCGTTGCCGTAAAACCACCGTTCACGACAGAACACCGTTGAGTAAAGCCTTAATAATTGCAAGCTTGgtgtgtGGAGTCACAGGTGTCAGTTTATTAGTGGTTTCCGtttttCTCTGTCTGTTTGGCTACATAAGAAGAAAGTCAGAGCAAAACGAGTCGTTTCGTCatgatgatgATAATTTTAATATtaataataataataaTGCTAACAAACTTGAGGTGATGCAGAATTCGTGAGTTCTAtctttctttctttcttGCTGtttttATCTTATATTCCATTCTTAGCTTGTTTCttttt…
Contig10125	56	21	7	p	AAG	GAAGAAGAAGAAGAAGAAGAA	A	1	1	2.0423	259	ATCGACGATCACACCTTCG	CCACGGACTTAAACGCTCAC	20	179	17	19	275	20	59.647	60.689	8.7	6.4	AGtttttCGCTCACCGATCGACGATCACACCTTCGAATTCAGAGTTATAACGAGGgaagaagaagaagaagaagaaGGTGAAGAGTGGTGAATTATAAGAATAGTTGAAGATGTCTGCGCTTTTCAATTTCCATTCATTTCTTACTGTCATACTTTTGGGAATATGTGCCTGTACTTACTTCAAGATGCAATTTCCAGCTATCCTTGAACAGAGAACTGGATTTCGAGGTTTCTTCTGGAAGGCGGCAAGAGTAGGTGAGCGTTTAAGTCCGTGGGTAGCTATGGGTTGTTTCATGATGGGTGTTTCAATAAtcttcttctAAGCTCTGTCTCCGTCTACTCAATAGGGAATCCATTCTATTGCTCTACTTCAGTTTtgtgtgACACATGGTCTGCAGA…
Contig10125	56	21	7	p	AAG	GAAGAAGAAGAAGAAGAAGAA	A	0	0	2.1143	285	ATCGACGATCACACCTTCG	CCCATCATGAAACAACCCAT	20	205	17	19	301	20	59.647	60.439	8.7	9.6	AGtttttCGCTCACCGATCGACGATCACACCTTCGAATTCAGAGTTATAACGAGGgaagaagaagaagaagaagaaGGTGAAGAGTGGTGAATTATAAGAATAGTTGAAGATGTCTGCGCTTTTCAATTTCCATTCATTTCTTACTGTCATACTTTTGGGAATATGTGCCTGTACTTACTTCAAGATGCAATTTCCAGCTATCCTTGAACAGAGAACTGGATTTCGAGGTTTCTTCTGGAAGGCGGCAAGAGTAGGTGAGCGTTTAAGTCCGTGGGTAGCTATGGGTTGTTTCATGATGGGTGTTTCAATAAtcttcttctAAGCTCTGTCTCCGTCTACTCAATAGGGAATCCATTCTATTGCTCTACTTCAGTTTtgtgtgACACATGGTCTGCAGA…
Contig10125	56	21	7	p	AAG	GAAGAAGAAGAAGAAGAAGAA	A	0	0	2.6097	228	ATCGACGATCACACCTTCG	GCCTTCCAGAAGAAACCTCG	20	148	17	19	244	20	59.647	61.256	8.7	9.9	AGtttttCGCTCACCGATCGACGATCACACCTTCGAATTCAGAGTTATAACGAGGgaagaagaagaagaagaagaaGGTGAAGAGTGGTGAATTATAAGAATAGTTGAAGATGTCTGCGCTTTTCAATTTCCATTCATTTCTTACTGTCATACTTTTGGGAATATGTGCCTGTACTTACTTCAAGATGCAATTTCCAGCTATCCTTGAACAGAGAACTGGATTTCGAGGTTTCTTCTGGAAGGCGGCAAGAGTAGGTGAGCGTTTAAGTCCGTGGGTAGCTATGGGTTGTTTCATGATGGGTGTTTCAATAAtcttcttctAAGCTCTGTCTCCGTCTACTCAATAGGGAATCCATTCTATTGCTCTACTTCAGTTTtgtgtgACACATGGTCTGCAGA…
Contig10125	56	21	7	p	AAG	GAAGAAGAAGAAGAAGAAGAA	A	0	0	3.0518	248	ATCGACGATCACACCTTCG	AACGCTCACCTACTCTTGCC	20	168	17	19	264	20	59.647	59.501	8.7	10	AGtttttCGCTCACCGATCGACGATCACACCTTCGAATTCAGAGTTATAACGAGGgaagaagaagaagaagaagaaGGTGAAGAGTGGTGAATTATAAGAATAGTTGAAGATGTCTGCGCTTTTCAATTTCCATTCATTTCTTACTGTCATACTTTTGGGAATATGTGCCTGTACTTACTTCAAGATGCAATTTCCAGCTATCCTTGAACAGAGAACTGGATTTCGAGGTTTCTTCTGGAAGGCGGCAAGAGTAGGTGAGCGTTTAAGTCCGTGGGTAGCTATGGGTTGTTTCATGATGGGTGTTTCAATAAtcttcttctAAGCTCTGTCTCCGTCTACTCAATAGGGAATCCATTCTATTGCTCTACTTCAGTTTtgtgtgACACATGGTCTGCAGA…
Contig10125	56	21	7	p	AAG	GAAGAAGAAGAAGAAGAAGAA	A	0	0	3.7071	183	ATCGACGATCACACCTTCG	GCTGGAAATTGCATCTTGAA	20	103	17	19	199	20	59.647	58.846	8.7	7.3	AGtttttCGCTCACCGATCGACGATCACACCTTCGAATTCAGAGTTATAACGAGGgaagaagaagaagaagaagaaGGTGAAGAGTGGTGAATTATAAGAATAGTTGAAGATGTCTGCGCTTTTCAATTTCCATTCATTTCTTACTGTCATACTTTTGGGAATATGTGCCTGTACTTACTTCAAGATGCAATTTCCAGCTATCCTTGAACAGAGAACTGGATTTCGAGGTTTCTTCTGGAAGGCGGCAAGAGTAGGTGAGCGTTTAAGTCCGTGGGTAGCTATGGGTTGTTTCATGATGGGTGTTTCAATAAtcttcttctAAGCTCTGTCTCCGTCTACTCAATAGGGAATCCATTCTATTGCTCTACTTCAGTTTtgtgtgACACATGGTCTGCAGA…
Contig10125	56	21	7	p	AAG	GAAGAAGAAGAAGAAGAAGAA	A	0	0	3.716	184	ATCGACGATCACACCTTCG	AGCTGGAAATTGCATCTTGAA	20	103	17	19	200	21	59.647	59.837	8.7	7.3	AGtttttCGCTCACCGATCGACGATCACACCTTCGAATTCAGAGTTATAACGAGGgaagaagaagaagaagaagaaGGTGAAGAGTGGTGAATTATAAGAATAGTTGAAGATGTCTGCGCTTTTCAATTTCCATTCATTTCTTACTGTCATACTTTTGGGAATATGTGCCTGTACTTACTTCAAGATGCAATTTCCAGCTATCCTTGAACAGAGAACTGGATTTCGAGGTTTCTTCTGGAAGGCGGCAAGAGTAGGTGAGCGTTTAAGTCCGTGGGTAGCTATGGGTTGTTTCATGATGGGTGTTTCAATAAtcttcttctAAGCTCTGTCTCCGTCTACTCAATAGGGAATCCATTCTATTGCTCTACTTCAGTTTtgtgtgACACATGGTCTGCAGA…
Contig10125	56	21	7	p	AAG	GAAGAAGAAGAAGAAGAAGAA	A	0	0	3.9742	183	ATCGACGATCACACCTTCG	GCTGGAAATTGCATCTTGAAGT	20	101	17	19	199	22	59.647	60.621	8.7	6.4	AGtttttCGCTCACCGATCGACGATCACACCTTCGAATTCAGAGTTATAACGAGGgaagaagaagaagaagaagaaGGTGAAGAGTGGTGAATTATAAGAATAGTTGAAGATGTCTGCGCTTTTCAATTTCCATTCATTTCTTACTGTCATACTTTTGGGAATATGTGCCTGTACTTACTTCAAGATGCAATTTCCAGCTATCCTTGAACAGAGAACTGGATTTCGAGGTTTCTTCTGGAAGGCGGCAAGAGTAGGTGAGCGTTTAAGTCCGTGGGTAGCTATGGGTTGTTTCATGATGGGTGTTTCAATAAtcttcttctAAGCTCTGTCTCCGTCTACTCAATAGGGAATCCATTCTATTGCTCTACTTCAGTTTtgtgtgACACATGGTCTGCAGA…
Contig10125	56	21	7	p	AAG	GAAGAAGAAGAAGAAGAAGAA	A	0	0	4.4143	107	ATCGACGATCACACCTTCG	AAAGCGCAGACATCTTCAACT	20	26	17	19	123	21	59.647	59.139	8.7	6.7	AGtttttCGCTCACCGATCGACGATCACACCTTCGAATTCAGAGTTATAACGAGGgaagaagaagaagaagaagaaGGTGAAGAGTGGTGAATTATAAGAATAGTTGAAGATGTCTGCGCTTTTCAATTTCCATTCATTTCTTACTGTCATACTTTTGGGAATATGTGCCTGTACTTACTTCAAGATGCAATTTCCAGCTATCCTTGAACAGAGAACTGGATTTCGAGGTTTCTTCTGGAAGGCGGCAAGAGTAGGTGAGCGTTTAAGTCCGTGGGTAGCTATGGGTTGTTTCATGATGGGTGTTTCAATAAtcttcttctAAGCTCTGTCTCCGTCTACTCAATAGGGAATCCATTCTATTGCTCTACTTCAGTTTtgtgtgACACATGGTCTGCAGA…
Contig10125	56	21	7	p	AAG	GAAGAAGAAGAAGAAGAAGAA	A	0	0	4.4494	107	ATCGACGATCACACCTTCG	AAAGCGCAGACATCTTCAAC	20	27	17	19	123	20	59.647	58.104	8.7	6.7	AGtttttCGCTCACCGATCGACGATCACACCTTCGAATTCAGAGTTATAACGAGGgaagaagaagaagaagaagaaGGTGAAGAGTGGTGAATTATAAGAATAGTTGAAGATGTCTGCGCTTTTCAATTTCCATTCATTTCTTACTGTCATACTTTTGGGAATATGTGCCTGTACTTACTTCAAGATGCAATTTCCAGCTATCCTTGAACAGAGAACTGGATTTCGAGGTTTCTTCTGGAAGGCGGCAAGAGTAGGTGAGCGTTTAAGTCCGTGGGTAGCTATGGGTTGTTTCATGATGGGTGTTTCAATAAtcttcttctAAGCTCTGTCTCCGTCTACTCAATAGGGAATCCATTCTATTGCTCTACTTCAGTTTtgtgtgACACATGGTCTGCAGA…
Contig10125	56	21	7	p	AAG	GAAGAAGAAGAAGAAGAAGAA	A	0	0	4.8552	106	ATCGACGATCACACCTTCG	AAGCGCAGACATCTTCAACT	20	26	17	19	122	20	59.647	57.698	8.7	6.7	AGtttttCGCTCACCGATCGACGATCACACCTTCGAATTCAGAGTTATAACGAGGgaagaagaagaagaagaagaaGGTGAAGAGTGGTGAATTATAAGAATAGTTGAAGATGTCTGCGCTTTTCAATTTCCATTCATTTCTTACTGTCATACTTTTGGGAATATGTGCCTGTACTTACTTCAAGATGCAATTTCCAGCTATCCTTGAACAGAGAACTGGATTTCGAGGTTTCTTCTGGAAGGCGGCAAGAGTAGGTGAGCGTTTAAGTCCGTGGGTAGCTATGGGTTGTTTCATGATGGGTGTTTCAATAAtcttcttctAAGCTCTGTCTCCGTCTACTCAATAGGGAATCCATTCTATTGCTCTACTTCAGTTTtgtgtgACACATGGTCTGCAGA…
Contig10125	56	21	7	p	AAG	GAAGAAGAAGAAGAAGAAGAA	F	0	0	2.9934	241	TTTCGCTCACCGATCGAC	CGCCTTCCAGAAGAAACCTC	33	149	5	18	245	20	60.937	61.256	8.1	7.6	AGtttttCGCTCACCGATCGACGATCACACCTTCGAATTCAGAGTTATAACGAGGgaagaagaagaagaagaagaaGGTGAAGAGTGGTGAATTATAAGAATAGTTGAAGATGTCTGCGCTTTTCAATTTCCATTCATTTCTTACTGTCATACTTTTGGGAATATGTGCCTGTACTTACTTCAAGATGCAATTTCCAGCTATCCTTGAACAGAGAACTGGATTTCGAGGTTTCTTCTGGAAGGCGGCAAGAGTAGGTGAGCGTTTAAGTCCGTGGGTAGCTATGGGTTGTTTCATGATGGGTGTTTCAATAAtcttcttctAAGCTCTGTCTCCGTCTACTCAATAGGGAATCCATTCTATTGCTCTACTTCAGTTTtgtgtgACACATGGTCTGCAGA…
Contig10125	56	21	7	p	AAG	GAAGAAGAAGAAGAAGAAGAA	F	0	0	4.798	119	TTTCGCTCACCGATCGAC	AAAGCGCAGACATCTTCAACT	33	26	5	18	123	21	60.937	59.139	8.1	6.7	AGtttttCGCTCACCGATCGACGATCACACCTTCGAATTCAGAGTTATAACGAGGgaagaagaagaagaagaagaaGGTGAAGAGTGGTGAATTATAAGAATAGTTGAAGATGTCTGCGCTTTTCAATTTCCATTCATTTCTTACTGTCATACTTTTGGGAATATGTGCCTGTACTTACTTCAAGATGCAATTTCCAGCTATCCTTGAACAGAGAACTGGATTTCGAGGTTTCTTCTGGAAGGCGGCAAGAGTAGGTGAGCGTTTAAGTCCGTGGGTAGCTATGGGTTGTTTCATGATGGGTGTTTCAATAAtcttcttctAAGCTCTGTCTCCGTCTACTCAATAGGGAATCCATTCTATTGCTCTACTTCAGTTTtgtgtgACACATGGTCTGCAGA…
Contig10149	242	15	5	p	AGG	GAGGAGGAGGAGGAG	F	1	1	0.0613	154	GAAGAGGAGGAAGGCATGGT	CCTTGATGCAGCCACCTAAC	1	98	221	20	374	20	60.596	60.657	7.8	5.7	GGGCAGTCTCAGttttttttttttGACGTACCTGAAGCTGCTCAGAAAGCACGTGCGGCTGCAGTTCTTTCTGAAAAggggggCTTGGCTGTCAAGAATTTTATCGCTATTCTAGATCCAGTGTCAGGTGAGGCTGaaaaaGAATACTGGAGCCTGCTTCGTGGTAATCAAGATAAGCGCAGAGAAAGCTTTAATAACCGAGGAGGCTTTAATAACAGAGGAAGAGGAGGAAGGCATGGTAgaggaggaggaggagGGAGAtttttGCGGCagagagAAAATGATTCTGCAGGAGGTCGCCAAAACAAGTTTAGAAGGTATTAACTGCATTTAGGGTTATTTACAACCACACCAGTTAGGTGGCTGCATCAAGGGTGTTGCCTGATTTTGTTCTCGGCT…
Contig10149	242	15	5	p	AGG	GAGGAGGAGGAGGAG	F	0	0	0.109	168	GAAGAGGAGGAAGGCATGGT	AAATCAGGCAACACCCTTGA	1	112	221	20	388	20	60.596	60.495	7.8	7	GGGCAGTCTCAGttttttttttttGACGTACCTGAAGCTGCTCAGAAAGCACGTGCGGCTGCAGTTCTTTCTGAAAAggggggCTTGGCTGTCAAGAATTTTATCGCTATTCTAGATCCAGTGTCAGGTGAGGCTGaaaaaGAATACTGGAGCCTGCTTCGTGGTAATCAAGATAAGCGCAGAGAAAGCTTTAATAACCGAGGAGGCTTTAATAACAGAGGAAGAGGAGGAAGGCATGGTAgaggaggaggaggagGGAGAtttttGCGGCagagagAAAATGATTCTGCAGGAGGTCGCCAAAACAAGTTTAGAAGGTATTAACTGCATTTAGGGTTATTTACAACCACACCAGTTAGGTGGCTGCATCAAGGGTGTTGCCTGATTTTGTTCTCGGCT…
Contig10149	242	15	5	p	AGG	GAGGAGGAGGAGGAG	F	0	0	0.189	158	AGAGGAAGAGGAGGAAGGCA	CCTTGATGCAGCCACCTAAC	5	98	217	20	374	20	60.468	60.657	9.7	5.7	GGGCAGTCTCAGttttttttttttGACGTACCTGAAGCTGCTCAGAAAGCACGTGCGGCTGCAGTTCTTTCTGAAAAggggggCTTGGCTGTCAAGAATTTTATCGCTATTCTAGATCCAGTGTCAGGTGAGGCTGaaaaaGAATACTGGAGCCTGCTTCGTGGTAATCAAGATAAGCGCAGAGAAAGCTTTAATAACCGAGGAGGCTTTAATAACAGAGGAAGAGGAGGAAGGCATGGTAgaggaggaggaggagGGAGAtttttGCGGCagagagAAAATGATTCTGCAGGAGGTCGCCAAAACAAGTTTAGAAGGTATTAACTGCATTTAGGGTTATTTACAACCACACCAGTTAGGTGGCTGCATCAAGGGTGTTGCCTGATTTTGTTCTCGGCT…
Contig10149	242	15	5	p	AGG	GAGGAGGAGGAGGAG	F	0	0	0.1938	274	GATCCAGTGTCAGGTGAGGC	AAATCAGGCAACACCCTTGA	107	112	115	20	388	20	60.689	60.495	9.4	7	GGGCAGTCTCAGttttttttttttGACGTACCTGAAGCTGCTCAGAAAGCACGTGCGGCTGCAGTTCTTTCTGAAAAggggggCTTGGCTGTCAAGAATTTTATCGCTATTCTAGATCCAGTGTCAGGTGAGGCTGaaaaaGAATACTGGAGCCTGCTTCGTGGTAATCAAGATAAGCGCAGAGAAAGCTTTAATAACCGAGGAGGCTTTAATAACAGAGGAAGAGGAGGAAGGCATGGTAgaggaggaggaggagGGAGAtttttGCGGCagagagAAAATGATTCTGCAGGAGGTCGCCAAAACAAGTTTAGAAGGTATTAACTGCATTTAGGGTTATTTACAACCACACCAGTTAGGTGGCTGCATCAAGGGTGTTGCCTGATTTTGTTCTCGGCT…
Contig10149	242	15	5	p	AGG	GAGGAGGAGGAGGAG	F	0	0	0.2384	231	ATACTGGAGCCTGCTTCGTG	CCTTGATGCAGCCACCTAAC	78	98	144	20	374	20	60.419	60.657	8.4	5.7	GGGCAGTCTCAGttttttttttttGACGTACCTGAAGCTGCTCAGAAAGCACGTGCGGCTGCAGTTCTTTCTGAAAAggggggCTTGGCTGTCAAGAATTTTATCGCTATTCTAGATCCAGTGTCAGGTGAGGCTGaaaaaGAATACTGGAGCCTGCTTCGTGGTAATCAAGATAAGCGCAGAGAAAGCTTTAATAACCGAGGAGGCTTTAATAACAGAGGAAGAGGAGGAAGGCATGGTAgaggaggaggaggagGGAGAtttttGCGGCagagagAAAATGATTCTGCAGGAGGTCGCCAAAACAAGTTTAGAAGGTATTAACTGCATTTAGGGTTATTTACAACCACACCAGTTAGGTGGCTGCATCAAGGGTGTTGCCTGATTTTGTTCTCGGCT…
Contig10149	242	15	5	p	AGG	GAGGAGGAGGAGGAG	F	0	0	0.2534	224	AGCCTGCTTCGTGGTAATCA	CCTTGATGCAGCCACCTAAC	71	98	151	20	374	20	60.796	60.657	6.9	5.7	GGGCAGTCTCAGttttttttttttGACGTACCTGAAGCTGCTCAGAAAGCACGTGCGGCTGCAGTTCTTTCTGAAAAggggggCTTGGCTGTCAAGAATTTTATCGCTATTCTAGATCCAGTGTCAGGTGAGGCTGaaaaaGAATACTGGAGCCTGCTTCGTGGTAATCAAGATAAGCGCAGAGAAAGCTTTAATAACCGAGGAGGCTTTAATAACAGAGGAAGAGGAGGAAGGCATGGTAgaggaggaggaggagGGAGAtttttGCGGCagagagAAAATGATTCTGCAGGAGGTCGCCAAAACAAGTTTAGAAGGTATTAACTGCATTTAGGGTTATTTACAACCACACCAGTTAGGTGGCTGCATCAAGGGTGTTGCCTGATTTTGTTCTCGGCT…
Contig10149	242	15	5	p	AGG	GAGGAGGAGGAGGAG	F	0	0	0.2861	245	ATACTGGAGCCTGCTTCGTG	AAATCAGGCAACACCCTTGA	78	112	144	20	388	20	60.419	60.495	8.4	7	GGGCAGTCTCAGttttttttttttGACGTACCTGAAGCTGCTCAGAAAGCACGTGCGGCTGCAGTTCTTTCTGAAAAggggggCTTGGCTGTCAAGAATTTTATCGCTATTCTAGATCCAGTGTCAGGTGAGGCTGaaaaaGAATACTGGAGCCTGCTTCGTGGTAATCAAGATAAGCGCAGAGAAAGCTTTAATAACCGAGGAGGCTTTAATAACAGAGGAAGAGGAGGAAGGCATGGTAgaggaggaggaggagGGAGAtttttGCGGCagagagAAAATGATTCTGCAGGAGGTCGCCAAAACAAGTTTAGAAGGTATTAACTGCATTTAGGGTTATTTACAACCACACCAGTTAGGTGGCTGCATCAAGGGTGTTGCCTGATTTTGTTCTCGGCT…
Contig10149	242	15	5	p	AGG	GAGGAGGAGGAGGAG	F	0	0	0.4128	272	GATCCAGTGTCAGGTGAGGC	ATCAGGCAACACCCTTGATG	107	110	115	20	386	20	60.689	60.924	9.4	6.9	GGGCAGTCTCAGttttttttttttGACGTACCTGAAGCTGCTCAGAAAGCACGTGCGGCTGCAGTTCTTTCTGAAAAggggggCTTGGCTGTCAAGAATTTTATCGCTATTCTAGATCCAGTGTCAGGTGAGGCTGaaaaaGAATACTGGAGCCTGCTTCGTGGTAATCAAGATAAGCGCAGAGAAAGCTTTAATAACCGAGGAGGCTTTAATAACAGAGGAAGAGGAGGAAGGCATGGTAgaggaggaggaggagGGAGAtttttGCGGCagagagAAAATGATTCTGCAGGAGGTCGCCAAAACAAGTTTAGAAGGTATTAACTGCATTTAGGGTTATTTACAACCACACCAGTTAGGTGGCTGCATCAAGGGTGTTGCCTGATTTTGTTCTCGGCT…
Contig10149	242	15	5	p	AGG	GAGGAGGAGGAGGAG	F	0	0	0.6828	270	CAGTGTCAGGTGAGGCTGAA	AAATCAGGCAACACCCTTGA	103	112	119	20	388	20	60.022	60.495	7	7	GGGCAGTCTCAGttttttttttttGACGTACCTGAAGCTGCTCAGAAAGCACGTGCGGCTGCAGTTCTTTCTGAAAAggggggCTTGGCTGTCAAGAATTTTATCGCTATTCTAGATCCAGTGTCAGGTGAGGCTGaaaaaGAATACTGGAGCCTGCTTCGTGGTAATCAAGATAAGCGCAGAGAAAGCTTTAATAACCGAGGAGGCTTTAATAACAGAGGAAGAGGAGGAAGGCATGGTAgaggaggaggaggagGGAGAtttttGCGGCagagagAAAATGATTCTGCAGGAGGTCGCCAAAACAAGTTTAGAAGGTATTAACTGCATTTAGGGTTATTTACAACCACACCAGTTAGGTGGCTGCATCAAGGGTGTTGCCTGATTTTGTTCTCGGCT…
Contig10149	242	15	5	p	AGG	GAGGAGGAGGAGGAG	F	0	0	0.7134	144	GAAGAGGAGGAAGGCATGGT	GCCACCTAACTGGTGTGGTT	1	88	221	20	364	20	60.596	59.891	7.8	8.2	GGGCAGTCTCAGttttttttttttGACGTACCTGAAGCTGCTCAGAAAGCACGTGCGGCTGCAGTTCTTTCTGAAAAggggggCTTGGCTGTCAAGAATTTTATCGCTATTCTAGATCCAGTGTCAGGTGAGGCTGaaaaaGAATACTGGAGCCTGCTTCGTGGTAATCAAGATAAGCGCAGAGAAAGCTTTAATAACCGAGGAGGCTTTAATAACAGAGGAAGAGGAGGAAGGCATGGTAgaggaggaggaggagGGAGAtttttGCGGCagagagAAAATGATTCTGCAGGAGGTCGCCAAAACAAGTTTAGAAGGTATTAACTGCATTTAGGGTTATTTACAACCACACCAGTTAGGTGGCTGCATCAAGGGTGTTGCCTGATTTTGTTCTCGGCT…
Contig10149	242	15	5	p	AGG	GAGGAGGAGGAGGAG	F	0	0	0.8411	149	CAGAGGAAGAGGAGGAAGGC	GCCACCTAACTGGTGTGGTT	6	88	216	20	364	20	60.468	59.891	9.7	8.2	GGGCAGTCTCAGttttttttttttGACGTACCTGAAGCTGCTCAGAAAGCACGTGCGGCTGCAGTTCTTTCTGAAAAggggggCTTGGCTGTCAAGAATTTTATCGCTATTCTAGATCCAGTGTCAGGTGAGGCTGaaaaaGAATACTGGAGCCTGCTTCGTGGTAATCAAGATAAGCGCAGAGAAAGCTTTAATAACCGAGGAGGCTTTAATAACAGAGGAAGAGGAGGAAGGCATGGTAgaggaggaggaggagGGAGAtttttGCGGCagagagAAAATGATTCTGCAGGAGGTCGCCAAAACAAGTTTAGAAGGTATTAACTGCATTTAGGGTTATTTACAACCACACCAGTTAGGTGGCTGCATCAAGGGTGTTGCCTGATTTTGTTCTCGGCT…
Contig10170	330	15	5	p	AAT	TAATAATAATAATAA	F	1	1	7.1275	143	AAATGCAATACTAATAAATGGGCA	CTGTGTGCCTTGGCAGTCTC	22	62	284	24	426	20	58.916	62.044	11.2	6.1	AGAAAGAACATATACAAAATAAAGAAAATAAATAAAATCCTCATAACAGAGTTATAGTTCATtatataCAGGAAGAACATATGACAAAGCTACTAGAACAATCAGATGATGAGaataataatATTTACCTCTATTGaaaaaaaTTGTTGAATCTGGaaaaaaGAGTTAAAGttttttttCTTCAGAATAGAGAACAAAGACTGAAAATACGTAATATGAAGGATGAATGAAGTTCTCTAAAATCTAAAATTTaaaaaGGAATACTAAAGGTTTTGCTATTGGAAAATGCAATACTAATAAATGGGCATATTTAAAATCTTaaaaaTAGTtaataataataataaAGTCaaaaaTAATATAAAAGGATACAAATTAAATCATATAAATGGTACAATATTT…
Contig10170	330	15	5	p	AAT	TAATAATAATAATAA	F	0	0	7.1395	142	AAATGCAATACTAATAAATGGGCA	TGTGTGCCTTGGCAGTCTC	22	62	284	24	425	19	58.916	61.056	11.2	6.1	AGAAAGAACATATACAAAATAAAGAAAATAAATAAAATCCTCATAACAGAGTTATAGTTCATtatataCAGGAAGAACATATGACAAAGCTACTAGAACAATCAGATGATGAGaataataatATTTACCTCTATTGaaaaaaaTTGTTGAATCTGGaaaaaaGAGTTAAAGttttttttCTTCAGAATAGAGAACAAAGACTGAAAATACGTAATATGAAGGATGAATGAAGTTCTCTAAAATCTAAAATTTaaaaaGGAATACTAAAGGTTTTGCTATTGGAAAATGCAATACTAATAAATGGGCATATTTAAAATCTTaaaaaTAGTtaataataataataaAGTCaaaaaTAATATAAAAGGATACAAATTAAATCATATAAATGGTACAATATTT…
Contig10170	330	15	5	p	AAT	TAATAATAATAATAA	F	0	0	7.2454	143	AAATGCAATACTAATAAATGGGCA	CTGTGTGCCTTGGCAGTCT	22	63	284	24	426	19	58.916	60.038	11.2	6.1	AGAAAGAACATATACAAAATAAAGAAAATAAATAAAATCCTCATAACAGAGTTATAGTTCATtatataCAGGAAGAACATATGACAAAGCTACTAGAACAATCAGATGATGAGaataataatATTTACCTCTATTGaaaaaaaTTGTTGAATCTGGaaaaaaGAGTTAAAGttttttttCTTCAGAATAGAGAACAAAGACTGAAAATACGTAATATGAAGGATGAATGAAGTTCTCTAAAATCTAAAATTTaaaaaGGAATACTAAAGGTTTTGCTATTGGAAAATGCAATACTAATAAATGGGCATATTTAAAATCTTaaaaaTAGTtaataataataataaAGTCaaaaaTAATATAAAAGGATACAAATTAAATCATATAAATGGTACAATATTT…
Contig10170	330	15	5	p	AAT	TAATAATAATAATAA	F	0	0	8.5277	210	TGAAGGATGAATGAAGTTCTCTAAA	CTGTGTGCCTTGGCAGTCTC	88	62	217	25	426	20	58.516	62.044	6.3	6.1	AGAAAGAACATATACAAAATAAAGAAAATAAATAAAATCCTCATAACAGAGTTATAGTTCATtatataCAGGAAGAACATATGACAAAGCTACTAGAACAATCAGATGATGAGaataataatATTTACCTCTATTGaaaaaaaTTGTTGAATCTGGaaaaaaGAGTTAAAGttttttttCTTCAGAATAGAGAACAAAGACTGAAAATACGTAATATGAAGGATGAATGAAGTTCTCTAAAATCTAAAATTTaaaaaGGAATACTAAAGGTTTTGCTATTGGAAAATGCAATACTAATAAATGGGCATATTTAAAATCTTaaaaaTAGTtaataataataataaAGTCaaaaaTAATATAAAAGGATACAAATTAAATCATATAAATGGTACAATATTT…
Contig10170	330	15	5	p	AAT	TAATAATAATAATAA	F	0	0	8.5397	209	TGAAGGATGAATGAAGTTCTCTAAA	TGTGTGCCTTGGCAGTCTC	88	62	217	25	425	19	58.516	61.056	6.3	6.1	AGAAAGAACATATACAAAATAAAGAAAATAAATAAAATCCTCATAACAGAGTTATAGTTCATtatataCAGGAAGAACATATGACAAAGCTACTAGAACAATCAGATGATGAGaataataatATTTACCTCTATTGaaaaaaaTTGTTGAATCTGGaaaaaaGAGTTAAAGttttttttCTTCAGAATAGAGAACAAAGACTGAAAATACGTAATATGAAGGATGAATGAAGTTCTCTAAAATCTAAAATTTaaaaaGGAATACTAAAGGTTTTGCTATTGGAAAATGCAATACTAATAAATGGGCATATTTAAAATCTTaaaaaTAGTtaataataataataaAGTCaaaaaTAATATAAAAGGATACAAATTAAATCATATAAATGGTACAATATTT…
Contig10170	330	15	5	p	AAT	TAATAATAATAATAA	F	0	0	8.6456	210	TGAAGGATGAATGAAGTTCTCTAAA	CTGTGTGCCTTGGCAGTCT	88	63	217	25	426	19	58.516	60.038	6.3	6.1	AGAAAGAACATATACAAAATAAAGAAAATAAATAAAATCCTCATAACAGAGTTATAGTTCATtatataCAGGAAGAACATATGACAAAGCTACTAGAACAATCAGATGATGAGaataataatATTTACCTCTATTGaaaaaaaTTGTTGAATCTGGaaaaaaGAGTTAAAGttttttttCTTCAGAATAGAGAACAAAGACTGAAAATACGTAATATGAAGGATGAATGAAGTTCTCTAAAATCTAAAATTTaaaaaGGAATACTAAAGGTTTTGCTATTGGAAAATGCAATACTAATAAATGGGCATATTTAAAATCTTaaaaaTAGTtaataataataataaAGTCaaaaaTAATATAAAAGGATACAAATTAAATCATATAAATGGTACAATATTT…
Contig10170	330	15	5	p	AAT	TAATAATAATAATAA	F	0	0	10.6958	250	TTCTTCAGAATAGAGAACAAAGACTGA	CCTGTGTGCCTTGGCAGT	125	65	178	27	427	18	59.209	60.905	6.4	7.9	AGAAAGAACATATACAAAATAAAGAAAATAAATAAAATCCTCATAACAGAGTTATAGTTCATtatataCAGGAAGAACATATGACAAAGCTACTAGAACAATCAGATGATGAGaataataatATTTACCTCTATTGaaaaaaaTTGTTGAATCTGGaaaaaaGAGTTAAAGttttttttCTTCAGAATAGAGAACAAAGACTGAAAATACGTAATATGAAGGATGAATGAAGTTCTCTAAAATCTAAAATTTaaaaaGGAATACTAAAGGTTTTGCTATTGGAAAATGCAATACTAATAAATGGGCATATTTAAAATCTTaaaaaTAGTtaataataataataaAGTCaaaaaTAATATAAAAGGATACAAATTAAATCATATAAATGGTACAATATTT…
Contig10185	387	18	6	p	ACT	GATGATGATGATGATGAT	A	1	1	2.4408	175	CGAAAGAGTCGCTGGACAAC	TTTGGTTGAACTATGTGAGGCA	23	92	344	20	518	22	60.975	60.534	6.4	9.7	TGAAAGGAGGAAGGAAGAATTTGAAAAGAGCCTCAGAGGaaaaaCATGTAACTCTTGGAGATGGCCAATGCATCATGCAAGTCGtctctcTTCGAGGCTCCAATCTCATTGAGGTTATGGATGCTAGCGGCGAGAAATCACTAGCTCTATTTCCTGCTAAATTTCAGAAAAGCATGTGGATAAAGCGAGGAAACTTTGTTGTAGTGGACGAGAGCGGAAAGAAAGAGGCTCTTGAATCAGGAAGCAAGGTTGGTTGTATTGTTTCTCAAGTACTTTTCTATGATCAACTCCGAGCATTGAGGAAATCTGCAGAATGGCCTGAGAtttttAAAGATGATCTAAACGAAAGAGTCGCTGGACAACAAGAGAATGAGACGGACACAAGCgatgatgatgatg…
Contig10185	387	18	6	p	ACT	GATGATGATGATGATGAT	A	0	0	3.6175	100	AACGAAAGAGTCGCTGGACA	TCAATCTGTTTGTATTGGCTTCC	25	14	342	20	441	23	60.975	60.358	7.9	8.2	TGAAAGGAGGAAGGAAGAATTTGAAAAGAGCCTCAGAGGaaaaaCATGTAACTCTTGGAGATGGCCAATGCATCATGCAAGTCGtctctcTTCGAGGCTCCAATCTCATTGAGGTTATGGATGCTAGCGGCGAGAAATCACTAGCTCTATTTCCTGCTAAATTTCAGAAAAGCATGTGGATAAAGCGAGGAAACTTTGTTGTAGTGGACGAGAGCGGAAAGAAAGAGGCTCTTGAATCAGGAAGCAAGGTTGGTTGTATTGTTTCTCAAGTACTTTTCTATGATCAACTCCGAGCATTGAGGAAATCTGCAGAATGGCCTGAGAtttttAAAGATGATCTAAACGAAAGAGTCGCTGGACAACAAGAGAATGAGACGGACACAAGCgatgatgatgatg…
Contig10185	387	18	6	p	ACT	GATGATGATGATGATGAT	A	0	0	4.0842	102	CGAAAGAGTCGCTGGACAAC	GGTCTCAATCTGTTTGTATTGGC	23	18	344	20	445	23	60.975	59.891	6.4	10	TGAAAGGAGGAAGGAAGAATTTGAAAAGAGCCTCAGAGGaaaaaCATGTAACTCTTGGAGATGGCCAATGCATCATGCAAGTCGtctctcTTCGAGGCTCCAATCTCATTGAGGTTATGGATGCTAGCGGCGAGAAATCACTAGCTCTATTTCCTGCTAAATTTCAGAAAAGCATGTGGATAAAGCGAGGAAACTTTGTTGTAGTGGACGAGAGCGGAAAGAAAGAGGCTCTTGAATCAGGAAGCAAGGTTGGTTGTATTGTTTCTCAAGTACTTTTCTATGATCAACTCCGAGCATTGAGGAAATCTGCAGAATGGCCTGAGAtttttAAAGATGATCTAAACGAAAGAGTCGCTGGACAACAAGAGAATGAGACGGACACAAGCgatgatgatgatg…
Contig10185	387	18	6	p	ACT	GATGATGATGATGATGAT	A	0	0	9.629	215	CGAAAGAGTCGCTGGACAAC	TCAGTACATAGATTTGGTACAAGAACA	23	127	344	20	558	27	60.975	58.346	6.4	6.7	TGAAAGGAGGAAGGAAGAATTTGAAAAGAGCCTCAGAGGaaaaaCATGTAACTCTTGGAGATGGCCAATGCATCATGCAAGTCGtctctcTTCGAGGCTCCAATCTCATTGAGGTTATGGATGCTAGCGGCGAGAAATCACTAGCTCTATTTCCTGCTAAATTTCAGAAAAGCATGTGGATAAAGCGAGGAAACTTTGTTGTAGTGGACGAGAGCGGAAAGAAAGAGGCTCTTGAATCAGGAAGCAAGGTTGGTTGTATTGTTTCTCAAGTACTTTTCTATGATCAACTCCGAGCATTGAGGAAATCTGCAGAATGGCCTGAGAtttttAAAGATGATCTAAACGAAAGAGTCGCTGGACAACAAGAGAATGAGACGGACACAAGCgatgatgatgatg…
Contig10185	387	18	6	p	ACT	GATGATGATGATGATGAT	F	0	0	2.1999	229	CCGAGCATTGAGGAAATCTG	TTTGGTTGAACTATGTGAGGCA	77	92	290	20	518	22	60.734	60.534	6.6	9.7	TGAAAGGAGGAAGGAAGAATTTGAAAAGAGCCTCAGAGGaaaaaCATGTAACTCTTGGAGATGGCCAATGCATCATGCAAGTCGtctctcTTCGAGGCTCCAATCTCATTGAGGTTATGGATGCTAGCGGCGAGAAATCACTAGCTCTATTTCCTGCTAAATTTCAGAAAAGCATGTGGATAAAGCGAGGAAACTTTGTTGTAGTGGACGAGAGCGGAAAGAAAGAGGCTCTTGAATCAGGAAGCAAGGTTGGTTGTATTGTTTCTCAAGTACTTTTCTATGATCAACTCCGAGCATTGAGGAAATCTGCAGAATGGCCTGAGAtttttAAAGATGATCTAAACGAAAGAGTCGCTGGACAACAAGAGAATGAGACGGACACAAGCgatgatgatgatg…
Contig10185	387	18	6	p	ACT	GATGATGATGATGATGAT	F	0	0	2.21	211	TGCAGAATGGCCTGAGATTT	TTTGGTTGAACTATGTGAGGCA	59	92	308	20	518	22	60.744	60.534	6.9	9.7	TGAAAGGAGGAAGGAAGAATTTGAAAAGAGCCTCAGAGGaaaaaCATGTAACTCTTGGAGATGGCCAATGCATCATGCAAGTCGtctctcTTCGAGGCTCCAATCTCATTGAGGTTATGGATGCTAGCGGCGAGAAATCACTAGCTCTATTTCCTGCTAAATTTCAGAAAAGCATGTGGATAAAGCGAGGAAACTTTGTTGTAGTGGACGAGAGCGGAAAGAAAGAGGCTCTTGAATCAGGAAGCAAGGTTGGTTGTATTGTTTCTCAAGTACTTTTCTATGATCAACTCCGAGCATTGAGGAAATCTGCAGAATGGCCTGAGAtttttAAAGATGATCTAAACGAAAGAGTCGCTGGACAACAAGAGAATGAGACGGACACAAGCgatgatgatgatg…
Contig10185	387	18	6	p	ACT	GATGATGATGATGATGAT	F	0	0	2.5172	280	CAGGAAGCAAGGTTGGTTGT	TTGGTTGAACTATGTGAGGCAA	129	91	238	20	517	22	60.149	60.534	6.4	10	TGAAAGGAGGAAGGAAGAATTTGAAAAGAGCCTCAGAGGaaaaaCATGTAACTCTTGGAGATGGCCAATGCATCATGCAAGTCGtctctcTTCGAGGCTCCAATCTCATTGAGGTTATGGATGCTAGCGGCGAGAAATCACTAGCTCTATTTCCTGCTAAATTTCAGAAAAGCATGTGGATAAAGCGAGGAAACTTTGTTGTAGTGGACGAGAGCGGAAAGAAAGAGGCTCTTGAATCAGGAAGCAAGGTTGGTTGTATTGTTTCTCAAGTACTTTTCTATGATCAACTCCGAGCATTGAGGAAATCTGCAGAATGGCCTGAGAtttttAAAGATGATCTAAACGAAAGAGTCGCTGGACAACAAGAGAATGAGACGGACACAAGCgatgatgatgatg…
Contig10185	387	18	6	p	ACT	GATGATGATGATGATGAT	F	0	0	2.8671	279	CAGGAAGCAAGGTTGGTTGT	TGGTTGAACTATGTGAGGCAA	129	91	238	20	516	21	60.149	59.184	6.4	10	TGAAAGGAGGAAGGAAGAATTTGAAAAGAGCCTCAGAGGaaaaaCATGTAACTCTTGGAGATGGCCAATGCATCATGCAAGTCGtctctcTTCGAGGCTCCAATCTCATTGAGGTTATGGATGCTAGCGGCGAGAAATCACTAGCTCTATTTCCTGCTAAATTTCAGAAAAGCATGTGGATAAAGCGAGGAAACTTTGTTGTAGTGGACGAGAGCGGAAAGAAAGAGGCTCTTGAATCAGGAAGCAAGGTTGGTTGTATTGTTTCTCAAGTACTTTTCTATGATCAACTCCGAGCATTGAGGAAATCTGCAGAATGGCCTGAGAtttttAAAGATGATCTAAACGAAAGAGTCGCTGGACAACAAGAGAATGAGACGGACACAAGCgatgatgatgatg…
Contig10185	387	18	6	p	ACT	GATGATGATGATGATGAT	F	0	0	3.3867	134	TGCAGAATGGCCTGAGATTT	TCAATCTGTTTGTATTGGCTTCC	59	14	308	20	441	23	60.744	60.358	6.9	8.2	TGAAAGGAGGAAGGAAGAATTTGAAAAGAGCCTCAGAGGaaaaaCATGTAACTCTTGGAGATGGCCAATGCATCATGCAAGTCGtctctcTTCGAGGCTCCAATCTCATTGAGGTTATGGATGCTAGCGGCGAGAAATCACTAGCTCTATTTCCTGCTAAATTTCAGAAAAGCATGTGGATAAAGCGAGGAAACTTTGTTGTAGTGGACGAGAGCGGAAAGAAAGAGGCTCTTGAATCAGGAAGCAAGGTTGGTTGTATTGTTTCTCAAGTACTTTTCTATGATCAACTCCGAGCATTGAGGAAATCTGCAGAATGGCCTGAGAtttttAAAGATGATCTAAACGAAAGAGTCGCTGGACAACAAGAGAATGAGACGGACACAAGCgatgatgatgatg…
Contig10199	169	10	5	p	AC	GTGTGTGTGT	B	1	1	1.452	183	TTCATCTTTGCCATGGCTCT	TGGAGATTGTCCAATGGTCTG	66	66	83	20	265	21	60.744	60.908	7.9	6.4	CAagagagCACTATGAATGCGAGATAGGTTATTGTTTGTAGCAATGGCAACCAATTCTTTGAAGTTTACTTTGATGACAGTTTTCATCTTTGCCATGGCTCTTTCTGCAACTTTACCATGCGATGCTGCACGCGATTTAGTAGCAGTTAATAAGGTGATATGTATTCAgtgtgtgtgtTGCACTccaccaccaCCTGGAACTTGTTGCAGCAAGTGTTGTGcttcttcttCTCCACCTCAAACTCAGACCATTGGACAATCTCCATAGTAGAGAAAAGCACTTGCCTTATTATAATATAACATTTGTGTAAGAATCATTCTCGTGATGTTACTATCATTATCAAGGACTGAATTTCATATTAAGAGATTGGATCTTTAAAAGTTATAAATTGGTGAATT…
Contig10199	169	10	5	p	AC	GTGTGTGTGT	B	0	0	1.4619	168	TCATCTTTGCCATGGCTCTT	TGGTCTGAGTTTGAGGTGGAG	65	52	84	20	251	21	60.744	60.282	6.7	8.2	CAagagagCACTATGAATGCGAGATAGGTTATTGTTTGTAGCAATGGCAACCAATTCTTTGAAGTTTACTTTGATGACAGTTTTCATCTTTGCCATGGCTCTTTCTGCAACTTTACCATGCGATGCTGCACGCGATTTAGTAGCAGTTAATAAGGTGATATGTATTCAgtgtgtgtgtTGCACTccaccaccaCCTGGAACTTGTTGCAGCAAGTGTTGTGcttcttcttCTCCACCTCAAACTCAGACCATTGGACAATCTCCATAGTAGAGAAAAGCACTTGCCTTATTATAATATAACATTTGTGTAAGAATCATTCTCGTGATGTTACTATCATTATCAAGGACTGAATTTCATATTAAGAGATTGGATCTTTAAAAGTTATAAATTGGTGAATT…
Contig10199	169	10	5	p	AC	GTGTGTGTGT	B	0	0	1.5162	148	TCTGCAACTTTACCATGCGA	TGGTCTGAGTTTGAGGTGGAG	45	52	104	20	251	21	60.401	60.282	10.2	8.2	CAagagagCACTATGAATGCGAGATAGGTTATTGTTTGTAGCAATGGCAACCAATTCTTTGAAGTTTACTTTGATGACAGTTTTCATCTTTGCCATGGCTCTTTCTGCAACTTTACCATGCGATGCTGCACGCGATTTAGTAGCAGTTAATAAGGTGATATGTATTCAgtgtgtgtgtTGCACTccaccaccaCCTGGAACTTGTTGCAGCAAGTGTTGTGcttcttcttCTCCACCTCAAACTCAGACCATTGGACAATCTCCATAGTAGAGAAAAGCACTTGCCTTATTATAATATAACATTTGTGTAAGAATCATTCTCGTGATGTTACTATCATTATCAAGGACTGAATTTCATATTAAGAGATTGGATCTTTAAAAGTTATAAATTGGTGAATT…
Contig10199	169	10	5	p	AC	GTGTGTGTGT	B	0	0	1.5688	148	TCTGCAACTTTACCATGCGA	TGGTCTGAGTTTGAGGTGGA	45	53	104	20	251	20	60.401	59.23	10.2	7.9	CAagagagCACTATGAATGCGAGATAGGTTATTGTTTGTAGCAATGGCAACCAATTCTTTGAAGTTTACTTTGATGACAGTTTTCATCTTTGCCATGGCTCTTTCTGCAACTTTACCATGCGATGCTGCACGCGATTTAGTAGCAGTTAATAAGGTGATATGTATTCAgtgtgtgtgtTGCACTccaccaccaCCTGGAACTTGTTGCAGCAAGTGTTGTGcttcttcttCTCCACCTCAAACTCAGACCATTGGACAATCTCCATAGTAGAGAAAAGCACTTGCCTTATTATAATATAACATTTGTGTAAGAATCATTCTCGTGATGTTACTATCATTATCAAGGACTGAATTTCATATTAAGAGATTGGATCTTTAAAAGTTATAAATTGGTGAATT…
Contig10199	169	10	5	p	AC	GTGTGTGTGT	B	0	0	1.7309	142	TGCTGCACGCGATTTAGTAG	TGGAGATTGTCCAATGGTCTG	25	66	124	20	265	21	60.177	60.908	5.4	6.4	CAagagagCACTATGAATGCGAGATAGGTTATTGTTTGTAGCAATGGCAACCAATTCTTTGAAGTTTACTTTGATGACAGTTTTCATCTTTGCCATGGCTCTTTCTGCAACTTTACCATGCGATGCTGCACGCGATTTAGTAGCAGTTAATAAGGTGATATGTATTCAgtgtgtgtgtTGCACTccaccaccaCCTGGAACTTGTTGCAGCAAGTGTTGTGcttcttcttCTCCACCTCAAACTCAGACCATTGGACAATCTCCATAGTAGAGAAAAGCACTTGCCTTATTATAATATAACATTTGTGTAAGAATCATTCTCGTGATGTTACTATCATTATCAAGGACTGAATTTCATATTAAGAGATTGGATCTTTAAAAGTTATAAATTGGTGAATT…
Contig10199	169	10	5	p	AC	GTGTGTGTGT	B	0	0	2.3335	226	AGCAATGGCAACCAATTCTT	TGGAGATTGTCCAATGGTCTG	109	66	40	20	265	21	59.574	60.908	7	6.4	CAagagagCACTATGAATGCGAGATAGGTTATTGTTTGTAGCAATGGCAACCAATTCTTTGAAGTTTACTTTGATGACAGTTTTCATCTTTGCCATGGCTCTTTCTGCAACTTTACCATGCGATGCTGCACGCGATTTAGTAGCAGTTAATAAGGTGATATGTATTCAgtgtgtgtgtTGCACTccaccaccaCCTGGAACTTGTTGCAGCAAGTGTTGTGcttcttcttCTCCACCTCAAACTCAGACCATTGGACAATCTCCATAGTAGAGAAAAGCACTTGCCTTATTATAATATAACATTTGTGTAAGAATCATTCTCGTGATGTTACTATCATTATCAAGGACTGAATTTCATATTAAGAGATTGGATCTTTAAAAGTTATAAATTGGTGAATT…
Contig10199	169	10	5	p	AC	GTGTGTGTGT	B	0	0	2.3435	212	AGCAATGGCAACCAATTCTT	TGGTCTGAGTTTGAGGTGGAG	109	52	40	20	251	21	59.574	60.282	7	8.2	CAagagagCACTATGAATGCGAGATAGGTTATTGTTTGTAGCAATGGCAACCAATTCTTTGAAGTTTACTTTGATGACAGTTTTCATCTTTGCCATGGCTCTTTCTGCAACTTTACCATGCGATGCTGCACGCGATTTAGTAGCAGTTAATAAGGTGATATGTATTCAgtgtgtgtgtTGCACTccaccaccaCCTGGAACTTGTTGCAGCAAGTGTTGTGcttcttcttCTCCACCTCAAACTCAGACCATTGGACAATCTCCATAGTAGAGAAAAGCACTTGCCTTATTATAATATAACATTTGTGTAAGAATCATTCTCGTGATGTTACTATCATTATCAAGGACTGAATTTCATATTAAGAGATTGGATCTTTAAAAGTTATAAATTGGTGAATT…
Contig10199	169	10	5	p	AC	GTGTGTGTGT	B	0	0	2.396	212	AGCAATGGCAACCAATTCTT	TGGTCTGAGTTTGAGGTGGA	109	53	40	20	251	20	59.574	59.23	7	7.9	CAagagagCACTATGAATGCGAGATAGGTTATTGTTTGTAGCAATGGCAACCAATTCTTTGAAGTTTACTTTGATGACAGTTTTCATCTTTGCCATGGCTCTTTCTGCAACTTTACCATGCGATGCTGCACGCGATTTAGTAGCAGTTAATAAGGTGATATGTATTCAgtgtgtgtgtTGCACTccaccaccaCCTGGAACTTGTTGCAGCAAGTGTTGTGcttcttcttCTCCACCTCAAACTCAGACCATTGGACAATCTCCATAGTAGAGAAAAGCACTTGCCTTATTATAATATAACATTTGTGTAAGAATCATTCTCGTGATGTTACTATCATTATCAAGGACTGAATTTCATATTAAGAGATTGGATCTTTAAAAGTTATAAATTGGTGAATT…
Contig10199	169	10	5	p	AC	GTGTGTGTGT	B	0	0	6.7949	252	TGAATGCGAGATAGGTTATTGTTT	TGGAGATTGTCCAATGGTCTG	131	66	14	24	265	21	59.113	60.908	7	6.4	CAagagagCACTATGAATGCGAGATAGGTTATTGTTTGTAGCAATGGCAACCAATTCTTTGAAGTTTACTTTGATGACAGTTTTCATCTTTGCCATGGCTCTTTCTGCAACTTTACCATGCGATGCTGCACGCGATTTAGTAGCAGTTAATAAGGTGATATGTATTCAgtgtgtgtgtTGCACTccaccaccaCCTGGAACTTGTTGCAGCAAGTGTTGTGcttcttcttCTCCACCTCAAACTCAGACCATTGGACAATCTCCATAGTAGAGAAAAGCACTTGCCTTATTATAATATAACATTTGTGTAAGAATCATTCTCGTGATGTTACTATCATTATCAAGGACTGAATTTCATATTAAGAGATTGGATCTTTAAAAGTTATAAATTGGTGAATT…
Contig10199	169	10	5	p	AC	GTGTGTGTGT	B	0	0	7.0473	252	TGAATGCGAGATAGGTTATTGTT	TGGAGATTGTCCAATGGTCTG	132	66	14	23	265	21	57.86	60.908	7	6.4	CAagagagCACTATGAATGCGAGATAGGTTATTGTTTGTAGCAATGGCAACCAATTCTTTGAAGTTTACTTTGATGACAGTTTTCATCTTTGCCATGGCTCTTTCTGCAACTTTACCATGCGATGCTGCACGCGATTTAGTAGCAGTTAATAAGGTGATATGTATTCAgtgtgtgtgtTGCACTccaccaccaCCTGGAACTTGTTGCAGCAAGTGTTGTGcttcttcttCTCCACCTCAAACTCAGACCATTGGACAATCTCCATAGTAGAGAAAAGCACTTGCCTTATTATAATATAACATTTGTGTAAGAATCATTCTCGTGATGTTACTATCATTATCAAGGACTGAATTTCATATTAAGAGATTGGATCTTTAAAAGTTATAAATTGGTGAATT…
Contig10199	169	10	5	p	AC	GTGTGTGTGT	C	0	0	0.4162	123	TTCATCTTTGCCATGGCTCT	ACAAGTTCCAGGTGGTGGTG	66	7	83	20	205	20	60.744	60.872	7.9	8.2	CAagagagCACTATGAATGCGAGATAGGTTATTGTTTGTAGCAATGGCAACCAATTCTTTGAAGTTTACTTTGATGACAGTTTTCATCTTTGCCATGGCTCTTTCTGCAACTTTACCATGCGATGCTGCACGCGATTTAGTAGCAGTTAATAAGGTGATATGTATTCAgtgtgtgtgtTGCACTccaccaccaCCTGGAACTTGTTGCAGCAAGTGTTGTGcttcttcttCTCCACCTCAAACTCAGACCATTGGACAATCTCCATAGTAGAGAAAAGCACTTGCCTTATTATAATATAACATTTGTGTAAGAATCATTCTCGTGATGTTACTATCATTATCAAGGACTGAATTTCATATTAAGAGATTGGATCTTTAAAAGTTATAAATTGGTGAATT…
Contig10199	169	10	5	p	AC	GTGTGTGTGT	C	0	0	0.4705	102	TCTGCAACTTTACCATGCGA	ACAAGTTCCAGGTGGTGGTG	45	7	104	20	205	20	60.401	60.872	10.2	8.2	CAagagagCACTATGAATGCGAGATAGGTTATTGTTTGTAGCAATGGCAACCAATTCTTTGAAGTTTACTTTGATGACAGTTTTCATCTTTGCCATGGCTCTTTCTGCAACTTTACCATGCGATGCTGCACGCGATTTAGTAGCAGTTAATAAGGTGATATGTATTCAgtgtgtgtgtTGCACTccaccaccaCCTGGAACTTGTTGCAGCAAGTGTTGTGcttcttcttCTCCACCTCAAACTCAGACCATTGGACAATCTCCATAGTAGAGAAAAGCACTTGCCTTATTATAATATAACATTTGTGTAAGAATCATTCTCGTGATGTTACTATCATTATCAAGGACTGAATTTCATATTAAGAGATTGGATCTTTAAAAGTTATAAATTGGTGAATT…
Contig10199	169	10	5	p	AC	GTGTGTGTGT	C	0	0	1.2977	166	AGCAATGGCAACCAATTCTT	ACAAGTTCCAGGTGGTGGTG	109	7	40	20	205	20	59.574	60.872	7	8.2	CAagagagCACTATGAATGCGAGATAGGTTATTGTTTGTAGCAATGGCAACCAATTCTTTGAAGTTTACTTTGATGACAGTTTTCATCTTTGCCATGGCTCTTTCTGCAACTTTACCATGCGATGCTGCACGCGATTTAGTAGCAGTTAATAAGGTGATATGTATTCAgtgtgtgtgtTGCACTccaccaccaCCTGGAACTTGTTGCAGCAAGTGTTGTGcttcttcttCTCCACCTCAAACTCAGACCATTGGACAATCTCCATAGTAGAGAAAAGCACTTGCCTTATTATAATATAACATTTGTGTAAGAATCATTCTCGTGATGTTACTATCATTATCAAGGACTGAATTTCATATTAAGAGATTGGATCTTTAAAAGTTATAAATTGGTGAATT…
Contig10199	169	10	5	p	AC	GTGTGTGTGT	C	0	0	2.3288	205	CAAGAGAGCACTATGAATGCGA	ACAAGTTCCAGGTGGTGGTG	146	7	1	22	205	20	60.543	60.872	10.2	8.2	CAagagagCACTATGAATGCGAGATAGGTTATTGTTTGTAGCAATGGCAACCAATTCTTTGAAGTTTACTTTGATGACAGTTTTCATCTTTGCCATGGCTCTTTCTGCAACTTTACCATGCGATGCTGCACGCGATTTAGTAGCAGTTAATAAGGTGATATGTATTCAgtgtgtgtgtTGCACTccaccaccaCCTGGAACTTGTTGCAGCAAGTGTTGTGcttcttcttCTCCACCTCAAACTCAGACCATTGGACAATCTCCATAGTAGAGAAAAGCACTTGCCTTATTATAATATAACATTTGTGTAAGAATCATTCTCGTGATGTTACTATCATTATCAAGGACTGAATTTCATATTAAGAGATTGGATCTTTAAAAGTTATAAATTGGTGAATT…
Contig10199	169	10	5	p	AC	GTGTGTGTGT	C	0	0	3.3646	265	CAAGAGAGCACTATGAATGCGA	TGGAGATTGTCCAATGGTCTG	146	66	1	22	265	21	60.543	60.908	10.2	6.4	CAagagagCACTATGAATGCGAGATAGGTTATTGTTTGTAGCAATGGCAACCAATTCTTTGAAGTTTACTTTGATGACAGTTTTCATCTTTGCCATGGCTCTTTCTGCAACTTTACCATGCGATGCTGCACGCGATTTAGTAGCAGTTAATAAGGTGATATGTATTCAgtgtgtgtgtTGCACTccaccaccaCCTGGAACTTGTTGCAGCAAGTGTTGTGcttcttcttCTCCACCTCAAACTCAGACCATTGGACAATCTCCATAGTAGAGAAAAGCACTTGCCTTATTATAATATAACATTTGTGTAAGAATCATTCTCGTGATGTTACTATCATTATCAAGGACTGAATTTCATATTAAGAGATTGGATCTTTAAAAGTTATAAATTGGTGAATT…
Contig10199	169	10	5	p	AC	GTGTGTGTGT	C	0	0	3.3745	251	CAAGAGAGCACTATGAATGCGA	TGGTCTGAGTTTGAGGTGGAG	146	52	1	22	251	21	60.543	60.282	10.2	8.2	CAagagagCACTATGAATGCGAGATAGGTTATTGTTTGTAGCAATGGCAACCAATTCTTTGAAGTTTACTTTGATGACAGTTTTCATCTTTGCCATGGCTCTTTCTGCAACTTTACCATGCGATGCTGCACGCGATTTAGTAGCAGTTAATAAGGTGATATGTATTCAgtgtgtgtgtTGCACTccaccaccaCCTGGAACTTGTTGCAGCAAGTGTTGTGcttcttcttCTCCACCTCAAACTCAGACCATTGGACAATCTCCATAGTAGAGAAAAGCACTTGCCTTATTATAATATAACATTTGTGTAAGAATCATTCTCGTGATGTTACTATCATTATCAAGGACTGAATTTCATATTAAGAGATTGGATCTTTAAAAGTTATAAATTGGTGAATT…
Contig10199	169	10	5	p	AC	GTGTGTGTGT	C	0	0	3.427	251	CAAGAGAGCACTATGAATGCGA	TGGTCTGAGTTTGAGGTGGA	146	53	1	22	251	20	60.543	59.23	10.2	7.9	CAagagagCACTATGAATGCGAGATAGGTTATTGTTTGTAGCAATGGCAACCAATTCTTTGAAGTTTACTTTGATGACAGTTTTCATCTTTGCCATGGCTCTTTCTGCAACTTTACCATGCGATGCTGCACGCGATTTAGTAGCAGTTAATAAGGTGATATGTATTCAgtgtgtgtgtTGCACTccaccaccaCCTGGAACTTGTTGCAGCAAGTGTTGTGcttcttcttCTCCACCTCAAACTCAGACCATTGGACAATCTCCATAGTAGAGAAAAGCACTTGCCTTATTATAATATAACATTTGTGTAAGAATCATTCTCGTGATGTTACTATCATTATCAAGGACTGAATTTCATATTAAGAGATTGGATCTTTAAAAGTTATAAATTGGTGAATT…
Contig10204	371	15	5	p	ACC	CCACCACCACCACCA	F	1	1	1.6916	262	AAACCGGCAACACTTCCTC	TTGGTTGATGTGGATGTGGA	191	17	161	19	422	20	60.104	60.795	7.9	7.9	ACTAATGTACCTGTACAAAAGCCAGACAGTCAATATTTACATTCAGAAAACCAAACAGACAACAGAGGAATCATCCCCAATACTTTCACTTCCaaaaaCAATACCAAAACCATCAAATCCAATAACCTCAATTACCTCCaaaaaCCAAACCAAACCATaaaaaCCGGCAACACTTCCTCCAAATCACTCAACTCCAACAACCTTAATTCTTCCaaaaaCCAAACTAAAACTATAAAATCCAATGACACTTCCACTAAAACCCTCAAATCCAATAACCTTAATCCCTCCaaaaaCAAAACCAATGTTACCTCCaaaaaTGCATCATCCAAATCCACACCACCCAACACTAACACCCTCAAGAAGCTCAATTccaccaccaccaccaAGTTCAAGAAGCTG…
Contig10204	371	15	5	p	ACC	CCACCACCACCACCA	F	0	0	2.5605	256	AAACCGGCAACACTTCCTC	GATGTGGATGTGGAGTTCAGC	191	10	161	19	416	21	60.104	60.536	7.9	8.2	ACTAATGTACCTGTACAAAAGCCAGACAGTCAATATTTACATTCAGAAAACCAAACAGACAACAGAGGAATCATCCCCAATACTTTCACTTCCaaaaaCAATACCAAAACCATCAAATCCAATAACCTCAATTACCTCCaaaaaCCAAACCAAACCATaaaaaCCGGCAACACTTCCTCCAAATCACTCAACTCCAACAACCTTAATTCTTCCaaaaaCCAAACTAAAACTATAAAATCCAATGACACTTCCACTAAAACCCTCAAATCCAATAACCTTAATCCCTCCaaaaaCAAAACCAATGTTACCTCCaaaaaTGCATCATCCAAATCCACACCACCCAACACTAACACCCTCAAGAAGCTCAATTccaccaccaccaccaAGTTCAAGAAGCTG…
Contig10204	371	15	5	p	ACC	CCACCACCACCACCA	F	0	0	2.602	254	AAACCGGCAACACTTCCTC	TGTGGATGTGGAGTTCAGCTT	191	8	161	19	414	21	60.104	60.706	7.9	8.2	ACTAATGTACCTGTACAAAAGCCAGACAGTCAATATTTACATTCAGAAAACCAAACAGACAACAGAGGAATCATCCCCAATACTTTCACTTCCaaaaaCAATACCAAAACCATCAAATCCAATAACCTCAATTACCTCCaaaaaCCAAACCAAACCATaaaaaCCGGCAACACTTCCTCCAAATCACTCAACTCCAACAACCTTAATTCTTCCaaaaaCCAAACTAAAACTATAAAATCCAATGACACTTCCACTAAAACCCTCAAATCCAATAACCTTAATCCCTCCaaaaaCAAAACCAATGTTACCTCCaaaaaTGCATCATCCAAATCCACACCACCCAACACTAACACCCTCAAGAAGCTCAATTccaccaccaccaccaAGTTCAAGAAGCTG…
Contig10204	371	15	5	p	ACC	CCACCACCACCACCA	F	0	0	2.7234	119	AAATCCACACCACCCAACAC	GCTTTCACGAGATCTAATGGC	23	40	328	20	446	21	60.533	58.944	6.4	9.6	ACTAATGTACCTGTACAAAAGCCAGACAGTCAATATTTACATTCAGAAAACCAAACAGACAACAGAGGAATCATCCCCAATACTTTCACTTCCaaaaaCAATACCAAAACCATCAAATCCAATAACCTCAATTACCTCCaaaaaCCAAACCAAACCATaaaaaCCGGCAACACTTCCTCCAAATCACTCAACTCCAACAACCTTAATTCTTCCaaaaaCCAAACTAAAACTATAAAATCCAATGACACTTCCACTAAAACCCTCAAATCCAATAACCTTAATCCCTCCaaaaaCAAAACCAATGTTACCTCCaaaaaTGCATCATCCAAATCCACACCACCCAACACTAACACCCTCAAGAAGCTCAATTccaccaccaccaccaAGTTCAAGAAGCTG…
Contig10204	371	15	5	p	ACC	CCACCACCACCACCA	F	0	0	2.7839	119	AAATCCACACCACCCAACAC	GCTTTCACGAGATCTAATGGCT	23	39	328	20	446	22	60.533	59.883	6.4	9.7	ACTAATGTACCTGTACAAAAGCCAGACAGTCAATATTTACATTCAGAAAACCAAACAGACAACAGAGGAATCATCCCCAATACTTTCACTTCCaaaaaCAATACCAAAACCATCAAATCCAATAACCTCAATTACCTCCaaaaaCCAAACCAAACCATaaaaaCCGGCAACACTTCCTCCAAATCACTCAACTCCAACAACCTTAATTCTTCCaaaaaCCAAACTAAAACTATAAAATCCAATGACACTTCCACTAAAACCCTCAAATCCAATAACCTTAATCCCTCCaaaaaCAAAACCAATGTTACCTCCaaaaaTGCATCATCCAAATCCACACCACCCAACACTAACACCCTCAAGAAGCTCAATTccaccaccaccaccaAGTTCAAGAAGCTG…
Contig10204	371	15	5	p	ACC	CCACCACCACCACCA	F	0	0	2.8094	247	GGCAACACTTCCTCCAAATC	TGGATGTGGAGTTCAGCTTCT	185	6	166	20	412	21	59.532	59.859	6.9	6.7	ACTAATGTACCTGTACAAAAGCCAGACAGTCAATATTTACATTCAGAAAACCAAACAGACAACAGAGGAATCATCCCCAATACTTTCACTTCCaaaaaCAATACCAAAACCATCAAATCCAATAACCTCAATTACCTCCaaaaaCCAAACCAAACCATaaaaaCCGGCAACACTTCCTCCAAATCACTCAACTCCAACAACCTTAATTCTTCCaaaaaCCAAACTAAAACTATAAAATCCAATGACACTTCCACTAAAACCCTCAAATCCAATAACCTTAATCCCTCCaaaaaCAAAACCAATGTTACCTCCaaaaaTGCATCATCCAAATCCACACCACCCAACACTAACACCCTCAAGAAGCTCAATTccaccaccaccaccaAGTTCAAGAAGCTG…
Contig10204	371	15	5	p	ACC	CCACCACCACCACCA	F	0	0	2.8663	247	GGCAACACTTCCTCCAAATC	TGGATGTGGAGTTCAGCTTC	185	7	166	20	412	20	59.532	58.802	6.9	8.2	ACTAATGTACCTGTACAAAAGCCAGACAGTCAATATTTACATTCAGAAAACCAAACAGACAACAGAGGAATCATCCCCAATACTTTCACTTCCaaaaaCAATACCAAAACCATCAAATCCAATAACCTCAATTACCTCCaaaaaCCAAACCAAACCATaaaaaCCGGCAACACTTCCTCCAAATCACTCAACTCCAACAACCTTAATTCTTCCaaaaaCCAAACTAAAACTATAAAATCCAATGACACTTCCACTAAAACCCTCAAATCCAATAACCTTAATCCCTCCaaaaaCAAAACCAATGTTACCTCCaaaaaTGCATCATCCAAATCCACACCACCCAACACTAACACCCTCAAGAAGCTCAATTccaccaccaccaccaAGTTCAAGAAGCTG…
Contig10204	371	15	5	p	ACC	CCACCACCACCACCA	F	0	0	2.9173	129	TGCATCATCCAAATCCACAC	GCTTTCACGAGATCTAATGGC	33	40	318	20	446	21	60.339	58.944	6.4	9.6	ACTAATGTACCTGTACAAAAGCCAGACAGTCAATATTTACATTCAGAAAACCAAACAGACAACAGAGGAATCATCCCCAATACTTTCACTTCCaaaaaCAATACCAAAACCATCAAATCCAATAACCTCAATTACCTCCaaaaaCCAAACCAAACCATaaaaaCCGGCAACACTTCCTCCAAATCACTCAACTCCAACAACCTTAATTCTTCCaaaaaCCAAACTAAAACTATAAAATCCAATGACACTTCCACTAAAACCCTCAAATCCAATAACCTTAATCCCTCCaaaaaCAAAACCAATGTTACCTCCaaaaaTGCATCATCCAAATCCACACCACCCAACACTAACACCCTCAAGAAGCTCAATTccaccaccaccaccaAGTTCAAGAAGCTG…
Contig10204	371	15	5	p	ACC	CCACCACCACCACCA	F	0	0	2.95	248	GGCAACACTTCCTCCAAATC	GTGGATGTGGAGTTCAGCTTC	185	7	166	20	413	21	59.532	59.718	6.9	8.2	ACTAATGTACCTGTACAAAAGCCAGACAGTCAATATTTACATTCAGAAAACCAAACAGACAACAGAGGAATCATCCCCAATACTTTCACTTCCaaaaaCAATACCAAAACCATCAAATCCAATAACCTCAATTACCTCCaaaaaCCAAACCAAACCATaaaaaCCGGCAACACTTCCTCCAAATCACTCAACTCCAACAACCTTAATTCTTCCaaaaaCCAAACTAAAACTATAAAATCCAATGACACTTCCACTAAAACCCTCAAATCCAATAACCTTAATCCCTCCaaaaaCAAAACCAATGTTACCTCCaaaaaTGCATCATCCAAATCCACACCACCCAACACTAACACCCTCAAGAAGCTCAATTccaccaccaccaccaAGTTCAAGAAGCTG…
Contig10204	371	15	5	p	ACC	CCACCACCACCACCA	F	0	0	3.3093	156	TCCAATAACCTTAATCCCTCCA	TTTGGTTGATGTGGATGTGG	81	18	268	22	423	20	59.674	60.216	8.2	8.2	ACTAATGTACCTGTACAAAAGCCAGACAGTCAATATTTACATTCAGAAAACCAAACAGACAACAGAGGAATCATCCCCAATACTTTCACTTCCaaaaaCAATACCAAAACCATCAAATCCAATAACCTCAATTACCTCCaaaaaCCAAACCAAACCATaaaaaCCGGCAACACTTCCTCCAAATCACTCAACTCCAACAACCTTAATTCTTCCaaaaaCCAAACTAAAACTATAAAATCCAATGACACTTCCACTAAAACCCTCAAATCCAATAACCTTAATCCCTCCaaaaaCAAAACCAATGTTACCTCCaaaaaTGCATCATCCAAATCCACACCACCCAACACTAACACCCTCAAGAAGCTCAATTccaccaccaccaccaAGTTCAAGAAGCTG…
Contig10204	371	15	5	p	ACC	CCACCACCACCACCA	F	0	0	3.4414	155	TCCAATAACCTTAATCCCTCCAA	TTGGTTGATGTGGATGTGGA	80	17	268	23	422	20	60.846	60.795	8.5	7.9	ACTAATGTACCTGTACAAAAGCCAGACAGTCAATATTTACATTCAGAAAACCAAACAGACAACAGAGGAATCATCCCCAATACTTTCACTTCCaaaaaCAATACCAAAACCATCAAATCCAATAACCTCAATTACCTCCaaaaaCCAAACCAAACCATaaaaaCCGGCAACACTTCCTCCAAATCACTCAACTCCAACAACCTTAATTCTTCCaaaaaCCAAACTAAAACTATAAAATCCAATGACACTTCCACTAAAACCCTCAAATCCAATAACCTTAATCCCTCCaaaaaCAAAACCAATGTTACCTCCaaaaaTGCATCATCCAAATCCACACCACCCAACACTAACACCCTCAAGAAGCTCAATTccaccaccaccaccaAGTTCAAGAAGCTG…
Contig10204	371	15	5	p	ACC	CCACCACCACCACCA	F	0	0	3.5696	154	CCAATAACCTTAATCCCTCCAA	TTGGTTGATGTGGATGTGGA	80	17	269	22	422	20	59.226	60.795	8.5	7.9	ACTAATGTACCTGTACAAAAGCCAGACAGTCAATATTTACATTCAGAAAACCAAACAGACAACAGAGGAATCATCCCCAATACTTTCACTTCCaaaaaCAATACCAAAACCATCAAATCCAATAACCTCAATTACCTCCaaaaaCCAAACCAAACCATaaaaaCCGGCAACACTTCCTCCAAATCACTCAACTCCAACAACCTTAATTCTTCCaaaaaCCAAACTAAAACTATAAAATCCAATGACACTTCCACTAAAACCCTCAAATCCAATAACCTTAATCCCTCCaaaaaCAAAACCAATGTTACCTCCaaaaaTGCATCATCCAAATCCACACCACCCAACACTAACACCCTCAAGAAGCTCAATTccaccaccaccaccaAGTTCAAGAAGCTG…
Contig10287	382	15	5	p	ACC	TGGTGGTGGTGGTGG	F	1	1	0.2153	188	AGAAGGGTTTGCATGTTCCA	TCATCGCGACTCACTTCAGA	129	4	233	20	420	20	60.495	60.711	8.5	6.7	TGGGaaaaaTCAACTTTCTGTATAGCCGGGGAATATGAatatatTGATGTTGTAATGGGAAAGGAGAGGGTGATAATTGATGTTGATTTCAGATCAGAATTTGAGATTGCTCGATCAACCAAGTCTTACAAAGCGATTCTCCAAACGCTTCCTTATGtttttGTAGGGAAGAGTGATCGTTTGCAGAGTATTGTAGCCATAGCTTCTGAGGCAGCAAAACAGAGTTTGaaaaaGAAGGGTTTGCATGTTCCACCATGGAGAAAACTCGAGTACGTTAGATCAAAATGGTTATCTCCTTACACAAGAACCAAACAACCTCTGTTTTGCAATTGGCCTCGTGAAATCAGTGAGGAAACTgagagaAAACAGAGGGtttttGATtggtggtggtggtggTGA…
Contig10287	382	15	5	p	ACC	TGGTGGTGGTGGTGG	F	0	0	0.229	239	AGAAGGGTTTGCATGTTCCA	TTGGGTTTCAATTCTGGTGG	129	55	233	20	471	20	60.495	60.724	8.5	9.4	TGGGaaaaaTCAACTTTCTGTATAGCCGGGGAATATGAatatatTGATGTTGTAATGGGAAAGGAGAGGGTGATAATTGATGTTGATTTCAGATCAGAATTTGAGATTGCTCGATCAACCAAGTCTTACAAAGCGATTCTCCAAACGCTTCCTTATGtttttGTAGGGAAGAGTGATCGTTTGCAGAGTATTGTAGCCATAGCTTCTGAGGCAGCAAAACAGAGTTTGaaaaaGAAGGGTTTGCATGTTCCACCATGGAGAAAACTCGAGTACGTTAGATCAAAATGGTTATCTCCTTACACAAGAACCAAACAACCTCTGTTTTGCAATTGGCCTCGTGAAATCAGTGAGGAAACTgagagaAAACAGAGGGtttttGATtggtggtggtggtggTGA…
Contig10287	382	15	5	p	ACC	TGGTGGTGGTGGTGG	F	0	0	0.244	229	AGAAGGGTTTGCATGTTCCA	ATTCTGGTGGCTTCCATTCA	129	45	233	20	461	20	60.495	60.461	8.5	6.9	TGGGaaaaaTCAACTTTCTGTATAGCCGGGGAATATGAatatatTGATGTTGTAATGGGAAAGGAGAGGGTGATAATTGATGTTGATTTCAGATCAGAATTTGAGATTGCTCGATCAACCAAGTCTTACAAAGCGATTCTCCAAACGCTTCCTTATGtttttGTAGGGAAGAGTGATCGTTTGCAGAGTATTGTAGCCATAGCTTCTGAGGCAGCAAAACAGAGTTTGaaaaaGAAGGGTTTGCATGTTCCACCATGGAGAAAACTCGAGTACGTTAGATCAAAATGGTTATCTCCTTACACAAGAACCAAACAACCTCTGTTTTGCAATTGGCCTCGTGAAATCAGTGAGGAAACTgagagaAAACAGAGGGtttttGATtggtggtggtggtggTGA…
Contig10287	382	15	5	p	ACC	TGGTGGTGGTGGTGG	F	0	0	0.2645	291	AGAAGGGTTTGCATGTTCCA	ACGAAAGACAGCTGCCAAAC	129	107	233	20	523	20	60.495	60.44	8.5	7	TGGGaaaaaTCAACTTTCTGTATAGCCGGGGAATATGAatatatTGATGTTGTAATGGGAAAGGAGAGGGTGATAATTGATGTTGATTTCAGATCAGAATTTGAGATTGCTCGATCAACCAAGTCTTACAAAGCGATTCTCCAAACGCTTCCTTATGtttttGTAGGGAAGAGTGATCGTTTGCAGAGTATTGTAGCCATAGCTTCTGAGGCAGCAAAACAGAGTTTGaaaaaGAAGGGTTTGCATGTTCCACCATGGAGAAAACTCGAGTACGTTAGATCAAAATGGTTATCTCCTTACACAAGAACCAAACAACCTCTGTTTTGCAATTGGCCTCGTGAAATCAGTGAGGAAACTgagagaAAACAGAGGGtttttGATtggtggtggtggtggTGA…
Contig10287	382	15	5	p	ACC	TGGTGGTGGTGGTGG	F	0	0	0.2733	288	AGAAGGGTTTGCATGTTCCA	AAAGACAGCTGCCAAACCAG	129	104	233	20	520	20	60.495	60.431	8.5	7.9	TGGGaaaaaTCAACTTTCTGTATAGCCGGGGAATATGAatatatTGATGTTGTAATGGGAAAGGAGAGGGTGATAATTGATGTTGATTTCAGATCAGAATTTGAGATTGCTCGATCAACCAAGTCTTACAAAGCGATTCTCCAAACGCTTCCTTATGtttttGTAGGGAAGAGTGATCGTTTGCAGAGTATTGTAGCCATAGCTTCTGAGGCAGCAAAACAGAGTTTGaaaaaGAAGGGTTTGCATGTTCCACCATGGAGAAAACTCGAGTACGTTAGATCAAAATGGTTATCTCCTTACACAAGAACCAAACAACCTCTGTTTTGCAATTGGCCTCGTGAAATCAGTGAGGAAACTgagagaAAACAGAGGGtttttGATtggtggtggtggtggTGA…
Contig10287	382	15	5	p	ACC	TGGTGGTGGTGGTGG	F	0	0	0.3487	187	GAAGGGTTTGCATGTTCCAC	TCATCGCGACTCACTTCAGA	128	4	234	20	420	20	60.362	60.711	7.9	6.7	TGGGaaaaaTCAACTTTCTGTATAGCCGGGGAATATGAatatatTGATGTTGTAATGGGAAAGGAGAGGGTGATAATTGATGTTGATTTCAGATCAGAATTTGAGATTGCTCGATCAACCAAGTCTTACAAAGCGATTCTCCAAACGCTTCCTTATGtttttGTAGGGAAGAGTGATCGTTTGCAGAGTATTGTAGCCATAGCTTCTGAGGCAGCAAAACAGAGTTTGaaaaaGAAGGGTTTGCATGTTCCACCATGGAGAAAACTCGAGTACGTTAGATCAAAATGGTTATCTCCTTACACAAGAACCAAACAACCTCTGTTTTGCAATTGGCCTCGTGAAATCAGTGAGGAAACTgagagaAAACAGAGGGtttttGATtggtggtggtggtggTGA…
Contig10287	382	15	5	p	ACC	TGGTGGTGGTGGTGG	F	0	0	0.3715	184	AGAAGGGTTTGCATGTTCCA	CGCGACTCACTTCAGACTCA	129	0	233	20	416	20	60.495	60.333	8.5	6.4	TGGGaaaaaTCAACTTTCTGTATAGCCGGGGAATATGAatatatTGATGTTGTAATGGGAAAGGAGAGGGTGATAATTGATGTTGATTTCAGATCAGAATTTGAGATTGCTCGATCAACCAAGTCTTACAAAGCGATTCTCCAAACGCTTCCTTATGtttttGTAGGGAAGAGTGATCGTTTGCAGAGTATTGTAGCCATAGCTTCTGAGGCAGCAAAACAGAGTTTGaaaaaGAAGGGTTTGCATGTTCCACCATGGAGAAAACTCGAGTACGTTAGATCAAAATGGTTATCTCCTTACACAAGAACCAAACAACCTCTGTTTTGCAATTGGCCTCGTGAAATCAGTGAGGAAACTgagagaAAACAGAGGGtttttGATtggtggtggtggtggTGA…
Contig10287	382	15	5	p	ACC	TGGTGGTGGTGGTGG	F	0	0	0.3979	290	GAAGGGTTTGCATGTTCCAC	ACGAAAGACAGCTGCCAAAC	128	107	234	20	523	20	60.362	60.44	7.9	7	TGGGaaaaaTCAACTTTCTGTATAGCCGGGGAATATGAatatatTGATGTTGTAATGGGAAAGGAGAGGGTGATAATTGATGTTGATTTCAGATCAGAATTTGAGATTGCTCGATCAACCAAGTCTTACAAAGCGATTCTCCAAACGCTTCCTTATGtttttGTAGGGAAGAGTGATCGTTTGCAGAGTATTGTAGCCATAGCTTCTGAGGCAGCAAAACAGAGTTTGaaaaaGAAGGGTTTGCATGTTCCACCATGGAGAAAACTCGAGTACGTTAGATCAAAATGGTTATCTCCTTACACAAGAACCAAACAACCTCTGTTTTGCAATTGGCCTCGTGAAATCAGTGAGGAAACTgagagaAAACAGAGGGtttttGATtggtggtggtggtggTGA…
Contig10287	382	15	5	p	ACC	TGGTGGTGGTGGTGG	F	0	0	0.6505	144	AATTGGCCTCGTGAAATCAG	TTGGGTTTCAATTCTGGTGG	34	55	328	20	471	20	60.074	60.724	6.6	9.4	TGGGaaaaaTCAACTTTCTGTATAGCCGGGGAATATGAatatatTGATGTTGTAATGGGAAAGGAGAGGGTGATAATTGATGTTGATTTCAGATCAGAATTTGAGATTGCTCGATCAACCAAGTCTTACAAAGCGATTCTCCAAACGCTTCCTTATGtttttGTAGGGAAGAGTGATCGTTTGCAGAGTATTGTAGCCATAGCTTCTGAGGCAGCAAAACAGAGTTTGaaaaaGAAGGGTTTGCATGTTCCACCATGGAGAAAACTCGAGTACGTTAGATCAAAATGGTTATCTCCTTACACAAGAACCAAACAACCTCTGTTTTGCAATTGGCCTCGTGAAATCAGTGAGGAAACTgagagaAAACAGAGGGtttttGATtggtggtggtggtggTGA…
Contig10287	382	15	5	p	ACC	TGGTGGTGGTGGTGG	F	0	0	0.6655	137	AATTGGCCTCGTGAAATCAG	TCAATTCTGGTGGCTTCCAT	34	48	328	20	464	20	60.074	60.461	6.6	8.1	TGGGaaaaaTCAACTTTCTGTATAGCCGGGGAATATGAatatatTGATGTTGTAATGGGAAAGGAGAGGGTGATAATTGATGTTGATTTCAGATCAGAATTTGAGATTGCTCGATCAACCAAGTCTTACAAAGCGATTCTCCAAACGCTTCCTTATGtttttGTAGGGAAGAGTGATCGTTTGCAGAGTATTGTAGCCATAGCTTCTGAGGCAGCAAAACAGAGTTTGaaaaaGAAGGGTTTGCATGTTCCACCATGGAGAAAACTCGAGTACGTTAGATCAAAATGGTTATCTCCTTACACAAGAACCAAACAACCTCTGTTTTGCAATTGGCCTCGTGAAATCAGTGAGGAAACTgagagaAAACAGAGGGtttttGATtggtggtggtggtggTGA…
Contig10293	617	15	5	p	AGG	AGGAGGAGGAGGAGG	A	1	1	1.532	120	GGGAGAGTCCTGAGAGTGAGG	AATCCGATTTAAGTTCCCGC	6	58	590	21	709	20	60.388	60.28	8.2	12.9	AAACTTCCCGACAAGAGATTCTCGCGACGAAACCCTAGCTTCCCAAACGACCTTTAACACCACTTGCAACTATTGACGAAAATGGCTTCGAGATTCTGGACCCAGGCTGGTAGTGATTCTGAAGATGAagagagTGATTATGATGAGGAGGTTGATGAAGTAGCAGGTGAATCTGGCCCTGATCCGACTAAAACCAATTACTACCTTCAGGGTAATGCTAGTGACAGTGATGACTCTGATGGCCAAAAGCGTGTTGTTAGATCGGCAAAAGATAAACGATTTGAAGAGATGGCTTCAACTGTTGACCAGATGAAGAATGCAATGAAGATTAATGATTGGGTGAGTTTGCAagagagTTTTGACAAGATTAATAAACAGCTCGAGAAAGTTATGCGTGTG…
Contig10293	617	15	5	p	AGG	AGGAGGAGGAGGAGG	A	0	0	1.5323	118	GGGAGAGTCCTGAGAGTGAGG	TCCGATTTAAGTTCCCGCTT	6	56	590	21	707	20	60.388	60.92	8.2	10.2	AAACTTCCCGACAAGAGATTCTCGCGACGAAACCCTAGCTTCCCAAACGACCTTTAACACCACTTGCAACTATTGACGAAAATGGCTTCGAGATTCTGGACCCAGGCTGGTAGTGATTCTGAAGATGAagagagTGATTATGATGAGGAGGTTGATGAAGTAGCAGGTGAATCTGGCCCTGATCCGACTAAAACCAATTACTACCTTCAGGGTAATGCTAGTGACAGTGATGACTCTGATGGCCAAAAGCGTGTTGTTAGATCGGCAAAAGATAAACGATTTGAAGAGATGGCTTCAACTGTTGACCAGATGAAGAATGCAATGAAGATTAATGATTGGGTGAGTTTGCAagagagTTTTGACAAGATTAATAAACAGCTCGAGAAAGTTATGCGTGTG…
Contig10293	617	15	5	p	AGG	AGGAGGAGGAGGAGG	A	0	0	1.8814	119	GGGAGAGTCCTGAGAGTGAGG	ATCCGATTTAAGTTCCCGCT	6	57	590	21	708	20	60.388	59.93	8.2	11.4	AAACTTCCCGACAAGAGATTCTCGCGACGAAACCCTAGCTTCCCAAACGACCTTTAACACCACTTGCAACTATTGACGAAAATGGCTTCGAGATTCTGGACCCAGGCTGGTAGTGATTCTGAAGATGAagagagTGATTATGATGAGGAGGTTGATGAAGTAGCAGGTGAATCTGGCCCTGATCCGACTAAAACCAATTACTACCTTCAGGGTAATGCTAGTGACAGTGATGACTCTGATGGCCAAAAGCGTGTTGTTAGATCGGCAAAAGATAAACGATTTGAAGAGATGGCTTCAACTGTTGACCAGATGAAGAATGCAATGAAGATTAATGATTGGGTGAGTTTGCAagagagTTTTGACAAGATTAATAAACAGCTCGAGAAAGTTATGCGTGTG…
Contig10293	617	15	5	p	AGG	AGGAGGAGGAGGAGG	A	0	0	9.0783	153	TGAGGAGTTGATTAATAAGTGTAGGGA	TCAACTTCCGAATCCGATTTA	23	67	567	27	719	21	60.588	59.533	9.4	6.2	AAACTTCCCGACAAGAGATTCTCGCGACGAAACCCTAGCTTCCCAAACGACCTTTAACACCACTTGCAACTATTGACGAAAATGGCTTCGAGATTCTGGACCCAGGCTGGTAGTGATTCTGAAGATGAagagagTGATTATGATGAGGAGGTTGATGAAGTAGCAGGTGAATCTGGCCCTGATCCGACTAAAACCAATTACTACCTTCAGGGTAATGCTAGTGACAGTGATGACTCTGATGGCCAAAAGCGTGTTGTTAGATCGGCAAAAGATAAACGATTTGAAGAGATGGCTTCAACTGTTGACCAGATGAAGAATGCAATGAAGATTAATGATTGGGTGAGTTTGCAagagagTTTTGACAAGATTAATAAACAGCTCGAGAAAGTTATGCGTGTG…
Contig10293	617	15	5	p	AGG	AGGAGGAGGAGGAGG	A	0	0	9.1815	154	TGAGGAGTTGATTAATAAGTGTAGGGA	TTCAACTTCCGAATCCGATTTA	23	67	567	27	720	22	60.588	60.77	9.4	6.2	AAACTTCCCGACAAGAGATTCTCGCGACGAAACCCTAGCTTCCCAAACGACCTTTAACACCACTTGCAACTATTGACGAAAATGGCTTCGAGATTCTGGACCCAGGCTGGTAGTGATTCTGAAGATGAagagagTGATTATGATGAGGAGGTTGATGAAGTAGCAGGTGAATCTGGCCCTGATCCGACTAAAACCAATTACTACCTTCAGGGTAATGCTAGTGACAGTGATGACTCTGATGGCCAAAAGCGTGTTGTTAGATCGGCAAAAGATAAACGATTTGAAGAGATGGCTTCAACTGTTGACCAGATGAAGAATGCAATGAAGATTAATGATTGGGTGAGTTTGCAagagagTTTTGACAAGATTAATAAACAGCTCGAGAAAGTTATGCGTGTG…
Contig10293	617	15	5	p	AGG	AGGAGGAGGAGGAGG	A	0	0	9.5776	153	TGAGGAGTTGATTAATAAGTGTAGGG	TCAACTTCCGAATCCGATTTA	24	67	567	26	719	21	59.089	59.533	8.7	6.2	AAACTTCCCGACAAGAGATTCTCGCGACGAAACCCTAGCTTCCCAAACGACCTTTAACACCACTTGCAACTATTGACGAAAATGGCTTCGAGATTCTGGACCCAGGCTGGTAGTGATTCTGAAGATGAagagagTGATTATGATGAGGAGGTTGATGAAGTAGCAGGTGAATCTGGCCCTGATCCGACTAAAACCAATTACTACCTTCAGGGTAATGCTAGTGACAGTGATGACTCTGATGGCCAAAAGCGTGTTGTTAGATCGGCAAAAGATAAACGATTTGAAGAGATGGCTTCAACTGTTGACCAGATGAAGAATGCAATGAAGATTAATGATTGGGTGAGTTTGCAagagagTTTTGACAAGATTAATAAACAGCTCGAGAAAGTTATGCGTGTG…
Contig10293	617	15	5	p	AGG	AGGAGGAGGAGGAGG	B	0	0	0.7865	219	AGGCTTTGGCGAATAAGGAT	GAAGCTGTTCCGGCTCAATA	130	34	467	20	685	20	60.061	60.352	7.8	6.2	AAACTTCCCGACAAGAGATTCTCGCGACGAAACCCTAGCTTCCCAAACGACCTTTAACACCACTTGCAACTATTGACGAAAATGGCTTCGAGATTCTGGACCCAGGCTGGTAGTGATTCTGAAGATGAagagagTGATTATGATGAGGAGGTTGATGAAGTAGCAGGTGAATCTGGCCCTGATCCGACTAAAACCAATTACTACCTTCAGGGTAATGCTAGTGACAGTGATGACTCTGATGGCCAAAAGCGTGTTGTTAGATCGGCAAAAGATAAACGATTTGAAGAGATGGCTTCAACTGTTGACCAGATGAAGAATGCAATGAAGATTAATGATTGGGTGAGTTTGCAagagagTTTTGACAAGATTAATAAACAGCTCGAGAAAGTTATGCGTGTG…
Contig10293	617	15	5	p	AGG	AGGAGGAGGAGGAGG	B	0	0	0.8589	243	AGGCTTTGGCGAATAAGGAT	AATCCGATTTAAGTTCCCGC	130	58	467	20	709	20	60.061	60.28	7.8	12.9	AAACTTCCCGACAAGAGATTCTCGCGACGAAACCCTAGCTTCCCAAACGACCTTTAACACCACTTGCAACTATTGACGAAAATGGCTTCGAGATTCTGGACCCAGGCTGGTAGTGATTCTGAAGATGAagagagTGATTATGATGAGGAGGTTGATGAAGTAGCAGGTGAATCTGGCCCTGATCCGACTAAAACCAATTACTACCTTCAGGGTAATGCTAGTGACAGTGATGACTCTGATGGCCAAAAGCGTGTTGTTAGATCGGCAAAAGATAAACGATTTGAAGAGATGGCTTCAACTGTTGACCAGATGAAGAATGCAATGAAGATTAATGATTGGGTGAGTTTGCAagagagTTTTGACAAGATTAATAAACAGCTCGAGAAAGTTATGCGTGTG…
Contig10293	617	15	5	p	AGG	AGGAGGAGGAGGAGG	B	0	0	0.8592	241	AGGCTTTGGCGAATAAGGAT	TCCGATTTAAGTTCCCGCTT	130	56	467	20	707	20	60.061	60.92	7.8	10.2	AAACTTCCCGACAAGAGATTCTCGCGACGAAACCCTAGCTTCCCAAACGACCTTTAACACCACTTGCAACTATTGACGAAAATGGCTTCGAGATTCTGGACCCAGGCTGGTAGTGATTCTGAAGATGAagagagTGATTATGATGAGGAGGTTGATGAAGTAGCAGGTGAATCTGGCCCTGATCCGACTAAAACCAATTACTACCTTCAGGGTAATGCTAGTGACAGTGATGACTCTGATGGCCAAAAGCGTGTTGTTAGATCGGCAAAAGATAAACGATTTGAAGAGATGGCTTCAACTGTTGACCAGATGAAGAATGCAATGAAGATTAATGATTGGGTGAGTTTGCAagagagTTTTGACAAGATTAATAAACAGCTCGAGAAAGTTATGCGTGTG…
Contig10293	617	15	5	p	AGG	AGGAGGAGGAGGAGG	B	0	0	1.0065	294	AGAAAGTTATGCGTGTGGCG	CCGGCTCAATAATCTCACCA	214	25	383	20	676	20	61.215	60.992	11.7	8.2	AAACTTCCCGACAAGAGATTCTCGCGACGAAACCCTAGCTTCCCAAACGACCTTTAACACCACTTGCAACTATTGACGAAAATGGCTTCGAGATTCTGGACCCAGGCTGGTAGTGATTCTGAAGATGAagagagTGATTATGATGAGGAGGTTGATGAAGTAGCAGGTGAATCTGGCCCTGATCCGACTAAAACCAATTACTACCTTCAGGGTAATGCTAGTGACAGTGATGACTCTGATGGCCAAAAGCGTGTTGTTAGATCGGCAAAAGATAAACGATTTGAAGAGATGGCTTCAACTGTTGACCAGATGAAGAATGCAATGAAGATTAATGATTGGGTGAGTTTGCAagagagTTTTGACAAGATTAATAAACAGCTCGAGAAAGTTATGCGTGTG…
Contig10293	617	15	5	p	AGG	AGGAGGAGGAGGAGG	B	0	0	1.1786	295	AGAAAGTTATGCGTGTGGCG	TCCGGCTCAATAATCTCACC	214	26	383	20	677	20	61.215	60.036	11.7	7.9	AAACTTCCCGACAAGAGATTCTCGCGACGAAACCCTAGCTTCCCAAACGACCTTTAACACCACTTGCAACTATTGACGAAAATGGCTTCGAGATTCTGGACCCAGGCTGGTAGTGATTCTGAAGATGAagagagTGATTATGATGAGGAGGTTGATGAAGTAGCAGGTGAATCTGGCCCTGATCCGACTAAAACCAATTACTACCTTCAGGGTAATGCTAGTGACAGTGATGACTCTGATGGCCAAAAGCGTGTTGTTAGATCGGCAAAAGATAAACGATTTGAAGAGATGGCTTCAACTGTTGACCAGATGAAGAATGCAATGAAGATTAATGATTGGGTGAGTTTGCAagagagTTTTGACAAGATTAATAAACAGCTCGAGAAAGTTATGCGTGTG…
Contig10293	617	15	5	p	AGG	AGGAGGAGGAGGAGG	B	0	0	1.4534	290	TGTGGCGGAGACTGATAAGA	GAAGCTGTTCCGGCTCAATA	201	34	396	20	685	20	59.394	60.352	6	6.2	AAACTTCCCGACAAGAGATTCTCGCGACGAAACCCTAGCTTCCCAAACGACCTTTAACACCACTTGCAACTATTGACGAAAATGGCTTCGAGATTCTGGACCCAGGCTGGTAGTGATTCTGAAGATGAagagagTGATTATGATGAGGAGGTTGATGAAGTAGCAGGTGAATCTGGCCCTGATCCGACTAAAACCAATTACTACCTTCAGGGTAATGCTAGTGACAGTGATGACTCTGATGGCCAAAAGCGTGTTGTTAGATCGGCAAAAGATAAACGATTTGAAGAGATGGCTTCAACTGTTGACCAGATGAAGAATGCAATGAAGATTAATGATTGGGTGAGTTTGCAagagagTTTTGACAAGATTAATAAACAGCTCGAGAAAGTTATGCGTGTG…
Contig10293	617	15	5	p	AGG	AGGAGGAGGAGGAGG	B	0	0	1.6313	186	AGGCTTTGGCGAATAAGGAT	TTTCATCTTCCTCCTCGCTC	130	1	467	20	652	20	60.061	59.508	7.8	9.9	AAACTTCCCGACAAGAGATTCTCGCGACGAAACCCTAGCTTCCCAAACGACCTTTAACACCACTTGCAACTATTGACGAAAATGGCTTCGAGATTCTGGACCCAGGCTGGTAGTGATTCTGAAGATGAagagagTGATTATGATGAGGAGGTTGATGAAGTAGCAGGTGAATCTGGCCCTGATCCGACTAAAACCAATTACTACCTTCAGGGTAATGCTAGTGACAGTGATGACTCTGATGGCCAAAAGCGTGTTGTTAGATCGGCAAAAGATAAACGATTTGAAGAGATGGCTTCAACTGTTGACCAGATGAAGAATGCAATGAAGATTAATGATTGGGTGAGTTTGCAagagagTTTTGACAAGATTAATAAACAGCTCGAGAAAGTTATGCGTGTG…
Contig10293	617	15	5	p	AGG	AGGAGGAGGAGGAGG	B	0	0	1.6691	187	AGGCTTTGGCGAATAAGGAT	CTTTCATCTTCCTCCTCGCTC	130	1	467	20	653	21	60.061	60.47	7.8	9.9	AAACTTCCCGACAAGAGATTCTCGCGACGAAACCCTAGCTTCCCAAACGACCTTTAACACCACTTGCAACTATTGACGAAAATGGCTTCGAGATTCTGGACCCAGGCTGGTAGTGATTCTGAAGATGAagagagTGATTATGATGAGGAGGTTGATGAAGTAGCAGGTGAATCTGGCCCTGATCCGACTAAAACCAATTACTACCTTCAGGGTAATGCTAGTGACAGTGATGACTCTGATGGCCAAAAGCGTGTTGTTAGATCGGCAAAAGATAAACGATTTGAAGAGATGGCTTCAACTGTTGACCAGATGAAGAATGCAATGAAGATTAATGATTGGGTGAGTTTGCAagagagTTTTGACAAGATTAATAAACAGCTCGAGAAAGTTATGCGTGTG…
Contig10337	407	10	5	p	AG	AGAGAGAGAG	F	1	1	1.1322	228	ACCCTAGGGCTCATCTGGAG	GTGCCTTGGCAGTCTCCTTT	175	3	212	20	439	20	60.607	61.725	8.2	8.5	GATTCGAATCATGTCTGATTTTGGGGTTTCTGGGAAATTAGGGTTATGGTTCATCATAGGTTAGGGTTAGGGTTCTACCTACATAGGGTTAGGTTTCATCTGGGTAAGGGTGGGGTTCTTCCAAGAACCCTTAGGGTTCGTGAGAACCCAACTAGGATTCTCGAATGTTAAGGGTTTCTAGGCTTTGGATGAGTTAGGGTTCATCTCAGGAACCCTAGGGCTCATCTGGAGAACCCAGGTTGAAGGAATGAGGAGAGGGTTCTGGAAATTTGTTTGAATATTTGAATTTTCCGGTTGAAGTTCAACTGGAAAATTGGAGGAAGCAGTGGTTTGGACGGTgggggTGAAGAACATGGGGCGGCCGAAGGGGAAGATGGTTgagagaATagagagagAACC…
Contig10337	407	10	5	p	AG	AGAGAGAGAG	F	0	0	1.1493	215	TCTGGAGAACCCAGGTTGAA	GTGCCTTGGCAGTCTCCTTT	162	3	225	20	439	20	60.624	61.725	7.3	8.5	GATTCGAATCATGTCTGATTTTGGGGTTTCTGGGAAATTAGGGTTATGGTTCATCATAGGTTAGGGTTAGGGTTCTACCTACATAGGGTTAGGTTTCATCTGGGTAAGGGTGGGGTTCTTCCAAGAACCCTTAGGGTTCGTGAGAACCCAACTAGGATTCTCGAATGTTAAGGGTTTCTAGGCTTTGGATGAGTTAGGGTTCATCTCAGGAACCCTAGGGCTCATCTGGAGAACCCAGGTTGAAGGAATGAGGAGAGGGTTCTGGAAATTTGTTTGAATATTTGAATTTTCCGGTTGAAGTTCAACTGGAAAATTGGAGGAAGCAGTGGTTTGGACGGTgggggTGAAGAACATGGGGCGGCCGAAGGGGAAGATGGTTgagagaATagagagagAACC…
Contig10337	407	10	5	p	AG	AGAGAGAGAG	F	0	0	1.2058	228	ACCCTAGGGCTCATCTGGAG	GTGCCTTGGCAGTCTCCTT	175	4	212	20	439	19	60.607	60.402	8.2	8.2	GATTCGAATCATGTCTGATTTTGGGGTTTCTGGGAAATTAGGGTTATGGTTCATCATAGGTTAGGGTTAGGGTTCTACCTACATAGGGTTAGGTTTCATCTGGGTAAGGGTGGGGTTCTTCCAAGAACCCTTAGGGTTCGTGAGAACCCAACTAGGATTCTCGAATGTTAAGGGTTTCTAGGCTTTGGATGAGTTAGGGTTCATCTCAGGAACCCTAGGGCTCATCTGGAGAACCCAGGTTGAAGGAATGAGGAGAGGGTTCTGGAAATTTGTTTGAATATTTGAATTTTCCGGTTGAAGTTCAACTGGAAAATTGGAGGAAGCAGTGGTTTGGACGGTgggggTGAAGAACATGGGGCGGCCGAAGGGGAAGATGGTTgagagaATagagagagAACC…
Contig10337	407	10	5	p	AG	AGAGAGAGAG	F	0	0	1.7287	126	TTGGAGGAAGCAGTGGTTTG	GTGCCTTGGCAGTCTCCTTT	73	3	314	20	439	20	61.204	61.725	7	8.5	GATTCGAATCATGTCTGATTTTGGGGTTTCTGGGAAATTAGGGTTATGGTTCATCATAGGTTAGGGTTAGGGTTCTACCTACATAGGGTTAGGTTTCATCTGGGTAAGGGTGGGGTTCTTCCAAGAACCCTTAGGGTTCGTGAGAACCCAACTAGGATTCTCGAATGTTAAGGGTTTCTAGGCTTTGGATGAGTTAGGGTTCATCTCAGGAACCCTAGGGCTCATCTGGAGAACCCAGGTTGAAGGAATGAGGAGAGGGTTCTGGAAATTTGTTTGAATATTTGAATTTTCCGGTTGAAGTTCAACTGGAAAATTGGAGGAAGCAGTGGTTTGGACGGTgggggTGAAGAACATGGGGCGGCCGAAGGGGAAGATGGTTgagagaATagagagagAACC…
Contig10337	407	10	5	p	AG	AGAGAGAGAG	F	0	0	1.8023	126	TTGGAGGAAGCAGTGGTTTG	GTGCCTTGGCAGTCTCCTT	73	4	314	20	439	19	61.204	60.402	7	8.2	GATTCGAATCATGTCTGATTTTGGGGTTTCTGGGAAATTAGGGTTATGGTTCATCATAGGTTAGGGTTAGGGTTCTACCTACATAGGGTTAGGTTTCATCTGGGTAAGGGTGGGGTTCTTCCAAGAACCCTTAGGGTTCGTGAGAACCCAACTAGGATTCTCGAATGTTAAGGGTTTCTAGGCTTTGGATGAGTTAGGGTTCATCTCAGGAACCCTAGGGCTCATCTGGAGAACCCAGGTTGAAGGAATGAGGAGAGGGTTCTGGAAATTTGTTTGAATATTTGAATTTTCCGGTTGAAGTTCAACTGGAAAATTGGAGGAAGCAGTGGTTTGGACGGTgggggTGAAGAACATGGGGCGGCCGAAGGGGAAGATGGTTgagagaATagagagagAACC…
Contig10337	407	10	5	p	AG	AGAGAGAGAG	F	0	0	1.9326	125	TTGGAGGAAGCAGTGGTTTG	TGCCTTGGCAGTCTCCTTT	73	3	314	20	438	19	61.204	60.929	7	8.5	GATTCGAATCATGTCTGATTTTGGGGTTTCTGGGAAATTAGGGTTATGGTTCATCATAGGTTAGGGTTAGGGTTCTACCTACATAGGGTTAGGTTTCATCTGGGTAAGGGTGGGGTTCTTCCAAGAACCCTTAGGGTTCGTGAGAACCCAACTAGGATTCTCGAATGTTAAGGGTTTCTAGGCTTTGGATGAGTTAGGGTTCATCTCAGGAACCCTAGGGCTCATCTGGAGAACCCAGGTTGAAGGAATGAGGAGAGGGTTCTGGAAATTTGTTTGAATATTTGAATTTTCCGGTTGAAGTTCAACTGGAAAATTGGAGGAAGCAGTGGTTTGGACGGTgggggTGAAGAACATGGGGCGGCCGAAGGGGAAGATGGTTgagagaATagagagagAACC…
Contig10337	407	10	5	p	AG	AGAGAGAGAG	F	0	0	1.952	191	TGAGGAGAGGGTTCTGGAAA	GTGCCTTGGCAGTCTCCTTT	138	3	249	20	439	20	59.773	61.725	8.5	8.5	GATTCGAATCATGTCTGATTTTGGGGTTTCTGGGAAATTAGGGTTATGGTTCATCATAGGTTAGGGTTAGGGTTCTACCTACATAGGGTTAGGTTTCATCTGGGTAAGGGTGGGGTTCTTCCAAGAACCCTTAGGGTTCGTGAGAACCCAACTAGGATTCTCGAATGTTAAGGGTTTCTAGGCTTTGGATGAGTTAGGGTTCATCTCAGGAACCCTAGGGCTCATCTGGAGAACCCAGGTTGAAGGAATGAGGAGAGGGTTCTGGAAATTTGTTTGAATATTTGAATTTTCCGGTTGAAGTTCAACTGGAAAATTGGAGGAAGCAGTGGTTTGGACGGTgggggTGAAGAACATGGGGCGGCCGAAGGGGAAGATGGTTgagagaATagagagagAACC…
Contig10337	407	10	5	p	AG	AGAGAGAGAG	F	0	0	2.0256	191	TGAGGAGAGGGTTCTGGAAA	GTGCCTTGGCAGTCTCCTT	138	4	249	20	439	19	59.773	60.402	8.5	8.2	GATTCGAATCATGTCTGATTTTGGGGTTTCTGGGAAATTAGGGTTATGGTTCATCATAGGTTAGGGTTAGGGTTCTACCTACATAGGGTTAGGTTTCATCTGGGTAAGGGTGGGGTTCTTCCAAGAACCCTTAGGGTTCGTGAGAACCCAACTAGGATTCTCGAATGTTAAGGGTTTCTAGGCTTTGGATGAGTTAGGGTTCATCTCAGGAACCCTAGGGCTCATCTGGAGAACCCAGGTTGAAGGAATGAGGAGAGGGTTCTGGAAATTTGTTTGAATATTTGAATTTTCCGGTTGAAGTTCAACTGGAAAATTGGAGGAAGCAGTGGTTTGGACGGTgggggTGAAGAACATGGGGCGGCCGAAGGGGAAGATGGTTgagagaATagagagagAACC…
Contig10337	407	10	5	p	AG	AGAGAGAGAG	F	0	0	2.1442	194	GAATGAGGAGAGGGTTCTGGA	GTGCCTTGGCAGTCTCCTTT	140	3	246	21	439	20	60.581	61.725	8.2	8.5	GATTCGAATCATGTCTGATTTTGGGGTTTCTGGGAAATTAGGGTTATGGTTCATCATAGGTTAGGGTTAGGGTTCTACCTACATAGGGTTAGGTTTCATCTGGGTAAGGGTGGGGTTCTTCCAAGAACCCTTAGGGTTCGTGAGAACCCAACTAGGATTCTCGAATGTTAAGGGTTTCTAGGCTTTGGATGAGTTAGGGTTCATCTCAGGAACCCTAGGGCTCATCTGGAGAACCCAGGTTGAAGGAATGAGGAGAGGGTTCTGGAAATTTGTTTGAATATTTGAATTTTCCGGTTGAAGTTCAACTGGAAAATTGGAGGAAGCAGTGGTTTGGACGGTgggggTGAAGAACATGGGGCGGCCGAAGGGGAAGATGGTTgagagaATagagagagAACC…
Contig10337	407	10	5	p	AG	AGAGAGAGAG	F	0	0	2.2877	268	GGGTTTCTAGGCTTTGGATGA	GTGCCTTGGCAGTCTCCTTT	214	3	172	21	439	20	60.437	61.725	6.6	8.5	GATTCGAATCATGTCTGATTTTGGGGTTTCTGGGAAATTAGGGTTATGGTTCATCATAGGTTAGGGTTAGGGTTCTACCTACATAGGGTTAGGTTTCATCTGGGTAAGGGTGGGGTTCTTCCAAGAACCCTTAGGGTTCGTGAGAACCCAACTAGGATTCTCGAATGTTAAGGGTTTCTAGGCTTTGGATGAGTTAGGGTTCATCTCAGGAACCCTAGGGCTCATCTGGAGAACCCAGGTTGAAGGAATGAGGAGAGGGTTCTGGAAATTTGTTTGAATATTTGAATTTTCCGGTTGAAGTTCAACTGGAAAATTGGAGGAAGCAGTGGTTTGGACGGTgggggTGAAGAACATGGGGCGGCCGAAGGGGAAGATGGTTgagagaATagagagagAACC…
Contig10337	407	10	5	p	AG	AGAGAGAGAG	F	0	0	2.3613	268	GGGTTTCTAGGCTTTGGATGA	GTGCCTTGGCAGTCTCCTT	214	4	172	21	439	19	60.437	60.402	6.6	8.2	GATTCGAATCATGTCTGATTTTGGGGTTTCTGGGAAATTAGGGTTATGGTTCATCATAGGTTAGGGTTAGGGTTCTACCTACATAGGGTTAGGTTTCATCTGGGTAAGGGTGGGGTTCTTCCAAGAACCCTTAGGGTTCGTGAGAACCCAACTAGGATTCTCGAATGTTAAGGGTTTCTAGGCTTTGGATGAGTTAGGGTTCATCTCAGGAACCCTAGGGCTCATCTGGAGAACCCAGGTTGAAGGAATGAGGAGAGGGTTCTGGAAATTTGTTTGAATATTTGAATTTTCCGGTTGAAGTTCAACTGGAAAATTGGAGGAAGCAGTGGTTTGGACGGTgggggTGAAGAACATGGGGCGGCCGAAGGGGAAGATGGTTgagagaATagagagagAACC…
Contig10337	407	10	5	p	AG	AGAGAGAGAG	F	0	0	2.4917	267	GGGTTTCTAGGCTTTGGATGA	TGCCTTGGCAGTCTCCTTT	214	3	172	21	438	19	60.437	60.929	6.6	8.5	GATTCGAATCATGTCTGATTTTGGGGTTTCTGGGAAATTAGGGTTATGGTTCATCATAGGTTAGGGTTAGGGTTCTACCTACATAGGGTTAGGTTTCATCTGGGTAAGGGTGGGGTTCTTCCAAGAACCCTTAGGGTTCGTGAGAACCCAACTAGGATTCTCGAATGTTAAGGGTTTCTAGGCTTTGGATGAGTTAGGGTTCATCTCAGGAACCCTAGGGCTCATCTGGAGAACCCAGGTTGAAGGAATGAGGAGAGGGTTCTGGAAATTTGTTTGAATATTTGAATTTTCCGGTTGAAGTTCAACTGGAAAATTGGAGGAAGCAGTGGTTTGGACGGTgggggTGAAGAACATGGGGCGGCCGAAGGGGAAGATGGTTgagagaATagagagagAACC…
Contig10420	52	18	6	p	AGT	TCATCATCATCATCATCA	F	1	1	4.0152	196	TTTCGCCCAAGAAGGAAA	CCTAGCTTGTTGCCACATCA	12	128	22	18	217	20	59.321	59.864	8.5	6.9	CTTGGCAGTCTCAGttttttttttCGCCCAAGAAGGAAAAGACGAACCTCGtcatcatcatcatcatcaAGTACATCATCTTCTCGGTCTCGCAGGGAAagagagGAAAGATTTCGCAAATTTATGGCATCTTCCATCTAAACTGTATATTCATGATGAAGAATTCAGTCAAATACTTGTGTTCATATAAGAAAAGTTGATGTGGCAACAAGCTAGGaaaaaCATTTTAATTTTAGTCATAATGTTACTTGAATTTTCACATGaaaaaGTGAAAGGAGGGAGGAAAATATTCATAGAAATGTGTAATCTGTATAAGGTGGTCACATGTAACCATGAGCTACACTCCTTTGTAAATAGTTTGCTTCATTATTTA
Contig10420	52	18	6	p	AGT	TCATCATCATCATCATCA	F	0	0	4.6157	198	TTTCGCCCAAGAAGGAAA	TTCCTAGCTTGTTGCCACATC	12	129	22	18	219	21	59.321	60.264	8.5	6.3	CTTGGCAGTCTCAGttttttttttCGCCCAAGAAGGAAAAGACGAACCTCGtcatcatcatcatcatcaAGTACATCATCTTCTCGGTCTCGCAGGGAAagagagGAAAGATTTCGCAAATTTATGGCATCTTCCATCTAAACTGTATATTCATGATGAAGAATTCAGTCAAATACTTGTGTTCATATAAGAAAAGTTGATGTGGCAACAAGCTAGGaaaaaCATTTTAATTTTAGTCATAATGTTACTTGAATTTTCACATGaaaaaGTGAAAGGAGGGAGGAAAATATTCATAGAAATGTGTAATCTGTATAAGGTGGTCACATGTAACCATGAGCTACACTCCTTTGTAAATAGTTTGCTTCATTATTTA
Contig10420	52	18	6	p	AGT	TCATCATCATCATCATCA	F	0	0	4.7107	192	TTTCGCCCAAGAAGGAAA	GCTTGTTGCCACATCAACTTT	12	123	22	18	213	21	59.321	60.169	8.5	6.7	CTTGGCAGTCTCAGttttttttttCGCCCAAGAAGGAAAAGACGAACCTCGtcatcatcatcatcatcaAGTACATCATCTTCTCGGTCTCGCAGGGAAagagagGAAAGATTTCGCAAATTTATGGCATCTTCCATCTAAACTGTATATTCATGATGAAGAATTCAGTCAAATACTTGTGTTCATATAAGAAAAGTTGATGTGGCAACAAGCTAGGaaaaaCATTTTAATTTTAGTCATAATGTTACTTGAATTTTCACATGaaaaaGTGAAAGGAGGGAGGAAAATATTCATAGAAATGTGTAATCTGTATAAGGTGGTCACATGTAACCATGAGCTACACTCCTTTGTAAATAGTTTGCTTCATTATTTA
Contig10420	52	18	6	p	AGT	TCATCATCATCATCATCA	F	0	0	4.8255	113	TTTCGCCCAAGAAGGAAA	GAAGATGCCATAAATTTGCGA	12	44	22	18	134	21	59.321	60.054	8.5	10.2	CTTGGCAGTCTCAGttttttttttCGCCCAAGAAGGAAAAGACGAACCTCGtcatcatcatcatcatcaAGTACATCATCTTCTCGGTCTCGCAGGGAAagagagGAAAGATTTCGCAAATTTATGGCATCTTCCATCTAAACTGTATATTCATGATGAAGAATTCAGTCAAATACTTGTGTTCATATAAGAAAAGTTGATGTGGCAACAAGCTAGGaaaaaCATTTTAATTTTAGTCATAATGTTACTTGAATTTTCACATGaaaaaGTGAAAGGAGGGAGGAAAATATTCATAGAAATGTGTAATCTGTATAAGGTGGTCACATGTAACCATGAGCTACACTCCTTTGTAAATAGTTTGCTTCATTATTTA
Contig10420	52	18	6	p	AGT	TCATCATCATCATCATCA	F	0	0	4.9585	115	TTTCGCCCAAGAAGGAAA	TGGAAGATGCCATAAATTTGC	12	46	22	18	136	21	59.321	59.921	8.5	8.8	CTTGGCAGTCTCAGttttttttttCGCCCAAGAAGGAAAAGACGAACCTCGtcatcatcatcatcatcaAGTACATCATCTTCTCGGTCTCGCAGGGAAagagagGAAAGATTTCGCAAATTTATGGCATCTTCCATCTAAACTGTATATTCATGATGAAGAATTCAGTCAAATACTTGTGTTCATATAAGAAAAGTTGATGTGGCAACAAGCTAGGaaaaaCATTTTAATTTTAGTCATAATGTTACTTGAATTTTCACATGaaaaaGTGAAAGGAGGGAGGAAAATATTCATAGAAATGTGTAATCTGTATAAGGTGGTCACATGTAACCATGAGCTACACTCCTTTGTAAATAGTTTGCTTCATTATTTA
Contig10420	52	18	6	p	AGT	TCATCATCATCATCATCA	F	0	0	5.6265	112	TTTCGCCCAAGAAGGAAA	AAGATGCCATAAATTTGCGA	12	44	22	18	133	20	59.321	58.253	8.5	10.2	CTTGGCAGTCTCAGttttttttttCGCCCAAGAAGGAAAAGACGAACCTCGtcatcatcatcatcatcaAGTACATCATCTTCTCGGTCTCGCAGGGAAagagagGAAAGATTTCGCAAATTTATGGCATCTTCCATCTAAACTGTATATTCATGATGAAGAATTCAGTCAAATACTTGTGTTCATATAAGAAAAGTTGATGTGGCAACAAGCTAGGaaaaaCATTTTAATTTTAGTCATAATGTTACTTGAATTTTCACATGaaaaaGTGAAAGGAGGGAGGAAAATATTCATAGAAATGTGTAATCTGTATAAGGTGGTCACATGTAACCATGAGCTACACTCCTTTGTAAATAGTTTGCTTCATTATTTA
Contig10420	52	18	6	p	AGT	TCATCATCATCATCATCA	F	0	0	12.859	299	TTTCGCCCAAGAAGGAAA	CCACCTTATACAGATTACACATTTCT	12	225	22	18	320	26	59.321	57.02	8.5	7	CTTGGCAGTCTCAGttttttttttCGCCCAAGAAGGAAAAGACGAACCTCGtcatcatcatcatcatcaAGTACATCATCTTCTCGGTCTCGCAGGGAAagagagGAAAGATTTCGCAAATTTATGGCATCTTCCATCTAAACTGTATATTCATGATGAAGAATTCAGTCAAATACTTGTGTTCATATAAGAAAAGTTGATGTGGCAACAAGCTAGGaaaaaCATTTTAATTTTAGTCATAATGTTACTTGAATTTTCACATGaaaaaGTGAAAGGAGGGAGGAAAATATTCATAGAAATGTGTAATCTGTATAAGGTGGTCACATGTAACCATGAGCTACACTCCTTTGTAAATAGTTTGCTTCATTATTTA
Contig10428	670	18	6	p	ACT	ATGATGATGATGATGATG	A	1	1	7.9921	103	GAGATGGTGCAAGATTTCTTCATT	AACACGTCATTTCAAACCACTTT	30	8	616	24	718	23	60.825	59.833	6.9	6.7	atcatcatcatcatcatcATAATCATAAATCTTAACATCTCATAGTAACTAATGAAGAAATCTTGACCctctctATCTCTAATACTTCAACTTACTTCTTTTCTTGAGTCATTTGCGGAGAAGTTCTAAACATGAGTAGGCCAGGAGATTGGAACTGCAGGTCATGCCAACACATGAATTTCCAAAGGCGCGAATCGTGTCAAAGATGTGGCGATTCGAAATACGGAGATCGAGTTGATTATGGATCAGTGTTTGGAGGAATTAGAGGAGGATCTTCATTTGGATTAAGTGGTTCTGATGTTCGTTCTAGGTGATTGGTATTGCGGTGCTGGTAATTGTGGTGcacacaATTTTGCTAGTCGTTTGAGTTGCTTCAAATGTGGTGCTTTCAAAGATGAA…
Contig10428	670	18	6	p	ACT	ATGATGATGATGATGATG	A	0	0	8.1751	101	GAGATGGTGCAAGATTTCTTCATT	CACGTCATTTCAAACCACTTT	30	8	616	24	716	21	60.825	57.65	6.9	6.7	atcatcatcatcatcatcATAATCATAAATCTTAACATCTCATAGTAACTAATGAAGAAATCTTGACCctctctATCTCTAATACTTCAACTTACTTCTTTTCTTGAGTCATTTGCGGAGAAGTTCTAAACATGAGTAGGCCAGGAGATTGGAACTGCAGGTCATGCCAACACATGAATTTCCAAAGGCGCGAATCGTGTCAAAGATGTGGCGATTCGAAATACGGAGATCGAGTTGATTATGGATCAGTGTTTGGAGGAATTAGAGGAGGATCTTCATTTGGATTAAGTGGTTCTGATGTTCGTTCTAGGTGATTGGTATTGCGGTGCTGGTAATTGTGGTGcacacaATTTTGCTAGTCGTTTGAGTTGCTTCAAATGTGGTGCTTTCAAAGATGAA…
Contig10428	670	18	6	p	ACT	ATGATGATGATGATGATG	A	0	0	8.1796	101	GATGGTGCAAGATTTCTTCATT	AACACGTCATTTCAAACCACTTT	30	8	618	22	718	23	58.188	59.833	6.9	6.7	atcatcatcatcatcatcATAATCATAAATCTTAACATCTCATAGTAACTAATGAAGAAATCTTGACCctctctATCTCTAATACTTCAACTTACTTCTTTTCTTGAGTCATTTGCGGAGAAGTTCTAAACATGAGTAGGCCAGGAGATTGGAACTGCAGGTCATGCCAACACATGAATTTCCAAAGGCGCGAATCGTGTCAAAGATGTGGCGATTCGAAATACGGAGATCGAGTTGATTATGGATCAGTGTTTGGAGGAATTAGAGGAGGATCTTCATTTGGATTAAGTGGTTCTGATGTTCGTTCTAGGTGATTGGTATTGCGGTGCTGGTAATTGTGGTGcacacaATTTTGCTAGTCGTTTGAGTTGCTTCAAATGTGGTGCTTTCAAAGATGAA…
Contig10428	670	18	6	p	ACT	ATGATGATGATGATGATG	A	0	0	13.5291	154	GAAAGACTAGAGATGGTGCAAGA	GGGAAATCTAAAGAAGATCCTAAGAAA	40	46	607	23	760	27	57.764	59.907	7	7	atcatcatcatcatcatcATAATCATAAATCTTAACATCTCATAGTAACTAATGAAGAAATCTTGACCctctctATCTCTAATACTTCAACTTACTTCTTTTCTTGAGTCATTTGCGGAGAAGTTCTAAACATGAGTAGGCCAGGAGATTGGAACTGCAGGTCATGCCAACACATGAATTTCCAAAGGCGCGAATCGTGTCAAAGATGTGGCGATTCGAAATACGGAGATCGAGTTGATTATGGATCAGTGTTTGGAGGAATTAGAGGAGGATCTTCATTTGGATTAAGTGGTTCTGATGTTCGTTCTAGGTGATTGGTATTGCGGTGCTGGTAATTGTGGTGcacacaATTTTGCTAGTCGTTTGAGTTGCTTCAAATGTGGTGCTTTCAAAGATGAA…
Contig10428	670	18	6	p	ACT	ATGATGATGATGATGATG	A	0	0	13.5771	154	GAAAGACTAGAGATGGTGCAAGA	GGGAAATCTAAAGAAGATCCTAAGAA	40	47	607	23	760	26	57.764	58.859	7	7	atcatcatcatcatcatcATAATCATAAATCTTAACATCTCATAGTAACTAATGAAGAAATCTTGACCctctctATCTCTAATACTTCAACTTACTTCTTTTCTTGAGTCATTTGCGGAGAAGTTCTAAACATGAGTAGGCCAGGAGATTGGAACTGCAGGTCATGCCAACACATGAATTTCCAAAGGCGCGAATCGTGTCAAAGATGTGGCGATTCGAAATACGGAGATCGAGTTGATTATGGATCAGTGTTTGGAGGAATTAGAGGAGGATCTTCATTTGGATTAAGTGGTTCTGATGTTCGTTCTAGGTGATTGGTATTGCGGTGCTGGTAATTGTGGTGcacacaATTTTGCTAGTCGTTTGAGTTGCTTCAAATGTGGTGCTTTCAAAGATGAA…
Contig10428	670	18	6	p	ACT	ATGATGATGATGATGATG	A	0	0	13.8127	155	GAAAGACTAGAGATGGTGCAAGA	AGGGAAATCTAAAGAAGATCCTAAGAA	40	47	607	23	761	27	57.764	59.624	7	7	atcatcatcatcatcatcATAATCATAAATCTTAACATCTCATAGTAACTAATGAAGAAATCTTGACCctctctATCTCTAATACTTCAACTTACTTCTTTTCTTGAGTCATTTGCGGAGAAGTTCTAAACATGAGTAGGCCAGGAGATTGGAACTGCAGGTCATGCCAACACATGAATTTCCAAAGGCGCGAATCGTGTCAAAGATGTGGCGATTCGAAATACGGAGATCGAGTTGATTATGGATCAGTGTTTGGAGGAATTAGAGGAGGATCTTCATTTGGATTAAGTGGTTCTGATGTTCGTTCTAGGTGATTGGTATTGCGGTGCTGGTAATTGTGGTGcacacaATTTTGCTAGTCGTTTGAGTTGCTTCAAATGTGGTGCTTTCAAAGATGAA…
Contig10428	670	18	6	p	ACT	ATGATGATGATGATGATG	F	0	0	3.8939	164	ATGCAGTGCACCAAGAGACA	AACACGTCATTTCAAACCACTTT	95	8	555	20	718	23	60.473	59.833	6.4	6.7	atcatcatcatcatcatcATAATCATAAATCTTAACATCTCATAGTAACTAATGAAGAAATCTTGACCctctctATCTCTAATACTTCAACTTACTTCTTTTCTTGAGTCATTTGCGGAGAAGTTCTAAACATGAGTAGGCCAGGAGATTGGAACTGCAGGTCATGCCAACACATGAATTTCCAAAGGCGCGAATCGTGTCAAAGATGTGGCGATTCGAAATACGGAGATCGAGTTGATTATGGATCAGTGTTTGGAGGAATTAGAGGAGGATCTTCATTTGGATTAAGTGGTTCTGATGTTCGTTCTAGGTGATTGGTATTGCGGTGCTGGTAATTGTGGTGcacacaATTTTGCTAGTCGTTTGAGTTGCTTCAAATGTGGTGCTTTCAAAGATGAA…
Contig10428	670	18	6	p	ACT	ATGATGATGATGATGATG	F	0	0	3.9121	276	TTCAAGAGGCTTTGGTGGAA	AACACGTCATTTCAAACCACTTT	207	8	443	20	718	23	60.745	59.833	8.5	6.7	atcatcatcatcatcatcATAATCATAAATCTTAACATCTCATAGTAACTAATGAAGAAATCTTGACCctctctATCTCTAATACTTCAACTTACTTCTTTTCTTGAGTCATTTGCGGAGAAGTTCTAAACATGAGTAGGCCAGGAGATTGGAACTGCAGGTCATGCCAACACATGAATTTCCAAAGGCGCGAATCGTGTCAAAGATGTGGCGATTCGAAATACGGAGATCGAGTTGATTATGGATCAGTGTTTGGAGGAATTAGAGGAGGATCTTCATTTGGATTAAGTGGTTCTGATGTTCGTTCTAGGTGATTGGTATTGCGGTGCTGGTAATTGTGGTGcacacaATTTTGCTAGTCGTTTGAGTTGCTTCAAATGTGGTGCTTTCAAAGATGAA…
Contig10428	670	18	6	p	ACT	ATGATGATGATGATGATG	F	0	0	3.9177	167	CAAATGCAGTGCACCAAGAG	AACACGTCATTTCAAACCACTTT	98	8	552	20	718	23	60.449	59.833	6.7	6.7	atcatcatcatcatcatcATAATCATAAATCTTAACATCTCATAGTAACTAATGAAGAAATCTTGACCctctctATCTCTAATACTTCAACTTACTTCTTTTCTTGAGTCATTTGCGGAGAAGTTCTAAACATGAGTAGGCCAGGAGATTGGAACTGCAGGTCATGCCAACACATGAATTTCCAAAGGCGCGAATCGTGTCAAAGATGTGGCGATTCGAAATACGGAGATCGAGTTGATTATGGATCAGTGTTTGGAGGAATTAGAGGAGGATCTTCATTTGGATTAAGTGGTTCTGATGTTCGTTCTAGGTGATTGGTATTGCGGTGCTGGTAATTGTGGTGcacacaATTTTGCTAGTCGTTTGAGTTGCTTCAAATGTGGTGCTTTCAAAGATGAA…
Contig10428	670	18	6	p	ACT	ATGATGATGATGATGATG	F	0	0	4.0112	169	TTCAAATGCAGTGCACCAAG	AACACGTCATTTCAAACCACTTT	100	8	550	20	718	23	60.844	59.833	8.5	6.7	atcatcatcatcatcatcATAATCATAAATCTTAACATCTCATAGTAACTAATGAAGAAATCTTGACCctctctATCTCTAATACTTCAACTTACTTCTTTTCTTGAGTCATTTGCGGAGAAGTTCTAAACATGAGTAGGCCAGGAGATTGGAACTGCAGGTCATGCCAACACATGAATTTCCAAAGGCGCGAATCGTGTCAAAGATGTGGCGATTCGAAATACGGAGATCGAGTTGATTATGGATCAGTGTTTGGAGGAATTAGAGGAGGATCTTCATTTGGATTAAGTGGTTCTGATGTTCGTTCTAGGTGATTGGTATTGCGGTGCTGGTAATTGTGGTGcacacaATTTTGCTAGTCGTTTGAGTTGCTTCAAATGTGGTGCTTTCAAAGATGAA…
Contig10428	670	18	6	p	ACT	ATGATGATGATGATGATG	F	0	0	4.718	241	TGGAAATCCGGAGATTGGAT	AACACGTCATTTCAAACCACTTT	172	8	478	20	718	23	61.551	59.833	8.1	6.7	atcatcatcatcatcatcATAATCATAAATCTTAACATCTCATAGTAACTAATGAAGAAATCTTGACCctctctATCTCTAATACTTCAACTTACTTCTTTTCTTGAGTCATTTGCGGAGAAGTTCTAAACATGAGTAGGCCAGGAGATTGGAACTGCAGGTCATGCCAACACATGAATTTCCAAAGGCGCGAATCGTGTCAAAGATGTGGCGATTCGAAATACGGAGATCGAGTTGATTATGGATCAGTGTTTGGAGGAATTAGAGGAGGATCTTCATTTGGATTAAGTGGTTCTGATGTTCGTTCTAGGTGATTGGTATTGCGGTGCTGGTAATTGTGGTGcacacaATTTTGCTAGTCGTTTGAGTTGCTTCAAATGTGGTGCTTTCAAAGATGAA…
Contig10577	785	10	5	p	AT	TATATATATA	F	1	1	4.2251	287	ATTGAGCAAACCAGAGGCAA	TTCCTCCTCAAACTTAACCCTTT	220	14	545	20	831	23	60.776	59.551	10	8.5	TGGCAGTCTCAGTTTAAGCTATGATGGATGAATTAGAAAATAGTCTCTAATTGCATCAGAAAATGGAATTTACTTTGAGTTTCCTTCTGATGTGGCGTTTCCATTTACTTCAGGTAGATGTTCATCAGGCTGAGACATAACCATACAATTAAGaaaaaCAAATTAAGTCAATAAATGAATACGACATTTATTATTGAAGACCTATTAACCTTGTAAAGAACAATCGCTTTCTCCTCGTTAGTATCATGTTGATTGCCTTCCTGCCTTCTGTGTTTTCTGAATGTTTTGCTTGGTTTTCTTCCACAGGGCTAATCCCGATAGAATTATTTCCTTGAATTGCAATTGCCTCTTCGATTTGTAAGATTTCAGATTCTGTAGTATacacacGTTCCAATATCT…
Contig10577	785	10	5	p	AT	TATATATATA	F	0	0	4.2818	195	CCGAATCCAACCTCATTGAA	TTCCTCCTCAAACTTAACCCTTT	128	14	637	20	831	23	60.832	59.551	7.3	8.5	TGGCAGTCTCAGTTTAAGCTATGATGGATGAATTAGAAAATAGTCTCTAATTGCATCAGAAAATGGAATTTACTTTGAGTTTCCTTCTGATGTGGCGTTTCCATTTACTTCAGGTAGATGTTCATCAGGCTGAGACATAACCATACAATTAAGaaaaaCAAATTAAGTCAATAAATGAATACGACATTTATTATTGAAGACCTATTAACCTTGTAAAGAACAATCGCTTTCTCCTCGTTAGTATCATGTTGATTGCCTTCCTGCCTTCTGTGTTTTCTGAATGTTTTGCTTGGTTTTCTTCCACAGGGCTAATCCCGATAGAATTATTTCCTTGAATTGCAATTGCCTCTTCGATTTGTAAGATTTCAGATTCTGTAGTATacacacGTTCCAATATCT…
Contig10577	785	10	5	p	AT	TATATATATA	F	0	0	4.4545	286	ATTGAGCAAACCAGAGGCAA	TCCTCCTCAAACTTAACCCTTT	220	14	545	20	830	22	60.776	58.321	10	8.5	TGGCAGTCTCAGTTTAAGCTATGATGGATGAATTAGAAAATAGTCTCTAATTGCATCAGAAAATGGAATTTACTTTGAGTTTCCTTCTGATGTGGCGTTTCCATTTACTTCAGGTAGATGTTCATCAGGCTGAGACATAACCATACAATTAAGaaaaaCAAATTAAGTCAATAAATGAATACGACATTTATTATTGAAGACCTATTAACCTTGTAAAGAACAATCGCTTTCTCCTCGTTAGTATCATGTTGATTGCCTTCCTGCCTTCTGTGTTTTCTGAATGTTTTGCTTGGTTTTCTTCCACAGGGCTAATCCCGATAGAATTATTTCCTTGAATTGCAATTGCCTCTTCGATTTGTAAGATTTCAGATTCTGTAGTATacacacGTTCCAATATCT…
Contig10577	785	10	5	p	AT	TATATATATA	F	0	0	4.5113	194	CCGAATCCAACCTCATTGAA	TCCTCCTCAAACTTAACCCTTT	128	14	637	20	830	22	60.832	58.321	7.3	8.5	TGGCAGTCTCAGTTTAAGCTATGATGGATGAATTAGAAAATAGTCTCTAATTGCATCAGAAAATGGAATTTACTTTGAGTTTCCTTCTGATGTGGCGTTTCCATTTACTTCAGGTAGATGTTCATCAGGCTGAGACATAACCATACAATTAAGaaaaaCAAATTAAGTCAATAAATGAATACGACATTTATTATTGAAGACCTATTAACCTTGTAAAGAACAATCGCTTTCTCCTCGTTAGTATCATGTTGATTGCCTTCCTGCCTTCTGTGTTTTCTGAATGTTTTGCTTGGTTTTCTTCCACAGGGCTAATCCCGATAGAATTATTTCCTTGAATTGCAATTGCCTCTTCGATTTGTAAGATTTCAGATTCTGTAGTATacacacGTTCCAATATCT…
Contig10577	785	10	5	p	AT	TATATATATA	F	0	0	4.6949	128	CGAATAATCCACCAACAGGG	TTCCTCCTCAAACTTAACCCTT	61	15	704	20	831	22	60.184	58.321	9.7	9.7	TGGCAGTCTCAGTTTAAGCTATGATGGATGAATTAGAAAATAGTCTCTAATTGCATCAGAAAATGGAATTTACTTTGAGTTTCCTTCTGATGTGGCGTTTCCATTTACTTCAGGTAGATGTTCATCAGGCTGAGACATAACCATACAATTAAGaaaaaCAAATTAAGTCAATAAATGAATACGACATTTATTATTGAAGACCTATTAACCTTGTAAAGAACAATCGCTTTCTCCTCGTTAGTATCATGTTGATTGCCTTCCTGCCTTCTGTGTTTTCTGAATGTTTTGCTTGGTTTTCTTCCACAGGGCTAATCCCGATAGAATTATTTCCTTGAATTGCAATTGCCTCTTCGATTTGTAAGATTTCAGATTCTGTAGTATacacacGTTCCAATATCT…
Contig10577	785	10	5	p	AT	TATATATATA	F	0	0	4.832	201	AAACAGCCGAATCCAACCTC	TTCCTCCTCAAACTTAACCCTTT	134	14	631	20	831	23	61.383	59.551	7.6	8.5	TGGCAGTCTCAGTTTAAGCTATGATGGATGAATTAGAAAATAGTCTCTAATTGCATCAGAAAATGGAATTTACTTTGAGTTTCCTTCTGATGTGGCGTTTCCATTTACTTCAGGTAGATGTTCATCAGGCTGAGACATAACCATACAATTAAGaaaaaCAAATTAAGTCAATAAATGAATACGACATTTATTATTGAAGACCTATTAACCTTGTAAAGAACAATCGCTTTCTCCTCGTTAGTATCATGTTGATTGCCTTCCTGCCTTCTGTGTTTTCTGAATGTTTTGCTTGGTTTTCTTCCACAGGGCTAATCCCGATAGAATTATTTCCTTGAATTGCAATTGCCTCTTCGATTTGTAAGATTTCAGATTCTGTAGTATacacacGTTCCAATATCT…
Contig10577	785	10	5	p	AT	TATATATATA	F	0	0	4.9153	129	CGAATAATCCACCAACAGGG	GTTCCTCCTCAAACTTAACCCTT	61	15	704	20	832	23	60.184	59.101	9.7	9.7	TGGCAGTCTCAGTTTAAGCTATGATGGATGAATTAGAAAATAGTCTCTAATTGCATCAGAAAATGGAATTTACTTTGAGTTTCCTTCTGATGTGGCGTTTCCATTTACTTCAGGTAGATGTTCATCAGGCTGAGACATAACCATACAATTAAGaaaaaCAAATTAAGTCAATAAATGAATACGACATTTATTATTGAAGACCTATTAACCTTGTAAAGAACAATCGCTTTCTCCTCGTTAGTATCATGTTGATTGCCTTCCTGCCTTCTGTGTTTTCTGAATGTTTTGCTTGGTTTTCTTCCACAGGGCTAATCCCGATAGAATTATTTCCTTGAATTGCAATTGCCTCTTCGATTTGTAAGATTTCAGATTCTGTAGTATacacacGTTCCAATATCT…
Contig10577	785	10	5	p	AT	TATATATATA	F	0	0	5.0615	201	AAACAGCCGAATCCAACCTC	TTCCTCCTCAAACTTAACCCTT	134	15	631	20	831	22	61.383	58.321	7.6	9.7	TGGCAGTCTCAGTTTAAGCTATGATGGATGAATTAGAAAATAGTCTCTAATTGCATCAGAAAATGGAATTTACTTTGAGTTTCCTTCTGATGTGGCGTTTCCATTTACTTCAGGTAGATGTTCATCAGGCTGAGACATAACCATACAATTAAGaaaaaCAAATTAAGTCAATAAATGAATACGACATTTATTATTGAAGACCTATTAACCTTGTAAAGAACAATCGCTTTCTCCTCGTTAGTATCATGTTGATTGCCTTCCTGCCTTCTGTGTTTTCTGAATGTTTTGCTTGGTTTTCTTCCACAGGGCTAATCCCGATAGAATTATTTCCTTGAATTGCAATTGCCTCTTCGATTTGTAAGATTTCAGATTCTGTAGTATacacacGTTCCAATATCT…
Contig10577	785	10	5	p	AT	TATATATATA	F	0	0	5.6511	129	ACGAATAATCCACCAACAGGG	TTCCTCCTCAAACTTAACCCTT	61	15	703	21	831	22	60.972	58.321	9.7	9.7	TGGCAGTCTCAGTTTAAGCTATGATGGATGAATTAGAAAATAGTCTCTAATTGCATCAGAAAATGGAATTTACTTTGAGTTTCCTTCTGATGTGGCGTTTCCATTTACTTCAGGTAGATGTTCATCAGGCTGAGACATAACCATACAATTAAGaaaaaCAAATTAAGTCAATAAATGAATACGACATTTATTATTGAAGACCTATTAACCTTGTAAAGAACAATCGCTTTCTCCTCGTTAGTATCATGTTGATTGCCTTCCTGCCTTCTGTGTTTTCTGAATGTTTTGCTTGGTTTTCTTCCACAGGGCTAATCCCGATAGAATTATTTCCTTGAATTGCAATTGCCTCTTCGATTTGTAAGATTTCAGATTCTGTAGTATacacacGTTCCAATATCT…
Contig10666	484	15	5	p	ACT	GATGATGATGATGAT	F	1	1	7.4254	258	TAGCGAGCGAATGAGGAAAC	AAGCTGCTTTAATTCTAGACCAAAT	155	43	309	20	566	25	60.49	58.285	6.7	7.2	TCTACATGGGAGGATACTGCAATGATATCGGACAATATTACCGGTCTaaaaaGATACAGAGATGATGACGATGTAAAACCGTTTTCTACCGGTTTAAATGCGGCTGAAAATAAGAATGAAACAGGAGGCCAGACTCCCGCCACTCCTTTGGCTCATCAGACGAGTATGCCTAATACCACGGCGGAATTGGCAGACCAATTAGAGAAGtttttACAGTTGTCAGATTCTGTTCCATGCAAAATCCGCGCCAAGCGCGGCTGCGCCACTCACCCGAGAAGCATTGCAGAAAGGGTCAGAAGAACTAAAATTAGCGAGCGAATGAGGAAACTACAAGATCTGGTGCCAAACATGGATAAGCAAACAAACACATCAGATATGTTGGACTTAGCTGTTGAGTAC…
Contig10666	484	15	5	p	ACT	GATGATGATGATGAT	F	0	0	7.491	291	AAGCATTGCAGAAAGGGTCA	AAGCTGCTTTAATTCTAGACCAAAT	188	43	276	20	566	25	60.776	58.285	7.9	7.2	TCTACATGGGAGGATACTGCAATGATATCGGACAATATTACCGGTCTaaaaaGATACAGAGATGATGACGATGTAAAACCGTTTTCTACCGGTTTAAATGCGGCTGAAAATAAGAATGAAACAGGAGGCCAGACTCCCGCCACTCCTTTGGCTCATCAGACGAGTATGCCTAATACCACGGCGGAATTGGCAGACCAATTAGAGAAGtttttACAGTTGTCAGATTCTGTTCCATGCAAAATCCGCGCCAAGCGCGGCTGCGCCACTCACCCGAGAAGCATTGCAGAAAGGGTCAGAAGAACTAAAATTAGCGAGCGAATGAGGAAACTACAAGATCTGGTGCCAAACATGGATAAGCAAACAAACACATCAGATATGTTGGACTTAGCTGTTGAGTAC…
Contig10666	484	15	5	p	ACT	GATGATGATGATGAT	F	0	0	7.5761	228	GGTGCCAAACATGGATAAGC	AAGCTGCTTTAATTCTAGACCAAAT	125	43	339	20	566	25	60.339	58.285	7.5	7.2	TCTACATGGGAGGATACTGCAATGATATCGGACAATATTACCGGTCTaaaaaGATACAGAGATGATGACGATGTAAAACCGTTTTCTACCGGTTTAAATGCGGCTGAAAATAAGAATGAAACAGGAGGCCAGACTCCCGCCACTCCTTTGGCTCATCAGACGAGTATGCCTAATACCACGGCGGAATTGGCAGACCAATTAGAGAAGtttttACAGTTGTCAGATTCTGTTCCATGCAAAATCCGCGCCAAGCGCGGCTGCGCCACTCACCCGAGAAGCATTGCAGAAAGGGTCAGAAGAACTAAAATTAGCGAGCGAATGAGGAAACTACAAGATCTGGTGCCAAACATGGATAAGCAAACAAACACATCAGATATGTTGGACTTAGCTGTTGAGTAC…
Contig10666	484	15	5	p	ACT	GATGATGATGATGAT	F	0	0	7.639	234	AGATCTGGTGCCAAACATGG	AAGCTGCTTTAATTCTAGACCAAAT	131	43	333	20	566	25	60.924	58.285	8.4	7.2	TCTACATGGGAGGATACTGCAATGATATCGGACAATATTACCGGTCTaaaaaGATACAGAGATGATGACGATGTAAAACCGTTTTCTACCGGTTTAAATGCGGCTGAAAATAAGAATGAAACAGGAGGCCAGACTCCCGCCACTCCTTTGGCTCATCAGACGAGTATGCCTAATACCACGGCGGAATTGGCAGACCAATTAGAGAAGtttttACAGTTGTCAGATTCTGTTCCATGCAAAATCCGCGCCAAGCGCGGCTGCGCCACTCACCCGAGAAGCATTGCAGAAAGGGTCAGAAGAACTAAAATTAGCGAGCGAATGAGGAAACTACAAGATCTGGTGCCAAACATGGATAAGCAAACAAACACATCAGATATGTTGGACTTAGCTGTTGAGTAC…
Contig10666	484	15	5	p	ACT	GATGATGATGATGAT	F	0	0	7.7118	232	ATCTGGTGCCAAACATGGAT	AAGCTGCTTTAATTCTAGACCAAAT	129	43	335	20	566	25	60.203	58.285	8.1	7.2	TCTACATGGGAGGATACTGCAATGATATCGGACAATATTACCGGTCTaaaaaGATACAGAGATGATGACGATGTAAAACCGTTTTCTACCGGTTTAAATGCGGCTGAAAATAAGAATGAAACAGGAGGCCAGACTCCCGCCACTCCTTTGGCTCATCAGACGAGTATGCCTAATACCACGGCGGAATTGGCAGACCAATTAGAGAAGtttttACAGTTGTCAGATTCTGTTCCATGCAAAATCCGCGCCAAGCGCGGCTGCGCCACTCACCCGAGAAGCATTGCAGAAAGGGTCAGAAGAACTAAAATTAGCGAGCGAATGAGGAAACTACAAGATCTGGTGCCAAACATGGATAAGCAAACAAACACATCAGATATGTTGGACTTAGCTGTTGAGTAC…
Contig10666	484	15	5	p	ACT	GATGATGATGATGAT	F	0	0	8.0224	108	TTCACATCACCAATGAGGGA	AAGCTGCTTTAATTCTAGACCAAAT	5	43	459	20	566	25	59.893	58.285	9.4	7.2	TCTACATGGGAGGATACTGCAATGATATCGGACAATATTACCGGTCTaaaaaGATACAGAGATGATGACGATGTAAAACCGTTTTCTACCGGTTTAAATGCGGCTGAAAATAAGAATGAAACAGGAGGCCAGACTCCCGCCACTCCTTTGGCTCATCAGACGAGTATGCCTAATACCACGGCGGAATTGGCAGACCAATTAGAGAAGtttttACAGTTGTCAGATTCTGTTCCATGCAAAATCCGCGCCAAGCGCGGCTGCGCCACTCACCCGAGAAGCATTGCAGAAAGGGTCAGAAGAACTAAAATTAGCGAGCGAATGAGGAAACTACAAGATCTGGTGCCAAACATGGATAAGCAAACAAACACATCAGATATGTTGGACTTAGCTGTTGAGTAC…
Contig10666	484	15	5	p	ACT	GATGATGATGATGAT	F	0	0	8.2134	107	TTCACATCACCAATGAGGGA	AGCTGCTTTAATTCTAGACCAAAT	5	43	459	20	565	24	59.893	57.094	9.4	7.2	TCTACATGGGAGGATACTGCAATGATATCGGACAATATTACCGGTCTaaaaaGATACAGAGATGATGACGATGTAAAACCGTTTTCTACCGGTTTAAATGCGGCTGAAAATAAGAATGAAACAGGAGGCCAGACTCCCGCCACTCCTTTGGCTCATCAGACGAGTATGCCTAATACCACGGCGGAATTGGCAGACCAATTAGAGAAGtttttACAGTTGTCAGATTCTGTTCCATGCAAAATCCGCGCCAAGCGCGGCTGCGCCACTCACCCGAGAAGCATTGCAGAAAGGGTCAGAAGAACTAAAATTAGCGAGCGAATGAGGAAACTACAAGATCTGGTGCCAAACATGGATAAGCAAACAAACACATCAGATATGTTGGACTTAGCTGTTGAGTAC…
Contig10666	484	15	5	p	ACT	GATGATGATGATGAT	F	0	0	8.2593	110	TTCACATCACCAATGAGGGA	TTAAGCTGCTTTAATTCTAGACCAA	5	45	459	20	568	25	59.893	58.048	9.4	8.2	TCTACATGGGAGGATACTGCAATGATATCGGACAATATTACCGGTCTaaaaaGATACAGAGATGATGACGATGTAAAACCGTTTTCTACCGGTTTAAATGCGGCTGAAAATAAGAATGAAACAGGAGGCCAGACTCCCGCCACTCCTTTGGCTCATCAGACGAGTATGCCTAATACCACGGCGGAATTGGCAGACCAATTAGAGAAGtttttACAGTTGTCAGATTCTGTTCCATGCAAAATCCGCGCCAAGCGCGGCTGCGCCACTCACCCGAGAAGCATTGCAGAAAGGGTCAGAAGAACTAAAATTAGCGAGCGAATGAGGAAACTACAAGATCTGGTGCCAAACATGGATAAGCAAACAAACACATCAGATATGTTGGACTTAGCTGTTGAGTAC…
Contig10666	484	15	5	p	ACT	GATGATGATGATGAT	F	0	0	9.324	186	TTCACATCACCAATGAGGGA	GAACCATAGAGAAAGTAACAACAACA	5	120	459	20	644	26	59.893	57.983	9.4	7	TCTACATGGGAGGATACTGCAATGATATCGGACAATATTACCGGTCTaaaaaGATACAGAGATGATGACGATGTAAAACCGTTTTCTACCGGTTTAAATGCGGCTGAAAATAAGAATGAAACAGGAGGCCAGACTCCCGCCACTCCTTTGGCTCATCAGACGAGTATGCCTAATACCACGGCGGAATTGGCAGACCAATTAGAGAAGtttttACAGTTGTCAGATTCTGTTCCATGCAAAATCCGCGCCAAGCGCGGCTGCGCCACTCACCCGAGAAGCATTGCAGAAAGGGTCAGAAGAACTAAAATTAGCGAGCGAATGAGGAAACTACAAGATCTGGTGCCAAACATGGATAAGCAAACAAACACATCAGATATGTTGGACTTAGCTGTTGAGTAC…
Contig10666	484	15	5	p	ACT	GATGATGATGATGAT	F	0	0	9.4615	187	TTCACATCACCAATGAGGGA	AGAACCATAGAGAAAGTAACAACAACA	5	120	459	20	645	27	59.893	58.846	9.4	7	TCTACATGGGAGGATACTGCAATGATATCGGACAATATTACCGGTCTaaaaaGATACAGAGATGATGACGATGTAAAACCGTTTTCTACCGGTTTAAATGCGGCTGAAAATAAGAATGAAACAGGAGGCCAGACTCCCGCCACTCCTTTGGCTCATCAGACGAGTATGCCTAATACCACGGCGGAATTGGCAGACCAATTAGAGAAGtttttACAGTTGTCAGATTCTGTTCCATGCAAAATCCGCGCCAAGCGCGGCTGCGCCACTCACCCGAGAAGCATTGCAGAAAGGGTCAGAAGAACTAAAATTAGCGAGCGAATGAGGAAACTACAAGATCTGGTGCCAAACATGGATAAGCAAACAAACACATCAGATATGTTGGACTTAGCTGTTGAGTAC…
Contig10666	484	15	5	p	ACT	GATGATGATGATGAT	F	0	0	9.6647	193	GCACGTGTTCACATCACCAA	GAACCATAGAGAAAGTAACAACAACA	12	120	452	20	644	26	61.648	57.983	8.2	7	TCTACATGGGAGGATACTGCAATGATATCGGACAATATTACCGGTCTaaaaaGATACAGAGATGATGACGATGTAAAACCGTTTTCTACCGGTTTAAATGCGGCTGAAAATAAGAATGAAACAGGAGGCCAGACTCCCGCCACTCCTTTGGCTCATCAGACGAGTATGCCTAATACCACGGCGGAATTGGCAGACCAATTAGAGAAGtttttACAGTTGTCAGATTCTGTTCCATGCAAAATCCGCGCCAAGCGCGGCTGCGCCACTCACCCGAGAAGCATTGCAGAAAGGGTCAGAAGAACTAAAATTAGCGAGCGAATGAGGAAACTACAAGATCTGGTGCCAAACATGGATAAGCAAACAAACACATCAGATATGTTGGACTTAGCTGTTGAGTAC…
Contig10681	134	15	5	p	AAT	TATTATTATTATTAT	F	1	1	7.5832	285	AAATTTGTGATAGCATGACCTAAA	AAACCGCTCTTCAGCTTGTG	48	178	62	24	346	20	57.046	60.571	6.3	7	AATCACAAATACATTGTGATTTTATTGAAATTTTCAAGTATAGTTTTGGCAAACATACACAAAATTTGTGATAGCATGACCTaaaaaCAAAGAGTAACCTTTAGAAGCTAATTATTAAAAGATACATAATCAAtattattattattatATGTGGTTTCAACTGTTGGTTCTTTTCTAGTTCACAGTTTGAACAACTCTAGttaattaattaaGTAAAATTAAAGCATGCATGtatataTGGTTCTTTACtatataGacacacTCCATGCAACTTTTCAAGTACATTAATAAACCATTTTCCATTGCAtttttCCACCATATTATcacacaAGCTGAAGAGCGGTTTGGTCTTGACGCGAATACTCCTGCTGATCCGATCCGAGAAGATTTACAGGAAAG…
Contig10681	134	15	5	p	AAT	TATTATTATTATTAT	F	0	0	7.7793	293	AAATTTGTGATAGCATGACCTAAA	TCAAGACCAAACCGCTCTTC	48	186	62	24	354	20	57.046	60.375	6.3	6.7	AATCACAAATACATTGTGATTTTATTGAAATTTTCAAGTATAGTTTTGGCAAACATACACAAAATTTGTGATAGCATGACCTaaaaaCAAAGAGTAACCTTTAGAAGCTAATTATTAAAAGATACATAATCAAtattattattattatATGTGGTTTCAACTGTTGGTTCTTTTCTAGTTCACAGTTTGAACAACTCTAGttaattaattaaGTAAAATTAAAGCATGCATGtatataTGGTTCTTTACtatataGacacacTCCATGCAACTTTTCAAGTACATTAATAAACCATTTTCCATTGCAtttttCCACCATATTATcacacaAGCTGAAGAGCGGTTTGGTCTTGACGCGAATACTCCTGCTGATCCGATCCGAGAAGATTTACAGGAAAG…
Contig10681	134	15	5	p	AAT	TATTATTATTATTAT	F	0	0	10.6161	110	AAATTTGTGATAGCATGACCTAAA	AGAACCAACAGTTGAAACCACA	48	1	62	24	171	22	57.046	59.538	6.3	8.2	AATCACAAATACATTGTGATTTTATTGAAATTTTCAAGTATAGTTTTGGCAAACATACACAAAATTTGTGATAGCATGACCTaaaaaCAAAGAGTAACCTTTAGAAGCTAATTATTAAAAGATACATAATCAAtattattattattatATGTGGTTTCAACTGTTGGTTCTTTTCTAGTTCACAGTTTGAACAACTCTAGttaattaattaaGTAAAATTAAAGCATGCATGtatataTGGTTCTTTACtatataGacacacTCCATGCAACTTTTCAAGTACATTAATAAACCATTTTCCATTGCAtttttCCACCATATTATcacacaAGCTGAAGAGCGGTTTGGTCTTGACGCGAATACTCCTGCTGATCCGATCCGAGAAGATTTACAGGAAAG…
Contig10681	134	15	5	p	AAT	TATTATTATTATTAT	F	0	0	10.6446	109	AAATTTGTGATAGCATGACCTAAA	GAACCAACAGTTGAAACCACA	48	1	62	24	170	21	57.046	58.51	6.3	8.2	AATCACAAATACATTGTGATTTTATTGAAATTTTCAAGTATAGTTTTGGCAAACATACACAAAATTTGTGATAGCATGACCTaaaaaCAAAGAGTAACCTTTAGAAGCTAATTATTAAAAGATACATAATCAAtattattattattatATGTGGTTTCAACTGTTGGTTCTTTTCTAGTTCACAGTTTGAACAACTCTAGttaattaattaaGTAAAATTAAAGCATGCATGtatataTGGTTCTTTACtatataGacacacTCCATGCAACTTTTCAAGTACATTAATAAACCATTTTCCATTGCAtttttCCACCATATTATcacacaAGCTGAAGAGCGGTTTGGTCTTGACGCGAATACTCCTGCTGATCCGATCCGAGAAGATTTACAGGAAAG…
Contig10681	134	15	5	p	AAT	TATTATTATTATTAT	F	0	0	10.7803	111	AAATTTGTGATAGCATGACCTAAA	AAGAACCAACAGTTGAAACCACA	48	1	62	24	172	23	57.046	60.826	6.3	8.2	AATCACAAATACATTGTGATTTTATTGAAATTTTCAAGTATAGTTTTGGCAAACATACACAAAATTTGTGATAGCATGACCTaaaaaCAAAGAGTAACCTTTAGAAGCTAATTATTAAAAGATACATAATCAAtattattattattatATGTGGTTTCAACTGTTGGTTCTTTTCTAGTTCACAGTTTGAACAACTCTAGttaattaattaaGTAAAATTAAAGCATGCATGtatataTGGTTCTTTACtatataGacacacTCCATGCAACTTTTCAAGTACATTAATAAACCATTTTCCATTGCAtttttCCACCATATTATcacacaAGCTGAAGAGCGGTTTGGTCTTGACGCGAATACTCCTGCTGATCCGATCCGAGAAGATTTACAGGAAAG…
Contig10681	134	15	5	p	AAT	TATTATTATTATTAT	F	0	0	11.8514	214	AAATTTGTGATAGCATGACCTAAA	AAAGTTGCATGGAGTGTGTCT	48	106	62	24	275	21	57.046	57.303	6.3	6.4	AATCACAAATACATTGTGATTTTATTGAAATTTTCAAGTATAGTTTTGGCAAACATACACAAAATTTGTGATAGCATGACCTaaaaaCAAAGAGTAACCTTTAGAAGCTAATTATTAAAAGATACATAATCAAtattattattattatATGTGGTTTCAACTGTTGGTTCTTTTCTAGTTCACAGTTTGAACAACTCTAGttaattaattaaGTAAAATTAAAGCATGCATGtatataTGGTTCTTTACtatataGacacacTCCATGCAACTTTTCAAGTACATTAATAAACCATTTTCCATTGCAtttttCCACCATATTATcacacaAGCTGAAGAGCGGTTTGGTCTTGACGCGAATACTCCTGCTGATCCGATCCGAGAAGATTTACAGGAAAG…
Contig10681	134	15	5	p	AAT	TATTATTATTATTAT	F	0	0	12.7359	214	AAATTTGTGATAGCATGACCTAAA	AAAGTTGCATGGAGTGTGTCTA	48	105	62	24	275	22	57.046	57.418	6.3	5.4	AATCACAAATACATTGTGATTTTATTGAAATTTTCAAGTATAGTTTTGGCAAACATACACAAAATTTGTGATAGCATGACCTaaaaaCAAAGAGTAACCTTTAGAAGCTAATTATTAAAAGATACATAATCAAtattattattattatATGTGGTTTCAACTGTTGGTTCTTTTCTAGTTCACAGTTTGAACAACTCTAGttaattaattaaGTAAAATTAAAGCATGCATGtatataTGGTTCTTTACtatataGacacacTCCATGCAACTTTTCAAGTACATTAATAAACCATTTTCCATTGCAtttttCCACCATATTATcacacaAGCTGAAGAGCGGTTTGGTCTTGACGCGAATACTCCTGCTGATCCGATCCGAGAAGATTTACAGGAAAG…
Contig10681	134	15	5	p	AAT	TATTATTATTATTAT	F	0	0	13.3376	214	AAATTTGTGATAGCATGACCTAAA	AAAGTTGCATGGAGTGTGTCTAT	48	104	62	24	275	23	57.046	57.817	6.3	5.6	AATCACAAATACATTGTGATTTTATTGAAATTTTCAAGTATAGTTTTGGCAAACATACACAAAATTTGTGATAGCATGACCTaaaaaCAAAGAGTAACCTTTAGAAGCTAATTATTAAAAGATACATAATCAAtattattattattatATGTGGTTTCAACTGTTGGTTCTTTTCTAGTTCACAGTTTGAACAACTCTAGttaattaattaaGTAAAATTAAAGCATGCATGtatataTGGTTCTTTACtatataGacacacTCCATGCAACTTTTCAAGTACATTAATAAACCATTTTCCATTGCAtttttCCACCATATTATcacacaAGCTGAAGAGCGGTTTGGTCTTGACGCGAATACTCCTGCTGATCCGATCCGAGAAGATTTACAGGAAAG…
Contig10694	497	18	6	p	AAG	GAAGAAGAAGAAGAAGAA	B	1	1	8.4869	195	TTCCATGATCCACTTGATGG	TCACCTTATGCCTCTAGATCTTAATCA	109	21	368	20	562	27	59.296	60.783	8.1	6.9	TGGTCCACTCCTCCagagagGGGTCTTAGTGGTGTTGCAATCAGAACAAACCCTAATAGTAGGGCtattattatAGCTGAGATGAGTCGAGTAATTATTGTTGCTGTTGTTGCTGCTGTTATCGGTAACttgttgttgGTGATCTTCATACTTAATCGGCTTAATATCACCGGTTTGAGGATCAGAAACCATCATCTTCTTCATTATTCTCATCTTTGATGACATCCACTTCATTGAAGCACCATCCTCTTGatcatcatcAGCTCGAATATTACGAGTTTCGTCGGTACTAGTTTCTTCTTTCTTCCAACGAATTGTAAGCTTGTGTTTAATTCTACCGCTCTCATGGTTTTCTGGAGTTGAAGAATTCCATGATCCACTTGATGGAATAGTCTTCTC…
Contig10694	497	18	6	p	AAG	GAAGAAGAAGAAGAAGAA	B	0	0	8.5107	155	CAGGATCATGCTTTGTTTCG	TCACCTTATGCCTCTAGATCTTAATCA	69	21	408	20	562	27	59.272	60.783	9	6.9	TGGTCCACTCCTCCagagagGGGTCTTAGTGGTGTTGCAATCAGAACAAACCCTAATAGTAGGGCtattattatAGCTGAGATGAGTCGAGTAATTATTGTTGCTGTTGTTGCTGCTGTTATCGGTAACttgttgttgGTGATCTTCATACTTAATCGGCTTAATATCACCGGTTTGAGGATCAGAAACCATCATCTTCTTCATTATTCTCATCTTTGATGACATCCACTTCATTGAAGCACCATCCTCTTGatcatcatcAGCTCGAATATTACGAGTTTCGTCGGTACTAGTTTCTTCTTTCTTCCAACGAATTGTAAGCTTGTGTTTAATTCTACCGCTCTCATGGTTTTCTGGAGTTGAAGAATTCCATGATCCACTTGATGGAATAGTCTTCTC…
Contig10694	497	18	6	p	AAG	GAAGAAGAAGAAGAAGAA	B	0	0	9.2736	128	AAGACGGTTCTTGTCGAACTTG	TCACCTTATGCCTCTAGATCTTAATCA	40	21	435	22	562	27	60.691	60.783	6.7	6.9	TGGTCCACTCCTCCagagagGGGTCTTAGTGGTGTTGCAATCAGAACAAACCCTAATAGTAGGGCtattattatAGCTGAGATGAGTCGAGTAATTATTGTTGCTGTTGTTGCTGCTGTTATCGGTAACttgttgttgGTGATCTTCATACTTAATCGGCTTAATATCACCGGTTTGAGGATCAGAAACCATCATCTTCTTCATTATTCTCATCTTTGATGACATCCACTTCATTGAAGCACCATCCTCTTGatcatcatcAGCTCGAATATTACGAGTTTCGTCGGTACTAGTTTCTTCTTTCTTCCAACGAATTGTAAGCTTGTGTTTAATTCTACCGCTCTCATGGTTTTCTGGAGTTGAAGAATTCCATGATCCACTTGATGGAATAGTCTTCTC…
Contig10694	497	18	6	p	AAG	GAAGAAGAAGAAGAAGAA	B	0	0	9.3963	127	AGACGGTTCTTGTCGAACTTG	TCACCTTATGCCTCTAGATCTTAATCA	40	21	436	21	562	27	59.386	60.783	6.7	6.9	TGGTCCACTCCTCCagagagGGGTCTTAGTGGTGTTGCAATCAGAACAAACCCTAATAGTAGGGCtattattatAGCTGAGATGAGTCGAGTAATTATTGTTGCTGTTGTTGCTGCTGTTATCGGTAACttgttgttgGTGATCTTCATACTTAATCGGCTTAATATCACCGGTTTGAGGATCAGAAACCATCATCTTCTTCATTATTCTCATCTTTGATGACATCCACTTCATTGAAGCACCATCCTCTTGatcatcatcAGCTCGAATATTACGAGTTTCGTCGGTACTAGTTTCTTCTTTCTTCCAACGAATTGTAAGCTTGTGTTTAATTCTACCGCTCTCATGGTTTTCTGGAGTTGAAGAATTCCATGATCCACTTGATGGAATAGTCTTCTC…
Contig10694	497	18	6	p	AAG	GAAGAAGAAGAAGAAGAA	B	0	0	9.4035	127	AAGACGGTTCTTGTCGAACTTG	CACCTTATGCCTCTAGATCTTAATCA	40	21	435	22	561	26	60.691	59.287	6.7	6.9	TGGTCCACTCCTCCagagagGGGTCTTAGTGGTGTTGCAATCAGAACAAACCCTAATAGTAGGGCtattattatAGCTGAGATGAGTCGAGTAATTATTGTTGCTGTTGTTGCTGCTGTTATCGGTAACttgttgttgGTGATCTTCATACTTAATCGGCTTAATATCACCGGTTTGAGGATCAGAAACCATCATCTTCTTCATTATTCTCATCTTTGATGACATCCACTTCATTGAAGCACCATCCTCTTGatcatcatcAGCTCGAATATTACGAGTTTCGTCGGTACTAGTTTCTTCTTTCTTCCAACGAATTGTAAGCTTGTGTTTAATTCTACCGCTCTCATGGTTTTCTGGAGTTGAAGAATTCCATGATCCACTTGATGGAATAGTCTTCTC…
Contig10694	497	18	6	p	AAG	GAAGAAGAAGAAGAAGAA	B	0	0	9.4168	297	CGAATATTACGAGTTTCGTCGG	TCACCTTATGCCTCTAGATCTTAATCA	209	21	266	22	562	27	60.834	60.783	9.6	6.9	TGGTCCACTCCTCCagagagGGGTCTTAGTGGTGTTGCAATCAGAACAAACCCTAATAGTAGGGCtattattatAGCTGAGATGAGTCGAGTAATTATTGTTGCTGTTGTTGCTGCTGTTATCGGTAACttgttgttgGTGATCTTCATACTTAATCGGCTTAATATCACCGGTTTGAGGATCAGAAACCATCATCTTCTTCATTATTCTCATCTTTGATGACATCCACTTCATTGAAGCACCATCCTCTTGatcatcatcAGCTCGAATATTACGAGTTTCGTCGGTACTAGTTTCTTCTTTCTTCCAACGAATTGTAAGCTTGTGTTTAATTCTACCGCTCTCATGGTTTTCTGGAGTTGAAGAATTCCATGATCCACTTGATGGAATAGTCTTCTC…
Contig10694	497	18	6	p	AAG	GAAGAAGAAGAAGAAGAA	B	0	0	9.5466	296	CGAATATTACGAGTTTCGTCGG	CACCTTATGCCTCTAGATCTTAATCA	209	21	266	22	561	26	60.834	59.287	9.6	6.9	TGGTCCACTCCTCCagagagGGGTCTTAGTGGTGTTGCAATCAGAACAAACCCTAATAGTAGGGCtattattatAGCTGAGATGAGTCGAGTAATTATTGTTGCTGTTGTTGCTGCTGTTATCGGTAACttgttgttgGTGATCTTCATACTTAATCGGCTTAATATCACCGGTTTGAGGATCAGAAACCATCATCTTCTTCATTATTCTCATCTTTGATGACATCCACTTCATTGAAGCACCATCCTCTTGatcatcatcAGCTCGAATATTACGAGTTTCGTCGGTACTAGTTTCTTCTTTCTTCCAACGAATTGTAAGCTTGTGTTTAATTCTACCGCTCTCATGGTTTTCTGGAGTTGAAGAATTCCATGATCCACTTGATGGAATAGTCTTCTC…
Contig10694	497	18	6	p	AAG	GAAGAAGAAGAAGAAGAA	B	0	0	9.6172	257	TCCAACGAATTGTAAGCTTGTG	TCACCTTATGCCTCTAGATCTTAATCA	169	21	306	22	562	27	60.166	60.783	7	6.9	TGGTCCACTCCTCCagagagGGGTCTTAGTGGTGTTGCAATCAGAACAAACCCTAATAGTAGGGCtattattatAGCTGAGATGAGTCGAGTAATTATTGTTGCTGTTGTTGCTGCTGTTATCGGTAACttgttgttgGTGATCTTCATACTTAATCGGCTTAATATCACCGGTTTGAGGATCAGAAACCATCATCTTCTTCATTATTCTCATCTTTGATGACATCCACTTCATTGAAGCACCATCCTCTTGatcatcatcAGCTCGAATATTACGAGTTTCGTCGGTACTAGTTTCTTCTTTCTTCCAACGAATTGTAAGCTTGTGTTTAATTCTACCGCTCTCATGGTTTTCTGGAGTTGAAGAATTCCATGATCCACTTGATGGAATAGTCTTCTC…
Contig10694	497	18	6	p	AAG	GAAGAAGAAGAAGAAGAA	B	0	0	10.3603	230	TTCTACCGCTCTCATGGTTT	TCACCTTATGCCTCTAGATCTTAATCA	144	21	333	20	562	27	57.422	60.783	8.2	6.9	TGGTCCACTCCTCCagagagGGGTCTTAGTGGTGTTGCAATCAGAACAAACCCTAATAGTAGGGCtattattatAGCTGAGATGAGTCGAGTAATTATTGTTGCTGTTGTTGCTGCTGTTATCGGTAACttgttgttgGTGATCTTCATACTTAATCGGCTTAATATCACCGGTTTGAGGATCAGAAACCATCATCTTCTTCATTATTCTCATCTTTGATGACATCCACTTCATTGAAGCACCATCCTCTTGatcatcatcAGCTCGAATATTACGAGTTTCGTCGGTACTAGTTTCTTCTTTCTTCCAACGAATTGTAAGCTTGTGTTTAATTCTACCGCTCTCATGGTTTTCTGGAGTTGAAGAATTCCATGATCCACTTGATGGAATAGTCTTCTC…
Contig10694	497	18	6	p	AAG	GAAGAAGAAGAAGAAGAA	B	0	0	10.4694	206	GAGTTGAAGAATTCCATGATCCA	TCACCTTATGCCTCTAGATCTTAATCA	117	21	357	23	562	27	60.313	60.783	8.1	6.9	TGGTCCACTCCTCCagagagGGGTCTTAGTGGTGTTGCAATCAGAACAAACCCTAATAGTAGGGCtattattatAGCTGAGATGAGTCGAGTAATTATTGTTGCTGTTGTTGCTGCTGTTATCGGTAACttgttgttgGTGATCTTCATACTTAATCGGCTTAATATCACCGGTTTGAGGATCAGAAACCATCATCTTCTTCATTATTCTCATCTTTGATGACATCCACTTCATTGAAGCACCATCCTCTTGatcatcatcAGCTCGAATATTACGAGTTTCGTCGGTACTAGTTTCTTCTTTCTTCCAACGAATTGTAAGCTTGTGTTTAATTCTACCGCTCTCATGGTTTTCTGGAGTTGAAGAATTCCATGATCCACTTGATGGAATAGTCTTCTC…
Contig10694	497	18	6	p	AAG	GAAGAAGAAGAAGAAGAA	C	0	0	1.6557	216	CCATGATCCACTTGATGGAA	TGCATCATGTTACCACCACC	107	51	370	20	585	20	59.296	60.249	8.5	9.4	TGGTCCACTCCTCCagagagGGGTCTTAGTGGTGTTGCAATCAGAACAAACCCTAATAGTAGGGCtattattatAGCTGAGATGAGTCGAGTAATTATTGTTGCTGTTGTTGCTGCTGTTATCGGTAACttgttgttgGTGATCTTCATACTTAATCGGCTTAATATCACCGGTTTGAGGATCAGAAACCATCATCTTCTTCATTATTCTCATCTTTGATGACATCCACTTCATTGAAGCACCATCCTCTTGatcatcatcAGCTCGAATATTACGAGTTTCGTCGGTACTAGTTTCTTCTTTCTTCCAACGAATTGTAAGCTTGTGTTTAATTCTACCGCTCTCATGGTTTTCTGGAGTTGAAGAATTCCATGATCCACTTGATGGAATAGTCTTCTC…
Contig10694	497	18	6	p	AAG	GAAGAAGAAGAAGAAGAA	C	0	0	1.6795	178	CAGGATCATGCTTTGTTTCG	TGCATCATGTTACCACCACC	69	51	408	20	585	20	59.272	60.249	9	9.4	TGGTCCACTCCTCCagagagGGGTCTTAGTGGTGTTGCAATCAGAACAAACCCTAATAGTAGGGCtattattatAGCTGAGATGAGTCGAGTAATTATTGTTGCTGTTGTTGCTGCTGTTATCGGTAACttgttgttgGTGATCTTCATACTTAATCGGCTTAATATCACCGGTTTGAGGATCAGAAACCATCATCTTCTTCATTATTCTCATCTTTGATGACATCCACTTCATTGAAGCACCATCCTCTTGatcatcatcAGCTCGAATATTACGAGTTTCGTCGGTACTAGTTTCTTCTTTCTTCCAACGAATTGTAAGCTTGTGTTTAATTCTACCGCTCTCATGGTTTTCTGGAGTTGAAGAATTCCATGATCCACTTGATGGAATAGTCTTCTC…
Contig10694	497	18	6	p	AAG	GAAGAAGAAGAAGAAGAA	C	0	0	1.9044	179	TCAGGATCATGCTTTGTTTCG	TGCATCATGTTACCACCACC	69	51	407	21	585	20	61.153	60.249	9	9.4	TGGTCCACTCCTCCagagagGGGTCTTAGTGGTGTTGCAATCAGAACAAACCCTAATAGTAGGGCtattattatAGCTGAGATGAGTCGAGTAATTATTGTTGCTGTTGTTGCTGCTGTTATCGGTAACttgttgttgGTGATCTTCATACTTAATCGGCTTAATATCACCGGTTTGAGGATCAGAAACCATCATCTTCTTCATTATTCTCATCTTTGATGACATCCACTTCATTGAAGCACCATCCTCTTGatcatcatcAGCTCGAATATTACGAGTTTCGTCGGTACTAGTTTCTTCTTTCTTCCAACGAATTGTAAGCTTGTGTTTAATTCTACCGCTCTCATGGTTTTCTGGAGTTGAAGAATTCCATGATCCACTTGATGGAATAGTCTTCTC…
Contig10694	497	18	6	p	AAG	GAAGAAGAAGAAGAAGAA	C	0	0	2.0168	217	TCCATGATCCACTTGATGGAA	TGCATCATGTTACCACCACC	107	51	369	21	585	20	61.265	60.249	8.5	9.4	TGGTCCACTCCTCCagagagGGGTCTTAGTGGTGTTGCAATCAGAACAAACCCTAATAGTAGGGCtattattatAGCTGAGATGAGTCGAGTAATTATTGTTGCTGTTGTTGCTGCTGTTATCGGTAACttgttgttgGTGATCTTCATACTTAATCGGCTTAATATCACCGGTTTGAGGATCAGAAACCATCATCTTCTTCATTATTCTCATCTTTGATGACATCCACTTCATTGAAGCACCATCCTCTTGatcatcatcAGCTCGAATATTACGAGTTTCGTCGGTACTAGTTTCTTCTTTCTTCCAACGAATTGTAAGCTTGTGTTTAATTCTACCGCTCTCATGGTTTTCTGGAGTTGAAGAATTCCATGATCCACTTGATGGAATAGTCTTCTC…
Contig10694	497	18	6	p	AAG	GAAGAAGAAGAAGAAGAA	C	0	0	2.1298	184	CCTCTTCAGGATCATGCTTTG	TGCATCATGTTACCACCACC	74	51	402	21	585	20	59.822	60.249	7.3	9.4	TGGTCCACTCCTCCagagagGGGTCTTAGTGGTGTTGCAATCAGAACAAACCCTAATAGTAGGGCtattattatAGCTGAGATGAGTCGAGTAATTATTGTTGCTGTTGTTGCTGCTGTTATCGGTAACttgttgttgGTGATCTTCATACTTAATCGGCTTAATATCACCGGTTTGAGGATCAGAAACCATCATCTTCTTCATTATTCTCATCTTTGATGACATCCACTTCATTGAAGCACCATCCTCTTGatcatcatcAGCTCGAATATTACGAGTTTCGTCGGTACTAGTTTCTTCTTTCTTCCAACGAATTGTAAGCTTGTGTTTAATTCTACCGCTCTCATGGTTTTCTGGAGTTGAAGAATTCCATGATCCACTTGATGGAATAGTCTTCTC…
Contig10694	497	18	6	p	AAG	GAAGAAGAAGAAGAAGAA	C	0	0	2.5334	127	CCGGCGGGTTAGGATAAG	TGCATCATGTTACCACCACC	20	51	459	18	585	20	60.418	60.249	5.9	9.4	TGGTCCACTCCTCCagagagGGGTCTTAGTGGTGTTGCAATCAGAACAAACCCTAATAGTAGGGCtattattatAGCTGAGATGAGTCGAGTAATTATTGTTGCTGTTGTTGCTGCTGTTATCGGTAACttgttgttgGTGATCTTCATACTTAATCGGCTTAATATCACCGGTTTGAGGATCAGAAACCATCATCTTCTTCATTATTCTCATCTTTGATGACATCCACTTCATTGAAGCACCATCCTCTTGatcatcatcAGCTCGAATATTACGAGTTTCGTCGGTACTAGTTTCTTCTTTCTTCCAACGAATTGTAAGCTTGTGTTTAATTCTACCGCTCTCATGGTTTTCTGGAGTTGAAGAATTCCATGATCCACTTGATGGAATAGTCTTCTC…
Contig10694	497	18	6	p	AAG	GAAGAAGAAGAAGAAGAA	C	0	0	2.609	149	GACGGTTCTTGTCGAACTTG	TGCATCATGTTACCACCACC	40	51	437	20	585	20	58.342	60.249	6.7	9.4	TGGTCCACTCCTCCagagagGGGTCTTAGTGGTGTTGCAATCAGAACAAACCCTAATAGTAGGGCtattattatAGCTGAGATGAGTCGAGTAATTATTGTTGCTGTTGTTGCTGCTGTTATCGGTAACttgttgttgGTGATCTTCATACTTAATCGGCTTAATATCACCGGTTTGAGGATCAGAAACCATCATCTTCTTCATTATTCTCATCTTTGATGACATCCACTTCATTGAAGCACCATCCTCTTGatcatcatcAGCTCGAATATTACGAGTTTCGTCGGTACTAGTTTCTTCTTTCTTCCAACGAATTGTAAGCTTGTGTTTAATTCTACCGCTCTCATGGTTTTCTGGAGTTGAAGAATTCCATGATCCACTTGATGGAATAGTCTTCTC…
Contig10694	497	18	6	p	AAG	GAAGAAGAAGAAGAAGAA	C	0	0	2.7049	149	GACGGTTCTTGTCGAACTTGT	TGCATCATGTTACCACCACC	39	51	437	21	585	20	59.247	60.249	6.7	9.4	TGGTCCACTCCTCCagagagGGGTCTTAGTGGTGTTGCAATCAGAACAAACCCTAATAGTAGGGCtattattatAGCTGAGATGAGTCGAGTAATTATTGTTGCTGTTGTTGCTGCTGTTATCGGTAACttgttgttgGTGATCTTCATACTTAATCGGCTTAATATCACCGGTTTGAGGATCAGAAACCATCATCTTCTTCATTATTCTCATCTTTGATGACATCCACTTCATTGAAGCACCATCCTCTTGatcatcatcAGCTCGAATATTACGAGTTTCGTCGGTACTAGTTTCTTCTTTCTTCCAACGAATTGTAAGCTTGTGTTTAATTCTACCGCTCTCATGGTTTTCTGGAGTTGAAGAATTCCATGATCCACTTGATGGAATAGTCTTCTC…
Contig10694	497	18	6	p	AAG	GAAGAAGAAGAAGAAGAA	C	0	0	2.786	280	TCCAACGAATTGTAAGCTTGTG	TGCATCATGTTACCACCACC	169	51	306	22	585	20	60.166	60.249	7	9.4	TGGTCCACTCCTCCagagagGGGTCTTAGTGGTGTTGCAATCAGAACAAACCCTAATAGTAGGGCtattattatAGCTGAGATGAGTCGAGTAATTATTGTTGCTGTTGTTGCTGCTGTTATCGGTAACttgttgttgGTGATCTTCATACTTAATCGGCTTAATATCACCGGTTTGAGGATCAGAAACCATCATCTTCTTCATTATTCTCATCTTTGATGACATCCACTTCATTGAAGCACCATCCTCTTGatcatcatcAGCTCGAATATTACGAGTTTCGTCGGTACTAGTTTCTTCTTTCTTCCAACGAATTGTAAGCTTGTGTTTAATTCTACCGCTCTCATGGTTTTCTGGAGTTGAAGAATTCCATGATCCACTTGATGGAATAGTCTTCTC…
Contig10694	497	18	6	p	AAG	GAAGAAGAAGAAGAAGAA	C	0	0	3.513	279	CCAACGAATTGTAAGCTTGTGTT	TGCATCATGTTACCACCACC	167	51	307	23	585	20	60.439	60.249	6.4	9.4	TGGTCCACTCCTCCagagagGGGTCTTAGTGGTGTTGCAATCAGAACAAACCCTAATAGTAGGGCtattattatAGCTGAGATGAGTCGAGTAATTATTGTTGCTGTTGTTGCTGCTGTTATCGGTAACttgttgttgGTGATCTTCATACTTAATCGGCTTAATATCACCGGTTTGAGGATCAGAAACCATCATCTTCTTCATTATTCTCATCTTTGATGACATCCACTTCATTGAAGCACCATCCTCTTGatcatcatcAGCTCGAATATTACGAGTTTCGTCGGTACTAGTTTCTTCTTTCTTCCAACGAATTGTAAGCTTGTGTTTAATTCTACCGCTCTCATGGTTTTCTGGAGTTGAAGAATTCCATGATCCACTTGATGGAATAGTCTTCTC…
Contig10694	497	18	6	p	AAG	GAAGAAGAAGAAGAAGAA	C	0	0	3.5147	281	TCCAACGAATTGTAAGCTTGTG	ATGCATCATGTTACCACCACC	169	51	306	22	586	21	60.166	60.52	7	9.4	TGGTCCACTCCTCCagagagGGGTCTTAGTGGTGTTGCAATCAGAACAAACCCTAATAGTAGGGCtattattatAGCTGAGATGAGTCGAGTAATTATTGTTGCTGTTGTTGCTGCTGTTATCGGTAACttgttgttgGTGATCTTCATACTTAATCGGCTTAATATCACCGGTTTGAGGATCAGAAACCATCATCTTCTTCATTATTCTCATCTTTGATGACATCCACTTCATTGAAGCACCATCCTCTTGatcatcatcAGCTCGAATATTACGAGTTTCGTCGGTACTAGTTTCTTCTTTCTTCCAACGAATTGTAAGCTTGTGTTTAATTCTACCGCTCTCATGGTTTTCTGGAGTTGAAGAATTCCATGATCCACTTGATGGAATAGTCTTCTC…
Contig10744	305	18	6	p	ACC	GGTGGTGGTGGTGGTGGT	F	0	1	0.1498	122	GGCGTGACCACCTAAGTTTG	GTGTTCTCAAACGCCTCCAC	63	1	222	20	343	20	60.55	60.7	7	7.9	GAGGATGAATTCGGGCTGCGGGTGGAGAAcggcggcggTGGGAGAGGCTGATGACGGTGGTGAGGTTGATATTCGATTACATGCgtggtggtggagagaTGTGGCTCTTCGGGTTCACGGCGGTGGAAATTACGGTGACAGCCACAGGCAGCGCATTTTAAGGATGTTGGGTCGGCGGATGTTGCGGTgggggATGTCATGAATTCGCCGCAGCCGTCGAGGGCGTGACCACCTAAGTTTGCTGCGTGGtttttGAGACATTCTTTGTAAGTAACAGTTACGAGGTTGTTGTGGTGGTTGTTAAggtggtggtggtggtggtTGTGGAGGCGTTTGAGAACACCGGTTGGaaaaaGATGAGAtttttGGTGTTGTGGTTGGTAGTGGGAGTGGTGATTT…
Contig10744	305	18	6	p	ACC	GGTGGTGGTGGTGGTGGT	F	0	0	0.1888	256	GTGGTGGAGAGATGTGGCTC	GTGTTCTCAAACGCCTCCAC	197	1	88	20	343	20	60.689	60.7	9.4	7.9	GAGGATGAATTCGGGCTGCGGGTGGAGAAcggcggcggTGGGAGAGGCTGATGACGGTGGTGAGGTTGATATTCGATTACATGCgtggtggtggagagaTGTGGCTCTTCGGGTTCACGGCGGTGGAAATTACGGTGACAGCCACAGGCAGCGCATTTTAAGGATGTTGGGTCGGCGGATGTTGCGGTgggggATGTCATGAATTCGCCGCAGCCGTCGAGGGCGTGACCACCTAAGTTTGCTGCGTGGtttttGAGACATTCTTTGTAAGTAACAGTTACGAGGTTGTTGTGGTGGTTGTTAAggtggtggtggtggtggtTGTGGAGGCGTTTGAGAACACCGGTTGGaaaaaGATGAGAtttttGGTGTTGTGGTTGGTAGTGGGAGTGGTGATTT…
Contig10744	305	18	6	p	ACC	GGTGGTGGTGGTGGTGGT	F	0	0	0.1988	121	GCGTGACCACCTAAGTTTGC	GTGTTCTCAAACGCCTCCAC	62	1	223	20	343	20	60.699	60.7	8.8	7.9	GAGGATGAATTCGGGCTGCGGGTGGAGAAcggcggcggTGGGAGAGGCTGATGACGGTGGTGAGGTTGATATTCGATTACATGCgtggtggtggagagaTGTGGCTCTTCGGGTTCACGGCGGTGGAAATTACGGTGACAGCCACAGGCAGCGCATTTTAAGGATGTTGGGTCGGCGGATGTTGCGGTgggggATGTCATGAATTCGCCGCAGCCGTCGAGGGCGTGACCACCTAAGTTTGCTGCGTGGtttttGAGACATTCTTTGTAAGTAACAGTTACGAGGTTGTTGTGGTGGTTGTTAAggtggtggtggtggtggtTGTGGAGGCGTTTGAGAACACCGGTTGGaaaaaGATGAGAtttttGGTGTTGTGGTTGGTAGTGGGAGTGGTGATTT…
Contig10744	305	18	6	p	ACC	GGTGGTGGTGGTGGTGGT	F	0	0	0.3268	117	GACCACCTAAGTTTGCTGCG	GTGTTCTCAAACGCCTCCAC	58	1	227	20	343	20	60.827	60.7	10.2	7.9	GAGGATGAATTCGGGCTGCGGGTGGAGAAcggcggcggTGGGAGAGGCTGATGACGGTGGTGAGGTTGATATTCGATTACATGCgtggtggtggagagaTGTGGCTCTTCGGGTTCACGGCGGTGGAAATTACGGTGACAGCCACAGGCAGCGCATTTTAAGGATGTTGGGTCGGCGGATGTTGCGGTgggggATGTCATGAATTCGCCGCAGCCGTCGAGGGCGTGACCACCTAAGTTTGCTGCGTGGtttttGAGACATTCTTTGTAAGTAACAGTTACGAGGTTGTTGTGGTGGTTGTTAAggtggtggtggtggtggtTGTGGAGGCGTTTGAGAACACCGGTTGGaaaaaGATGAGAtttttGGTGTTGTGGTTGGTAGTGGGAGTGGTGATTT…
Contig10744	305	18	6	p	ACC	GGTGGTGGTGGTGGTGGT	F	0	0	0.3285	255	TGGTGGAGAGATGTGGCTCT	GTGTTCTCAAACGCCTCCAC	196	1	89	20	343	20	60.829	60.7	7.9	7.9	GAGGATGAATTCGGGCTGCGGGTGGAGAAcggcggcggTGGGAGAGGCTGATGACGGTGGTGAGGTTGATATTCGATTACATGCgtggtggtggagagaTGTGGCTCTTCGGGTTCACGGCGGTGGAAATTACGGTGACAGCCACAGGCAGCGCATTTTAAGGATGTTGGGTCGGCGGATGTTGCGGTgggggATGTCATGAATTCGCCGCAGCCGTCGAGGGCGTGACCACCTAAGTTTGCTGCGTGGtttttGAGACATTCTTTGTAAGTAACAGTTACGAGGTTGTTGTGGTGGTTGTTAAggtggtggtggtggtggtTGTGGAGGCGTTTGAGAACACCGGTTGGaaaaaGATGAGAtttttGGTGTTGTGGTTGGTAGTGGGAGTGGTGATTT…
Contig10744	305	18	6	p	ACC	GGTGGTGGTGGTGGTGGT	F	0	0	0.3747	173	GGCGTGACCACCTAAGTTTG	ACCACTCCCACTACCAACCA	63	52	222	20	394	20	60.55	60.275	7	8.2	GAGGATGAATTCGGGCTGCGGGTGGAGAAcggcggcggTGGGAGAGGCTGATGACGGTGGTGAGGTTGATATTCGATTACATGCgtggtggtggagagaTGTGGCTCTTCGGGTTCACGGCGGTGGAAATTACGGTGACAGCCACAGGCAGCGCATTTTAAGGATGTTGGGTCGGCGGATGTTGCGGTgggggATGTCATGAATTCGCCGCAGCCGTCGAGGGCGTGACCACCTAAGTTTGCTGCGTGGtttttGAGACATTCTTTGTAAGTAACAGTTACGAGGTTGTTGTGGTGGTTGTTAAggtggtggtggtggtggtTGTGGAGGCGTTTGAGAACACCGGTTGGaaaaaGATGAGAtttttGGTGTTGTGGTTGGTAGTGGGAGTGGTGATTT…
Contig10744	305	18	6	p	ACC	GGTGGTGGTGGTGGTGGT	F	0	0	0.3938	219	GGAAATTACGGTGACAGCCA	GTGTTCTCAAACGCCTCCAC	160	1	125	20	343	20	60.894	60.7	9.7	7.9	GAGGATGAATTCGGGCTGCGGGTGGAGAAcggcggcggTGGGAGAGGCTGATGACGGTGGTGAGGTTGATATTCGATTACATGCgtggtggtggagagaTGTGGCTCTTCGGGTTCACGGCGGTGGAAATTACGGTGACAGCCACAGGCAGCGCATTTTAAGGATGTTGGGTCGGCGGATGTTGCGGTgggggATGTCATGAATTCGCCGCAGCCGTCGAGGGCGTGACCACCTAAGTTTGCTGCGTGGtttttGAGACATTCTTTGTAAGTAACAGTTACGAGGTTGTTGTGGTGGTTGTTAAggtggtggtggtggtggtTGTGGAGGCGTTTGAGAACACCGGTTGGaaaaaGATGAGAtttttGGTGTTGTGGTTGGTAGTGGGAGTGGTGATTT…
Contig10744	305	18	6	p	ACC	GGTGGTGGTGGTGGTGGT	F	0	0	0.4226	264	GTGGTGGAGAGATGTGGCTC	TCCAACCGGTGTTCTCAAAC	197	9	88	20	351	20	60.689	60.934	9.4	7	GAGGATGAATTCGGGCTGCGGGTGGAGAAcggcggcggTGGGAGAGGCTGATGACGGTGGTGAGGTTGATATTCGATTACATGCgtggtggtggagagaTGTGGCTCTTCGGGTTCACGGCGGTGGAAATTACGGTGACAGCCACAGGCAGCGCATTTTAAGGATGTTGGGTCGGCGGATGTTGCGGTgggggATGTCATGAATTCGCCGCAGCCGTCGAGGGCGTGACCACCTAAGTTTGCTGCGTGGtttttGAGACATTCTTTGTAAGTAACAGTTACGAGGTTGTTGTGGTGGTTGTTAAggtggtggtggtggtggtTGTGGAGGCGTTTGAGAACACCGGTTGGaaaaaGATGAGAtttttGGTGTTGTGGTTGGTAGTGGGAGTGGTGATTT…
Contig10744	305	18	6	p	ACC	GGTGGTGGTGGTGGTGGT	F	0	0	0.4749	215	ATTACGGTGACAGCCACAGG	GTGTTCTCAAACGCCTCCAC	156	1	129	20	343	20	60.975	60.7	7.9	7.9	GAGGATGAATTCGGGCTGCGGGTGGAGAAcggcggcggTGGGAGAGGCTGATGACGGTGGTGAGGTTGATATTCGATTACATGCgtggtggtggagagaTGTGGCTCTTCGGGTTCACGGCGGTGGAAATTACGGTGACAGCCACAGGCAGCGCATTTTAAGGATGTTGGGTCGGCGGATGTTGCGGTgggggATGTCATGAATTCGCCGCAGCCGTCGAGGGCGTGACCACCTAAGTTTGCTGCGTGGtttttGAGACATTCTTTGTAAGTAACAGTTACGAGGTTGTTGTGGTGGTTGTTAAggtggtggtggtggtggtTGTGGAGGCGTTTGAGAACACCGGTTGGaaaaaGATGAGAtttttGGTGTTGTGGTTGGTAGTGGGAGTGGTGATTT…
Contig10759	369	15	5	p	AAG	GAAGAAGAAGAAGAA	F	1	1	3.384	251	CTTTCTTCGCCAGGCTGATA	TTTACAAGCACCACAACTAGGC	194	0	155	20	405	22	60.481	59.335	5.9	8.7	AAGATGctctctCCCAAGGAATGGATGCTTTGCAGCAATCACTTTCCGAGACTTTGGCTAATGGTTCGCCCAACCCTTCGGGTTCTTCTGGAAATGTGGCTAACTACATGGGCCAAATGGCCATGGCCATGGGAAAGCTCGGTACTCTCGAGGGCTTTCTTCGCCAGGCTGATAATCTGCGGCAGCAAACATTGCAACAGATGCTTCGGATATTAACAACCAGACAATCAGCTCGAGCTCTTCTTGCAATAAGCGATTATTTCTCCCGGCTACGAGCCTTGAGTTCTCTATGGCTTGCGCGACCAAGGGAGTaaaaaaCTGTTTCAAACCTCTATTTATGTTTCATTTGGCAAATGAATTCCTATTGTgaagaagaagaagaaGCCTAGTTGTGGTGCT…
Contig10759	369	15	5	p	AAG	GAAGAAGAAGAAGAA	F	0	0	3.4993	213	TGCAACAGATGCTTCGGATA	TTTACAAGCACCACAACTAGGC	156	0	193	20	405	22	60.366	59.335	7.1	8.7	AAGATGctctctCCCAAGGAATGGATGCTTTGCAGCAATCACTTTCCGAGACTTTGGCTAATGGTTCGCCCAACCCTTCGGGTTCTTCTGGAAATGTGGCTAACTACATGGGCCAAATGGCCATGGCCATGGGAAAGCTCGGTACTCTCGAGGGCTTTCTTCGCCAGGCTGATAATCTGCGGCAGCAAACATTGCAACAGATGCTTCGGATATTAACAACCAGACAATCAGCTCGAGCTCTTCTTGCAATAAGCGATTATTTCTCCCGGCTACGAGCCTTGAGTTCTCTATGGCTTGCGCGACCAAGGGAGTaaaaaaCTGTTTCAAACCTCTATTTATGTTTCATTTGGCAAATGAATTCCTATTGTgaagaagaagaagaaGCCTAGTTGTGGTGCT…
Contig10759	369	15	5	p	AAG	GAAGAAGAAGAAGAA	F	0	0	3.5771	268	CTCGGTACTCTCGAGGGCTT	TTTACAAGCACCACAACTAGGC	211	0	138	20	405	22	60.912	59.335	9.7	8.7	AAGATGctctctCCCAAGGAATGGATGCTTTGCAGCAATCACTTTCCGAGACTTTGGCTAATGGTTCGCCCAACCCTTCGGGTTCTTCTGGAAATGTGGCTAACTACATGGGCCAAATGGCCATGGCCATGGGAAAGCTCGGTACTCTCGAGGGCTTTCTTCGCCAGGCTGATAATCTGCGGCAGCAAACATTGCAACAGATGCTTCGGATATTAACAACCAGACAATCAGCTCGAGCTCTTCTTGCAATAAGCGATTATTTCTCCCGGCTACGAGCCTTGAGTTCTCTATGGCTTGCGCGACCAAGGGAGTaaaaaaCTGTTTCAAACCTCTATTTATGTTTCATTTGGCAAATGAATTCCTATTGTgaagaagaagaagaaGCCTAGTTGTGGTGCT…
Contig10759	369	15	5	p	AAG	GAAGAAGAAGAAGAA	F	0	0	3.6648	224	GCAGCAAACATTGCAACAGA	TTTACAAGCACCACAACTAGGC	167	0	182	20	405	22	61	59.335	6.4	8.7	AAGATGctctctCCCAAGGAATGGATGCTTTGCAGCAATCACTTTCCGAGACTTTGGCTAATGGTTCGCCCAACCCTTCGGGTTCTTCTGGAAATGTGGCTAACTACATGGGCCAAATGGCCATGGCCATGGGAAAGCTCGGTACTCTCGAGGGCTTTCTTCGCCAGGCTGATAATCTGCGGCAGCAAACATTGCAACAGATGCTTCGGATATTAACAACCAGACAATCAGCTCGAGCTCTTCTTGCAATAAGCGATTATTTCTCCCGGCTACGAGCCTTGAGTTCTCTATGGCTTGCGCGACCAAGGGAGTaaaaaaCTGTTTCAAACCTCTATTTATGTTTCATTTGGCAAATGAATTCCTATTGTgaagaagaagaagaaGCCTAGTTGTGGTGCT…
Contig10759	369	15	5	p	AAG	GAAGAAGAAGAAGAA	F	0	0	3.6923	262	ACTCTCGAGGGCTTTCTTCG	TTTACAAGCACCACAACTAGGC	205	0	144	20	405	22	61.027	59.335	8.7	8.7	AAGATGctctctCCCAAGGAATGGATGCTTTGCAGCAATCACTTTCCGAGACTTTGGCTAATGGTTCGCCCAACCCTTCGGGTTCTTCTGGAAATGTGGCTAACTACATGGGCCAAATGGCCATGGCCATGGGAAAGCTCGGTACTCTCGAGGGCTTTCTTCGCCAGGCTGATAATCTGCGGCAGCAAACATTGCAACAGATGCTTCGGATATTAACAACCAGACAATCAGCTCGAGCTCTTCTTGCAATAAGCGATTATTTCTCCCGGCTACGAGCCTTGAGTTCTCTATGGCTTGCGCGACCAAGGGAGTaaaaaaCTGTTTCAAACCTCTATTTATGTTTCATTTGGCAAATGAATTCCTATTGTgaagaagaagaagaaGCCTAGTTGTGGTGCT…
Contig10759	369	15	5	p	AAG	GAAGAAGAAGAAGAA	F	0	0	3.8596	212	TGCAACAGATGCTTCGGATA	TTACAAGCACCACAACTAGGC	156	0	193	20	404	21	60.366	57.975	7.1	8.7	AAGATGctctctCCCAAGGAATGGATGCTTTGCAGCAATCACTTTCCGAGACTTTGGCTAATGGTTCGCCCAACCCTTCGGGTTCTTCTGGAAATGTGGCTAACTACATGGGCCAAATGGCCATGGCCATGGGAAAGCTCGGTACTCTCGAGGGCTTTCTTCGCCAGGCTGATAATCTGCGGCAGCAAACATTGCAACAGATGCTTCGGATATTAACAACCAGACAATCAGCTCGAGCTCTTCTTGCAATAAGCGATTATTTCTCCCGGCTACGAGCCTTGAGTTCTCTATGGCTTGCGCGACCAAGGGAGTaaaaaaCTGTTTCAAACCTCTATTTATGTTTCATTTGGCAAATGAATTCCTATTGTgaagaagaagaagaaGCCTAGTTGTGGTGCT…
Contig10759	369	15	5	p	AAG	GAAGAAGAAGAAGAA	F	0	0	4.0468	153	GCGATTATTTCTCCCGGCTA	TTTACAAGCACCACAACTAGGC	96	0	253	20	405	22	61.382	59.335	8.7	8.7	AAGATGctctctCCCAAGGAATGGATGCTTTGCAGCAATCACTTTCCGAGACTTTGGCTAATGGTTCGCCCAACCCTTCGGGTTCTTCTGGAAATGTGGCTAACTACATGGGCCAAATGGCCATGGCCATGGGAAAGCTCGGTACTCTCGAGGGCTTTCTTCGCCAGGCTGATAATCTGCGGCAGCAAACATTGCAACAGATGCTTCGGATATTAACAACCAGACAATCAGCTCGAGCTCTTCTTGCAATAAGCGATTATTTCTCCCGGCTACGAGCCTTGAGTTCTCTATGGCTTGCGCGACCAAGGGAGTaaaaaaCTGTTTCAAACCTCTATTTATGTTTCATTTGGCAAATGAATTCCTATTGTgaagaagaagaagaaGCCTAGTTGTGGTGCT…
Contig10759	369	15	5	p	AAG	GAAGAAGAAGAAGAA	F	0	0	4.3366	127	TTGAGTTCTCTATGGCTTGCG	TTTACAAGCACCACAACTAGGC	69	0	279	21	405	22	60.528	59.335	10.5	8.7	AAGATGctctctCCCAAGGAATGGATGCTTTGCAGCAATCACTTTCCGAGACTTTGGCTAATGGTTCGCCCAACCCTTCGGGTTCTTCTGGAAATGTGGCTAACTACATGGGCCAAATGGCCATGGCCATGGGAAAGCTCGGTACTCTCGAGGGCTTTCTTCGCCAGGCTGATAATCTGCGGCAGCAAACATTGCAACAGATGCTTCGGATATTAACAACCAGACAATCAGCTCGAGCTCTTCTTGCAATAAGCGATTATTTCTCCCGGCTACGAGCCTTGAGTTCTCTATGGCTTGCGCGACCAAGGGAGTaaaaaaCTGTTTCAAACCTCTATTTATGTTTCATTTGGCAAATGAATTCCTATTGTgaagaagaagaagaaGCCTAGTTGTGGTGCT…
Contig10759	369	15	5	p	AAG	GAAGAAGAAGAAGAA	F	0	0	4.4072	152	GCGATTATTTCTCCCGGCTA	TTACAAGCACCACAACTAGGC	96	0	253	20	404	21	61.382	57.975	8.7	8.7	AAGATGctctctCCCAAGGAATGGATGCTTTGCAGCAATCACTTTCCGAGACTTTGGCTAATGGTTCGCCCAACCCTTCGGGTTCTTCTGGAAATGTGGCTAACTACATGGGCCAAATGGCCATGGCCATGGGAAAGCTCGGTACTCTCGAGGGCTTTCTTCGCCAGGCTGATAATCTGCGGCAGCAAACATTGCAACAGATGCTTCGGATATTAACAACCAGACAATCAGCTCGAGCTCTTCTTGCAATAAGCGATTATTTCTCCCGGCTACGAGCCTTGAGTTCTCTATGGCTTGCGCGACCAAGGGAGTaaaaaaCTGTTTCAAACCTCTATTTATGTTTCATTTGGCAAATGAATTCCTATTGTgaagaagaagaagaaGCCTAGTTGTGGTGCT…
Contig10759	369	15	5	p	AAG	GAAGAAGAAGAAGAA	F	0	0	4.4508	151	GATTATTTCTCCCGGCTACGA	TTTACAAGCACCACAACTAGGC	93	0	255	21	405	22	60.414	59.335	7.4	8.7	AAGATGctctctCCCAAGGAATGGATGCTTTGCAGCAATCACTTTCCGAGACTTTGGCTAATGGTTCGCCCAACCCTTCGGGTTCTTCTGGAAATGTGGCTAACTACATGGGCCAAATGGCCATGGCCATGGGAAAGCTCGGTACTCTCGAGGGCTTTCTTCGCCAGGCTGATAATCTGCGGCAGCAAACATTGCAACAGATGCTTCGGATATTAACAACCAGACAATCAGCTCGAGCTCTTCTTGCAATAAGCGATTATTTCTCCCGGCTACGAGCCTTGAGTTCTCTATGGCTTGCGCGACCAAGGGAGTaaaaaaCTGTTTCAAACCTCTATTTATGTTTCATTTGGCAAATGAATTCCTATTGTgaagaagaagaagaaGCCTAGTTGTGGTGCT…
Contig10759	369	15	5	p	AAG	GAAGAAGAAGAAGAA	F	0	0	4.5496	149	TTATTTCTCCCGGCTACGAG	TTTACAAGCACCACAACTAGGC	92	0	257	20	405	22	59.315	59.335	8.1	8.7	AAGATGctctctCCCAAGGAATGGATGCTTTGCAGCAATCACTTTCCGAGACTTTGGCTAATGGTTCGCCCAACCCTTCGGGTTCTTCTGGAAATGTGGCTAACTACATGGGCCAAATGGCCATGGCCATGGGAAAGCTCGGTACTCTCGAGGGCTTTCTTCGCCAGGCTGATAATCTGCGGCAGCAAACATTGCAACAGATGCTTCGGATATTAACAACCAGACAATCAGCTCGAGCTCTTCTTGCAATAAGCGATTATTTCTCCCGGCTACGAGCCTTGAGTTCTCTATGGCTTGCGCGACCAAGGGAGTaaaaaaCTGTTTCAAACCTCTATTTATGTTTCATTTGGCAAATGAATTCCTATTGTgaagaagaagaagaaGCCTAGTTGTGGTGCT…
Contig10759	369	15	5	p	AAG	GAAGAAGAAGAAGAA	F	0	0	4.6913	126	TGAGTTCTCTATGGCTTGCG	TTTACAAGCACCACAACTAGGC	69	0	280	20	405	22	59.174	59.335	10.5	8.7	AAGATGctctctCCCAAGGAATGGATGCTTTGCAGCAATCACTTTCCGAGACTTTGGCTAATGGTTCGCCCAACCCTTCGGGTTCTTCTGGAAATGTGGCTAACTACATGGGCCAAATGGCCATGGCCATGGGAAAGCTCGGTACTCTCGAGGGCTTTCTTCGCCAGGCTGATAATCTGCGGCAGCAAACATTGCAACAGATGCTTCGGATATTAACAACCAGACAATCAGCTCGAGCTCTTCTTGCAATAAGCGATTATTTCTCCCGGCTACGAGCCTTGAGTTCTCTATGGCTTGCGCGACCAAGGGAGTaaaaaaCTGTTTCAAACCTCTATTTATGTTTCATTTGGCAAATGAATTCCTATTGTgaagaagaagaagaaGCCTAGTTGTGGTGCT…
Contig10789	254	15	5	p	AAT	TTATTATTATTATTA	F	1	1	6.0934	276	TTAGCACGCAGACAGGTCAA	TCAATTGTTCAGACACATTAACAACA	172	43	62	20	337	26	60.596	60.69	6.7	7	AGTCTCAGTTTGTTTTCctgctgctgACAAGAGTTCCATTTGCAGGATGCAAGAATTTCCATTAGCACGCAGACAGGTCAACTTCCAAAAGTTTTCTTGAGAAGAGAAGGATGAGGGTACGTGGCAAAGTACCTTATACATCTtcatcatcaAAAGGACTAACAACATTGACAACAACTTCAACACAGCATTGGTTCCTTCCACTTGAAGACAGAtatgttatgttatgtTCAATATTATAAGCCTAATTAATttattattattattaTTGtttttGAACCCTTAATGTGTATGTTATACTATGCTTAAAGTGTTGTTAATGTGTCTGAACAATTGATTATCAATTATGTGTTATTCCTTG
Contig10789	254	15	5	p	AAT	TTATTATTATTATTA	F	0	0	6.1731	228	GATGAGGGTACGTGGCAAAG	TCAATTGTTCAGACACATTAACAACA	124	43	110	20	337	26	60.517	60.69	7.3	7	AGTCTCAGTTTGTTTTCctgctgctgACAAGAGTTCCATTTGCAGGATGCAAGAATTTCCATTAGCACGCAGACAGGTCAACTTCCAAAAGTTTTCTTGAGAAGAGAAGGATGAGGGTACGTGGCAAAGTACCTTATACATCTtcatcatcaAAAGGACTAACAACATTGACAACAACTTCAACACAGCATTGGTTCCTTCCACTTGAAGACAGAtatgttatgttatgtTCAATATTATAAGCCTAATTAATttattattattattaTTGtttttGAACCCTTAATGTGTATGTTATACTATGCTTAAAGTGTTGTTAATGTGTCTGAACAATTGATTATCAATTATGTGTTATTCCTTG
Contig10789	254	15	5	p	AAT	TTATTATTATTATTA	F	0	0	6.1946	150	GCATTGGTTCCTTCCACTTG	TCAATTGTTCAGACACATTAACAACA	46	43	188	20	337	26	60.495	60.69	6.7	7	AGTCTCAGTTTGTTTTCctgctgctgACAAGAGTTCCATTTGCAGGATGCAAGAATTTCCATTAGCACGCAGACAGGTCAACTTCCAAAAGTTTTCTTGAGAAGAGAAGGATGAGGGTACGTGGCAAAGTACCTTATACATCTtcatcatcaAAAGGACTAACAACATTGACAACAACTTCAACACAGCATTGGTTCCTTCCACTTGAAGACAGAtatgttatgttatgtTCAATATTATAAGCCTAATTAATttattattattattaTTGtttttGAACCCTTAATGTGTATGTTATACTATGCTTAAAGTGTTGTTAATGTGTCTGAACAATTGATTATCAATTATGTGTTATTCCTTG
Contig10789	254	15	5	p	AAT	TTATTATTATTATTA	F	0	0	6.2884	282	TTTCCATTAGCACGCAGACA	TCAATTGTTCAGACACATTAACAACA	178	43	56	20	337	26	60.401	60.69	6.4	7	AGTCTCAGTTTGTTTTCctgctgctgACAAGAGTTCCATTTGCAGGATGCAAGAATTTCCATTAGCACGCAGACAGGTCAACTTCCAAAAGTTTTCTTGAGAAGAGAAGGATGAGGGTACGTGGCAAAGTACCTTATACATCTtcatcatcaAAAGGACTAACAACATTGACAACAACTTCAACACAGCATTGGTTCCTTCCACTTGAAGACAGAtatgttatgttatgtTCAATATTATAAGCCTAATTAATttattattattattaTTGtttttGAACCCTTAATGTGTATGTTATACTATGCTTAAAGTGTTGTTAATGTGTCTGAACAATTGATTATCAATTATGTGTTATTCCTTG
Contig10789	254	15	5	p	AAT	TTATTATTATTATTA	F	0	0	6.3831	271	ACGCAGACAGGTCAACTTCC	TCAATTGTTCAGACACATTAACAACA	167	43	67	20	337	26	60.307	60.69	8.2	7	AGTCTCAGTTTGTTTTCctgctgctgACAAGAGTTCCATTTGCAGGATGCAAGAATTTCCATTAGCACGCAGACAGGTCAACTTCCAAAAGTTTTCTTGAGAAGAGAAGGATGAGGGTACGTGGCAAAGTACCTTATACATCTtcatcatcaAAAGGACTAACAACATTGACAACAACTTCAACACAGCATTGGTTCCTTCCACTTGAAGACAGAtatgttatgttatgtTCAATATTATAAGCCTAATTAATttattattattattaTTGtttttGAACCCTTAATGTGTATGTTATACTATGCTTAAAGTGTTGTTAATGTGTCTGAACAATTGATTATCAATTATGTGTTATTCCTTG
Contig10789	254	15	5	p	AAT	TTATTATTATTATTA	F	0	0	6.5787	152	CAGCATTGGTTCCTTCCACT	TCAATTGTTCAGACACATTAACAACA	48	43	186	20	337	26	60.111	60.69	7.9	7	AGTCTCAGTTTGTTTTCctgctgctgACAAGAGTTCCATTTGCAGGATGCAAGAATTTCCATTAGCACGCAGACAGGTCAACTTCCAAAAGTTTTCTTGAGAAGAGAAGGATGAGGGTACGTGGCAAAGTACCTTATACATCTtcatcatcaAAAGGACTAACAACATTGACAACAACTTCAACACAGCATTGGTTCCTTCCACTTGAAGACAGAtatgttatgttatgtTCAATATTATAAGCCTAATTAATttattattattattaTTGtttttGAACCCTTAATGTGTATGTTATACTATGCTTAAAGTGTTGTTAATGTGTCTGAACAATTGATTATCAATTATGTGTTATTCCTTG
Contig10789	254	15	5	p	AAT	TTATTATTATTATTA	F	0	0	6.6626	227	GATGAGGGTACGTGGCAAAG	CAATTGTTCAGACACATTAACAACA	124	43	110	20	336	25	60.517	59.021	7.3	7	AGTCTCAGTTTGTTTTCctgctgctgACAAGAGTTCCATTTGCAGGATGCAAGAATTTCCATTAGCACGCAGACAGGTCAACTTCCAAAAGTTTTCTTGAGAAGAGAAGGATGAGGGTACGTGGCAAAGTACCTTATACATCTtcatcatcaAAAGGACTAACAACATTGACAACAACTTCAACACAGCATTGGTTCCTTCCACTTGAAGACAGAtatgttatgttatgtTCAATATTATAAGCCTAATTAATttattattattattaTTGtttttGAACCCTTAATGTGTATGTTATACTATGCTTAAAGTGTTGTTAATGTGTCTGAACAATTGATTATCAATTATGTGTTATTCCTTG
Contig10789	254	15	5	p	AAT	TTATTATTATTATTA	F	0	0	6.6841	149	GCATTGGTTCCTTCCACTTG	CAATTGTTCAGACACATTAACAACA	46	43	188	20	336	25	60.495	59.021	6.7	7	AGTCTCAGTTTGTTTTCctgctgctgACAAGAGTTCCATTTGCAGGATGCAAGAATTTCCATTAGCACGCAGACAGGTCAACTTCCAAAAGTTTTCTTGAGAAGAGAAGGATGAGGGTACGTGGCAAAGTACCTTATACATCTtcatcatcaAAAGGACTAACAACATTGACAACAACTTCAACACAGCATTGGTTCCTTCCACTTGAAGACAGAtatgttatgttatgtTCAATATTATAAGCCTAATTAATttattattattattaTTGtttttGAACCCTTAATGTGTATGTTATACTATGCTTAAAGTGTTGTTAATGTGTCTGAACAATTGATTATCAATTATGTGTTATTCCTTG
Contig10789	254	15	5	p	AAT	TTATTATTATTATTA	F	0	0	6.7163	153	ACAGCATTGGTTCCTTCCAC	TCAATTGTTCAGACACATTAACAACA	49	43	185	20	337	26	59.973	60.69	7.9	7	AGTCTCAGTTTGTTTTCctgctgctgACAAGAGTTCCATTTGCAGGATGCAAGAATTTCCATTAGCACGCAGACAGGTCAACTTCCAAAAGTTTTCTTGAGAAGAGAAGGATGAGGGTACGTGGCAAAGTACCTTATACATCTtcatcatcaAAAGGACTAACAACATTGACAACAACTTCAACACAGCATTGGTTCCTTCCACTTGAAGACAGAtatgttatgttatgtTCAATATTATAAGCCTAATTAATttattattattattaTTGtttttGAACCCTTAATGTGTATGTTATACTATGCTTAAAGTGTTGTTAATGTGTCTGAACAATTGATTATCAATTATGTGTTATTCCTTG
Contig10789	254	15	5	p	AAT	TTATTATTATTATTA	F	0	0	6.8992	227	GATGAGGGTACGTGGCAAAG	CAATTGTTCAGACACATTAACAACAC	124	42	110	20	336	26	60.517	59.784	7.3	6.4	AGTCTCAGTTTGTTTTCctgctgctgACAAGAGTTCCATTTGCAGGATGCAAGAATTTCCATTAGCACGCAGACAGGTCAACTTCCAAAAGTTTTCTTGAGAAGAGAAGGATGAGGGTACGTGGCAAAGTACCTTATACATCTtcatcatcaAAAGGACTAACAACATTGACAACAACTTCAACACAGCATTGGTTCCTTCCACTTGAAGACAGAtatgttatgttatgtTCAATATTATAAGCCTAATTAATttattattattattaTTGtttttGAACCCTTAATGTGTATGTTATACTATGCTTAAAGTGTTGTTAATGTGTCTGAACAATTGATTATCAATTATGTGTTATTCCTTG
Contig10789	254	15	5	p	AAT	TTATTATTATTATTA	F	0	0	6.9208	149	GCATTGGTTCCTTCCACTTG	CAATTGTTCAGACACATTAACAACAC	46	42	188	20	336	26	60.495	59.784	6.7	6.4	AGTCTCAGTTTGTTTTCctgctgctgACAAGAGTTCCATTTGCAGGATGCAAGAATTTCCATTAGCACGCAGACAGGTCAACTTCCAAAAGTTTTCTTGAGAAGAGAAGGATGAGGGTACGTGGCAAAGTACCTTATACATCTtcatcatcaAAAGGACTAACAACATTGACAACAACTTCAACACAGCATTGGTTCCTTCCACTTGAAGACAGAtatgttatgttatgtTCAATATTATAAGCCTAATTAATttattattattattaTTGtttttGAACCCTTAATGTGTATGTTATACTATGCTTAAAGTGTTGTTAATGTGTCTGAACAATTGATTATCAATTATGTGTTATTCCTTG
Contig10789	254	15	5	p	AAT	TTATTATTATTATTA	F	0	0	6.9979	141	GCATTGGTTCCTTCCACTTG	CAGACACATTAACAACACTTTAAGCA	46	34	188	20	328	26	60.495	59.707	6.7	8.5	AGTCTCAGTTTGTTTTCctgctgctgACAAGAGTTCCATTTGCAGGATGCAAGAATTTCCATTAGCACGCAGACAGGTCAACTTCCAAAAGTTTTCTTGAGAAGAGAAGGATGAGGGTACGTGGCAAAGTACCTTATACATCTtcatcatcaAAAGGACTAACAACATTGACAACAACTTCAACACAGCATTGGTTCCTTCCACTTGAAGACAGAtatgttatgttatgtTCAATATTATAAGCCTAATTAATttattattattattaTTGtttttGAACCCTTAATGTGTATGTTATACTATGCTTAAAGTGTTGTTAATGTGTCTGAACAATTGATTATCAATTATGTGTTATTCCTTG
Contig10854	423	28	7	p	AATT	TTAATTAATTAATTAATTAATTAATTAA	A	1	1	3.1627	101	TGATTTGAGGAAAGATCAACGA	TTATCTTGCTTCTCACCGCC	24	7	377	22	477	20	59.685	60.352	8.4	12.9	AGCTGCAGGAGGGCGGGTGATCTACTGGGATGGACCAAGAGTGCTTGGTGTACTTGCCATGTCTAGAGCAATAGGCGACAATTATTTGAAGCCGTATGTGATCTGAACCTGAAGTAACTGTTACGgagagaAGAGTTGAAGACGAGTGTTTGATACTGGCTAGTGATGGACTATGGGATGTTGTTTCAAACGAAACCGCATGTGGAGTTGTGAGGATGTGTTTGAAGGCGCATATGATGACTTCACCGGCTGAGTCTCCGGCTAACAACGAGGTGACTACTGATGGTTCTGATCAAGCATGTTCTGATGCGTCCATTCTGTTGACTAAGTTGGCTTTGGCAAGGcacacaGCGGATAATGTGAGTgtggtggtgATTGATTTGAGGAAAGATCAACGAC…
Contig10854	423	28	7	p	AATT	TTAATTAATTAATTAATTAATTAATTAA	A	0	0	3.3707	101	TGATTTGAGGAAAGATCAACGAC	TTATCTTGCTTCTCACCGCC	23	7	377	23	477	20	60.477	60.352	7.8	12.9	AGCTGCAGGAGGGCGGGTGATCTACTGGGATGGACCAAGAGTGCTTGGTGTACTTGCCATGTCTAGAGCAATAGGCGACAATTATTTGAAGCCGTATGTGATCTGAACCTGAAGTAACTGTTACGgagagaAGAGTTGAAGACGAGTGTTTGATACTGGCTAGTGATGGACTATGGGATGTTGTTTCAAACGAAACCGCATGTGGAGTTGTGAGGATGTGTTTGAAGGCGCATATGATGACTTCACCGGCTGAGTCTCCGGCTAACAACGAGGTGACTACTGATGGTTCTGATCAAGCATGTTCTGATGCGTCCATTCTGTTGACTAAGTTGGCTTTGGCAAGGcacacaGCGGATAATGTGAGTgtggtggtgATTGATTTGAGGAAAGATCAACGAC…
Contig10854	423	28	7	p	AATT	TTAATTAATTAATTAATTAATTAATTAA	A	0	0	3.5911	102	TTGATTTGAGGAAAGATCAACGA	TTATCTTGCTTCTCACCGCC	24	7	376	23	477	20	60.943	60.352	8.4	12.9	AGCTGCAGGAGGGCGGGTGATCTACTGGGATGGACCAAGAGTGCTTGGTGTACTTGCCATGTCTAGAGCAATAGGCGACAATTATTTGAAGCCGTATGTGATCTGAACCTGAAGTAACTGTTACGgagagaAGAGTTGAAGACGAGTGTTTGATACTGGCTAGTGATGGACTATGGGATGTTGTTTCAAACGAAACCGCATGTGGAGTTGTGAGGATGTGTTTGAAGGCGCATATGATGACTTCACCGGCTGAGTCTCCGGCTAACAACGAGGTGACTACTGATGGTTCTGATCAAGCATGTTCTGATGCGTCCATTCTGTTGACTAAGTTGGCTTTGGCAAGGcacacaGCGGATAATGTGAGTgtggtggtgATTGATTTGAGGAAAGATCAACGAC…
Contig10854	423	28	7	p	AATT	TTAATTAATTAATTAATTAATTAATTAA	B	0	0	0.3097	229	GCTGAGTCTCCGGCTAACAA	TTATCTTGCTTCTCACCGCC	154	7	249	20	477	20	60.538	60.352	7	12.9	AGCTGCAGGAGGGCGGGTGATCTACTGGGATGGACCAAGAGTGCTTGGTGTACTTGCCATGTCTAGAGCAATAGGCGACAATTATTTGAAGCCGTATGTGATCTGAACCTGAAGTAACTGTTACGgagagaAGAGTTGAAGACGAGTGTTTGATACTGGCTAGTGATGGACTATGGGATGTTGTTTCAAACGAAACCGCATGTGGAGTTGTGAGGATGTGTTTGAAGGCGCATATGATGACTTCACCGGCTGAGTCTCCGGCTAACAACGAGGTGACTACTGATGGTTCTGATCAAGCATGTTCTGATGCGTCCATTCTGTTGACTAAGTTGGCTTTGGCAAGGcacacaGCGGATAATGTGAGTgtggtggtgATTGATTTGAGGAAAGATCAACGAC…
Contig10854	423	28	7	p	AATT	TTAATTAATTAATTAATTAATTAATTAA	B	0	0	0.4252	185	TCAAGCATGTTCTGATGCGT	TTATCTTGCTTCTCACCGCC	110	7	293	20	477	20	60.423	60.352	9.9	12.9	AGCTGCAGGAGGGCGGGTGATCTACTGGGATGGACCAAGAGTGCTTGGTGTACTTGCCATGTCTAGAGCAATAGGCGACAATTATTTGAAGCCGTATGTGATCTGAACCTGAAGTAACTGTTACGgagagaAGAGTTGAAGACGAGTGTTTGATACTGGCTAGTGATGGACTATGGGATGTTGTTTCAAACGAAACCGCATGTGGAGTTGTGAGGATGTGTTTGAAGGCGCATATGATGACTTCACCGGCTGAGTCTCCGGCTAACAACGAGGTGACTACTGATGGTTCTGATCAAGCATGTTCTGATGCGTCCATTCTGTTGACTAAGTTGGCTTTGGCAAGGcacacaGCGGATAATGTGAGTgtggtggtgATTGATTTGAGGAAAGATCAACGAC…
Contig10854	423	28	7	p	AATT	TTAATTAATTAATTAATTAATTAATTAA	B	0	0	0.4508	226	GAGTCTCCGGCTAACAACGA	TTATCTTGCTTCTCACCGCC	151	7	252	20	477	20	60.397	60.352	8.4	12.9	AGCTGCAGGAGGGCGGGTGATCTACTGGGATGGACCAAGAGTGCTTGGTGTACTTGCCATGTCTAGAGCAATAGGCGACAATTATTTGAAGCCGTATGTGATCTGAACCTGAAGTAACTGTTACGgagagaAGAGTTGAAGACGAGTGTTTGATACTGGCTAGTGATGGACTATGGGATGTTGTTTCAAACGAAACCGCATGTGGAGTTGTGAGGATGTGTTTGAAGGCGCATATGATGACTTCACCGGCTGAGTCTCCGGCTAACAACGAGGTGACTACTGATGGTTCTGATCAAGCATGTTCTGATGCGTCCATTCTGTTGACTAAGTTGGCTTTGGCAAGGcacacaGCGGATAATGTGAGTgtggtggtgATTGATTTGAGGAAAGATCAACGAC…
Contig10854	423	28	7	p	AATT	TTAATTAATTAATTAATTAATTAATTAA	B	0	0	0.5353	219	CGGCTAACAACGAGGTGACT	TTATCTTGCTTCTCACCGCC	144	7	259	20	477	20	60.312	60.352	6.4	12.9	AGCTGCAGGAGGGCGGGTGATCTACTGGGATGGACCAAGAGTGCTTGGTGTACTTGCCATGTCTAGAGCAATAGGCGACAATTATTTGAAGCCGTATGTGATCTGAACCTGAAGTAACTGTTACGgagagaAGAGTTGAAGACGAGTGTTTGATACTGGCTAGTGATGGACTATGGGATGTTGTTTCAAACGAAACCGCATGTGGAGTTGTGAGGATGTGTTTGAAGGCGCATATGATGACTTCACCGGCTGAGTCTCCGGCTAACAACGAGGTGACTACTGATGGTTCTGATCAAGCATGTTCTGATGCGTCCATTCTGTTGACTAAGTTGGCTTTGGCAAGGcacacaGCGGATAATGTGAGTgtggtggtgATTGATTTGAGGAAAGATCAACGAC…
Contig10854	423	28	7	p	AATT	TTAATTAATTAATTAATTAATTAATTAA	B	0	0	0.5844	174	CTGATGCGTCCATTCTGTTG	TTATCTTGCTTCTCACCGCC	99	7	304	20	477	20	60.263	60.352	7	12.9	AGCTGCAGGAGGGCGGGTGATCTACTGGGATGGACCAAGAGTGCTTGGTGTACTTGCCATGTCTAGAGCAATAGGCGACAATTATTTGAAGCCGTATGTGATCTGAACCTGAAGTAACTGTTACGgagagaAGAGTTGAAGACGAGTGTTTGATACTGGCTAGTGATGGACTATGGGATGTTGTTTCAAACGAAACCGCATGTGGAGTTGTGAGGATGTGTTTGAAGGCGCATATGATGACTTCACCGGCTGAGTCTCCGGCTAACAACGAGGTGACTACTGATGGTTCTGATCAAGCATGTTCTGATGCGTCCATTCTGTTGACTAAGTTGGCTTTGGCAAGGcacacaGCGGATAATGTGAGTgtggtggtgATTGATTTGAGGAAAGATCAACGAC…
Contig10854	423	28	7	p	AATT	TTAATTAATTAATTAATTAATTAATTAA	B	0	0	0.6133	286	GAAACCGCATGTGGAGTTGT	TTATCTTGCTTCTCACCGCC	211	7	192	20	477	20	60.966	60.352	6.4	12.9	AGCTGCAGGAGGGCGGGTGATCTACTGGGATGGACCAAGAGTGCTTGGTGTACTTGCCATGTCTAGAGCAATAGGCGACAATTATTTGAAGCCGTATGTGATCTGAACCTGAAGTAACTGTTACGgagagaAGAGTTGAAGACGAGTGTTTGATACTGGCTAGTGATGGACTATGGGATGTTGTTTCAAACGAAACCGCATGTGGAGTTGTGAGGATGTGTTTGAAGGCGCATATGATGACTTCACCGGCTGAGTCTCCGGCTAACAACGAGGTGACTACTGATGGTTCTGATCAAGCATGTTCTGATGCGTCCATTCTGTTGACTAAGTTGGCTTTGGCAAGGcacacaGCGGATAATGTGAGTgtggtggtgATTGATTTGAGGAAAGATCAACGAC…
Contig10854	423	28	7	p	AATT	TTAATTAATTAATTAATTAATTAATTAA	B	0	0	0.669	257	TTTGAAGGCGCATATGATGA	TTATCTTGCTTCTCACCGCC	182	7	221	20	477	20	60.179	60.352	6.6	12.9	AGCTGCAGGAGGGCGGGTGATCTACTGGGATGGACCAAGAGTGCTTGGTGTACTTGCCATGTCTAGAGCAATAGGCGACAATTATTTGAAGCCGTATGTGATCTGAACCTGAAGTAACTGTTACGgagagaAGAGTTGAAGACGAGTGTTTGATACTGGCTAGTGATGGACTATGGGATGTTGTTTCAAACGAAACCGCATGTGGAGTTGTGAGGATGTGTTTGAAGGCGCATATGATGACTTCACCGGCTGAGTCTCCGGCTAACAACGAGGTGACTACTGATGGTTCTGATCAAGCATGTTCTGATGCGTCCATTCTGTTGACTAAGTTGGCTTTGGCAAGGcacacaGCGGATAATGTGAGTgtggtggtgATTGATTTGAGGAAAGATCAACGAC…
Contig10854	423	28	7	p	AATT	TTAATTAATTAATTAATTAATTAATTAA	B	0	0	0.8681	183	AAGCATGTTCTGATGCGTCC	TTATCTTGCTTCTCACCGCC	108	7	295	20	477	20	61.22	60.352	9.6	12.9	AGCTGCAGGAGGGCGGGTGATCTACTGGGATGGACCAAGAGTGCTTGGTGTACTTGCCATGTCTAGAGCAATAGGCGACAATTATTTGAAGCCGTATGTGATCTGAACCTGAAGTAACTGTTACGgagagaAGAGTTGAAGACGAGTGTTTGATACTGGCTAGTGATGGACTATGGGATGTTGTTTCAAACGAAACCGCATGTGGAGTTGTGAGGATGTGTTTGAAGGCGCATATGATGACTTCACCGGCTGAGTCTCCGGCTAACAACGAGGTGACTACTGATGGTTCTGATCAAGCATGTTCTGATGCGTCCATTCTGTTGACTAAGTTGGCTTTGGCAAGGcacacaGCGGATAATGTGAGTgtggtggtgATTGATTTGAGGAAAGATCAACGAC…
Contig10854	423	28	7	p	AATT	TTAATTAATTAATTAATTAATTAATTAA	B	0	0	1.0737	294	TTTCAAACGAAACCGCATGT	TTATCTTGCTTCTCACCGCC	219	7	184	20	477	20	61.426	60.352	6.6	12.9	AGCTGCAGGAGGGCGGGTGATCTACTGGGATGGACCAAGAGTGCTTGGTGTACTTGCCATGTCTAGAGCAATAGGCGACAATTATTTGAAGCCGTATGTGATCTGAACCTGAAGTAACTGTTACGgagagaAGAGTTGAAGACGAGTGTTTGATACTGGCTAGTGATGGACTATGGGATGTTGTTTCAAACGAAACCGCATGTGGAGTTGTGAGGATGTGTTTGAAGGCGCATATGATGACTTCACCGGCTGAGTCTCCGGCTAACAACGAGGTGACTACTGATGGTTCTGATCAAGCATGTTCTGATGCGTCCATTCTGTTGACTAAGTTGGCTTTGGCAAGGcacacaGCGGATAATGTGAGTgtggtggtgATTGATTTGAGGAAAGATCAACGAC…
Contig10854	423	28	7	p	AATT	TTAATTAATTAATTAATTAATTAATTAA	B	0	0	3.4788	148	GACTAAGTTGGCTTTGGCAAG	GCTTCTCACCGCCCATAGAT	79	0	323	21	470	20	59.031	61.509	8.5	5.6	AGCTGCAGGAGGGCGGGTGATCTACTGGGATGGACCAAGAGTGCTTGGTGTACTTGCCATGTCTAGAGCAATAGGCGACAATTATTTGAAGCCGTATGTGATCTGAACCTGAAGTAACTGTTACGgagagaAGAGTTGAAGACGAGTGTTTGATACTGGCTAGTGATGGACTATGGGATGTTGTTTCAAACGAAACCGCATGTGGAGTTGTGAGGATGTGTTTGAAGGCGCATATGATGACTTCACCGGCTGAGTCTCCGGCTAACAACGAGGTGACTACTGATGGTTCTGATCAAGCATGTTCTGATGCGTCCATTCTGTTGACTAAGTTGGCTTTGGCAAGGcacacaGCGGATAATGTGAGTgtggtggtgATTGATTTGAGGAAAGATCAACGAC…
Contig10854	423	28	7	p	AATT	TTAATTAATTAATTAATTAATTAATTAA	C	0	0	0.3004	136	AGGCACACAGCGGATAATGT	TTATCTTGCTTCTCACCGCC	61	7	342	20	477	20	60.547	60.352	6.6	12.9	AGCTGCAGGAGGGCGGGTGATCTACTGGGATGGACCAAGAGTGCTTGGTGTACTTGCCATGTCTAGAGCAATAGGCGACAATTATTTGAAGCCGTATGTGATCTGAACCTGAAGTAACTGTTACGgagagaAGAGTTGAAGACGAGTGTTTGATACTGGCTAGTGATGGACTATGGGATGTTGTTTCAAACGAAACCGCATGTGGAGTTGTGAGGATGTGTTTGAAGGCGCATATGATGACTTCACCGGCTGAGTCTCCGGCTAACAACGAGGTGACTACTGATGGTTCTGATCAAGCATGTTCTGATGCGTCCATTCTGTTGACTAAGTTGGCTTTGGCAAGGcacacaGCGGATAATGTGAGTgtggtggtgATTGATTTGAGGAAAGATCAACGAC…
Contig10854	423	28	7	p	AATT	TTAATTAATTAATTAATTAATTAATTAA	C	0	0	0.3452	134	GCACACAGCGGATAATGTGA	TTATCTTGCTTCTCACCGCC	59	7	344	20	477	20	60.697	60.352	6.7	12.9	AGCTGCAGGAGGGCGGGTGATCTACTGGGATGGACCAAGAGTGCTTGGTGTACTTGCCATGTCTAGAGCAATAGGCGACAATTATTTGAAGCCGTATGTGATCTGAACCTGAAGTAACTGTTACGgagagaAGAGTTGAAGACGAGTGTTTGATACTGGCTAGTGATGGACTATGGGATGTTGTTTCAAACGAAACCGCATGTGGAGTTGTGAGGATGTGTTTGAAGGCGCATATGATGACTTCACCGGCTGAGTCTCCGGCTAACAACGAGGTGACTACTGATGGTTCTGATCAAGCATGTTCTGATGCGTCCATTCTGTTGACTAAGTTGGCTTTGGCAAGGcacacaGCGGATAATGTGAGTgtggtggtgATTGATTTGAGGAAAGATCAACGAC…
Contig10854	423	28	7	p	AATT	TTAATTAATTAATTAATTAATTAATTAA	C	0	0	0.6994	137	AAGGCACACAGCGGATAATG	TTATCTTGCTTCTCACCGCC	62	7	341	20	477	20	61.052	60.352	6.2	12.9	AGCTGCAGGAGGGCGGGTGATCTACTGGGATGGACCAAGAGTGCTTGGTGTACTTGCCATGTCTAGAGCAATAGGCGACAATTATTTGAAGCCGTATGTGATCTGAACCTGAAGTAACTGTTACGgagagaAGAGTTGAAGACGAGTGTTTGATACTGGCTAGTGATGGACTATGGGATGTTGTTTCAAACGAAACCGCATGTGGAGTTGTGAGGATGTGTTTGAAGGCGCATATGATGACTTCACCGGCTGAGTCTCCGGCTAACAACGAGGTGACTACTGATGGTTCTGATCAAGCATGTTCTGATGCGTCCATTCTGTTGACTAAGTTGGCTTTGGCAAGGcacacaGCGGATAATGTGAGTgtggtggtgATTGATTTGAGGAAAGATCAACGAC…
Contig10854	423	28	7	p	AATT	TTAATTAATTAATTAATTAATTAATTAA	F	0	0	0.3036	177	AGGCACACAGCGGATAATGT	TTCTCCGTCATCCTCGAGTC	61	48	342	20	518	20	60.547	60.349	6.6	6.1	AGCTGCAGGAGGGCGGGTGATCTACTGGGATGGACCAAGAGTGCTTGGTGTACTTGCCATGTCTAGAGCAATAGGCGACAATTATTTGAAGCCGTATGTGATCTGAACCTGAAGTAACTGTTACGgagagaAGAGTTGAAGACGAGTGTTTGATACTGGCTAGTGATGGACTATGGGATGTTGTTTCAAACGAAACCGCATGTGGAGTTGTGAGGATGTGTTTGAAGGCGCATATGATGACTTCACCGGCTGAGTCTCCGGCTAACAACGAGGTGACTACTGATGGTTCTGATCAAGCATGTTCTGATGCGTCCATTCTGTTGACTAAGTTGGCTTTGGCAAGGcacacaGCGGATAATGTGAGTgtggtggtgATTGATTTGAGGAAAGATCAACGAC…
Contig10854	423	28	7	p	AATT	TTAATTAATTAATTAATTAATTAATTAA	F	0	0	0.3129	270	GCTGAGTCTCCGGCTAACAA	TTCTCCGTCATCCTCGAGTC	154	48	249	20	518	20	60.538	60.349	7	6.1	AGCTGCAGGAGGGCGGGTGATCTACTGGGATGGACCAAGAGTGCTTGGTGTACTTGCCATGTCTAGAGCAATAGGCGACAATTATTTGAAGCCGTATGTGATCTGAACCTGAAGTAACTGTTACGgagagaAGAGTTGAAGACGAGTGTTTGATACTGGCTAGTGATGGACTATGGGATGTTGTTTCAAACGAAACCGCATGTGGAGTTGTGAGGATGTGTTTGAAGGCGCATATGATGACTTCACCGGCTGAGTCTCCGGCTAACAACGAGGTGACTACTGATGGTTCTGATCAAGCATGTTCTGATGCGTCCATTCTGTTGACTAAGTTGGCTTTGGCAAGGcacacaGCGGATAATGTGAGTgtggtggtgATTGATTTGAGGAAAGATCAACGAC…
Contig10854	423	28	7	p	AATT	TTAATTAATTAATTAATTAATTAATTAA	F	0	0	0.3484	175	GCACACAGCGGATAATGTGA	TTCTCCGTCATCCTCGAGTC	59	48	344	20	518	20	60.697	60.349	6.7	6.1	AGCTGCAGGAGGGCGGGTGATCTACTGGGATGGACCAAGAGTGCTTGGTGTACTTGCCATGTCTAGAGCAATAGGCGACAATTATTTGAAGCCGTATGTGATCTGAACCTGAAGTAACTGTTACGgagagaAGAGTTGAAGACGAGTGTTTGATACTGGCTAGTGATGGACTATGGGATGTTGTTTCAAACGAAACCGCATGTGGAGTTGTGAGGATGTGTTTGAAGGCGCATATGATGACTTCACCGGCTGAGTCTCCGGCTAACAACGAGGTGACTACTGATGGTTCTGATCAAGCATGTTCTGATGCGTCCATTCTGTTGACTAAGTTGGCTTTGGCAAGGcacacaGCGGATAATGTGAGTgtggtggtgATTGATTTGAGGAAAGATCAACGAC…
Contig10854	423	28	7	p	AATT	TTAATTAATTAATTAATTAATTAATTAA	F	0	0	0.4284	226	TCAAGCATGTTCTGATGCGT	TTCTCCGTCATCCTCGAGTC	110	48	293	20	518	20	60.423	60.349	9.9	6.1	AGCTGCAGGAGGGCGGGTGATCTACTGGGATGGACCAAGAGTGCTTGGTGTACTTGCCATGTCTAGAGCAATAGGCGACAATTATTTGAAGCCGTATGTGATCTGAACCTGAAGTAACTGTTACGgagagaAGAGTTGAAGACGAGTGTTTGATACTGGCTAGTGATGGACTATGGGATGTTGTTTCAAACGAAACCGCATGTGGAGTTGTGAGGATGTGTTTGAAGGCGCATATGATGACTTCACCGGCTGAGTCTCCGGCTAACAACGAGGTGACTACTGATGGTTCTGATCAAGCATGTTCTGATGCGTCCATTCTGTTGACTAAGTTGGCTTTGGCAAGGcacacaGCGGATAATGTGAGTgtggtggtgATTGATTTGAGGAAAGATCAACGAC…
Contig10854	423	28	7	p	AATT	TTAATTAATTAATTAATTAATTAATTAA	F	0	0	0.452	266	GCTGAGTCTCCGGCTAACAA	CCGTCATCCTCGAGTCCTTA	154	44	249	20	514	20	60.538	60.21	7	7.5	AGCTGCAGGAGGGCGGGTGATCTACTGGGATGGACCAAGAGTGCTTGGTGTACTTGCCATGTCTAGAGCAATAGGCGACAATTATTTGAAGCCGTATGTGATCTGAACCTGAAGTAACTGTTACGgagagaAGAGTTGAAGACGAGTGTTTGATACTGGCTAGTGATGGACTATGGGATGTTGTTTCAAACGAAACCGCATGTGGAGTTGTGAGGATGTGTTTGAAGGCGCATATGATGACTTCACCGGCTGAGTCTCCGGCTAACAACGAGGTGACTACTGATGGTTCTGATCAAGCATGTTCTGATGCGTCCATTCTGTTGACTAAGTTGGCTTTGGCAAGGcacacaGCGGATAATGTGAGTgtggtggtgATTGATTTGAGGAAAGATCAACGAC…
Contig10854	423	28	7	p	AATT	TTAATTAATTAATTAATTAATTAATTAA	F	0	0	0.454	267	GAGTCTCCGGCTAACAACGA	TTCTCCGTCATCCTCGAGTC	151	48	252	20	518	20	60.397	60.349	8.4	6.1	AGCTGCAGGAGGGCGGGTGATCTACTGGGATGGACCAAGAGTGCTTGGTGTACTTGCCATGTCTAGAGCAATAGGCGACAATTATTTGAAGCCGTATGTGATCTGAACCTGAAGTAACTGTTACGgagagaAGAGTTGAAGACGAGTGTTTGATACTGGCTAGTGATGGACTATGGGATGTTGTTTCAAACGAAACCGCATGTGGAGTTGTGAGGATGTGTTTGAAGGCGCATATGATGACTTCACCGGCTGAGTCTCCGGCTAACAACGAGGTGACTACTGATGGTTCTGATCAAGCATGTTCTGATGCGTCCATTCTGTTGACTAAGTTGGCTTTGGCAAGGcacacaGCGGATAATGTGAGTgtggtggtgATTGATTTGAGGAAAGATCAACGAC…
Contig10895	56	10	5	p	AG	CTCTCTCTCT	A	1	1	1.8507	100	GAAACACGGGACATGCAAAC	GTCGTGAGCGGAGGAAGAAT	17	33	19	20	118	20	61.348	61.702	7	6.6	CAGCAACCTAAAATGGCCGAAACACGGGACATGCAAACAAGCATCCCTCATTTCActctctctctCAATTCAGAGCAGCAAAACGCTCTGCAATTTCCATTCTTCCTCCGCTCACGACCTGCCGGAGAAGACGGTGGTGGCCGACCAACAgcggcggcgCCACCTCCTTCTCCGGCGAACCTCTACCCaaaaaCCCTAACTCCAAACACTAACTCCctctctTTTTGGCCGGAGAATCCAAATCCGGCCTTCCTTTCCCCTAAATCGTCCTCAATTGACCAGATCGAGACGAAAACGAAATGAACAAACTCAAACTCGACCAAACGAAAACTCaaaaaaaaGCGACCAAACCAAACCTAAACTCCTTTCAACCAACAAATCGAAACTACACGGCA
Contig10895	56	10	5	p	AG	CTCTCTCTCT	A	0	0	2.1919	100	GAAACACGGGACATGCAAA	GTCGTGAGCGGAGGAAGAAT	18	33	19	19	118	20	60.51	61.702	8.8	6.6	CAGCAACCTAAAATGGCCGAAACACGGGACATGCAAACAAGCATCCCTCATTTCActctctctctCAATTCAGAGCAGCAAAACGCTCTGCAATTTCCATTCTTCCTCCGCTCACGACCTGCCGGAGAAGACGGTGGTGGCCGACCAACAgcggcggcgCCACCTCCTTCTCCGGCGAACCTCTACCCaaaaaCCCTAACTCCAAACACTAACTCCctctctTTTTGGCCGGAGAATCCAAATCCGGCCTTCCTTTCCCCTAAATCGTCCTCAATTGACCAGATCGAGACGAAAACGAAATGAACAAACTCAAACTCGACCAAACGAAAACTCaaaaaaaaGCGACCAAACCAAACCTAAACTCCTTTCAACCAACAAATCGAAACTACACGGCA
Contig10895	56	10	5	p	AG	CTCTCTCTCT	A	0	0	2.6524	100	GAAACACGGGACATGCAAAC	GTCGTGAGCGGAGGAAGAA	17	34	19	20	118	19	61.348	61.504	7	7	CAGCAACCTAAAATGGCCGAAACACGGGACATGCAAACAAGCATCCCTCATTTCActctctctctCAATTCAGAGCAGCAAAACGCTCTGCAATTTCCATTCTTCCTCCGCTCACGACCTGCCGGAGAAGACGGTGGTGGCCGACCAACAgcggcggcgCCACCTCCTTCTCCGGCGAACCTCTACCCaaaaaCCCTAACTCCAAACACTAACTCCctctctTTTTGGCCGGAGAATCCAAATCCGGCCTTCCTTTCCCCTAAATCGTCCTCAATTGACCAGATCGAGACGAAAACGAAATGAACAAACTCAAACTCGACCAAACGAAAACTCaaaaaaaaGCGACCAAACCAAACCTAAACTCCTTTCAACCAACAAATCGAAACTACACGGCA
Contig10895	56	10	5	p	AG	CTCTCTCTCT	F	0	0	1.2559	223	ACATGCAAACAAGCATCCCT	AAGGCCGGATTTGGATTCT	7	167	29	20	251	19	60.526	60.782	9.4	6.6	CAGCAACCTAAAATGGCCGAAACACGGGACATGCAAACAAGCATCCCTCATTTCActctctctctCAATTCAGAGCAGCAAAACGCTCTGCAATTTCCATTCTTCCTCCGCTCACGACCTGCCGGAGAAGACGGTGGTGGCCGACCAACAgcggcggcgCCACCTCCTTCTCCGGCGAACCTCTACCCaaaaaCCCTAACTCCAAACACTAACTCCctctctTTTTGGCCGGAGAATCCAAATCCGGCCTTCCTTTCCCCTAAATCGTCCTCAATTGACCAGATCGAGACGAAAACGAAATGAACAAACTCAAACTCGACCAAACGAAAACTCaaaaaaaaGCGACCAAACCAAACCTAAACTCCTTTCAACCAACAAATCGAAACTACACGGCA
Contig10895	56	10	5	p	AG	CTCTCTCTCT	F	0	0	1.3053	266	ACATGCAAACAAGCATCCCT	TTTCGTCTCGATCTGGTCAA	7	209	29	20	294	20	60.526	59.369	9.4	6.7	CAGCAACCTAAAATGGCCGAAACACGGGACATGCAAACAAGCATCCCTCATTTCActctctctctCAATTCAGAGCAGCAAAACGCTCTGCAATTTCCATTCTTCCTCCGCTCACGACCTGCCGGAGAAGACGGTGGTGGCCGACCAACAgcggcggcgCCACCTCCTTCTCCGGCGAACCTCTACCCaaaaaCCCTAACTCCAAACACTAACTCCctctctTTTTGGCCGGAGAATCCAAATCCGGCCTTCCTTTCCCCTAAATCGTCCTCAATTGACCAGATCGAGACGAAAACGAAATGAACAAACTCAAACTCGACCAAACGAAAACTCaaaaaaaaGCGACCAAACCAAACCTAAACTCCTTTCAACCAACAAATCGAAACTACACGGCA
Contig10895	56	10	5	p	AG	CTCTCTCTCT	F	0	0	1.7008	219	GCAAACAAGCATCCCTCATT	AAGGCCGGATTTGGATTCT	3	167	33	20	251	19	60.081	60.782	6.9	6.6	CAGCAACCTAAAATGGCCGAAACACGGGACATGCAAACAAGCATCCCTCATTTCActctctctctCAATTCAGAGCAGCAAAACGCTCTGCAATTTCCATTCTTCCTCCGCTCACGACCTGCCGGAGAAGACGGTGGTGGCCGACCAACAgcggcggcgCCACCTCCTTCTCCGGCGAACCTCTACCCaaaaaCCCTAACTCCAAACACTAACTCCctctctTTTTGGCCGGAGAATCCAAATCCGGCCTTCCTTTCCCCTAAATCGTCCTCAATTGACCAGATCGAGACGAAAACGAAATGAACAAACTCAAACTCGACCAAACGAAAACTCaaaaaaaaGCGACCAAACCAAACCTAAACTCCTTTCAACCAACAAATCGAAACTACACGGCA
Contig10895	56	10	5	p	AG	CTCTCTCTCT	F	0	0	1.7502	262	GCAAACAAGCATCCCTCATT	TTTCGTCTCGATCTGGTCAA	3	209	33	20	294	20	60.081	59.369	6.9	6.7	CAGCAACCTAAAATGGCCGAAACACGGGACATGCAAACAAGCATCCCTCATTTCActctctctctCAATTCAGAGCAGCAAAACGCTCTGCAATTTCCATTCTTCCTCCGCTCACGACCTGCCGGAGAAGACGGTGGTGGCCGACCAACAgcggcggcgCCACCTCCTTCTCCGGCGAACCTCTACCCaaaaaCCCTAACTCCAAACACTAACTCCctctctTTTTGGCCGGAGAATCCAAATCCGGCCTTCCTTTCCCCTAAATCGTCCTCAATTGACCAGATCGAGACGAAAACGAAATGAACAAACTCAAACTCGACCAAACGAAAACTCaaaaaaaaGCGACCAAACCAAACCTAAACTCCTTTCAACCAACAAATCGAAACTACACGGCA
Contig10895	56	10	5	p	AG	CTCTCTCTCT	F	0	0	1.7902	222	ACATGCAAACAAGCATCCCT	AGGCCGGATTTGGATTCTC	7	166	29	20	250	19	60.526	61.316	9.4	6.7	CAGCAACCTAAAATGGCCGAAACACGGGACATGCAAACAAGCATCCCTCATTTCActctctctctCAATTCAGAGCAGCAAAACGCTCTGCAATTTCCATTCTTCCTCCGCTCACGACCTGCCGGAGAAGACGGTGGTGGCCGACCAACAgcggcggcgCCACCTCCTTCTCCGGCGAACCTCTACCCaaaaaCCCTAACTCCAAACACTAACTCCctctctTTTTGGCCGGAGAATCCAAATCCGGCCTTCCTTTCCCCTAAATCGTCCTCAATTGACCAGATCGAGACGAAAACGAAATGAACAAACTCAAACTCGACCAAACGAAAACTCaaaaaaaaGCGACCAAACCAAACCTAAACTCCTTTCAACCAACAAATCGAAACTACACGGCA
Contig10895	56	10	5	p	AG	CTCTCTCTCT	F	0	0	1.8265	297	GCAAACAAGCATCCCTCATT	TTTCGTTTGGTCGAGTTTGA	3	244	33	20	329	20	60.081	59.293	6.9	7.3	CAGCAACCTAAAATGGCCGAAACACGGGACATGCAAACAAGCATCCCTCATTTCActctctctctCAATTCAGAGCAGCAAAACGCTCTGCAATTTCCATTCTTCCTCCGCTCACGACCTGCCGGAGAAGACGGTGGTGGCCGACCAACAgcggcggcgCCACCTCCTTCTCCGGCGAACCTCTACCCaaaaaCCCTAACTCCAAACACTAACTCCctctctTTTTGGCCGGAGAATCCAAATCCGGCCTTCCTTTCCCCTAAATCGTCCTCAATTGACCAGATCGAGACGAAAACGAAATGAACAAACTCAAACTCGACCAAACGAAAACTCaaaaaaaaGCGACCAAACCAAACCTAAACTCCTTTCAACCAACAAATCGAAACTACACGGCA
Contig10895	56	10	5	p	AG	CTCTCTCTCT	F	0	0	3.614	162	ACATGCAAACAAGCATCCCT	TTGGGTAGAGGTTCGCCG	7	107	29	20	190	18	60.526	62.14	9.4	13.4	CAGCAACCTAAAATGGCCGAAACACGGGACATGCAAACAAGCATCCCTCATTTCActctctctctCAATTCAGAGCAGCAAAACGCTCTGCAATTTCCATTCTTCCTCCGCTCACGACCTGCCGGAGAAGACGGTGGTGGCCGACCAACAgcggcggcgCCACCTCCTTCTCCGGCGAACCTCTACCCaaaaaCCCTAACTCCAAACACTAACTCCctctctTTTTGGCCGGAGAATCCAAATCCGGCCTTCCTTTCCCCTAAATCGTCCTCAATTGACCAGATCGAGACGAAAACGAAATGAACAAACTCAAACTCGACCAAACGAAAACTCaaaaaaaaGCGACCAAACCAAACCTAAACTCCTTTCAACCAACAAATCGAAACTACACGGCA
Contig10895	56	10	5	p	AG	CTCTCTCTCT	F	0	0	4.0313	163	ACATGCAAACAAGCATCCCT	TTTGGGTAGAGGTTCGCC	7	108	29	20	191	18	60.526	58.643	9.4	11.4	CAGCAACCTAAAATGGCCGAAACACGGGACATGCAAACAAGCATCCCTCATTTCActctctctctCAATTCAGAGCAGCAAAACGCTCTGCAATTTCCATTCTTCCTCCGCTCACGACCTGCCGGAGAAGACGGTGGTGGCCGACCAACAgcggcggcgCCACCTCCTTCTCCGGCGAACCTCTACCCaaaaaCCCTAACTCCAAACACTAACTCCctctctTTTTGGCCGGAGAATCCAAATCCGGCCTTCCTTTCCCCTAAATCGTCCTCAATTGACCAGATCGAGACGAAAACGAAATGAACAAACTCAAACTCGACCAAACGAAAACTCaaaaaaaaGCGACCAAACCAAACCTAAACTCCTTTCAACCAACAAATCGAAACTACACGGCA
Contig10895	56	10	5	p	AG	CTCTCTCTCT	F	0	0	4.0589	158	GCAAACAAGCATCCCTCATT	TTGGGTAGAGGTTCGCCG	3	107	33	20	190	18	60.081	62.14	6.9	13.4	CAGCAACCTAAAATGGCCGAAACACGGGACATGCAAACAAGCATCCCTCATTTCActctctctctCAATTCAGAGCAGCAAAACGCTCTGCAATTTCCATTCTTCCTCCGCTCACGACCTGCCGGAGAAGACGGTGGTGGCCGACCAACAgcggcggcgCCACCTCCTTCTCCGGCGAACCTCTACCCaaaaaCCCTAACTCCAAACACTAACTCCctctctTTTTGGCCGGAGAATCCAAATCCGGCCTTCCTTTCCCCTAAATCGTCCTCAATTGACCAGATCGAGACGAAAACGAAATGAACAAACTCAAACTCGACCAAACGAAAACTCaaaaaaaaGCGACCAAACCAAACCTAAACTCCTTTCAACCAACAAATCGAAACTACACGGCA
Contig10897	342	18	6	p	AAG	GAAGAAGAAGAAGAAGAA	A	1	1	0.1941	188	CGAGAGCGAAGAATCCAAGA	GGTCACAACACCAGGAGGAC	116	14	206	20	393	20	60.615	60.421	7	7.6	AGGAAAACCAGTAACCGATTGCTGTCCACTGCCAGAACCATACGGCACATCATGAGAATGCAACCTAAATTTCGTCTTCTCATGCATAAGCTTTATAACCGAACCATAAGTAATCTGAACCTCGACGCCTTCGGAGGAAGCTGCGGAAGCAGAAGCGGTGGAAGACGGAGAAACGTCAGGATCGAGAGTGAGAAAGAGAAAATAGCGAGAGCGAAGAATCCAAGAGCCATTACGAAGAGAAACGCGATGAACCAGTTACGTTGCCAGATCGGAAGATCCGATTCGGAATGGACGGTTGATTCTCTGTATATGATTCGGGTCGACCCGGTTGTTGCGAAGATgaagaagaagaagaagaaGGTTTCTCGTGATAGTCCTCCTGGTGTTGTGACCCTGAGG…
Contig10897	342	18	6	p	AAG	GAAGAAGAAGAAGAAGAA	A	0	0	0.2363	140	AGTTACGTTGCCAGATCGGA	GGTCACAACACCAGGAGGAC	68	14	254	20	393	20	60.657	60.421	9.9	7.6	AGGAAAACCAGTAACCGATTGCTGTCCACTGCCAGAACCATACGGCACATCATGAGAATGCAACCTAAATTTCGTCTTCTCATGCATAAGCTTTATAACCGAACCATAAGTAATCTGAACCTCGACGCCTTCGGAGGAAGCTGCGGAAGCAGAAGCGGTGGAAGACGGAGAAACGTCAGGATCGAGAGTGAGAAAGAGAAAATAGCGAGAGCGAAGAATCCAAGAGCCATTACGAAGAGAAACGCGATGAACCAGTTACGTTGCCAGATCGGAAGATCCGATTCGGAATGGACGGTTGATTCTCTGTATATGATTCGGGTCGACCCGGTTGTTGCGAAGATgaagaagaagaagaagaaGGTTTCTCGTGATAGTCCTCCTGGTGTTGTGACCCTGAGG…
Contig10897	342	18	6	p	AAG	GAAGAAGAAGAAGAAGAA	A	0	0	0.355	159	AAGAGAAACGCGATGAACCA	GGTCACAACACCAGGAGGAC	87	14	235	20	393	20	60.776	60.421	8.2	7.6	AGGAAAACCAGTAACCGATTGCTGTCCACTGCCAGAACCATACGGCACATCATGAGAATGCAACCTAAATTTCGTCTTCTCATGCATAAGCTTTATAACCGAACCATAAGTAATCTGAACCTCGACGCCTTCGGAGGAAGCTGCGGAAGCAGAAGCGGTGGAAGACGGAGAAACGTCAGGATCGAGAGTGAGAAAGAGAAAATAGCGAGAGCGAAGAATCCAAGAGCCATTACGAAGAGAAACGCGATGAACCAGTTACGTTGCCAGATCGGAAGATCCGATTCGGAATGGACGGTTGATTCTCTGTATATGATTCGGGTCGACCCGGTTGTTGCGAAGATgaagaagaagaagaagaaGGTTTCTCGTGATAGTCCTCCTGGTGTTGTGACCCTGAGG…
Contig10897	342	18	6	p	AAG	GAAGAAGAAGAAGAAGAA	A	0	0	0.3808	196	CGAGAGCGAAGAATCCAAGA	TTCCTCAGGGTCACAACACC	116	22	206	20	401	20	60.615	60.966	7	7.6	AGGAAAACCAGTAACCGATTGCTGTCCACTGCCAGAACCATACGGCACATCATGAGAATGCAACCTAAATTTCGTCTTCTCATGCATAAGCTTTATAACCGAACCATAAGTAATCTGAACCTCGACGCCTTCGGAGGAAGCTGCGGAAGCAGAAGCGGTGGAAGACGGAGAAACGTCAGGATCGAGAGTGAGAAAGAGAAAATAGCGAGAGCGAAGAATCCAAGAGCCATTACGAAGAGAAACGCGATGAACCAGTTACGTTGCCAGATCGGAAGATCCGATTCGGAATGGACGGTTGATTCTCTGTATATGATTCGGGTCGACCCGGTTGTTGCGAAGATgaagaagaagaagaagaaGGTTTCTCGTGATAGTCCTCCTGGTGTTGTGACCCTGAGG…
Contig10897	342	18	6	p	AAG	GAAGAAGAAGAAGAAGAA	A	0	0	0.423	148	AGTTACGTTGCCAGATCGGA	TTCCTCAGGGTCACAACACC	68	22	254	20	401	20	60.657	60.966	9.9	7.6	AGGAAAACCAGTAACCGATTGCTGTCCACTGCCAGAACCATACGGCACATCATGAGAATGCAACCTAAATTTCGTCTTCTCATGCATAAGCTTTATAACCGAACCATAAGTAATCTGAACCTCGACGCCTTCGGAGGAAGCTGCGGAAGCAGAAGCGGTGGAAGACGGAGAAACGTCAGGATCGAGAGTGAGAAAGAGAAAATAGCGAGAGCGAAGAATCCAAGAGCCATTACGAAGAGAAACGCGATGAACCAGTTACGTTGCCAGATCGGAAGATCCGATTCGGAATGGACGGTTGATTCTCTGTATATGATTCGGGTCGACCCGGTTGTTGCGAAGATgaagaagaagaagaagaaGGTTTCTCGTGATAGTCCTCCTGGTGTTGTGACCCTGAGG…
Contig10897	342	18	6	p	AAG	GAAGAAGAAGAAGAAGAA	A	0	0	0.7326	282	AATCTGAACCTCGACGCCTT	GGTCACAACACCAGGAGGAC	210	14	112	20	393	20	61.153	60.421	9.7	7.6	AGGAAAACCAGTAACCGATTGCTGTCCACTGCCAGAACCATACGGCACATCATGAGAATGCAACCTAAATTTCGTCTTCTCATGCATAAGCTTTATAACCGAACCATAAGTAATCTGAACCTCGACGCCTTCGGAGGAAGCTGCGGAAGCAGAAGCGGTGGAAGACGGAGAAACGTCAGGATCGAGAGTGAGAAAGAGAAAATAGCGAGAGCGAAGAATCCAAGAGCCATTACGAAGAGAAACGCGATGAACCAGTTACGTTGCCAGATCGGAAGATCCGATTCGGAATGGACGGTTGATTCTCTGTATATGATTCGGGTCGACCCGGTTGTTGCGAAGATgaagaagaagaagaagaaGGTTTCTCGTGATAGTCCTCCTGGTGTTGTGACCCTGAGG…
Contig10897	342	18	6	p	AAG	GAAGAAGAAGAAGAAGAA	A	0	0	0.7361	138	TTACGTTGCCAGATCGGAAG	GGTCACAACACCAGGAGGAC	66	14	256	20	393	20	61.157	60.421	8.2	7.6	AGGAAAACCAGTAACCGATTGCTGTCCACTGCCAGAACCATACGGCACATCATGAGAATGCAACCTAAATTTCGTCTTCTCATGCATAAGCTTTATAACCGAACCATAAGTAATCTGAACCTCGACGCCTTCGGAGGAAGCTGCGGAAGCAGAAGCGGTGGAAGACGGAGAAACGTCAGGATCGAGAGTGAGAAAGAGAAAATAGCGAGAGCGAAGAATCCAAGAGCCATTACGAAGAGAAACGCGATGAACCAGTTACGTTGCCAGATCGGAAGATCCGATTCGGAATGGACGGTTGATTCTCTGTATATGATTCGGGTCGACCCGGTTGTTGCGAAGATgaagaagaagaagaagaaGGTTTCTCGTGATAGTCCTCCTGGTGTTGTGACCCTGAGG…
Contig10897	342	18	6	p	AAG	GAAGAAGAAGAAGAAGAA	A	0	0	0.9192	290	AATCTGAACCTCGACGCCTT	TTCCTCAGGGTCACAACACC	210	22	112	20	401	20	61.153	60.966	9.7	7.6	AGGAAAACCAGTAACCGATTGCTGTCCACTGCCAGAACCATACGGCACATCATGAGAATGCAACCTAAATTTCGTCTTCTCATGCATAAGCTTTATAACCGAACCATAAGTAATCTGAACCTCGACGCCTTCGGAGGAAGCTGCGGAAGCAGAAGCGGTGGAAGACGGAGAAACGTCAGGATCGAGAGTGAGAAAGAGAAAATAGCGAGAGCGAAGAATCCAAGAGCCATTACGAAGAGAAACGCGATGAACCAGTTACGTTGCCAGATCGGAAGATCCGATTCGGAATGGACGGTTGATTCTCTGTATATGATTCGGGTCGACCCGGTTGTTGCGAAGATgaagaagaagaagaagaaGGTTTCTCGTGATAGTCCTCCTGGTGTTGTGACCCTGAGG…
Contig10897	342	18	6	p	AAG	GAAGAAGAAGAAGAAGAA	A	0	0	0.9353	234	GGAAGACGGAGAAACGTCAG	GGTCACAACACCAGGAGGAC	162	14	160	20	393	20	59.844	60.421	6.4	7.6	AGGAAAACCAGTAACCGATTGCTGTCCACTGCCAGAACCATACGGCACATCATGAGAATGCAACCTAAATTTCGTCTTCTCATGCATAAGCTTTATAACCGAACCATAAGTAATCTGAACCTCGACGCCTTCGGAGGAAGCTGCGGAAGCAGAAGCGGTGGAAGACGGAGAAACGTCAGGATCGAGAGTGAGAAAGAGAAAATAGCGAGAGCGAAGAATCCAAGAGCCATTACGAAGAGAAACGCGATGAACCAGTTACGTTGCCAGATCGGAAGATCCGATTCGGAATGGACGGTTGATTCTCTGTATATGATTCGGGTCGACCCGGTTGTTGCGAAGATgaagaagaagaagaagaaGGTTTCTCGTGATAGTCCTCCTGGTGTTGTGACCCTGAGG…
Contig10897	342	18	6	p	AAG	GAAGAAGAAGAAGAAGAA	A	0	0	0.9429	283	TAATCTGAACCTCGACGCCT	GGTCACAACACCAGGAGGAC	211	14	111	20	393	20	59.836	60.421	11.4	7.6	AGGAAAACCAGTAACCGATTGCTGTCCACTGCCAGAACCATACGGCACATCATGAGAATGCAACCTAAATTTCGTCTTCTCATGCATAAGCTTTATAACCGAACCATAAGTAATCTGAACCTCGACGCCTTCGGAGGAAGCTGCGGAAGCAGAAGCGGTGGAAGACGGAGAAACGTCAGGATCGAGAGTGAGAAAGAGAAAATAGCGAGAGCGAAGAATCCAAGAGCCATTACGAAGAGAAACGCGATGAACCAGTTACGTTGCCAGATCGGAAGATCCGATTCGGAATGGACGGTTGATTCTCTGTATATGATTCGGGTCGACCCGGTTGTTGCGAAGATgaagaagaagaagaagaaGGTTTCTCGTGATAGTCCTCCTGGTGTTGTGACCCTGAGG…
Contig11023	490	12	6	p	AT	TATATATATATA	A	1	1	7.6005	160	GCTTGTGCAAAGTGGTTCAA	TTCCTACCTTCCTTCTCTTATTCA	104	0	366	20	525	24	59.888	57.712	7.3	6.9	CGGAATAGTCGAATGCTATAGACTCAAATACGCAAAACAAGGCGGCACAAGctctctAAGTATCTTCTGGCAAATTCCTCAGTATGCACTTATAGGAGCTTCTGAGGTATTCATGTATGTAGGACAATTAGAATTCTTCAATGCTCAAACACCAGATGGATTaaaaaaGCTTTGGAAGTGCACTTTGCATGACAAGTATCTCACTTGGTAACTATGTGAGTAGCTTAATTGTTAGCATTGTTATGAAGATTTCAACCGAAGATCACATGCCAGGTTGGATCCCTGGAAACTTGAATAGAGGTCATCTTGACAGGtttttCTTCCTATTAGCTGCTTTGACATCTATAGATTTGGTTGCatatatTGCTTGTGCAAAGTGGTTCAAGAATATTCAGCTGG…
Contig11023	490	12	6	p	AT	TATATATATATA	A	0	0	7.7385	161	TGCTTGTGCAAAGTGGTTCA	TTCCTACCTTCCTTCTCTTATTCA	105	0	365	20	525	24	61.45	57.712	6.7	6.9	CGGAATAGTCGAATGCTATAGACTCAAATACGCAAAACAAGGCGGCACAAGctctctAAGTATCTTCTGGCAAATTCCTCAGTATGCACTTATAGGAGCTTCTGAGGTATTCATGTATGTAGGACAATTAGAATTCTTCAATGCTCAAACACCAGATGGATTaaaaaaGCTTTGGAAGTGCACTTTGCATGACAAGTATCTCACTTGGTAACTATGTGAGTAGCTTAATTGTTAGCATTGTTATGAAGATTTCAACCGAAGATCACATGCCAGGTTGGATCCCTGGAAACTTGAATAGAGGTCATCTTGACAGGtttttCTTCCTATTAGCTGCTTTGACATCTATAGATTTGGTTGCatatatTGCTTGTGCAAAGTGGTTCAAGAATATTCAGCTGG…
Contig11023	490	12	6	p	AT	TATATATATATA	A	0	0	7.8317	161	GCTTGTGCAAAGTGGTTCAA	GTTCCTACCTTCCTTCTCTTATTCA	104	0	366	20	526	25	59.888	58.481	7.3	6.9	CGGAATAGTCGAATGCTATAGACTCAAATACGCAAAACAAGGCGGCACAAGctctctAAGTATCTTCTGGCAAATTCCTCAGTATGCACTTATAGGAGCTTCTGAGGTATTCATGTATGTAGGACAATTAGAATTCTTCAATGCTCAAACACCAGATGGATTaaaaaaGCTTTGGAAGTGCACTTTGCATGACAAGTATCTCACTTGGTAACTATGTGAGTAGCTTAATTGTTAGCATTGTTATGAAGATTTCAACCGAAGATCACATGCCAGGTTGGATCCCTGGAAACTTGAATAGAGGTCATCTTGACAGGtttttCTTCCTATTAGCTGCTTTGACATCTATAGATTTGGTTGCatatatTGCTTGTGCAAAGTGGTTCAAGAATATTCAGCTGG…
Contig11023	490	12	6	p	AT	TATATATATATA	A	0	0	9.03	135	TTCAGCTGGAATGCAGATATGA	TTCCTACCTTCCTTCTCTTATTCA	77	0	391	22	525	24	60.742	57.712	5.9	6.9	CGGAATAGTCGAATGCTATAGACTCAAATACGCAAAACAAGGCGGCACAAGctctctAAGTATCTTCTGGCAAATTCCTCAGTATGCACTTATAGGAGCTTCTGAGGTATTCATGTATGTAGGACAATTAGAATTCTTCAATGCTCAAACACCAGATGGATTaaaaaaGCTTTGGAAGTGCACTTTGCATGACAAGTATCTCACTTGGTAACTATGTGAGTAGCTTAATTGTTAGCATTGTTATGAAGATTTCAACCGAAGATCACATGCCAGGTTGGATCCCTGGAAACTTGAATAGAGGTCATCTTGACAGGtttttCTTCCTATTAGCTGCTTTGACATCTATAGATTTGGTTGCatatatTGCTTGTGCAAAGTGGTTCAAGAATATTCAGCTGG…
Contig11023	490	12	6	p	AT	TATATATATATA	A	0	0	9.0982	134	TCAGCTGGAATGCAGATATGA	TTCCTACCTTCCTTCTCTTATTCA	77	0	392	21	525	24	59.39	57.712	5.9	6.9	CGGAATAGTCGAATGCTATAGACTCAAATACGCAAAACAAGGCGGCACAAGctctctAAGTATCTTCTGGCAAATTCCTCAGTATGCACTTATAGGAGCTTCTGAGGTATTCATGTATGTAGGACAATTAGAATTCTTCAATGCTCAAACACCAGATGGATTaaaaaaGCTTTGGAAGTGCACTTTGCATGACAAGTATCTCACTTGGTAACTATGTGAGTAGCTTAATTGTTAGCATTGTTATGAAGATTTCAACCGAAGATCACATGCCAGGTTGGATCCCTGGAAACTTGAATAGAGGTCATCTTGACAGGtttttCTTCCTATTAGCTGCTTTGACATCTATAGATTTGGTTGCatatatTGCTTGTGCAAAGTGGTTCAAGAATATTCAGCTGG…
Contig11023	490	12	6	p	AT	TATATATATATA	A	0	0	9.2611	136	TTCAGCTGGAATGCAGATATGA	GTTCCTACCTTCCTTCTCTTATTCA	77	0	391	22	526	25	60.742	58.481	5.9	6.9	CGGAATAGTCGAATGCTATAGACTCAAATACGCAAAACAAGGCGGCACAAGctctctAAGTATCTTCTGGCAAATTCCTCAGTATGCACTTATAGGAGCTTCTGAGGTATTCATGTATGTAGGACAATTAGAATTCTTCAATGCTCAAACACCAGATGGATTaaaaaaGCTTTGGAAGTGCACTTTGCATGACAAGTATCTCACTTGGTAACTATGTGAGTAGCTTAATTGTTAGCATTGTTATGAAGATTTCAACCGAAGATCACATGCCAGGTTGGATCCCTGGAAACTTGAATAGAGGTCATCTTGACAGGtttttCTTCCTATTAGCTGCTTTGACATCTATAGATTTGGTTGCatatatTGCTTGTGCAAAGTGGTTCAAGAATATTCAGCTGG…
Contig11023	490	12	6	p	AT	TATATATATATA	B	0	0	12.7378	205	TTCCTATTAGCTGCTTTGACATC	TTCCTACCTTCCTTCTCTTATTCA	146	0	321	23	525	24	57.751	57.712	6.3	6.9	CGGAATAGTCGAATGCTATAGACTCAAATACGCAAAACAAGGCGGCACAAGctctctAAGTATCTTCTGGCAAATTCCTCAGTATGCACTTATAGGAGCTTCTGAGGTATTCATGTATGTAGGACAATTAGAATTCTTCAATGCTCAAACACCAGATGGATTaaaaaaGCTTTGGAAGTGCACTTTGCATGACAAGTATCTCACTTGGTAACTATGTGAGTAGCTTAATTGTTAGCATTGTTATGAAGATTTCAACCGAAGATCACATGCCAGGTTGGATCCCTGGAAACTTGAATAGAGGTCATCTTGACAGGtttttCTTCCTATTAGCTGCTTTGACATCTATAGATTTGGTTGCatatatTGCTTGTGCAAAGTGGTTCAAGAATATTCAGCTGG…
Contig11023	490	12	6	p	AT	TATATATATATA	B	0	0	12.811	206	CTTCCTATTAGCTGCTTTGACATC	TTCCTACCTTCCTTCTCTTATTCA	146	0	320	24	525	24	58.677	57.712	6.3	6.9	CGGAATAGTCGAATGCTATAGACTCAAATACGCAAAACAAGGCGGCACAAGctctctAAGTATCTTCTGGCAAATTCCTCAGTATGCACTTATAGGAGCTTCTGAGGTATTCATGTATGTAGGACAATTAGAATTCTTCAATGCTCAAACACCAGATGGATTaaaaaaGCTTTGGAAGTGCACTTTGCATGACAAGTATCTCACTTGGTAACTATGTGAGTAGCTTAATTGTTAGCATTGTTATGAAGATTTCAACCGAAGATCACATGCCAGGTTGGATCCCTGGAAACTTGAATAGAGGTCATCTTGACAGGtttttCTTCCTATTAGCTGCTTTGACATCTATAGATTTGGTTGCatatatTGCTTGTGCAAAGTGGTTCAAGAATATTCAGCTGG…
Contig11023	490	12	6	p	AT	TATATATATATA	C	0	0	7.6005	162	TTGCTTGTGCAAAGTGGTTC	TTCCTACCTTCCTTCTCTTATTCA	106	0	364	20	525	24	59.888	57.712	7.9	6.9	CGGAATAGTCGAATGCTATAGACTCAAATACGCAAAACAAGGCGGCACAAGctctctAAGTATCTTCTGGCAAATTCCTCAGTATGCACTTATAGGAGCTTCTGAGGTATTCATGTATGTAGGACAATTAGAATTCTTCAATGCTCAAACACCAGATGGATTaaaaaaGCTTTGGAAGTGCACTTTGCATGACAAGTATCTCACTTGGTAACTATGTGAGTAGCTTAATTGTTAGCATTGTTATGAAGATTTCAACCGAAGATCACATGCCAGGTTGGATCCCTGGAAACTTGAATAGAGGTCATCTTGACAGGtttttCTTCCTATTAGCTGCTTTGACATCTATAGATTTGGTTGCatatatTGCTTGTGCAAAGTGGTTCAAGAATATTCAGCTGG…
Contig11023	490	12	6	p	AT	TATATATATATA	F	0	0	2.4261	289	TGGATCCCTGGAAACTTGAA	TCTTTGAATCCAAACCATCACA	194	41	276	20	564	22	60.43	60.344	7.3	6.7	CGGAATAGTCGAATGCTATAGACTCAAATACGCAAAACAAGGCGGCACAAGctctctAAGTATCTTCTGGCAAATTCCTCAGTATGCACTTATAGGAGCTTCTGAGGTATTCATGTATGTAGGACAATTAGAATTCTTCAATGCTCAAACACCAGATGGATTaaaaaaGCTTTGGAAGTGCACTTTGCATGACAAGTATCTCACTTGGTAACTATGTGAGTAGCTTAATTGTTAGCATTGTTATGAAGATTTCAACCGAAGATCACATGCCAGGTTGGATCCCTGGAAACTTGAATAGAGGTCATCTTGACAGGtttttCTTCCTATTAGCTGCTTTGACATCTATAGATTTGGTTGCatatatTGCTTGTGCAAAGTGGTTCAAGAATATTCAGCTGG…
Contig11023	490	12	6	p	AT	TATATATATATA	F	0	0	2.6874	292	GGTTGGATCCCTGGAAACTT	TCTTTGAATCCAAACCATCACA	197	41	273	20	564	22	60.169	60.344	6.7	6.7	CGGAATAGTCGAATGCTATAGACTCAAATACGCAAAACAAGGCGGCACAAGctctctAAGTATCTTCTGGCAAATTCCTCAGTATGCACTTATAGGAGCTTCTGAGGTATTCATGTATGTAGGACAATTAGAATTCTTCAATGCTCAAACACCAGATGGATTaaaaaaGCTTTGGAAGTGCACTTTGCATGACAAGTATCTCACTTGGTAACTATGTGAGTAGCTTAATTGTTAGCATTGTTATGAAGATTTCAACCGAAGATCACATGCCAGGTTGGATCCCTGGAAACTTGAATAGAGGTCATCTTGACAGGtttttCTTCCTATTAGCTGCTTTGACATCTATAGATTTGGTTGCatatatTGCTTGTGCAAAGTGGTTCAAGAATATTCAGCTGG…
Contig11023	490	12	6	p	AT	TATATATATATA	F	0	0	2.9682	201	TTGCTTGTGCAAAGTGGTTC	TCTTTGAATCCAAACCATCACA	106	41	364	20	564	22	59.888	60.344	7.9	6.7	CGGAATAGTCGAATGCTATAGACTCAAATACGCAAAACAAGGCGGCACAAGctctctAAGTATCTTCTGGCAAATTCCTCAGTATGCACTTATAGGAGCTTCTGAGGTATTCATGTATGTAGGACAATTAGAATTCTTCAATGCTCAAACACCAGATGGATTaaaaaaGCTTTGGAAGTGCACTTTGCATGACAAGTATCTCACTTGGTAACTATGTGAGTAGCTTAATTGTTAGCATTGTTATGAAGATTTCAACCGAAGATCACATGCCAGGTTGGATCCCTGGAAACTTGAATAGAGGTCATCTTGACAGGtttttCTTCCTATTAGCTGCTTTGACATCTATAGATTTGGTTGCatatatTGCTTGTGCAAAGTGGTTCAAGAATATTCAGCTGG…
Contig11023	490	12	6	p	AT	TATATATATATA	F	0	0	3.1063	200	TGCTTGTGCAAAGTGGTTCA	TCTTTGAATCCAAACCATCACA	105	41	365	20	564	22	61.45	60.344	6.7	6.7	CGGAATAGTCGAATGCTATAGACTCAAATACGCAAAACAAGGCGGCACAAGctctctAAGTATCTTCTGGCAAATTCCTCAGTATGCACTTATAGGAGCTTCTGAGGTATTCATGTATGTAGGACAATTAGAATTCTTCAATGCTCAAACACCAGATGGATTaaaaaaGCTTTGGAAGTGCACTTTGCATGACAAGTATCTCACTTGGTAACTATGTGAGTAGCTTAATTGTTAGCATTGTTATGAAGATTTCAACCGAAGATCACATGCCAGGTTGGATCCCTGGAAACTTGAATAGAGGTCATCTTGACAGGtttttCTTCCTATTAGCTGCTTTGACATCTATAGATTTGGTTGCatatatTGCTTGTGCAAAGTGGTTCAAGAATATTCAGCTGG…
Contig11023	490	12	6	p	AT	TATATATATATA	F	0	0	3.498	204	TTGCTTGTGCAAAGTGGTTC	CCTTCTTTGAATCCAAACCATC	106	44	364	20	567	22	59.888	59.814	7.9	8.1	CGGAATAGTCGAATGCTATAGACTCAAATACGCAAAACAAGGCGGCACAAGctctctAAGTATCTTCTGGCAAATTCCTCAGTATGCACTTATAGGAGCTTCTGAGGTATTCATGTATGTAGGACAATTAGAATTCTTCAATGCTCAAACACCAGATGGATTaaaaaaGCTTTGGAAGTGCACTTTGCATGACAAGTATCTCACTTGGTAACTATGTGAGTAGCTTAATTGTTAGCATTGTTATGAAGATTTCAACCGAAGATCACATGCCAGGTTGGATCCCTGGAAACTTGAATAGAGGTCATCTTGACAGGtttttCTTCCTATTAGCTGCTTTGACATCTATAGATTTGGTTGCatatatTGCTTGTGCAAAGTGGTTCAAGAATATTCAGCTGG…
Contig11023	490	12	6	p	AT	TATATATATATA	F	0	0	3.7249	199	GCTTGTGCAAAGTGGTTCAA	TCTTTGAATCCAAACCATCACAT	104	40	366	20	564	23	59.888	60.587	7.3	6.6	CGGAATAGTCGAATGCTATAGACTCAAATACGCAAAACAAGGCGGCACAAGctctctAAGTATCTTCTGGCAAATTCCTCAGTATGCACTTATAGGAGCTTCTGAGGTATTCATGTATGTAGGACAATTAGAATTCTTCAATGCTCAAACACCAGATGGATTaaaaaaGCTTTGGAAGTGCACTTTGCATGACAAGTATCTCACTTGGTAACTATGTGAGTAGCTTAATTGTTAGCATTGTTATGAAGATTTCAACCGAAGATCACATGCCAGGTTGGATCCCTGGAAACTTGAATAGAGGTCATCTTGACAGGtttttCTTCCTATTAGCTGCTTTGACATCTATAGATTTGGTTGCatatatTGCTTGTGCAAAGTGGTTCAAGAATATTCAGCTGG…
Contig11023	490	12	6	p	AT	TATATATATATA	F	0	0	3.8669	197	GCTTGTGCAAAGTGGTTCAA	TTTGAATCCAAACCATCACATTT	104	38	366	20	562	23	59.888	60.445	7.3	7.2	CGGAATAGTCGAATGCTATAGACTCAAATACGCAAAACAAGGCGGCACAAGctctctAAGTATCTTCTGGCAAATTCCTCAGTATGCACTTATAGGAGCTTCTGAGGTATTCATGTATGTAGGACAATTAGAATTCTTCAATGCTCAAACACCAGATGGATTaaaaaaGCTTTGGAAGTGCACTTTGCATGACAAGTATCTCACTTGGTAACTATGTGAGTAGCTTAATTGTTAGCATTGTTATGAAGATTTCAACCGAAGATCACATGCCAGGTTGGATCCCTGGAAACTTGAATAGAGGTCATCTTGACAGGtttttCTTCCTATTAGCTGCTTTGACATCTATAGATTTGGTTGCatatatTGCTTGTGCAAAGTGGTTCAAGAATATTCAGCTGG…
Contig11023	490	12	6	p	AT	TATATATATATA	F	0	0	8.2635	121	CCATTTGCTATATGGATTATGGACA	CCTTCTTTGAATCCAAACCATC	18	44	447	25	567	22	61.078	59.814	7.9	8.1	CGGAATAGTCGAATGCTATAGACTCAAATACGCAAAACAAGGCGGCACAAGctctctAAGTATCTTCTGGCAAATTCCTCAGTATGCACTTATAGGAGCTTCTGAGGTATTCATGTATGTAGGACAATTAGAATTCTTCAATGCTCAAACACCAGATGGATTaaaaaaGCTTTGGAAGTGCACTTTGCATGACAAGTATCTCACTTGGTAACTATGTGAGTAGCTTAATTGTTAGCATTGTTATGAAGATTTCAACCGAAGATCACATGCCAGGTTGGATCCCTGGAAACTTGAATAGAGGTCATCTTGACAGGtttttCTTCCTATTAGCTGCTTTGACATCTATAGATTTGGTTGCatatatTGCTTGTGCAAAGTGGTTCAAGAATATTCAGCTGG…
Contig11023	490	12	6	p	AT	TATATATATATA	F	0	0	8.616	117	CCATTTGCTATATGGATTATGGACA	CTTTGAATCCAAACCATCACA	18	41	447	25	563	21	61.078	58.462	7.9	6.7	CGGAATAGTCGAATGCTATAGACTCAAATACGCAAAACAAGGCGGCACAAGctctctAAGTATCTTCTGGCAAATTCCTCAGTATGCACTTATAGGAGCTTCTGAGGTATTCATGTATGTAGGACAATTAGAATTCTTCAATGCTCAAACACCAGATGGATTaaaaaaGCTTTGGAAGTGCACTTTGCATGACAAGTATCTCACTTGGTAACTATGTGAGTAGCTTAATTGTTAGCATTGTTATGAAGATTTCAACCGAAGATCACATGCCAGGTTGGATCCCTGGAAACTTGAATAGAGGTCATCTTGACAGGtttttCTTCCTATTAGCTGCTTTGACATCTATAGATTTGGTTGCatatatTGCTTGTGCAAAGTGGTTCAAGAATATTCAGCTGG…
Contig11023	490	12	6	p	AT	TATATATATATA	F	0	0	8.6295	132	GCTTCAAAGTTTAACCATTTGCTAT	TCTTTGAATCCAAACCATCACA	32	41	433	25	564	22	59.227	60.344	7.1	6.7	CGGAATAGTCGAATGCTATAGACTCAAATACGCAAAACAAGGCGGCACAAGctctctAAGTATCTTCTGGCAAATTCCTCAGTATGCACTTATAGGAGCTTCTGAGGTATTCATGTATGTAGGACAATTAGAATTCTTCAATGCTCAAACACCAGATGGATTaaaaaaGCTTTGGAAGTGCACTTTGCATGACAAGTATCTCACTTGGTAACTATGTGAGTAGCTTAATTGTTAGCATTGTTATGAAGATTTCAACCGAAGATCACATGCCAGGTTGGATCCCTGGAAACTTGAATAGAGGTCATCTTGACAGGtttttCTTCCTATTAGCTGCTTTGACATCTATAGATTTGGTTGCatatatTGCTTGTGCAAAGTGGTTCAAGAATATTCAGCTGG…
Contig11042	222	15	5	p	AAG	TTCTTCTTCTTCTTC	A	1	1	11.4454	142	GAAAGGAGTTGAAATGTAAATCTTTGA	CGGTTATCCGAGTAGAAGATACCA	4	72	191	27	332	24	60.257	60.702	7.3	7.2	ATCACGGTTGTACATTATGATTGTGCTAAACTCAACGTCATTCCAAATATGAACTTAGTTCAATCATTTTGTTTTGATTTTGTTGATATGGGCCAATGTTTCACTGGCCGTTACTGGAGTTGTAAGTGGATGGAGGTTATACTTGCAGAGGCTTTGATgggggAGAGAATATTAATAATAGAAAGATAGAGAAAGGAGTTGAAATGTAAATCTTTGAGAGTttcttcttcttcttcTTTTGTATTTGGTTATTGATTCTACTTTCTAAGAAATAATATCCACTAAGAACAGTGAGTTTATTTGTTTGATGGTATCTTCTACTCGGATAACCGTAGTAGAAGAT
Contig11042	222	15	5	p	AAG	TTCTTCTTCTTCTTC	A	0	0	11.722	138	GGAGTTGAAATGTAAATCTTTGAGA	CGGTTATCCGAGTAGAAGATACCA	2	72	195	25	332	24	57.98	60.702	6.7	7.2	ATCACGGTTGTACATTATGATTGTGCTAAACTCAACGTCATTCCAAATATGAACTTAGTTCAATCATTTTGTTTTGATTTTGTTGATATGGGCCAATGTTTCACTGGCCGTTACTGGAGTTGTAAGTGGATGGAGGTTATACTTGCAGAGGCTTTGATgggggAGAGAATATTAATAATAGAAAGATAGAGAAAGGAGTTGAAATGTAAATCTTTGAGAGTttcttcttcttcttcTTTTGTATTTGGTTATTGATTCTACTTTCTAAGAAATAATATCCACTAAGAACAGTGAGTTTATTTGTTTGATGGTATCTTCTACTCGGATAACCGTAGTAGAAGAT
Contig11042	222	15	5	p	AAG	TTCTTCTTCTTCTTC	A	0	0	11.7413	140	AAGGAGTTGAAATGTAAATCTTTGAGA	CGGTTATCCGAGTAGAAGATACCA	2	72	193	27	332	24	59.961	60.702	6.7	7.2	ATCACGGTTGTACATTATGATTGTGCTAAACTCAACGTCATTCCAAATATGAACTTAGTTCAATCATTTTGTTTTGATTTTGTTGATATGGGCCAATGTTTCACTGGCCGTTACTGGAGTTGTAAGTGGATGGAGGTTATACTTGCAGAGGCTTTGATgggggAGAGAATATTAATAATAGAAAGATAGAGAAAGGAGTTGAAATGTAAATCTTTGAGAGTttcttcttcttcttcTTTTGTATTTGGTTATTGATTCTACTTTCTAAGAAATAATATCCACTAAGAACAGTGAGTTTATTTGTTTGATGGTATCTTCTACTCGGATAACCGTAGTAGAAGAT
Contig11042	222	15	5	p	AAG	TTCTTCTTCTTCTTC	A	0	0	12.5029	152	GAAAGATAGAGAAAGGAGTTGAAATG	CGGTTATCCGAGTAGAAGATACCA	15	72	181	26	332	24	58.199	60.702	7.2	7.2	ATCACGGTTGTACATTATGATTGTGCTAAACTCAACGTCATTCCAAATATGAACTTAGTTCAATCATTTTGTTTTGATTTTGTTGATATGGGCCAATGTTTCACTGGCCGTTACTGGAGTTGTAAGTGGATGGAGGTTATACTTGCAGAGGCTTTGATgggggAGAGAATATTAATAATAGAAAGATAGAGAAAGGAGTTGAAATGTAAATCTTTGAGAGTttcttcttcttcttcTTTTGTATTTGGTTATTGATTCTACTTTCTAAGAAATAATATCCACTAAGAACAGTGAGTTTATTTGTTTGATGGTATCTTCTACTCGGATAACCGTAGTAGAAGAT
Contig11042	222	15	5	p	AAG	TTCTTCTTCTTCTTC	A	0	0	12.6766	153	AGAAAGATAGAGAAAGGAGTTGAAATG	CGGTTATCCGAGTAGAAGATACCA	15	72	180	27	332	24	59.026	60.702	7.2	7.2	ATCACGGTTGTACATTATGATTGTGCTAAACTCAACGTCATTCCAAATATGAACTTAGTTCAATCATTTTGTTTTGATTTTGTTGATATGGGCCAATGTTTCACTGGCCGTTACTGGAGTTGTAAGTGGATGGAGGTTATACTTGCAGAGGCTTTGATgggggAGAGAATATTAATAATAGAAAGATAGAGAAAGGAGTTGAAATGTAAATCTTTGAGAGTttcttcttcttcttcTTTTGTATTTGGTTATTGATTCTACTTTCTAAGAAATAATATCCACTAAGAACAGTGAGTTTATTTGTTTGATGGTATCTTCTACTCGGATAACCGTAGTAGAAGAT
Contig11042	222	15	5	p	AAG	TTCTTCTTCTTCTTC	A	0	0	12.7886	152	GAAAGATAGAGAAAGGAGTTGAAATGT	CGGTTATCCGAGTAGAAGATACCA	14	72	181	27	332	24	58.914	60.702	6.6	7.2	ATCACGGTTGTACATTATGATTGTGCTAAACTCAACGTCATTCCAAATATGAACTTAGTTCAATCATTTTGTTTTGATTTTGTTGATATGGGCCAATGTTTCACTGGCCGTTACTGGAGTTGTAAGTGGATGGAGGTTATACTTGCAGAGGCTTTGATgggggAGAGAATATTAATAATAGAAAGATAGAGAAAGGAGTTGAAATGTAAATCTTTGAGAGTttcttcttcttcttcTTTTGTATTTGGTTATTGATTCTACTTTCTAAGAAATAATATCCACTAAGAACAGTGAGTTTATTTGTTTGATGGTATCTTCTACTCGGATAACCGTAGTAGAAGAT
Contig11042	222	15	5	p	AAG	TTCTTCTTCTTCTTC	F	0	0	4.1522	235	GTTTCACTGGCCGTTACTGG	CGGTTATCCGAGTAGAAGATACCA	104	72	98	20	332	24	60.55	60.702	7.9	7.2	ATCACGGTTGTACATTATGATTGTGCTAAACTCAACGTCATTCCAAATATGAACTTAGTTCAATCATTTTGTTTTGATTTTGTTGATATGGGCCAATGTTTCACTGGCCGTTACTGGAGTTGTAAGTGGATGGAGGTTATACTTGCAGAGGCTTTGATgggggAGAGAATATTAATAATAGAAAGATAGAGAAAGGAGTTGAAATGTAAATCTTTGAGAGTttcttcttcttcttcTTTTGTATTTGGTTATTGATTCTACTTTCTAAGAAATAATATCCACTAAGAACAGTGAGTTTATTTGTTTGATGGTATCTTCTACTCGGATAACCGTAGTAGAAGAT
Contig11042	222	15	5	p	AAG	TTCTTCTTCTTCTTC	F	0	0	4.3054	192	ACTTGCAGAGGCTTTGATGG	CGGTTATCCGAGTAGAAGATACCA	61	72	141	20	332	24	60.397	60.702	8.1	7.2	ATCACGGTTGTACATTATGATTGTGCTAAACTCAACGTCATTCCAAATATGAACTTAGTTCAATCATTTTGTTTTGATTTTGTTGATATGGGCCAATGTTTCACTGGCCGTTACTGGAGTTGTAAGTGGATGGAGGTTATACTTGCAGAGGCTTTGATgggggAGAGAATATTAATAATAGAAAGATAGAGAAAGGAGTTGAAATGTAAATCTTTGAGAGTttcttcttcttcttcTTTTGTATTTGGTTATTGATTCTACTTTCTAAGAAATAATATCCACTAAGAACAGTGAGTTTATTTGTTTGATGGTATCTTCTACTCGGATAACCGTAGTAGAAGAT
Contig11042	222	15	5	p	AAG	TTCTTCTTCTTCTTC	F	0	0	4.5315	229	CTGGCCGTTACTGGAGTTGT	CGGTTATCCGAGTAGAAGATACCA	98	72	104	20	332	24	60.171	60.702	6.4	7.2	ATCACGGTTGTACATTATGATTGTGCTAAACTCAACGTCATTCCAAATATGAACTTAGTTCAATCATTTTGTTTTGATTTTGTTGATATGGGCCAATGTTTCACTGGCCGTTACTGGAGTTGTAAGTGGATGGAGGTTATACTTGCAGAGGCTTTGATgggggAGAGAATATTAATAATAGAAAGATAGAGAAAGGAGTTGAAATGTAAATCTTTGAGAGTttcttcttcttcttcTTTTGTATTTGGTTATTGATTCTACTTTCTAAGAAATAATATCCACTAAGAACAGTGAGTTTATTTGTTTGATGGTATCTTCTACTCGGATAACCGTAGTAGAAGAT
Contig11042	222	15	5	p	AAG	TTCTTCTTCTTCTTC	F	0	0	5.3097	193	TACTTGCAGAGGCTTTGATGG	CGGTTATCCGAGTAGAAGATACCA	61	72	140	21	332	24	60.393	60.702	8.1	7.2	ATCACGGTTGTACATTATGATTGTGCTAAACTCAACGTCATTCCAAATATGAACTTAGTTCAATCATTTTGTTTTGATTTTGTTGATATGGGCCAATGTTTCACTGGCCGTTACTGGAGTTGTAAGTGGATGGAGGTTATACTTGCAGAGGCTTTGATgggggAGAGAATATTAATAATAGAAAGATAGAGAAAGGAGTTGAAATGTAAATCTTTGAGAGTttcttcttcttcttcTTTTGTATTTGGTTATTGATTCTACTTTCTAAGAAATAATATCCACTAAGAACAGTGAGTTTATTTGTTTGATGGTATCTTCTACTCGGATAACCGTAGTAGAAGAT
Contig11042	222	15	5	p	AAG	TTCTTCTTCTTCTTC	F	0	0	5.544	192	ACTTGCAGAGGCTTTGATGG	CGGTTATCCGAGTAGAAGATACC	61	73	141	20	332	23	60.397	58.259	8.1	6.8	ATCACGGTTGTACATTATGATTGTGCTAAACTCAACGTCATTCCAAATATGAACTTAGTTCAATCATTTTGTTTTGATTTTGTTGATATGGGCCAATGTTTCACTGGCCGTTACTGGAGTTGTAAGTGGATGGAGGTTATACTTGCAGAGGCTTTGATgggggAGAGAATATTAATAATAGAAAGATAGAGAAAGGAGTTGAAATGTAAATCTTTGAGAGTttcttcttcttcttcTTTTGTATTTGGTTATTGATTCTACTTTCTAAGAAATAATATCCACTAAGAACAGTGAGTTTATTTGTTTGATGGTATCTTCTACTCGGATAACCGTAGTAGAAGAT
Contig11042	222	15	5	p	AAG	TTCTTCTTCTTCTTC	F	0	0	5.5726	250	TTGATATGGGCCAATGTTTCA	CGGTTATCCGAGTAGAAGATACCA	118	72	83	21	332	24	61.07	60.702	7.3	7.2	ATCACGGTTGTACATTATGATTGTGCTAAACTCAACGTCATTCCAAATATGAACTTAGTTCAATCATTTTGTTTTGATTTTGTTGATATGGGCCAATGTTTCACTGGCCGTTACTGGAGTTGTAAGTGGATGGAGGTTATACTTGCAGAGGCTTTGATgggggAGAGAATATTAATAATAGAAAGATAGAGAAAGGAGTTGAAATGTAAATCTTTGAGAGTttcttcttcttcttcTTTTGTATTTGGTTATTGATTCTACTTTCTAAGAAATAATATCCACTAAGAACAGTGAGTTTATTTGTTTGATGGTATCTTCTACTCGGATAACCGTAGTAGAAGAT
Contig11042	222	15	5	p	AAG	TTCTTCTTCTTCTTC	F	0	0	5.6353	252	TGTTGATATGGGCCAATGTTT	CGGTTATCCGAGTAGAAGATACCA	120	72	81	21	332	24	60.067	60.702	7	7.2	ATCACGGTTGTACATTATGATTGTGCTAAACTCAACGTCATTCCAAATATGAACTTAGTTCAATCATTTTGTTTTGATTTTGTTGATATGGGCCAATGTTTCACTGGCCGTTACTGGAGTTGTAAGTGGATGGAGGTTATACTTGCAGAGGCTTTGATgggggAGAGAATATTAATAATAGAAAGATAGAGAAAGGAGTTGAAATGTAAATCTTTGAGAGTttcttcttcttcttcTTTTGTATTTGGTTATTGATTCTACTTTCTAAGAAATAATATCCACTAAGAACAGTGAGTTTATTTGTTTGATGGTATCTTCTACTCGGATAACCGTAGTAGAAGAT
Contig11042	222	15	5	p	AAG	TTCTTCTTCTTCTTC	F	0	0	6.4203	250	TTGATATGGGCCAATGTTTC	CGGTTATCCGAGTAGAAGATACCA	119	72	83	20	332	24	58.282	60.702	6.7	7.2	ATCACGGTTGTACATTATGATTGTGCTAAACTCAACGTCATTCCAAATATGAACTTAGTTCAATCATTTTGTTTTGATTTTGTTGATATGGGCCAATGTTTCACTGGCCGTTACTGGAGTTGTAAGTGGATGGAGGTTATACTTGCAGAGGCTTTGATgggggAGAGAATATTAATAATAGAAAGATAGAGAAAGGAGTTGAAATGTAAATCTTTGAGAGTttcttcttcttcttcTTTTGTATTTGGTTATTGATTCTACTTTCTAAGAAATAATATCCACTAAGAACAGTGAGTTTATTTGTTTGATGGTATCTTCTACTCGGATAACCGTAGTAGAAGAT
Contig11134	92	21	7	p	AGT	CATCATCATCATCATCATCAT	F	1	1	2.8981	282	TGACGACAACTCAATCTTCGTT	TCAGAGCCAGAAGACAAGCC	55	164	15	22	296	20	59.78	60.678	8.4	9.7	AGATGAAACTATGATGACGACAACTCAATCTTCGTTACGAAGTGAAGACTATgaagaagaagatgatgatACGAATGATCtttttCACCACcatcatcatcatcatcatcatCAGAATCACCATAATTTATCACGGCTTTCGGTTTGTACGAGCAGTGGTGTTGAAGATGATGTTGAAAATCTAGCTTCCGTTTGTATGTCACACTTGTCCATTGAGAGTTTCGAAGCTGATGGAGACGATGAAGCTGAAGGAAAGATGATCGGTTACTGGAAGCCGGCTTGTCTTCTGGCTCTGAGAATGAGTCAGGTAGTTGTTATTCGTTACCGGCGACACCGCCGCggaggaggaACTTGGTTCCGGCGACTCCGGTGATTGGAGTGAAAGACTATGCGAGTGAG…
Contig11134	92	21	7	p	AGT	CATCATCATCATCATCATCAT	F	0	0	2.918	135	TGACGACAACTCAATCTTCGTT	TACAAACCGAAAGCCGTGAT	55	17	15	22	149	20	59.78	60.502	8.4	6.3	AGATGAAACTATGATGACGACAACTCAATCTTCGTTACGAAGTGAAGACTATgaagaagaagatgatgatACGAATGATCtttttCACCACcatcatcatcatcatcatcatCAGAATCACCATAATTTATCACGGCTTTCGGTTTGTACGAGCAGTGGTGTTGAAGATGATGTTGAAAATCTAGCTTCCGTTTGTATGTCACACTTGTCCATTGAGAGTTTCGAAGCTGATGGAGACGATGAAGCTGAAGGAAAGATGATCGGTTACTGGAAGCCGGCTTGTCTTCTGGCTCTGAGAATGAGTCAGGTAGTTGTTATTCGTTACCGGCGACACCGCCGCggaggaggaACTTGGTTCCGGCGACTCCGGTGATTGGAGTGAAAGACTATGCGAGTGAG…
Contig11134	92	21	7	p	AGT	CATCATCATCATCATCATCAT	F	0	0	2.9379	284	GATGACGACAACTCAATCTTCG	TCAGAGCCAGAAGACAAGCC	57	164	13	22	296	20	59.74	60.678	8.7	9.7	AGATGAAACTATGATGACGACAACTCAATCTTCGTTACGAAGTGAAGACTATgaagaagaagatgatgatACGAATGATCtttttCACCACcatcatcatcatcatcatcatCAGAATCACCATAATTTATCACGGCTTTCGGTTTGTACGAGCAGTGGTGTTGAAGATGATGTTGAAAATCTAGCTTCCGTTTGTATGTCACACTTGTCCATTGAGAGTTTCGAAGCTGATGGAGACGATGAAGCTGAAGGAAAGATGATCGGTTACTGGAAGCCGGCTTGTCTTCTGGCTCTGAGAATGAGTCAGGTAGTTGTTATTCGTTACCGGCGACACCGCCGCggaggaggaACTTGGTTCCGGCGACTCCGGTGATTGGAGTGAAAGACTATGCGAGTGAG…
Contig11134	92	21	7	p	AGT	CATCATCATCATCATCATCAT	F	0	0	2.9578	136	GATGACGACAACTCAATCTTCG	ACAAACCGAAAGCCGTGATA	57	16	13	22	148	20	59.74	60.502	8.7	5.9	AGATGAAACTATGATGACGACAACTCAATCTTCGTTACGAAGTGAAGACTATgaagaagaagatgatgatACGAATGATCtttttCACCACcatcatcatcatcatcatcatCAGAATCACCATAATTTATCACGGCTTTCGGTTTGTACGAGCAGTGGTGTTGAAGATGATGTTGAAAATCTAGCTTCCGTTTGTATGTCACACTTGTCCATTGAGAGTTTCGAAGCTGATGGAGACGATGAAGCTGAAGGAAAGATGATCGGTTACTGGAAGCCGGCTTGTCTTCTGGCTCTGAGAATGAGTCAGGTAGTTGTTATTCGTTACCGGCGACACCGCCGCggaggaggaACTTGGTTCCGGCGACTCCGGTGATTGGAGTGAAAGACTATGCGAGTGAG…
Contig11134	92	21	7	p	AGT	CATCATCATCATCATCATCAT	F	0	0	3.1449	232	TGACGACAACTCAATCTTCGTT	GCTTCATCGTCTCCATCAGC	55	114	15	22	246	20	59.78	60.925	8.4	8.2	AGATGAAACTATGATGACGACAACTCAATCTTCGTTACGAAGTGAAGACTATgaagaagaagatgatgatACGAATGATCtttttCACCACcatcatcatcatcatcatcatCAGAATCACCATAATTTATCACGGCTTTCGGTTTGTACGAGCAGTGGTGTTGAAGATGATGTTGAAAATCTAGCTTCCGTTTGTATGTCACACTTGTCCATTGAGAGTTTCGAAGCTGATGGAGACGATGAAGCTGAAGGAAAGATGATCGGTTACTGGAAGCCGGCTTGTCTTCTGGCTCTGAGAATGAGTCAGGTAGTTGTTATTCGTTACCGGCGACACCGCCGCggaggaggaACTTGGTTCCGGCGACTCCGGTGATTGGAGTGAAAGACTATGCGAGTGAG…
Contig11134	92	21	7	p	AGT	CATCATCATCATCATCATCAT	F	0	0	3.1847	234	GATGACGACAACTCAATCTTCG	GCTTCATCGTCTCCATCAGC	57	114	13	22	246	20	59.74	60.925	8.7	8.2	AGATGAAACTATGATGACGACAACTCAATCTTCGTTACGAAGTGAAGACTATgaagaagaagatgatgatACGAATGATCtttttCACCACcatcatcatcatcatcatcatCAGAATCACCATAATTTATCACGGCTTTCGGTTTGTACGAGCAGTGGTGTTGAAGATGATGTTGAAAATCTAGCTTCCGTTTGTATGTCACACTTGTCCATTGAGAGTTTCGAAGCTGATGGAGACGATGAAGCTGAAGGAAAGATGATCGGTTACTGGAAGCCGGCTTGTCTTCTGGCTCTGAGAATGAGTCAGGTAGTTGTTATTCGTTACCGGCGACACCGCCGCggaggaggaACTTGGTTCCGGCGACTCCGGTGATTGGAGTGAAAGACTATGCGAGTGAG…
Contig11134	92	21	7	p	AGT	CATCATCATCATCATCATCAT	F	0	0	3.3042	282	TGACGACAACTCAATCTTCG	TCAGAGCCAGAAGACAAGCC	57	164	15	20	296	20	57.374	60.678	8.7	9.7	AGATGAAACTATGATGACGACAACTCAATCTTCGTTACGAAGTGAAGACTATgaagaagaagatgatgatACGAATGATCtttttCACCACcatcatcatcatcatcatcatCAGAATCACCATAATTTATCACGGCTTTCGGTTTGTACGAGCAGTGGTGTTGAAGATGATGTTGAAAATCTAGCTTCCGTTTGTATGTCACACTTGTCCATTGAGAGTTTCGAAGCTGATGGAGACGATGAAGCTGAAGGAAAGATGATCGGTTACTGGAAGCCGGCTTGTCTTCTGGCTCTGAGAATGAGTCAGGTAGTTGTTATTCGTTACCGGCGACACCGCCGCggaggaggaACTTGGTTCCGGCGACTCCGGTGATTGGAGTGAAAGACTATGCGAGTGAG…
Contig11134	92	21	7	p	AGT	CATCATCATCATCATCATCAT	F	0	0	3.4697	238	TGACGACAACTCAATCTTCGTT	CCTTCAGCTTCATCGTCTCC	55	120	15	22	252	20	59.78	59.95	8.4	7.9	AGATGAAACTATGATGACGACAACTCAATCTTCGTTACGAAGTGAAGACTATgaagaagaagatgatgatACGAATGATCtttttCACCACcatcatcatcatcatcatcatCAGAATCACCATAATTTATCACGGCTTTCGGTTTGTACGAGCAGTGGTGTTGAAGATGATGTTGAAAATCTAGCTTCCGTTTGTATGTCACACTTGTCCATTGAGAGTTTCGAAGCTGATGGAGACGATGAAGCTGAAGGAAAGATGATCGGTTACTGGAAGCCGGCTTGTCTTCTGGCTCTGAGAATGAGTCAGGTAGTTGTTATTCGTTACCGGCGACACCGCCGCggaggaggaACTTGGTTCCGGCGACTCCGGTGATTGGAGTGAAAGACTATGCGAGTGAG…
Contig11134	92	21	7	p	AGT	CATCATCATCATCATCATCAT	F	0	0	3.9531	154	TGACGACAACTCAATCTTCGTT	TCTTCAACACCACTGCTCGT	55	36	15	22	168	20	59.78	59.467	8.4	8.1	AGATGAAACTATGATGACGACAACTCAATCTTCGTTACGAAGTGAAGACTATgaagaagaagatgatgatACGAATGATCtttttCACCACcatcatcatcatcatcatcatCAGAATCACCATAATTTATCACGGCTTTCGGTTTGTACGAGCAGTGGTGTTGAAGATGATGTTGAAAATCTAGCTTCCGTTTGTATGTCACACTTGTCCATTGAGAGTTTCGAAGCTGATGGAGACGATGAAGCTGAAGGAAAGATGATCGGTTACTGGAAGCCGGCTTGTCTTCTGGCTCTGAGAATGAGTCAGGTAGTTGTTATTCGTTACCGGCGACACCGCCGCggaggaggaACTTGGTTCCGGCGACTCCGGTGATTGGAGTGAAAGACTATGCGAGTGAG…
Contig11134	92	21	7	p	AGT	CATCATCATCATCATCATCAT	F	0	0	3.993	156	GATGACGACAACTCAATCTTCG	TCTTCAACACCACTGCTCGT	57	36	13	22	168	20	59.74	59.467	8.7	8.1	AGATGAAACTATGATGACGACAACTCAATCTTCGTTACGAAGTGAAGACTATgaagaagaagatgatgatACGAATGATCtttttCACCACcatcatcatcatcatcatcatCAGAATCACCATAATTTATCACGGCTTTCGGTTTGTACGAGCAGTGGTGTTGAAGATGATGTTGAAAATCTAGCTTCCGTTTGTATGTCACACTTGTCCATTGAGAGTTTCGAAGCTGATGGAGACGATGAAGCTGAAGGAAAGATGATCGGTTACTGGAAGCCGGCTTGTCTTCTGGCTCTGAGAATGAGTCAGGTAGTTGTTATTCGTTACCGGCGACACCGCCGCggaggaggaACTTGGTTCCGGCGACTCCGGTGATTGGAGTGAAAGACTATGCGAGTGAG…
Contig11134	92	21	7	p	AGT	CATCATCATCATCATCATCAT	F	0	0	4.0658	152	TGACGACAACTCAATCTTCGTT	TTCAACACCACTGCTCGTACA	55	33	15	22	166	21	59.78	60.354	8.4	5.4	AGATGAAACTATGATGACGACAACTCAATCTTCGTTACGAAGTGAAGACTATgaagaagaagatgatgatACGAATGATCtttttCACCACcatcatcatcatcatcatcatCAGAATCACCATAATTTATCACGGCTTTCGGTTTGTACGAGCAGTGGTGTTGAAGATGATGTTGAAAATCTAGCTTCCGTTTGTATGTCACACTTGTCCATTGAGAGTTTCGAAGCTGATGGAGACGATGAAGCTGAAGGAAAGATGATCGGTTACTGGAAGCCGGCTTGTCTTCTGGCTCTGAGAATGAGTCAGGTAGTTGTTATTCGTTACCGGCGACACCGCCGCggaggaggaACTTGGTTCCGGCGACTCCGGTGATTGGAGTGAAAGACTATGCGAGTGAG…
Contig11161	78	15	5	p	ACC	GTGGTGGTGGTGGTG	F	1	1	0.099	200	GGTTGGAGGAGGAGGTGAGT	TTCATGGCGACCTGATTCTT	32	113	26	20	225	20	60.504	60.603	6.4	7	GTGGTGAATTGTACTTGTAAACTGGGGTTggaggaggaGGTGAGTTgtagtagtaGTgggggTTTGTACACAGGTGAgtggtggtggtggtgATTTATACACGTATGTTGGTGACGGTGGAGGTGGTGAGTTGTACTTGTAAACCGGTGTTggaggaggaGGTGAGTTATAGTAGTATgggggTTTGTATGCAGGTGATGGTGCCAAGAATCAGGTCGCCATGAACCCTACCAACACCGTCTTCGATGCGAAGAGGCTGATTGGTAGGAGAATTAGTGATTCTTCTGTTCAGAGTGATATGAAGTTGTGGCCGTTTAAAGTCATTTCTGGACCGGGTGAAAAGCCTATGATTGGAGTTAACTATAAGGGTGAGGAGAAGCTGTTTGCTGCTGAGGAGAT…
Contig11161	78	15	5	p	ACC	GTGGTGGTGGTGGTG	F	0	0	0.2719	131	GGTTGGAGGAGGAGGTGAGT	CCTCCAACACCGGTTTACAA	32	44	26	20	156	20	60.504	60.776	6.4	6	GTGGTGAATTGTACTTGTAAACTGGGGTTggaggaggaGGTGAGTTgtagtagtaGTgggggTTTGTACACAGGTGAgtggtggtggtggtgATTTATACACGTATGTTGGTGACGGTGGAGGTGGTGAGTTGTACTTGTAAACCGGTGTTggaggaggaGGTGAGTTATAGTAGTATgggggTTTGTATGCAGGTGATGGTGCCAAGAATCAGGTCGCCATGAACCCTACCAACACCGTCTTCGATGCGAAGAGGCTGATTGGTAGGAGAATTAGTGATTCTTCTGTTCAGAGTGATATGAAGTTGTGGCCGTTTAAAGTCATTTCTGGACCGGGTGAAAAGCCTATGATTGGAGTTAACTATAAGGGTGAGGAGAAGCTGTTTGCTGCTGAGGAGAT…
Contig11161	78	15	5	p	ACC	GTGGTGGTGGTGGTG	F	0	0	0.3077	216	GGTTGGAGGAGGAGGTGAGT	GACGGTGTTGGTAGGGTTCA	32	129	26	20	241	20	60.504	60.812	6.4	6.7	GTGGTGAATTGTACTTGTAAACTGGGGTTggaggaggaGGTGAGTTgtagtagtaGTgggggTTTGTACACAGGTGAgtggtggtggtggtgATTTATACACGTATGTTGGTGACGGTGGAGGTGGTGAGTTGTACTTGTAAACCGGTGTTggaggaggaGGTGAGTTATAGTAGTATgggggTTTGTATGCAGGTGATGGTGCCAAGAATCAGGTCGCCATGAACCCTACCAACACCGTCTTCGATGCGAAGAGGCTGATTGGTAGGAGAATTAGTGATTCTTCTGTTCAGAGTGATATGAAGTTGTGGCCGTTTAAAGTCATTTCTGGACCGGGTGAAAAGCCTATGATTGGAGTTAACTATAAGGGTGAGGAGAAGCTGTTTGCTGCTGAGGAGAT…
Contig11161	78	15	5	p	ACC	GTGGTGGTGGTGGTG	F	0	0	0.374	198	TTGGAGGAGGAGGTGAGTTG	TTCATGGCGACCTGATTCTT	30	113	28	20	225	20	60.229	60.603	6.7	7	GTGGTGAATTGTACTTGTAAACTGGGGTTggaggaggaGGTGAGTTgtagtagtaGTgggggTTTGTACACAGGTGAgtggtggtggtggtgATTTATACACGTATGTTGGTGACGGTGGAGGTGGTGAGTTGTACTTGTAAACCGGTGTTggaggaggaGGTGAGTTATAGTAGTATgggggTTTGTATGCAGGTGATGGTGCCAAGAATCAGGTCGCCATGAACCCTACCAACACCGTCTTCGATGCGAAGAGGCTGATTGGTAGGAGAATTAGTGATTCTTCTGTTCAGAGTGATATGAAGTTGTGGCCGTTTAAAGTCATTTCTGGACCGGGTGAAAAGCCTATGATTGGAGTTAACTATAAGGGTGAGGAGAAGCTGTTTGCTGCTGAGGAGAT…
Contig11161	78	15	5	p	ACC	GTGGTGGTGGTGGTG	F	0	0	0.4554	212	GGTTGGAGGAGGAGGTGAGT	GTGTTGGTAGGGTTCATGGC	32	125	26	20	237	20	60.504	60.24	6.4	9.6	GTGGTGAATTGTACTTGTAAACTGGGGTTggaggaggaGGTGAGTTgtagtagtaGTgggggTTTGTACACAGGTGAgtggtggtggtggtgATTTATACACGTATGTTGGTGACGGTGGAGGTGGTGAGTTGTACTTGTAAACCGGTGTTggaggaggaGGTGAGTTATAGTAGTATgggggTTTGTATGCAGGTGATGGTGCCAAGAATCAGGTCGCCATGAACCCTACCAACACCGTCTTCGATGCGAAGAGGCTGATTGGTAGGAGAATTAGTGATTCTTCTGTTCAGAGTGATATGAAGTTGTGGCCGTTTAAAGTCATTTCTGGACCGGGTGAAAAGCCTATGATTGGAGTTAACTATAAGGGTGAGGAGAAGCTGTTTGCTGCTGAGGAGAT…
Contig11161	78	15	5	p	ACC	GTGGTGGTGGTGGTG	F	0	0	0.5469	129	TTGGAGGAGGAGGTGAGTTG	CCTCCAACACCGGTTTACAA	30	44	28	20	156	20	60.229	60.776	6.7	6	GTGGTGAATTGTACTTGTAAACTGGGGTTggaggaggaGGTGAGTTgtagtagtaGTgggggTTTGTACACAGGTGAgtggtggtggtggtgATTTATACACGTATGTTGGTGACGGTGGAGGTGGTGAGTTGTACTTGTAAACCGGTGTTggaggaggaGGTGAGTTATAGTAGTATgggggTTTGTATGCAGGTGATGGTGCCAAGAATCAGGTCGCCATGAACCCTACCAACACCGTCTTCGATGCGAAGAGGCTGATTGGTAGGAGAATTAGTGATTCTTCTGTTCAGAGTGATATGAAGTTGTGGCCGTTTAAAGTCATTTCTGGACCGGGTGAAAAGCCTATGATTGGAGTTAACTATAAGGGTGAGGAGAAGCTGTTTGCTGCTGAGGAGAT…
Contig11161	78	15	5	p	ACC	GTGGTGGTGGTGGTG	F	0	0	0.7621	191	GGTTGGAGGAGGAGGTGAGT	ACCTGATTCTTGGCACCATC	32	104	26	20	216	20	60.504	59.934	6.4	8.1	GTGGTGAATTGTACTTGTAAACTGGGGTTggaggaggaGGTGAGTTgtagtagtaGTgggggTTTGTACACAGGTGAgtggtggtggtggtgATTTATACACGTATGTTGGTGACGGTGGAGGTGGTGAGTTGTACTTGTAAACCGGTGTTggaggaggaGGTGAGTTATAGTAGTATgggggTTTGTATGCAGGTGATGGTGCCAAGAATCAGGTCGCCATGAACCCTACCAACACCGTCTTCGATGCGAAGAGGCTGATTGGTAGGAGAATTAGTGATTCTTCTGTTCAGAGTGATATGAAGTTGTGGCCGTTTAAAGTCATTTCTGGACCGGGTGAAAAGCCTATGATTGGAGTTAACTATAAGGGTGAGGAGAAGCTGTTTGCTGCTGAGGAGAT…
Contig11161	78	15	5	p	ACC	GTGGTGGTGGTGGTG	F	0	0	1.4936	294	GGTTGGAGGAGGAGGTGAGT	TTTAAACGGCCACAACTTCA	32	207	26	20	319	20	60.504	59.202	6.4	7	GTGGTGAATTGTACTTGTAAACTGGGGTTggaggaggaGGTGAGTTgtagtagtaGTgggggTTTGTACACAGGTGAgtggtggtggtggtgATTTATACACGTATGTTGGTGACGGTGGAGGTGGTGAGTTGTACTTGTAAACCGGTGTTggaggaggaGGTGAGTTATAGTAGTATgggggTTTGTATGCAGGTGATGGTGCCAAGAATCAGGTCGCCATGAACCCTACCAACACCGTCTTCGATGCGAAGAGGCTGATTGGTAGGAGAATTAGTGATTCTTCTGTTCAGAGTGATATGAAGTTGTGGCCGTTTAAAGTCATTTCTGGACCGGGTGAAAAGCCTATGATTGGAGTTAACTATAAGGGTGAGGAGAAGCTGTTTGCTGCTGAGGAGAT…
Contig11161	78	15	5	p	ACC	GTGGTGGTGGTGGTG	F	0	0	1.5444	295	GGTTGGAGGAGGAGGTGAGT	CTTTAAACGGCCACAACTTCA	32	207	26	20	320	21	60.504	60.152	6.4	7	GTGGTGAATTGTACTTGTAAACTGGGGTTggaggaggaGGTGAGTTgtagtagtaGTgggggTTTGTACACAGGTGAgtggtggtggtggtgATTTATACACGTATGTTGGTGACGGTGGAGGTGGTGAGTTGTACTTGTAAACCGGTGTTggaggaggaGGTGAGTTATAGTAGTATgggggTTTGTATGCAGGTGATGGTGCCAAGAATCAGGTCGCCATGAACCCTACCAACACCGTCTTCGATGCGAAGAGGCTGATTGGTAGGAGAATTAGTGATTCTTCTGTTCAGAGTGATATGAAGTTGTGGCCGTTTAAAGTCATTTCTGGACCGGGTGAAAAGCCTATGATTGGAGTTAACTATAAGGGTGAGGAGAAGCTGTTTGCTGCTGAGGAGAT…
Contig11161	78	15	5	p	ACC	GTGGTGGTGGTGGTG	F	0	0	1.6415	130	GTTGGAGGAGGAGGTGAGTTG	CCTCCAACACCGGTTTACAA	30	44	27	21	156	20	61.065	60.776	6.7	6	GTGGTGAATTGTACTTGTAAACTGGGGTTggaggaggaGGTGAGTTgtagtagtaGTgggggTTTGTACACAGGTGAgtggtggtggtggtgATTTATACACGTATGTTGGTGACGGTGGAGGTGGTGAGTTGTACTTGTAAACCGGTGTTggaggaggaGGTGAGTTATAGTAGTATgggggTTTGTATGCAGGTGATGGTGCCAAGAATCAGGTCGCCATGAACCCTACCAACACCGTCTTCGATGCGAAGAGGCTGATTGGTAGGAGAATTAGTGATTCTTCTGTTCAGAGTGATATGAAGTTGTGGCCGTTTAAAGTCATTTCTGGACCGGGTGAAAAGCCTATGATTGGAGTTAACTATAAGGGTGAGGAGAAGCTGTTTGCTGCTGAGGAGAT…
Contig11161	78	15	5	p	ACC	GTGGTGGTGGTGGTG	F	0	0	1.6882	288	GGTTGGAGGAGGAGGTGAGT	CGGCCACAACTTCATATCACT	32	200	26	20	313	21	60.504	60.008	6.4	6.4	GTGGTGAATTGTACTTGTAAACTGGGGTTggaggaggaGGTGAGTTgtagtagtaGTgggggTTTGTACACAGGTGAgtggtggtggtggtgATTTATACACGTATGTTGGTGACGGTGGAGGTGGTGAGTTGTACTTGTAAACCGGTGTTggaggaggaGGTGAGTTATAGTAGTATgggggTTTGTATGCAGGTGATGGTGCCAAGAATCAGGTCGCCATGAACCCTACCAACACCGTCTTCGATGCGAAGAGGCTGATTGGTAGGAGAATTAGTGATTCTTCTGTTCAGAGTGATATGAAGTTGTGGCCGTTTAAAGTCATTTCTGGACCGGGTGAAAAGCCTATGATTGGAGTTAACTATAAGGGTGAGGAGAAGCTGTTTGCTGCTGAGGAGAT…
Contig11312	211	10	5	p	AG	TCTCTCTCTC	A	1	1	1.8624	173	GAGCGTCGAACAGTTGAAGG	CGGTGAGTGGAACGAGGAT	106	18	85	20	257	19	60.975	61.087	8.2	7.8	GGAAGCTAGTAGCGAGAAagagagagAAAGTTCAAAGATGGCTTCGTCGAAGAGCGCCAGCGGAGCGATGACTCTGgagagaATGAGCGTCGAACAGTTGAAGGCAGTTAAGGAACAAGCAGATATGGAAGTTAACCTTCTTCAAGACAGCCTCACCAATATCGGCACCGCCACGACTCGCCTTGAGCTCGCTACAACCGCTCTTAACGAtctctctctcCGATCTCACGGCAGTAAAATCCTCGTTCCACTCACCGCTtctctcTACGTTCCCGCTACTCTTCAGGATCCTCATCACGTTCTCGTCGATATCGGAACCGGTTATTTCGTCGAGAAAACGATGCCTGAAGGAAAGGATTATTGTGAGCGCAAAATCAATTTACTCAAATCTAACTTTGA…
Contig11312	211	10	5	p	AG	TCTCTCTCTC	A	0	0	1.983	172	GAGCGTCGAACAGTTGAAGG	GGTGAGTGGAACGAGGATTT	106	16	85	20	256	20	60.975	58.992	8.2	6.9	GGAAGCTAGTAGCGAGAAagagagagAAAGTTCAAAGATGGCTTCGTCGAAGAGCGCCAGCGGAGCGATGACTCTGgagagaATGAGCGTCGAACAGTTGAAGGCAGTTAAGGAACAAGCAGATATGGAAGTTAACCTTCTTCAAGACAGCCTCACCAATATCGGCACCGCCACGACTCGCCTTGAGCTCGCTACAACCGCTCTTAACGAtctctctctcCGATCTCACGGCAGTAAAATCCTCGTTCCACTCACCGCTtctctcTACGTTCCCGCTACTCTTCAGGATCCTCATCACGTTCTCGTCGATATCGGAACCGGTTATTTCGTCGAGAAAACGATGCCTGAAGGAAAGGATTATTGTGAGCGCAAAATCAATTTACTCAAATCTAACTTTGA…
Contig11312	211	10	5	p	AG	TCTCTCTCTC	A	0	0	2.1721	173	GAGCGTCGAACAGTTGAAGG	CGGTGAGTGGAACGAGGATT	106	17	85	20	257	20	60.975	62.397	8.2	8.1	GGAAGCTAGTAGCGAGAAagagagagAAAGTTCAAAGATGGCTTCGTCGAAGAGCGCCAGCGGAGCGATGACTCTGgagagaATGAGCGTCGAACAGTTGAAGGCAGTTAAGGAACAAGCAGATATGGAAGTTAACCTTCTTCAAGACAGCCTCACCAATATCGGCACCGCCACGACTCGCCTTGAGCTCGCTACAACCGCTCTTAACGAtctctctctcCGATCTCACGGCAGTAAAATCCTCGTTCCACTCACCGCTtctctcTACGTTCCCGCTACTCTTCAGGATCCTCATCACGTTCTCGTCGATATCGGAACCGGTTATTTCGTCGAGAAAACGATGCCTGAAGGAAAGGATTATTGTGAGCGCAAAATCAATTTACTCAAATCTAACTTTGA…
Contig11312	211	10	5	p	AG	TCTCTCTCTC	A	0	0	2.5419	119	TCTTCAAGACAGCCTCACCA	CGGTGAGTGGAACGAGGAT	52	18	139	20	257	19	59.545	61.087	8.2	7.8	GGAAGCTAGTAGCGAGAAagagagagAAAGTTCAAAGATGGCTTCGTCGAAGAGCGCCAGCGGAGCGATGACTCTGgagagaATGAGCGTCGAACAGTTGAAGGCAGTTAAGGAACAAGCAGATATGGAAGTTAACCTTCTTCAAGACAGCCTCACCAATATCGGCACCGCCACGACTCGCCTTGAGCTCGCTACAACCGCTCTTAACGAtctctctctcCGATCTCACGGCAGTAAAATCCTCGTTCCACTCACCGCTtctctcTACGTTCCCGCTACTCTTCAGGATCCTCATCACGTTCTCGTCGATATCGGAACCGGTTATTTCGTCGAGAAAACGATGCCTGAAGGAAAGGATTATTGTGAGCGCAAAATCAATTTACTCAAATCTAACTTTGA…
Contig11312	211	10	5	p	AG	TCTCTCTCTC	A	0	0	2.6625	118	TCTTCAAGACAGCCTCACCA	GGTGAGTGGAACGAGGATTT	52	16	139	20	256	20	59.545	58.992	8.2	6.9	GGAAGCTAGTAGCGAGAAagagagagAAAGTTCAAAGATGGCTTCGTCGAAGAGCGCCAGCGGAGCGATGACTCTGgagagaATGAGCGTCGAACAGTTGAAGGCAGTTAAGGAACAAGCAGATATGGAAGTTAACCTTCTTCAAGACAGCCTCACCAATATCGGCACCGCCACGACTCGCCTTGAGCTCGCTACAACCGCTCTTAACGAtctctctctcCGATCTCACGGCAGTAAAATCCTCGTTCCACTCACCGCTtctctcTACGTTCCCGCTACTCTTCAGGATCCTCATCACGTTCTCGTCGATATCGGAACCGGTTATTTCGTCGAGAAAACGATGCCTGAAGGAAAGGATTATTGTGAGCGCAAAATCAATTTACTCAAATCTAACTTTGA…
Contig11312	211	10	5	p	AG	TCTCTCTCTC	A	0	0	2.8465	119	TCTTCAAGACAGCCTCACCAA	CGGTGAGTGGAACGAGGAT	51	18	139	21	257	19	60.959	61.087	8.2	7.8	GGAAGCTAGTAGCGAGAAagagagagAAAGTTCAAAGATGGCTTCGTCGAAGAGCGCCAGCGGAGCGATGACTCTGgagagaATGAGCGTCGAACAGTTGAAGGCAGTTAAGGAACAAGCAGATATGGAAGTTAACCTTCTTCAAGACAGCCTCACCAATATCGGCACCGCCACGACTCGCCTTGAGCTCGCTACAACCGCTCTTAACGAtctctctctcCGATCTCACGGCAGTAAAATCCTCGTTCCACTCACCGCTtctctcTACGTTCCCGCTACTCTTCAGGATCCTCATCACGTTCTCGTCGATATCGGAACCGGTTATTTCGTCGAGAAAACGATGCCTGAAGGAAAGGATTATTGTGAGCGCAAAATCAATTTACTCAAATCTAACTTTGA…
Contig11312	211	10	5	p	AG	TCTCTCTCTC	B	0	0	0.5926	105	GCTCGCTACAACCGCTCTTA	GGATCCTGAAGAGTAGCGGG	4	51	187	20	291	20	60.678	61.115	6	12.9	GGAAGCTAGTAGCGAGAAagagagagAAAGTTCAAAGATGGCTTCGTCGAAGAGCGCCAGCGGAGCGATGACTCTGgagagaATGAGCGTCGAACAGTTGAAGGCAGTTAAGGAACAAGCAGATATGGAAGTTAACCTTCTTCAAGACAGCCTCACCAATATCGGCACCGCCACGACTCGCCTTGAGCTCGCTACAACCGCTCTTAACGAtctctctctcCGATCTCACGGCAGTAAAATCCTCGTTCCACTCACCGCTtctctcTACGTTCCCGCTACTCTTCAGGATCCTCATCACGTTCTCGTCGATATCGGAACCGGTTATTTCGTCGAGAAAACGATGCCTGAAGGAAAGGATTATTGTGAGCGCAAAATCAATTTACTCAAATCTAACTTTGA…
Contig11312	211	10	5	p	AG	TCTCTCTCTC	B	0	0	0.6417	133	GCTCGCTACAACCGCTCTTA	GGTTCCGATATCGACGAGAA	4	79	187	20	319	20	60.678	60.036	6	6.7	GGAAGCTAGTAGCGAGAAagagagagAAAGTTCAAAGATGGCTTCGTCGAAGAGCGCCAGCGGAGCGATGACTCTGgagagaATGAGCGTCGAACAGTTGAAGGCAGTTAAGGAACAAGCAGATATGGAAGTTAACCTTCTTCAAGACAGCCTCACCAATATCGGCACCGCCACGACTCGCCTTGAGCTCGCTACAACCGCTCTTAACGAtctctctctcCGATCTCACGGCAGTAAAATCCTCGTTCCACTCACCGCTtctctcTACGTTCCCGCTACTCTTCAGGATCCTCATCACGTTCTCGTCGATATCGGAACCGGTTATTTCGTCGAGAAAACGATGCCTGAAGGAAAGGATTATTGTGAGCGCAAAATCAATTTACTCAAATCTAACTTTGA…
Contig11312	211	10	5	p	AG	TCTCTCTCTC	B	0	0	0.6904	262	GTTCAAAGATGGCTTCGTCG	GGATCCTGAAGAGTAGCGGG	161	51	30	20	291	20	60.776	61.115	10.1	12.9	GGAAGCTAGTAGCGAGAAagagagagAAAGTTCAAAGATGGCTTCGTCGAAGAGCGCCAGCGGAGCGATGACTCTGgagagaATGAGCGTCGAACAGTTGAAGGCAGTTAAGGAACAAGCAGATATGGAAGTTAACCTTCTTCAAGACAGCCTCACCAATATCGGCACCGCCACGACTCGCCTTGAGCTCGCTACAACCGCTCTTAACGAtctctctctcCGATCTCACGGCAGTAAAATCCTCGTTCCACTCACCGCTtctctcTACGTTCCCGCTACTCTTCAGGATCCTCATCACGTTCTCGTCGATATCGGAACCGGTTATTTCGTCGAGAAAACGATGCCTGAAGGAAAGGATTATTGTGAGCGCAAAATCAATTTACTCAAATCTAACTTTGA…
Contig11312	211	10	5	p	AG	TCTCTCTCTC	B	0	0	0.855	128	GCTCGCTACAACCGCTCTTA	CGATATCGACGAGAACGTGA	4	74	187	20	314	20	60.678	59.823	6	8.4	GGAAGCTAGTAGCGAGAAagagagagAAAGTTCAAAGATGGCTTCGTCGAAGAGCGCCAGCGGAGCGATGACTCTGgagagaATGAGCGTCGAACAGTTGAAGGCAGTTAAGGAACAAGCAGATATGGAAGTTAACCTTCTTCAAGACAGCCTCACCAATATCGGCACCGCCACGACTCGCCTTGAGCTCGCTACAACCGCTCTTAACGAtctctctctcCGATCTCACGGCAGTAAAATCCTCGTTCCACTCACCGCTtctctcTACGTTCCCGCTACTCTTCAGGATCCTCATCACGTTCTCGTCGATATCGGAACCGGTTATTTCGTCGAGAAAACGATGCCTGAAGGAAAGGATTATTGTGAGCGCAAAATCAATTTACTCAAATCTAACTTTGA…
Contig11312	211	10	5	p	AG	TCTCTCTCTC	B	0	0	0.8898	207	GAGCGTCGAACAGTTGAAGG	GGATCCTGAAGAGTAGCGGG	106	51	85	20	291	20	60.975	61.115	8.2	12.9	GGAAGCTAGTAGCGAGAAagagagagAAAGTTCAAAGATGGCTTCGTCGAAGAGCGCCAGCGGAGCGATGACTCTGgagagaATGAGCGTCGAACAGTTGAAGGCAGTTAAGGAACAAGCAGATATGGAAGTTAACCTTCTTCAAGACAGCCTCACCAATATCGGCACCGCCACGACTCGCCTTGAGCTCGCTACAACCGCTCTTAACGAtctctctctcCGATCTCACGGCAGTAAAATCCTCGTTCCACTCACCGCTtctctcTACGTTCCCGCTACTCTTCAGGATCCTCATCACGTTCTCGTCGATATCGGAACCGGTTATTTCGTCGAGAAAACGATGCCTGAAGGAAAGGATTATTGTGAGCGCAAAATCAATTTACTCAAATCTAACTTTGA…
Contig11312	211	10	5	p	AG	TCTCTCTCTC	B	0	0	0.9389	235	GAGCGTCGAACAGTTGAAGG	GGTTCCGATATCGACGAGAA	106	79	85	20	319	20	60.975	60.036	8.2	6.7	GGAAGCTAGTAGCGAGAAagagagagAAAGTTCAAAGATGGCTTCGTCGAAGAGCGCCAGCGGAGCGATGACTCTGgagagaATGAGCGTCGAACAGTTGAAGGCAGTTAAGGAACAAGCAGATATGGAAGTTAACCTTCTTCAAGACAGCCTCACCAATATCGGCACCGCCACGACTCGCCTTGAGCTCGCTACAACCGCTCTTAACGAtctctctctcCGATCTCACGGCAGTAAAATCCTCGTTCCACTCACCGCTtctctcTACGTTCCCGCTACTCTTCAGGATCCTCATCACGTTCTCGTCGATATCGGAACCGGTTATTTCGTCGAGAAAACGATGCCTGAAGGAAAGGATTATTGTGAGCGCAAAATCAATTTACTCAAATCTAACTTTGA…
Contig11312	211	10	5	p	AG	TCTCTCTCTC	B	0	0	0.9528	285	GTTCAAAGATGGCTTCGTCG	CGATATCGACGAGAACGTGA	161	74	30	20	314	20	60.776	59.823	10.1	8.4	GGAAGCTAGTAGCGAGAAagagagagAAAGTTCAAAGATGGCTTCGTCGAAGAGCGCCAGCGGAGCGATGACTCTGgagagaATGAGCGTCGAACAGTTGAAGGCAGTTAAGGAACAAGCAGATATGGAAGTTAACCTTCTTCAAGACAGCCTCACCAATATCGGCACCGCCACGACTCGCCTTGAGCTCGCTACAACCGCTCTTAACGAtctctctctcCGATCTCACGGCAGTAAAATCCTCGTTCCACTCACCGCTtctctcTACGTTCCCGCTACTCTTCAGGATCCTCATCACGTTCTCGTCGATATCGGAACCGGTTATTTCGTCGAGAAAACGATGCCTGAAGGAAAGGATTATTGTGAGCGCAAAATCAATTTACTCAAATCTAACTTTGA…
Contig11312	211	10	5	p	AG	TCTCTCTCTC	B	0	0	0.9564	172	GCTCGCTACAACCGCTCTTA	ATCCTTTCCTTCAGGCATCG	4	118	187	20	358	20	60.678	61.478	6	8.6	GGAAGCTAGTAGCGAGAAagagagagAAAGTTCAAAGATGGCTTCGTCGAAGAGCGCCAGCGGAGCGATGACTCTGgagagaATGAGCGTCGAACAGTTGAAGGCAGTTAAGGAACAAGCAGATATGGAAGTTAACCTTCTTCAAGACAGCCTCACCAATATCGGCACCGCCACGACTCGCCTTGAGCTCGCTACAACCGCTCTTAACGAtctctctctcCGATCTCACGGCAGTAAAATCCTCGTTCCACTCACCGCTtctctcTACGTTCCCGCTACTCTTCAGGATCCTCATCACGTTCTCGTCGATATCGGAACCGGTTATTTCGTCGAGAAAACGATGCCTGAAGGAAAGGATTATTGTGAGCGCAAAATCAATTTACTCAAATCTAACTTTGA…
Contig11312	211	10	5	p	AG	TCTCTCTCTC	B	0	0	0.9803	170	GCTCGCTACAACCGCTCTTA	CCTTTCCTTCAGGCATCGTT	4	116	187	20	356	20	60.678	61.502	6	8.4	GGAAGCTAGTAGCGAGAAagagagagAAAGTTCAAAGATGGCTTCGTCGAAGAGCGCCAGCGGAGCGATGACTCTGgagagaATGAGCGTCGAACAGTTGAAGGCAGTTAAGGAACAAGCAGATATGGAAGTTAACCTTCTTCAAGACAGCCTCACCAATATCGGCACCGCCACGACTCGCCTTGAGCTCGCTACAACCGCTCTTAACGAtctctctctcCGATCTCACGGCAGTAAAATCCTCGTTCCACTCACCGCTtctctcTACGTTCCCGCTACTCTTCAGGATCCTCATCACGTTCTCGTCGATATCGGAACCGGTTATTTCGTCGAGAAAACGATGCCTGAAGGAAAGGATTATTGTGAGCGCAAAATCAATTTACTCAAATCTAACTTTGA…
Contig11312	211	10	5	p	AG	TCTCTCTCTC	B	0	0	1.1521	230	GAGCGTCGAACAGTTGAAGG	CGATATCGACGAGAACGTGA	106	74	85	20	314	20	60.975	59.823	8.2	8.4	GGAAGCTAGTAGCGAGAAagagagagAAAGTTCAAAGATGGCTTCGTCGAAGAGCGCCAGCGGAGCGATGACTCTGgagagaATGAGCGTCGAACAGTTGAAGGCAGTTAAGGAACAAGCAGATATGGAAGTTAACCTTCTTCAAGACAGCCTCACCAATATCGGCACCGCCACGACTCGCCTTGAGCTCGCTACAACCGCTCTTAACGAtctctctctcCGATCTCACGGCAGTAAAATCCTCGTTCCACTCACCGCTtctctcTACGTTCCCGCTACTCTTCAGGATCCTCATCACGTTCTCGTCGATATCGGAACCGGTTATTTCGTCGAGAAAACGATGCCTGAAGGAAAGGATTATTGTGAGCGCAAAATCAATTTACTCAAATCTAACTTTGA…
Contig11312	211	10	5	p	AG	TCTCTCTCTC	B	0	0	1.2535	274	GAGCGTCGAACAGTTGAAGG	ATCCTTTCCTTCAGGCATCG	106	118	85	20	358	20	60.975	61.478	8.2	8.6	GGAAGCTAGTAGCGAGAAagagagagAAAGTTCAAAGATGGCTTCGTCGAAGAGCGCCAGCGGAGCGATGACTCTGgagagaATGAGCGTCGAACAGTTGAAGGCAGTTAAGGAACAAGCAGATATGGAAGTTAACCTTCTTCAAGACAGCCTCACCAATATCGGCACCGCCACGACTCGCCTTGAGCTCGCTACAACCGCTCTTAACGAtctctctctcCGATCTCACGGCAGTAAAATCCTCGTTCCACTCACCGCTtctctcTACGTTCCCGCTACTCTTCAGGATCCTCATCACGTTCTCGTCGATATCGGAACCGGTTATTTCGTCGAGAAAACGATGCCTGAAGGAAAGGATTATTGTGAGCGCAAAATCAATTTACTCAAATCTAACTTTGA…
Contig11312	211	10	5	p	AG	TCTCTCTCTC	B	0	0	1.3659	169	GCTCGCTACAACCGCTCTTA	CTTTCCTTCAGGCATCGTTT	4	115	187	20	355	20	60.678	59.312	6	8.7	GGAAGCTAGTAGCGAGAAagagagagAAAGTTCAAAGATGGCTTCGTCGAAGAGCGCCAGCGGAGCGATGACTCTGgagagaATGAGCGTCGAACAGTTGAAGGCAGTTAAGGAACAAGCAGATATGGAAGTTAACCTTCTTCAAGACAGCCTCACCAATATCGGCACCGCCACGACTCGCCTTGAGCTCGCTACAACCGCTCTTAACGAtctctctctcCGATCTCACGGCAGTAAAATCCTCGTTCCACTCACCGCTtctctcTACGTTCCCGCTACTCTTCAGGATCCTCATCACGTTCTCGTCGATATCGGAACCGGTTATTTCGTCGAGAAAACGATGCCTGAAGGAAAGGATTATTGTGAGCGCAAAATCAATTTACTCAAATCTAACTTTGA…
Contig11312	211	10	5	p	AG	TCTCTCTCTC	C	0	0	0.2431	236	GTTCAAAGATGGCTTCGTCG	GAGAGAAGCGGTGAGTGGAA	161	25	30	20	265	20	60.776	60.533	10.1	8.5	GGAAGCTAGTAGCGAGAAagagagagAAAGTTCAAAGATGGCTTCGTCGAAGAGCGCCAGCGGAGCGATGACTCTGgagagaATGAGCGTCGAACAGTTGAAGGCAGTTAAGGAACAAGCAGATATGGAAGTTAACCTTCTTCAAGACAGCCTCACCAATATCGGCACCGCCACGACTCGCCTTGAGCTCGCTACAACCGCTCTTAACGAtctctctctcCGATCTCACGGCAGTAAAATCCTCGTTCCACTCACCGCTtctctcTACGTTCCCGCTACTCTTCAGGATCCTCATCACGTTCTCGTCGATATCGGAACCGGTTATTTCGTCGAGAAAACGATGCCTGAAGGAAAGGATTATTGTGAGCGCAAAATCAATTTACTCAAATCTAACTTTGA…
Contig11312	211	10	5	p	AG	TCTCTCTCTC	C	0	0	0.4425	181	GAGCGTCGAACAGTTGAAGG	GAGAGAAGCGGTGAGTGGAA	106	25	85	20	265	20	60.975	60.533	8.2	8.5	GGAAGCTAGTAGCGAGAAagagagagAAAGTTCAAAGATGGCTTCGTCGAAGAGCGCCAGCGGAGCGATGACTCTGgagagaATGAGCGTCGAACAGTTGAAGGCAGTTAAGGAACAAGCAGATATGGAAGTTAACCTTCTTCAAGACAGCCTCACCAATATCGGCACCGCCACGACTCGCCTTGAGCTCGCTACAACCGCTCTTAACGAtctctctctcCGATCTCACGGCAGTAAAATCCTCGTTCCACTCACCGCTtctctcTACGTTCCCGCTACTCTTCAGGATCCTCATCACGTTCTCGTCGATATCGGAACCGGTTATTTCGTCGAGAAAACGATGCCTGAAGGAAAGGATTATTGTGAGCGCAAAATCAATTTACTCAAATCTAACTTTGA…
Contig11312	211	10	5	p	AG	TCTCTCTCTC	C	0	0	0.6404	237	GTTCAAAGATGGCTTCGTCG	AGAGAGAAGCGGTGAGTGGA	161	26	30	20	266	20	60.776	60.135	10.1	7.9	GGAAGCTAGTAGCGAGAAagagagagAAAGTTCAAAGATGGCTTCGTCGAAGAGCGCCAGCGGAGCGATGACTCTGgagagaATGAGCGTCGAACAGTTGAAGGCAGTTAAGGAACAAGCAGATATGGAAGTTAACCTTCTTCAAGACAGCCTCACCAATATCGGCACCGCCACGACTCGCCTTGAGCTCGCTACAACCGCTCTTAACGAtctctctctcCGATCTCACGGCAGTAAAATCCTCGTTCCACTCACCGCTtctctcTACGTTCCCGCTACTCTTCAGGATCCTCATCACGTTCTCGTCGATATCGGAACCGGTTATTTCGTCGAGAAAACGATGCCTGAAGGAAAGGATTATTGTGAGCGCAAAATCAATTTACTCAAATCTAACTTTGA…
Contig11312	211	10	5	p	AG	TCTCTCTCTC	C	0	0	0.7101	190	GGAGAGAATGAGCGTCGAAC	GAGAGAAGCGGTGAGTGGAA	115	25	76	20	265	20	59.957	60.533	8.4	8.5	GGAAGCTAGTAGCGAGAAagagagagAAAGTTCAAAGATGGCTTCGTCGAAGAGCGCCAGCGGAGCGATGACTCTGgagagaATGAGCGTCGAACAGTTGAAGGCAGTTAAGGAACAAGCAGATATGGAAGTTAACCTTCTTCAAGACAGCCTCACCAATATCGGCACCGCCACGACTCGCCTTGAGCTCGCTACAACCGCTCTTAACGAtctctctctcCGATCTCACGGCAGTAAAATCCTCGTTCCACTCACCGCTtctctcTACGTTCCCGCTACTCTTCAGGATCCTCATCACGTTCTCGTCGATATCGGAACCGGTTATTTCGTCGAGAAAACGATGCCTGAAGGAAAGGATTATTGTGAGCGCAAAATCAATTTACTCAAATCTAACTTTGA…
Contig11312	211	10	5	p	AG	TCTCTCTCTC	C	0	0	0.8398	182	GAGCGTCGAACAGTTGAAGG	AGAGAGAAGCGGTGAGTGGA	106	26	85	20	266	20	60.975	60.135	8.2	7.9	GGAAGCTAGTAGCGAGAAagagagagAAAGTTCAAAGATGGCTTCGTCGAAGAGCGCCAGCGGAGCGATGACTCTGgagagaATGAGCGTCGAACAGTTGAAGGCAGTTAAGGAACAAGCAGATATGGAAGTTAACCTTCTTCAAGACAGCCTCACCAATATCGGCACCGCCACGACTCGCCTTGAGCTCGCTACAACCGCTCTTAACGAtctctctctcCGATCTCACGGCAGTAAAATCCTCGTTCCACTCACCGCTtctctcTACGTTCCCGCTACTCTTCAGGATCCTCATCACGTTCTCGTCGATATCGGAACCGGTTATTTCGTCGAGAAAACGATGCCTGAAGGAAAGGATTATTGTGAGCGCAAAATCAATTTACTCAAATCTAACTTTGA…
Contig11312	211	10	5	p	AG	TCTCTCTCTC	C	0	0	0.851	245	GTTCAAAGATGGCTTCGTCG	GGGAACGTAGAGAGAAGCGG	161	34	30	20	274	20	60.776	61.275	10.1	11.4	GGAAGCTAGTAGCGAGAAagagagagAAAGTTCAAAGATGGCTTCGTCGAAGAGCGCCAGCGGAGCGATGACTCTGgagagaATGAGCGTCGAACAGTTGAAGGCAGTTAAGGAACAAGCAGATATGGAAGTTAACCTTCTTCAAGACAGCCTCACCAATATCGGCACCGCCACGACTCGCCTTGAGCTCGCTACAACCGCTCTTAACGAtctctctctcCGATCTCACGGCAGTAAAATCCTCGTTCCACTCACCGCTtctctcTACGTTCCCGCTACTCTTCAGGATCCTCATCACGTTCTCGTCGATATCGGAACCGGTTATTTCGTCGAGAAAACGATGCCTGAAGGAAAGGATTATTGTGAGCGCAAAATCAATTTACTCAAATCTAACTTTGA…
Contig11312	211	10	5	p	AG	TCTCTCTCTC	F	0	0	0.4445	263	GCTCGCTACAACCGCTCTTA	CAGCATCATCTGCCACATTC	4	209	187	20	449	20	60.678	60.233	6	6.9	GGAAGCTAGTAGCGAGAAagagagagAAAGTTCAAAGATGGCTTCGTCGAAGAGCGCCAGCGGAGCGATGACTCTGgagagaATGAGCGTCGAACAGTTGAAGGCAGTTAAGGAACAAGCAGATATGGAAGTTAACCTTCTTCAAGACAGCCTCACCAATATCGGCACCGCCACGACTCGCCTTGAGCTCGCTACAACCGCTCTTAACGAtctctctctcCGATCTCACGGCAGTAAAATCCTCGTTCCACTCACCGCTtctctcTACGTTCCCGCTACTCTTCAGGATCCTCATCACGTTCTCGTCGATATCGGAACCGGTTATTTCGTCGAGAAAACGATGCCTGAAGGAAAGGATTATTGTGAGCGCAAAATCAATTTACTCAAATCTAACTTTGA…
Contig11312	211	10	5	p	AG	TCTCTCTCTC	F	0	0	0.4512	269	GCTCGCTACAACCGCTCTTA	TAATCCCAGCATCATCTGCC	4	215	187	20	455	20	60.678	60.973	6	9.7	GGAAGCTAGTAGCGAGAAagagagagAAAGTTCAAAGATGGCTTCGTCGAAGAGCGCCAGCGGAGCGATGACTCTGgagagaATGAGCGTCGAACAGTTGAAGGCAGTTAAGGAACAAGCAGATATGGAAGTTAACCTTCTTCAAGACAGCCTCACCAATATCGGCACCGCCACGACTCGCCTTGAGCTCGCTACAACCGCTCTTAACGAtctctctctcCGATCTCACGGCAGTAAAATCCTCGTTCCACTCACCGCTtctctcTACGTTCCCGCTACTCTTCAGGATCCTCATCACGTTCTCGTCGATATCGGAACCGGTTATTTCGTCGAGAAAACGATGCCTGAAGGAAAGGATTATTGTGAGCGCAAAATCAATTTACTCAAATCTAACTTTGA…
Contig11312	211	10	5	p	AG	TCTCTCTCTC	F	0	0	0.4686	294	GCTCGCTACAACCGCTCTTA	AATTGCTTCAATTTCGCCTG	4	240	187	20	480	20	60.678	60.209	6	9.7	GGAAGCTAGTAGCGAGAAagagagagAAAGTTCAAAGATGGCTTCGTCGAAGAGCGCCAGCGGAGCGATGACTCTGgagagaATGAGCGTCGAACAGTTGAAGGCAGTTAAGGAACAAGCAGATATGGAAGTTAACCTTCTTCAAGACAGCCTCACCAATATCGGCACCGCCACGACTCGCCTTGAGCTCGCTACAACCGCTCTTAACGAtctctctctcCGATCTCACGGCAGTAAAATCCTCGTTCCACTCACCGCTtctctcTACGTTCCCGCTACTCTTCAGGATCCTCATCACGTTCTCGTCGATATCGGAACCGGTTATTTCGTCGAGAAAACGATGCCTGAAGGAAAGGATTATTGTGAGCGCAAAATCAATTTACTCAAATCTAACTTTGA…
Contig11312	211	10	5	p	AG	TCTCTCTCTC	F	0	0	0.5897	238	GCTCGCTACAACCGCTCTTA	TTTGGATGCAACCTCAACAA	4	184	187	20	424	20	60.678	60.088	6	7	GGAAGCTAGTAGCGAGAAagagagagAAAGTTCAAAGATGGCTTCGTCGAAGAGCGCCAGCGGAGCGATGACTCTGgagagaATGAGCGTCGAACAGTTGAAGGCAGTTAAGGAACAAGCAGATATGGAAGTTAACCTTCTTCAAGACAGCCTCACCAATATCGGCACCGCCACGACTCGCCTTGAGCTCGCTACAACCGCTCTTAACGAtctctctctcCGATCTCACGGCAGTAAAATCCTCGTTCCACTCACCGCTtctctcTACGTTCCCGCTACTCTTCAGGATCCTCATCACGTTCTCGTCGATATCGGAACCGGTTATTTCGTCGAGAAAACGATGCCTGAAGGAAAGGATTATTGTGAGCGCAAAATCAATTTACTCAAATCTAACTTTGA…
Contig11347	129	10	5	p	AT	TATATATATA	F	1	1	4.3601	271	AAAGCATCATAATCCAACCAAA	TGGAATTCACATGTATGCGG	11	208	96	22	366	20	58.497	60.343	8.8	11.7	GGCAGTCTCAGttttttttCATAAATCAATTGTTATTGCAGCATTAAACTTAATCAATATCAAAACATGAAAAGATAAGaaaaaTACATAAACTAAAAGCATCATAATCCAACCAAAATTAGGCACACtatatatataAGaaaaaaCTGAATTAACGACCAAAATTTATCGAAGaaaaaGATGACATTTATCTTACTTAGCGACAAACTTCATCATTTTCTTCTTTAAATTTAATGGTTGATTCAATTTTCTTCTAATATACATCTAAATTCAAACTAAACAAACTTGACAATACATTCtatataATTCCACAATTCATGttttttCGAGATTGCTACTAATCAACCCGCATACATGTGAATTCCAATAGCTaagaagaagATGCAAACAAGAGCAAAG…
Contig11347	129	10	5	p	AT	TATATATATA	F	0	0	4.4397	266	AAAGCATCATAATCCAACCAAA	TTCACATGTATGCGGGTTGA	11	203	96	22	361	20	58.497	60.936	8.8	6.7	GGCAGTCTCAGttttttttCATAAATCAATTGTTATTGCAGCATTAAACTTAATCAATATCAAAACATGAAAAGATAAGaaaaaTACATAAACTAAAAGCATCATAATCCAACCAAAATTAGGCACACtatatatataAGaaaaaaCTGAATTAACGACCAAAATTTATCGAAGaaaaaGATGACATTTATCTTACTTAGCGACAAACTTCATCATTTTCTTCTTTAAATTTAATGGTTGATTCAATTTTCTTCTAATATACATCTAAATTCAAACTAAACAAACTTGACAATACATTCtatataATTCCACAATTCATGttttttCGAGATTGCTACTAATCAACCCGCATACATGTGAATTCCAATAGCTaagaagaagATGCAAACAAGAGCAAAG…
Contig11347	129	10	5	p	AT	TATATATATA	F	0	0	4.6245	270	AAAGCATCATAATCCAACCAAA	GGAATTCACATGTATGCGGG	11	207	96	22	365	20	58.497	61.121	8.8	12.9	GGCAGTCTCAGttttttttCATAAATCAATTGTTATTGCAGCATTAAACTTAATCAATATCAAAACATGAAAAGATAAGaaaaaTACATAAACTAAAAGCATCATAATCCAACCAAAATTAGGCACACtatatatataAGaaaaaaCTGAATTAACGACCAAAATTTATCGAAGaaaaaGATGACATTTATCTTACTTAGCGACAAACTTCATCATTTTCTTCTTTAAATTTAATGGTTGATTCAATTTTCTTCTAATATACATCTAAATTCAAACTAAACAAACTTGACAATACATTCtatataATTCCACAATTCATGttttttCGAGATTGCTACTAATCAACCCGCATACATGTGAATTCCAATAGCTaagaagaagATGCAAACAAGAGCAAAG…
Contig11347	129	10	5	p	AT	TATATATATA	F	0	0	10.0355	123	AAAGCATCATAATCCAACCAAA	AAATGATGAAGTTTGTCGCTAAG	11	57	96	22	218	23	58.497	57.668	8.8	6	GGCAGTCTCAGttttttttCATAAATCAATTGTTATTGCAGCATTAAACTTAATCAATATCAAAACATGAAAAGATAAGaaaaaTACATAAACTAAAAGCATCATAATCCAACCAAAATTAGGCACACtatatatataAGaaaaaaCTGAATTAACGACCAAAATTTATCGAAGaaaaaGATGACATTTATCTTACTTAGCGACAAACTTCATCATTTTCTTCTTTAAATTTAATGGTTGATTCAATTTTCTTCTAATATACATCTAAATTCAAACTAAACAAACTTGACAATACATTCtatataATTCCACAATTCATGttttttCGAGATTGCTACTAATCAACCCGCATACATGTGAATTCCAATAGCTaagaagaagATGCAAACAAGAGCAAAG…
Contig11347	129	10	5	p	AT	TATATATATA	F	0	0	10.1809	120	AAAGCATCATAATCCAACCAAA	TGATGAAGTTTGTCGCTAAGTAAGA	11	52	96	22	215	25	58.497	59.523	8.8	6	GGCAGTCTCAGttttttttCATAAATCAATTGTTATTGCAGCATTAAACTTAATCAATATCAAAACATGAAAAGATAAGaaaaaTACATAAACTAAAAGCATCATAATCCAACCAAAATTAGGCACACtatatatataAGaaaaaaCTGAATTAACGACCAAAATTTATCGAAGaaaaaGATGACATTTATCTTACTTAGCGACAAACTTCATCATTTTCTTCTTTAAATTTAATGGTTGATTCAATTTTCTTCTAATATACATCTAAATTCAAACTAAACAAACTTGACAATACATTCtatataATTCCACAATTCATGttttttCGAGATTGCTACTAATCAACCCGCATACATGTGAATTCCAATAGCTaagaagaagATGCAAACAAGAGCAAAG…
Contig11347	129	10	5	p	AT	TATATATATA	F	0	0	10.235	123	AAAGCATCATAATCCAACCAAA	AAATGATGAAGTTTGTCGCTAAGT	11	56	96	22	218	24	58.497	58.468	8.8	5.7	GGCAGTCTCAGttttttttCATAAATCAATTGTTATTGCAGCATTAAACTTAATCAATATCAAAACATGAAAAGATAAGaaaaaTACATAAACTAAAAGCATCATAATCCAACCAAAATTAGGCACACtatatatataAGaaaaaaCTGAATTAACGACCAAAATTTATCGAAGaaaaaGATGACATTTATCTTACTTAGCGACAAACTTCATCATTTTCTTCTTTAAATTTAATGGTTGATTCAATTTTCTTCTAATATACATCTAAATTCAAACTAAACAAACTTGACAATACATTCtatataATTCCACAATTCATGttttttCGAGATTGCTACTAATCAACCCGCATACATGTGAATTCCAATAGCTaagaagaagATGCAAACAAGAGCAAAG…
Contig11347	129	10	5	p	AT	TATATATATA	F	0	0	11.9751	202	TTTCATAAATCAATTGTTATTGCAGC	AAATGATGAAGTTTGTCGCTAAG	86	57	17	26	218	23	60.557	57.668	9.7	6	GGCAGTCTCAGttttttttCATAAATCAATTGTTATTGCAGCATTAAACTTAATCAATATCAAAACATGAAAAGATAAGaaaaaTACATAAACTAAAAGCATCATAATCCAACCAAAATTAGGCACACtatatatataAGaaaaaaCTGAATTAACGACCAAAATTTATCGAAGaaaaaGATGACATTTATCTTACTTAGCGACAAACTTCATCATTTTCTTCTTTAAATTTAATGGTTGATTCAATTTTCTTCTAATATACATCTAAATTCAAACTAAACAAACTTGACAATACATTCtatataATTCCACAATTCATGttttttCGAGATTGCTACTAATCAACCCGCATACATGTGAATTCCAATAGCTaagaagaagATGCAAACAAGAGCAAAG…
Contig11347	129	10	5	p	AT	TATATATATA	F	0	0	12.061	201	TTCATAAATCAATTGTTATTGCAGC	AAATGATGAAGTTTGTCGCTAAG	86	57	18	25	218	23	59.471	57.668	9.7	6	GGCAGTCTCAGttttttttCATAAATCAATTGTTATTGCAGCATTAAACTTAATCAATATCAAAACATGAAAAGATAAGaaaaaTACATAAACTAAAAGCATCATAATCCAACCAAAATTAGGCACACtatatatataAGaaaaaaCTGAATTAACGACCAAAATTTATCGAAGaaaaaGATGACATTTATCTTACTTAGCGACAAACTTCATCATTTTCTTCTTTAAATTTAATGGTTGATTCAATTTTCTTCTAATATACATCTAAATTCAAACTAAACAAACTTGACAATACATTCtatataATTCCACAATTCATGttttttCGAGATTGCTACTAATCAACCCGCATACATGTGAATTCCAATAGCTaagaagaagATGCAAACAAGAGCAAAG…
Contig11347	129	10	5	p	AT	TATATATATA	F	0	0	12.1204	199	TTTCATAAATCAATTGTTATTGCAGC	TGATGAAGTTTGTCGCTAAGTAAGA	86	52	17	26	215	25	60.557	59.523	9.7	6	GGCAGTCTCAGttttttttCATAAATCAATTGTTATTGCAGCATTAAACTTAATCAATATCAAAACATGAAAAGATAAGaaaaaTACATAAACTAAAAGCATCATAATCCAACCAAAATTAGGCACACtatatatataAGaaaaaaCTGAATTAACGACCAAAATTTATCGAAGaaaaaGATGACATTTATCTTACTTAGCGACAAACTTCATCATTTTCTTCTTTAAATTTAATGGTTGATTCAATTTTCTTCTAATATACATCTAAATTCAAACTAAACAAACTTGACAATACATTCtatataATTCCACAATTCATGttttttCGAGATTGCTACTAATCAACCCGCATACATGTGAATTCCAATAGCTaagaagaagATGCAAACAAGAGCAAAG…
Contig11347	129	10	5	p	AT	TATATATATA	F	0	0	12.1599	199	CATAAATCAATTGTTATTGCAGCAT	AAATGATGAAGTTTGTCGCTAAG	84	57	20	25	218	23	59.372	57.668	8.1	6	GGCAGTCTCAGttttttttCATAAATCAATTGTTATTGCAGCATTAAACTTAATCAATATCAAAACATGAAAAGATAAGaaaaaTACATAAACTAAAAGCATCATAATCCAACCAAAATTAGGCACACtatatatataAGaaaaaaCTGAATTAACGACCAAAATTTATCGAAGaaaaaGATGACATTTATCTTACTTAGCGACAAACTTCATCATTTTCTTCTTTAAATTTAATGGTTGATTCAATTTTCTTCTAATATACATCTAAATTCAAACTAAACAAACTTGACAATACATTCtatataATTCCACAATTCATGttttttCGAGATTGCTACTAATCAACCCGCATACATGTGAATTCCAATAGCTaagaagaagATGCAAACAAGAGCAAAG…
Contig11347	129	10	5	p	AT	TATATATATA	F	0	0	12.1745	202	TTTCATAAATCAATTGTTATTGCAGC	AAATGATGAAGTTTGTCGCTAAGT	86	56	17	26	218	24	60.557	58.468	9.7	5.7	GGCAGTCTCAGttttttttCATAAATCAATTGTTATTGCAGCATTAAACTTAATCAATATCAAAACATGAAAAGATAAGaaaaaTACATAAACTAAAAGCATCATAATCCAACCAAAATTAGGCACACtatatatataAGaaaaaaCTGAATTAACGACCAAAATTTATCGAAGaaaaaGATGACATTTATCTTACTTAGCGACAAACTTCATCATTTTCTTCTTTAAATTTAATGGTTGATTCAATTTTCTTCTAATATACATCTAAATTCAAACTAAACAAACTTGACAATACATTCtatataATTCCACAATTCATGttttttCGAGATTGCTACTAATCAACCCGCATACATGTGAATTCCAATAGCTaagaagaagATGCAAACAAGAGCAAAG…
Contig11347	129	10	5	p	AT	TATATATATA	F	0	0	12.2063	198	TTCATAAATCAATTGTTATTGCAGC	TGATGAAGTTTGTCGCTAAGTAAGA	86	52	18	25	215	25	59.471	59.523	9.7	6	GGCAGTCTCAGttttttttCATAAATCAATTGTTATTGCAGCATTAAACTTAATCAATATCAAAACATGAAAAGATAAGaaaaaTACATAAACTAAAAGCATCATAATCCAACCAAAATTAGGCACACtatatatataAGaaaaaaCTGAATTAACGACCAAAATTTATCGAAGaaaaaGATGACATTTATCTTACTTAGCGACAAACTTCATCATTTTCTTCTTTAAATTTAATGGTTGATTCAATTTTCTTCTAATATACATCTAAATTCAAACTAAACAAACTTGACAATACATTCtatataATTCCACAATTCATGttttttCGAGATTGCTACTAATCAACCCGCATACATGTGAATTCCAATAGCTaagaagaagATGCAAACAAGAGCAAAG…
Contig11357	154	10	5	p	AG	GAGAGAGAGA	F	1	1	0.2367	252	CAAATGGGAGATGAAGCGAC	TACACGCGATGACAGATTCG	101	101	33	20	284	20	60.603	60.834	9.6	8.6	GAGAGGAACTTAGACAAGCTTTGGCTGAATATCAAATGGGAGATGAAGCGACAATAGATGAAGTCATAGATGATGTAGACACTGACAATGATGGGCGAATTAATTATCAGGAGTTTGTAGCTATGATGaaaaaaGGGGACCTTGGATCATGATgagagagagaAACCATGATAATTTTGTGATGTACGTCTAATaaaaaaaCATTGTGTTTTCTAGATTTTATTGCTGCATTCTGGttttttCTACAGAAGGTTGAGTCACTCTCGAATCTGTCATCGCGTGTACTATTACTTGTGTAAAATTATATGGCATTCaaaaaTGCAAAACACTGTACAGCTATCTGGTAAATTAGCTACATGTACCAGAAGAATATAAATAAAATTAAATTA
Contig11357	154	10	5	p	AG	GAGAGAGAGA	F	0	0	0.9427	202	TGACAATGATGGGCGAATTA	TACACGCGATGACAGATTCG	51	101	83	20	284	20	59.891	60.834	6.2	8.6	GAGAGGAACTTAGACAAGCTTTGGCTGAATATCAAATGGGAGATGAAGCGACAATAGATGAAGTCATAGATGATGTAGACACTGACAATGATGGGCGAATTAATTATCAGGAGTTTGTAGCTATGATGaaaaaaGGGGACCTTGGATCATGATgagagagagaAACCATGATAATTTTGTGATGTACGTCTAATaaaaaaaCATTGTGTTTTCTAGATTTTATTGCTGCATTCTGGttttttCTACAGAAGGTTGAGTCACTCTCGAATCTGTCATCGCGTGTACTATTACTTGTGTAAAATTATATGGCATTCaaaaaTGCAAAACACTGTACAGCTATCTGGTAAATTAGCTACATGTACCAGAAGAATATAAATAAAATTAAATTA
Contig11357	154	10	5	p	AG	GAGAGAGAGA	F	0	0	1.2603	249	AATGGGAGATGAAGCGACAA	ACACGCGATGACAGATTCG	99	101	35	20	283	19	60.603	60.857	6.7	8.6	GAGAGGAACTTAGACAAGCTTTGGCTGAATATCAAATGGGAGATGAAGCGACAATAGATGAAGTCATAGATGATGTAGACACTGACAATGATGGGCGAATTAATTATCAGGAGTTTGTAGCTATGATGaaaaaaGGGGACCTTGGATCATGATgagagagagaAACCATGATAATTTTGTGATGTACGTCTAATaaaaaaaCATTGTGTTTTCTAGATTTTATTGCTGCATTCTGGttttttCTACAGAAGGTTGAGTCACTCTCGAATCTGTCATCGCGTGTACTATTACTTGTGTAAAATTATATGGCATTCaaaaaTGCAAAACACTGTACAGCTATCTGGTAAATTAGCTACATGTACCAGAAGAATATAAATAAAATTAAATTA
Contig11357	154	10	5	p	AG	GAGAGAGAGA	F	0	0	1.2831	206	ACACTGACAATGATGGGCG	TACACGCGATGACAGATTCG	56	101	79	19	284	20	60.55	60.834	12.9	8.6	GAGAGGAACTTAGACAAGCTTTGGCTGAATATCAAATGGGAGATGAAGCGACAATAGATGAAGTCATAGATGATGTAGACACTGACAATGATGGGCGAATTAATTATCAGGAGTTTGTAGCTATGATGaaaaaaGGGGACCTTGGATCATGATgagagagagaAACCATGATAATTTTGTGATGTACGTCTAATaaaaaaaCATTGTGTTTTCTAGATTTTATTGCTGCATTCTGGttttttCTACAGAAGGTTGAGTCACTCTCGAATCTGTCATCGCGTGTACTATTACTTGTGTAAAATTATATGGCATTCaaaaaTGCAAAACACTGTACAGCTATCTGGTAAATTAGCTACATGTACCAGAAGAATATAAATAAAATTAAATTA
Contig11357	154	10	5	p	AG	GAGAGAGAGA	F	0	0	1.6125	199	ACTGACAATGATGGGCGAAT	GCGATGACAGATTCGAGAGTG	53	95	81	20	279	21	60.348	60.961	8.6	6.4	GAGAGGAACTTAGACAAGCTTTGGCTGAATATCAAATGGGAGATGAAGCGACAATAGATGAAGTCATAGATGATGTAGACACTGACAATGATGGGCGAATTAATTATCAGGAGTTTGTAGCTATGATGaaaaaaGGGGACCTTGGATCATGATgagagagagaAACCATGATAATTTTGTGATGTACGTCTAATaaaaaaaCATTGTGTTTTCTAGATTTTATTGCTGCATTCTGGttttttCTACAGAAGGTTGAGTCACTCTCGAATCTGTCATCGCGTGTACTATTACTTGTGTAAAATTATATGGCATTCaaaaaTGCAAAACACTGTACAGCTATCTGGTAAATTAGCTACATGTACCAGAAGAATATAAATAAAATTAAATTA
Contig11357	154	10	5	p	AG	GAGAGAGAGA	F	0	0	2.038	199	TGACAATGATGGGCGAATTA	ACGCGATGACAGATTCGAGA	51	98	83	20	281	20	59.891	61.929	6.2	8.4	GAGAGGAACTTAGACAAGCTTTGGCTGAATATCAAATGGGAGATGAAGCGACAATAGATGAAGTCATAGATGATGTAGACACTGACAATGATGGGCGAATTAATTATCAGGAGTTTGTAGCTATGATGaaaaaaGGGGACCTTGGATCATGATgagagagagaAACCATGATAATTTTGTGATGTACGTCTAATaaaaaaaCATTGTGTTTTCTAGATTTTATTGCTGCATTCTGGttttttCTACAGAAGGTTGAGTCACTCTCGAATCTGTCATCGCGTGTACTATTACTTGTGTAAAATTATATGGCATTCaaaaaTGCAAAACACTGTACAGCTATCTGGTAAATTAGCTACATGTACCAGAAGAATATAAATAAAATTAAATTA
Contig11357	154	10	5	p	AG	GAGAGAGAGA	F	0	0	2.07	197	TGACAATGATGGGCGAATTA	GCGATGACAGATTCGAGAGTG	51	95	83	20	279	21	59.891	60.961	6.2	6.4	GAGAGGAACTTAGACAAGCTTTGGCTGAATATCAAATGGGAGATGAAGCGACAATAGATGAAGTCATAGATGATGTAGACACTGACAATGATGGGCGAATTAATTATCAGGAGTTTGTAGCTATGATGaaaaaaGGGGACCTTGGATCATGATgagagagagaAACCATGATAATTTTGTGATGTACGTCTAATaaaaaaaCATTGTGTTTTCTAGATTTTATTGCTGCATTCTGGttttttCTACAGAAGGTTGAGTCACTCTCGAATCTGTCATCGCGTGTACTATTACTTGTGTAAAATTATATGGCATTCaaaaaTGCAAAACACTGTACAGCTATCTGGTAAATTAGCTACATGTACCAGAAGAATATAAATAAAATTAAATTA
Contig11357	154	10	5	p	AG	GAGAGAGAGA	F	0	0	6.327	148	TGGGCGAATTAATTATCAGGA	AAACCAGAATGCAGCAATAAA	41	55	92	21	239	21	59.402	57.471	8.2	6.2	GAGAGGAACTTAGACAAGCTTTGGCTGAATATCAAATGGGAGATGAAGCGACAATAGATGAAGTCATAGATGATGTAGACACTGACAATGATGGGCGAATTAATTATCAGGAGTTTGTAGCTATGATGaaaaaaGGGGACCTTGGATCATGATgagagagagaAACCATGATAATTTTGTGATGTACGTCTAATaaaaaaaCATTGTGTTTTCTAGATTTTATTGCTGCATTCTGGttttttCTACAGAAGGTTGAGTCACTCTCGAATCTGTCATCGCGTGTACTATTACTTGTGTAAAATTATATGGCATTCaaaaaTGCAAAACACTGTACAGCTATCTGGTAAATTAGCTACATGTACCAGAAGAATATAAATAAAATTAAATTA
Contig11357	154	10	5	p	AG	GAGAGAGAGA	F	0	0	6.4431	148	TGGGCGAATTAATTATCAGGAG	AAACCAGAATGCAGCAATAAA	40	55	92	22	239	21	60.286	57.471	7.9	6.2	GAGAGGAACTTAGACAAGCTTTGGCTGAATATCAAATGGGAGATGAAGCGACAATAGATGAAGTCATAGATGATGTAGACACTGACAATGATGGGCGAATTAATTATCAGGAGTTTGTAGCTATGATGaaaaaaGGGGACCTTGGATCATGATgagagagagaAACCATGATAATTTTGTGATGTACGTCTAATaaaaaaaCATTGTGTTTTCTAGATTTTATTGCTGCATTCTGGttttttCTACAGAAGGTTGAGTCACTCTCGAATCTGTCATCGCGTGTACTATTACTTGTGTAAAATTATATGGCATTCaaaaaTGCAAAACACTGTACAGCTATCTGGTAAATTAGCTACATGTACCAGAAGAATATAAATAAAATTAAATTA
Contig11357	154	10	5	p	AG	GAGAGAGAGA	F	0	0	7.0519	149	ATGGGCGAATTAATTATCAGGA	AAACCAGAATGCAGCAATAAA	41	55	91	22	239	21	59.677	57.471	8.2	6.2	GAGAGGAACTTAGACAAGCTTTGGCTGAATATCAAATGGGAGATGAAGCGACAATAGATGAAGTCATAGATGATGTAGACACTGACAATGATGGGCGAATTAATTATCAGGAGTTTGTAGCTATGATGaaaaaaGGGGACCTTGGATCATGATgagagagagaAACCATGATAATTTTGTGATGTACGTCTAATaaaaaaaCATTGTGTTTTCTAGATTTTATTGCTGCATTCTGGttttttCTACAGAAGGTTGAGTCACTCTCGAATCTGTCATCGCGTGTACTATTACTTGTGTAAAATTATATGGCATTCaaaaaTGCAAAACACTGTACAGCTATCTGGTAAATTAGCTACATGTACCAGAAGAATATAAATAAAATTAAATTA
Contig1137	120	14	7	p	AG	GAGAGAGAGAGAGA	B	1	1	0.431	177	TTTCATTTCTCACGCAAGCA	ATCTGACCCACGTCCATGTT	91	32	9	20	185	20	60.523	60.246	8.5	6.6	ACATTGTATTTCATTTCTCACGCAAGCACTGTCTTGTttgttgttgTGACCTATACTTCATAACACAACAAATTCCTACTACAACTCATTCATATTATAAAGAAAGATCACAACTTTGCgagagagagagagaAAGCCTACGTGGGttcttcttcAATTTCAAGAAACATGGACGTGGGTCAGATGCGGAGACAATGGATGGACTACATCAAAACCATGTTCGAGGAGGGGTTCTTAGATGGTCAGTTTCTGCAACTTCAACAGCTACAAGATGAGAATAACCCTGAGTTTGtttttGAAGTTGTTTCTCTTTTCTTTGATGATTCCGAGAGGATTCTCAAAGATCTGTCCTTTGCTCTGGAGCAGCAAAGTGTTGACTTCaaaaaaGTTGATGCCCAT…
Contig1137	120	14	7	p	AG	GAGAGAGAGAGAGA	B	0	0	0.5139	192	TTTCATTTCTCACGCAAGCA	ATCCATTGTCTCCGCATCTG	91	47	9	20	200	20	60.523	61.037	8.5	6.6	ACATTGTATTTCATTTCTCACGCAAGCACTGTCTTGTttgttgttgTGACCTATACTTCATAACACAACAAATTCCTACTACAACTCATTCATATTATAAAGAAAGATCACAACTTTGCgagagagagagagaAAGCCTACGTGGGttcttcttcAATTTCAAGAAACATGGACGTGGGTCAGATGCGGAGACAATGGATGGACTACATCAAAACCATGTTCGAGGAGGGGTTCTTAGATGGTCAGTTTCTGCAACTTCAACAGCTACAAGATGAGAATAACCCTGAGTTTGtttttGAAGTTGTTTCTCTTTTCTTTGATGATTCCGAGAGGATTCTCAAAGATCTGTCCTTTGCTCTGGAGCAGCAAAGTGTTGACTTCaaaaaaGTTGATGCCCAT…
Contig1137	120	14	7	p	AG	GAGAGAGAGAGAGA	B	0	0	1.7657	222	TTTCATTTCTCACGCAAGCA	CCCTCCTCGAACATGGTTT	91	78	9	20	230	19	60.523	59.911	8.5	8.2	ACATTGTATTTCATTTCTCACGCAAGCACTGTCTTGTttgttgttgTGACCTATACTTCATAACACAACAAATTCCTACTACAACTCATTCATATTATAAAGAAAGATCACAACTTTGCgagagagagagagaAAGCCTACGTGGGttcttcttcAATTTCAAGAAACATGGACGTGGGTCAGATGCGGAGACAATGGATGGACTACATCAAAACCATGTTCGAGGAGGGGTTCTTAGATGGTCAGTTTCTGCAACTTCAACAGCTACAAGATGAGAATAACCCTGAGTTTGtttttGAAGTTGTTTCTCTTTTCTTTGATGATTCCGAGAGGATTCTCAAAGATCTGTCCTTTGCTCTGGAGCAGCAAAGTGTTGACTTCaaaaaaGTTGATGCCCAT…
Contig1137	120	14	7	p	AG	GAGAGAGAGAGAGA	B	0	0	2.1052	217	TTTCTCACGCAAGCACTGTC	CCCTCCTCGAACATGGTTT	86	78	14	20	230	19	60.183	59.911	6.4	8.2	ACATTGTATTTCATTTCTCACGCAAGCACTGTCTTGTttgttgttgTGACCTATACTTCATAACACAACAAATTCCTACTACAACTCATTCATATTATAAAGAAAGATCACAACTTTGCgagagagagagagaAAGCCTACGTGGGttcttcttcAATTTCAAGAAACATGGACGTGGGTCAGATGCGGAGACAATGGATGGACTACATCAAAACCATGTTCGAGGAGGGGTTCTTAGATGGTCAGTTTCTGCAACTTCAACAGCTACAAGATGAGAATAACCCTGAGTTTGtttttGAAGTTGTTTCTCTTTTCTTTGATGATTCCGAGAGGATTCTCAAAGATCTGTCCTTTGCTCTGGAGCAGCAAAGTGTTGACTTCaaaaaaGTTGATGCCCAT…
Contig1137	120	14	7	p	AG	GAGAGAGAGAGAGA	B	0	0	2.2021	252	TTTCATTTCTCACGCAAGCA	TGAAGTTGCAGAAACTGACCA	91	106	9	20	260	21	60.523	59.475	8.5	7.9	ACATTGTATTTCATTTCTCACGCAAGCACTGTCTTGTttgttgttgTGACCTATACTTCATAACACAACAAATTCCTACTACAACTCATTCATATTATAAAGAAAGATCACAACTTTGCgagagagagagagaAAGCCTACGTGGGttcttcttcAATTTCAAGAAACATGGACGTGGGTCAGATGCGGAGACAATGGATGGACTACATCAAAACCATGTTCGAGGAGGGGTTCTTAGATGGTCAGTTTCTGCAACTTCAACAGCTACAAGATGAGAATAACCCTGAGTTTGtttttGAAGTTGTTTCTCTTTTCTTTGATGATTCCGAGAGGATTCTCAAAGATCTGTCCTTTGCTCTGGAGCAGCAAAGTGTTGACTTCaaaaaaGTTGATGCCCAT…
Contig1137	120	14	7	p	AG	GAGAGAGAGAGAGA	B	0	0	2.2933	221	TTCATTTCTCACGCAAGCAC	CCCTCCTCGAACATGGTTT	90	78	10	20	230	19	59.995	59.911	7.9	8.2	ACATTGTATTTCATTTCTCACGCAAGCACTGTCTTGTttgttgttgTGACCTATACTTCATAACACAACAAATTCCTACTACAACTCATTCATATTATAAAGAAAGATCACAACTTTGCgagagagagagagaAAGCCTACGTGGGttcttcttcAATTTCAAGAAACATGGACGTGGGTCAGATGCGGAGACAATGGATGGACTACATCAAAACCATGTTCGAGGAGGGGTTCTTAGATGGTCAGTTTCTGCAACTTCAACAGCTACAAGATGAGAATAACCCTGAGTTTGtttttGAAGTTGTTTCTCTTTTCTTTGATGATTCCGAGAGGATTCTCAAAGATCTGTCCTTTGCTCTGGAGCAGCAAAGTGTTGACTTCaaaaaaGTTGATGCCCAT…
Contig1137	120	14	7	p	AG	GAGAGAGAGAGAGA	B	0	0	2.3141	253	TTTCATTTCTCACGCAAGCA	TTGAAGTTGCAGAAACTGACCA	91	106	9	20	261	22	60.523	60.837	8.5	7.9	ACATTGTATTTCATTTCTCACGCAAGCACTGTCTTGTttgttgttgTGACCTATACTTCATAACACAACAAATTCCTACTACAACTCATTCATATTATAAAGAAAGATCACAACTTTGCgagagagagagagaAAGCCTACGTGGGttcttcttcAATTTCAAGAAACATGGACGTGGGTCAGATGCGGAGACAATGGATGGACTACATCAAAACCATGTTCGAGGAGGGGTTCTTAGATGGTCAGTTTCTGCAACTTCAACAGCTACAAGATGAGAATAACCCTGAGTTTGtttttGAAGTTGTTTCTCTTTTCTTTGATGATTCCGAGAGGATTCTCAAAGATCTGTCCTTTGCTCTGGAGCAGCAAAGTGTTGACTTCaaaaaaGTTGATGCCCAT…
Contig1137	120	14	7	p	AG	GAGAGAGAGAGAGA	B	0	0	2.7298	251	TTCATTTCTCACGCAAGCAC	TGAAGTTGCAGAAACTGACCA	90	106	10	20	260	21	59.995	59.475	7.9	7.9	ACATTGTATTTCATTTCTCACGCAAGCACTGTCTTGTttgttgttgTGACCTATACTTCATAACACAACAAATTCCTACTACAACTCATTCATATTATAAAGAAAGATCACAACTTTGCgagagagagagagaAAGCCTACGTGGGttcttcttcAATTTCAAGAAACATGGACGTGGGTCAGATGCGGAGACAATGGATGGACTACATCAAAACCATGTTCGAGGAGGGGTTCTTAGATGGTCAGTTTCTGCAACTTCAACAGCTACAAGATGAGAATAACCCTGAGTTTGtttttGAAGTTGTTTCTCTTTTCTTTGATGATTCCGAGAGGATTCTCAAAGATCTGTCCTTTGCTCTGGAGCAGCAAAGTGTTGACTTCaaaaaaGTTGATGCCCAT…
Contig1137	120	14	7	p	AG	GAGAGAGAGAGAGA	B	0	0	7.9216	115	CAACAAATTCCTACTACAACTCATTCA	ACCCACGTCCATGTTTCTTG	27	27	66	27	180	20	59.89	60.812	6.9	7	ACATTGTATTTCATTTCTCACGCAAGCACTGTCTTGTttgttgttgTGACCTATACTTCATAACACAACAAATTCCTACTACAACTCATTCATATTATAAAGAAAGATCACAACTTTGCgagagagagagagaAAGCCTACGTGGGttcttcttcAATTTCAAGAAACATGGACGTGGGTCAGATGCGGAGACAATGGATGGACTACATCAAAACCATGTTCGAGGAGGGGTTCTTAGATGGTCAGTTTCTGCAACTTCAACAGCTACAAGATGAGAATAACCCTGAGTTTGtttttGAAGTTGTTTCTCTTTTCTTTGATGATTCCGAGAGGATTCTCAAAGATCTGTCCTTTGCTCTGGAGCAGCAAAGTGTTGACTTCaaaaaaGTTGATGCCCAT…
Contig1137	120	14	7	p	AG	GAGAGAGAGAGAGA	B	0	0	8.0636	120	CAACAAATTCCTACTACAACTCATTCA	ATCTGACCCACGTCCATGTT	27	32	66	27	185	20	59.89	60.246	6.9	6.6	ACATTGTATTTCATTTCTCACGCAAGCACTGTCTTGTttgttgttgTGACCTATACTTCATAACACAACAAATTCCTACTACAACTCATTCATATTATAAAGAAAGATCACAACTTTGCgagagagagagagaAAGCCTACGTGGGttcttcttcAATTTCAAGAAACATGGACGTGGGTCAGATGCGGAGACAATGGATGGACTACATCAAAACCATGTTCGAGGAGGGGTTCTTAGATGGTCAGTTTCTGCAACTTCAACAGCTACAAGATGAGAATAACCCTGAGTTTGtttttGAAGTTGTTTCTCTTTTCTTTGATGATTCCGAGAGGATTCTCAAAGATCTGTCCTTTGCTCTGGAGCAGCAAAGTGTTGACTTCaaaaaaGTTGATGCCCAT…
Contig1137	120	14	7	p	AG	GAGAGAGAGAGAGA	B	0	0	8.1466	136	CAACAAATTCCTACTACAACTCATTCA	CATCCATTGTCTCCGCATCT	27	48	66	27	201	20	59.89	61.037	6.9	6.6	ACATTGTATTTCATTTCTCACGCAAGCACTGTCTTGTttgttgttgTGACCTATACTTCATAACACAACAAATTCCTACTACAACTCATTCATATTATAAAGAAAGATCACAACTTTGCgagagagagagagaAAGCCTACGTGGGttcttcttcAATTTCAAGAAACATGGACGTGGGTCAGATGCGGAGACAATGGATGGACTACATCAAAACCATGTTCGAGGAGGGGTTCTTAGATGGTCAGTTTCTGCAACTTCAACAGCTACAAGATGAGAATAACCCTGAGTTTGtttttGAAGTTGTTTCTCTTTTCTTTGATGATTCCGAGAGGATTCTCAAAGATCTGTCCTTTGCTCTGGAGCAGCAAAGTGTTGACTTCaaaaaaGTTGATGCCCAT…
Contig1137	120	14	7	p	AG	GAGAGAGAGAGAGA	C	0	0	0.2423	160	CGCAAGCACTGTCTTGTTTG	ACCCACGTCCATGTTTCTTG	79	27	21	20	180	20	60.63	60.812	7	7	ACATTGTATTTCATTTCTCACGCAAGCACTGTCTTGTttgttgttgTGACCTATACTTCATAACACAACAAATTCCTACTACAACTCATTCATATTATAAAGAAAGATCACAACTTTGCgagagagagagagaAAGCCTACGTGGGttcttcttcAATTTCAAGAAACATGGACGTGGGTCAGATGCGGAGACAATGGATGGACTACATCAAAACCATGTTCGAGGAGGGGTTCTTAGATGGTCAGTTTCTGCAACTTCAACAGCTACAAGATGAGAATAACCCTGAGTTTGtttttGAAGTTGTTTCTCTTTTCTTTGATGATTCCGAGAGGATTCTCAAAGATCTGTCCTTTGCTCTGGAGCAGCAAAGTGTTGACTTCaaaaaaGTTGATGCCCAT…
Contig1137	120	14	7	p	AG	GAGAGAGAGAGAGA	C	0	0	0.3843	165	CGCAAGCACTGTCTTGTTTG	ATCTGACCCACGTCCATGTT	79	32	21	20	185	20	60.63	60.246	7	6.6	ACATTGTATTTCATTTCTCACGCAAGCACTGTCTTGTttgttgttgTGACCTATACTTCATAACACAACAAATTCCTACTACAACTCATTCATATTATAAAGAAAGATCACAACTTTGCgagagagagagagaAAGCCTACGTGGGttcttcttcAATTTCAAGAAACATGGACGTGGGTCAGATGCGGAGACAATGGATGGACTACATCAAAACCATGTTCGAGGAGGGGTTCTTAGATGGTCAGTTTCTGCAACTTCAACAGCTACAAGATGAGAATAACCCTGAGTTTGtttttGAAGTTGTTTCTCTTTTCTTTGATGATTCCGAGAGGATTCTCAAAGATCTGTCCTTTGCTCTGGAGCAGCAAAGTGTTGACTTCaaaaaaGTTGATGCCCAT…
Contig1137	120	14	7	p	AG	GAGAGAGAGAGAGA	C	0	0	1.719	210	CGCAAGCACTGTCTTGTTTG	CCCTCCTCGAACATGGTTT	79	78	21	20	230	19	60.63	59.911	7	8.2	ACATTGTATTTCATTTCTCACGCAAGCACTGTCTTGTttgttgttgTGACCTATACTTCATAACACAACAAATTCCTACTACAACTCATTCATATTATAAAGAAAGATCACAACTTTGCgagagagagagagaAAGCCTACGTGGGttcttcttcAATTTCAAGAAACATGGACGTGGGTCAGATGCGGAGACAATGGATGGACTACATCAAAACCATGTTCGAGGAGGGGTTCTTAGATGGTCAGTTTCTGCAACTTCAACAGCTACAAGATGAGAATAACCCTGAGTTTGtttttGAAGTTGTTTCTCTTTTCTTTGATGATTCCGAGAGGATTCTCAAAGATCTGTCCTTTGCTCTGGAGCAGCAAAGTGTTGACTTCaaaaaaGTTGATGCCCAT…
Contig1137	120	14	7	p	AG	GAGAGAGAGAGAGA	C	0	0	2.7823	142	CGCAAGCACTGTCTTGTTTG	TGAAATTGAAGAAGAACCCACG	79	7	21	20	162	22	60.63	61.352	7	9.9	ACATTGTATTTCATTTCTCACGCAAGCACTGTCTTGTttgttgttgTGACCTATACTTCATAACACAACAAATTCCTACTACAACTCATTCATATTATAAAGAAAGATCACAACTTTGCgagagagagagagaAAGCCTACGTGGGttcttcttcAATTTCAAGAAACATGGACGTGGGTCAGATGCGGAGACAATGGATGGACTACATCAAAACCATGTTCGAGGAGGGGTTCTTAGATGGTCAGTTTCTGCAACTTCAACAGCTACAAGATGAGAATAACCCTGAGTTTGtttttGAAGTTGTTTCTCTTTTCTTTGATGATTCCGAGAGGATTCTCAAAGATCTGTCCTTTGCTCTGGAGCAGCAAAGTGTTGACTTCaaaaaaGTTGATGCCCAT…
Contig1137	120	14	7	p	AG	GAGAGAGAGAGAGA	C	0	0	2.9483	141	CGCAAGCACTGTCTTGTTTG	GAAATTGAAGAAGAACCCACG	79	7	21	20	161	21	60.63	58.682	7	9.9	ACATTGTATTTCATTTCTCACGCAAGCACTGTCTTGTttgttgttgTGACCTATACTTCATAACACAACAAATTCCTACTACAACTCATTCATATTATAAAGAAAGATCACAACTTTGCgagagagagagagaAAGCCTACGTGGGttcttcttcAATTTCAAGAAACATGGACGTGGGTCAGATGCGGAGACAATGGATGGACTACATCAAAACCATGTTCGAGGAGGGGTTCTTAGATGGTCAGTTTCTGCAACTTCAACAGCTACAAGATGAGAATAACCCTGAGTTTGtttttGAAGTTGTTTCTCTTTTCTTTGATGATTCCGAGAGGATTCTCAAAGATCTGTCCTTTGCTCTGGAGCAGCAAAGTGTTGACTTCaaaaaaGTTGATGCCCAT…
Contig1137	120	14	7	p	AG	GAGAGAGAGAGAGA	C	0	0	3.1684	149	TTTCTCACGCAAGCACTGTC	TGAAATTGAAGAAGAACCCACG	86	7	14	20	162	22	60.183	61.352	6.4	9.9	ACATTGTATTTCATTTCTCACGCAAGCACTGTCTTGTttgttgttgTGACCTATACTTCATAACACAACAAATTCCTACTACAACTCATTCATATTATAAAGAAAGATCACAACTTTGCgagagagagagagaAAGCCTACGTGGGttcttcttcAATTTCAAGAAACATGGACGTGGGTCAGATGCGGAGACAATGGATGGACTACATCAAAACCATGTTCGAGGAGGGGTTCTTAGATGGTCAGTTTCTGCAACTTCAACAGCTACAAGATGAGAATAACCCTGAGTTTGtttttGAAGTTGTTTCTCTTTTCTTTGATGATTCCGAGAGGATTCTCAAAGATCTGTCCTTTGCTCTGGAGCAGCAAAGTGTTGACTTCaaaaaaGTTGATGCCCAT…
Contig11435	113	10	5	p	AT	TATATATATA	F	1	1	1.2475	280	AAAGCATGGTTGCCATAGGT	TCATTTCCTGGGCTGTGTTT	27	203	66	20	345	20	59.457	60.495	6.9	7	AGGTTCCTTTtctctcTGGTTCTTAAGTTGAGAATTCAGACTTCATATCATCTGGCATGACATCAAAAGCATGGTTGCCATAGGTTATGAtttttGTCATGACAAGAGGTTTtatatatataCACGtatatatagggggggCGTATCAGGTAAAAGTTTGAGGTGAGATAAGCTCATCTTGGCCATTGATGTAGTGTTAGATTGAGGAGTCAAAATCGATTCCTCTCGTGCTCTCATTGGATTCGCCCCGTATATTGtttttACAATGAACCTCTGTCATGTCAGAATGCCCTGAAATATCTGCTTCATGAGGATTCGACATTTGAAACACAGCCCAGGAAATGACATTTACATATCTAGAACATTTAAATGTGATGCATCATGGGATATAGTCTATGT…
Contig11435	113	10	5	p	AT	TATATATATA	F	0	0	2.0496	175	AAAGCATGGTTGCCATAGGT	CCAATGAGAGCACGAGAGGA	27	98	66	20	240	20	59.457	61.507	6.9	7.9	AGGTTCCTTTtctctcTGGTTCTTAAGTTGAGAATTCAGACTTCATATCATCTGGCATGACATCAAAAGCATGGTTGCCATAGGTTATGAtttttGTCATGACAAGAGGTTTtatatatataCACGtatatatagggggggCGTATCAGGTAAAAGTTTGAGGTGAGATAAGCTCATCTTGGCCATTGATGTAGTGTTAGATTGAGGAGTCAAAATCGATTCCTCTCGTGCTCTCATTGGATTCGCCCCGTATATTGtttttACAATGAACCTCTGTCATGTCAGAATGCCCTGAAATATCTGCTTCATGAGGATTCGACATTTGAAACACAGCCCAGGAAATGACATTTACATATCTAGAACATTTAAATGTGATGCATCATGGGATATAGTCTATGT…
Contig11435	113	10	5	p	AT	TATATATATA	F	0	0	2.1061	126	AAAGCATGGTTGCCATAGGT	CATCAATGGCCAAGATGAGC	27	49	66	20	191	20	59.457	61.563	6.9	8.2	AGGTTCCTTTtctctcTGGTTCTTAAGTTGAGAATTCAGACTTCATATCATCTGGCATGACATCAAAAGCATGGTTGCCATAGGTTATGAtttttGTCATGACAAGAGGTTTtatatatataCACGtatatatagggggggCGTATCAGGTAAAAGTTTGAGGTGAGATAAGCTCATCTTGGCCATTGATGTAGTGTTAGATTGAGGAGTCAAAATCGATTCCTCTCGTGCTCTCATTGGATTCGCCCCGTATATTGtttttACAATGAACCTCTGTCATGTCAGAATGCCCTGAAATATCTGCTTCATGAGGATTCGACATTTGAAACACAGCCCAGGAAATGACATTTACATATCTAGAACATTTAAATGTGATGCATCATGGGATATAGTCTATGT…
Contig11435	113	10	5	p	AT	TATATATATA	F	0	0	2.1926	171	AAAGCATGGTTGCCATAGGT	TGAGAGCACGAGAGGAATCG	27	94	66	20	236	20	59.457	61.65	6.9	8.6	AGGTTCCTTTtctctcTGGTTCTTAAGTTGAGAATTCAGACTTCATATCATCTGGCATGACATCAAAAGCATGGTTGCCATAGGTTATGAtttttGTCATGACAAGAGGTTTtatatatataCACGtatatatagggggggCGTATCAGGTAAAAGTTTGAGGTGAGATAAGCTCATCTTGGCCATTGATGTAGTGTTAGATTGAGGAGTCAAAATCGATTCCTCTCGTGCTCTCATTGGATTCGCCCCGTATATTGtttttACAATGAACCTCTGTCATGTCAGAATGCCCTGAAATATCTGCTTCATGAGGATTCGACATTTGAAACACAGCCCAGGAAATGACATTTACATATCTAGAACATTTAAATGTGATGCATCATGGGATATAGTCTATGT…
Contig11435	113	10	5	p	AT	TATATATATA	F	0	0	2.2694	243	AAAGCATGGTTGCCATAGGT	TGAAGCAGATATTTCAGGGCA	27	165	66	20	308	21	59.457	60.727	6.9	11.2	AGGTTCCTTTtctctcTGGTTCTTAAGTTGAGAATTCAGACTTCATATCATCTGGCATGACATCAAAAGCATGGTTGCCATAGGTTATGAtttttGTCATGACAAGAGGTTTtatatatataCACGtatatatagggggggCGTATCAGGTAAAAGTTTGAGGTGAGATAAGCTCATCTTGGCCATTGATGTAGTGTTAGATTGAGGAGTCAAAATCGATTCCTCTCGTGCTCTCATTGGATTCGCCCCGTATATTGtttttACAATGAACCTCTGTCATGTCAGAATGCCCTGAAATATCTGCTTCATGAGGATTCGACATTTGAAACACAGCCCAGGAAATGACATTTACATATCTAGAACATTTAAATGTGATGCATCATGGGATATAGTCTATGT…
Contig11435	113	10	5	p	AT	TATATATATA	F	0	0	2.9994	144	TCATCTGGCATGACATCAAA	CATCAATGGCCAAGATGAGC	45	49	48	20	191	20	58.564	61.563	7.3	8.2	AGGTTCCTTTtctctcTGGTTCTTAAGTTGAGAATTCAGACTTCATATCATCTGGCATGACATCAAAAGCATGGTTGCCATAGGTTATGAtttttGTCATGACAAGAGGTTTtatatatataCACGtatatatagggggggCGTATCAGGTAAAAGTTTGAGGTGAGATAAGCTCATCTTGGCCATTGATGTAGTGTTAGATTGAGGAGTCAAAATCGATTCCTCTCGTGCTCTCATTGGATTCGCCCCGTATATTGtttttACAATGAACCTCTGTCATGTCAGAATGCCCTGAAATATCTGCTTCATGAGGATTCGACATTTGAAACACAGCCCAGGAAATGACATTTACATATCTAGAACATTTAAATGTGATGCATCATGGGATATAGTCTATGT…
Contig11435	113	10	5	p	AT	TATATATATA	F	0	0	3.0759	125	AAGCATGGTTGCCATAGGTTA	CATCAATGGCCAAGATGAGC	25	49	67	21	191	20	59.488	61.563	7.2	8.2	AGGTTCCTTTtctctcTGGTTCTTAAGTTGAGAATTCAGACTTCATATCATCTGGCATGACATCAAAAGCATGGTTGCCATAGGTTATGAtttttGTCATGACAAGAGGTTTtatatatataCACGtatatatagggggggCGTATCAGGTAAAAGTTTGAGGTGAGATAAGCTCATCTTGGCCATTGATGTAGTGTTAGATTGAGGAGTCAAAATCGATTCCTCTCGTGCTCTCATTGGATTCGCCCCGTATATTGtttttACAATGAACCTCTGTCATGTCAGAATGCCCTGAAATATCTGCTTCATGAGGATTCGACATTTGAAACACAGCCCAGGAAATGACATTTACATATCTAGAACATTTAAATGTGATGCATCATGGGATATAGTCTATGT…
Contig11435	113	10	5	p	AT	TATATATATA	F	0	0	3.2392	242	AAGCATGGTTGCCATAGGTTA	TGAAGCAGATATTTCAGGGCA	25	165	67	21	308	21	59.488	60.727	7.2	11.2	AGGTTCCTTTtctctcTGGTTCTTAAGTTGAGAATTCAGACTTCATATCATCTGGCATGACATCAAAAGCATGGTTGCCATAGGTTATGAtttttGTCATGACAAGAGGTTTtatatatataCACGtatatatagggggggCGTATCAGGTAAAAGTTTGAGGTGAGATAAGCTCATCTTGGCCATTGATGTAGTGTTAGATTGAGGAGTCAAAATCGATTCCTCTCGTGCTCTCATTGGATTCGCCCCGTATATTGtttttACAATGAACCTCTGTCATGTCAGAATGCCCTGAAATATCTGCTTCATGAGGATTCGACATTTGAAACACAGCCCAGGAAATGACATTTACATATCTAGAACATTTAAATGTGATGCATCATGGGATATAGTCTATGT…
Contig11435	113	10	5	p	AT	TATATATATA	F	0	0	3.2466	243	AAAGCATGGTTGCCATAGGTTA	TGAAGCAGATATTTCAGGGCA	25	165	66	22	308	21	60.72	60.727	7.2	11.2	AGGTTCCTTTtctctcTGGTTCTTAAGTTGAGAATTCAGACTTCATATCATCTGGCATGACATCAAAAGCATGGTTGCCATAGGTTATGAtttttGTCATGACAAGAGGTTTtatatatataCACGtatatatagggggggCGTATCAGGTAAAAGTTTGAGGTGAGATAAGCTCATCTTGGCCATTGATGTAGTGTTAGATTGAGGAGTCAAAATCGATTCCTCTCGTGCTCTCATTGGATTCGCCCCGTATATTGtttttACAATGAACCTCTGTCATGTCAGAATGCCCTGAAATATCTGCTTCATGAGGATTCGACATTTGAAACACAGCCCAGGAAATGACATTTACATATCTAGAACATTTAAATGTGATGCATCATGGGATATAGTCTATGT…
Contig11562	56	12	6	p	AC	GTGTGTGTGTGT	A	1	1	3.1104	148	GGGTAGTGGAGAAAGTGGATG	AGGATCGAAGTTGCCCTTTC	0	95	35	21	182	20	58.511	60.578	8.1	7	GCCTTGGCAGTCTCAGTTTTCTTGAGAAAACTTGGGGTAGTGGAGAAAGTGGATGgtgtgtgtgtgtTAATGGTTTCCAATTTCCATGCTCCTTTTCTTTCATGACTCTATGTTAAAGATTGATGGGAACGAACCTTCTTTGTAGATGGGAAATTCTCTTTGGAAAGGGCAACTTCGATCCTTTGGCAtttttCAATTCCTTCATCTTGTGAGATTTGATGAAGCTTTCATAATGGAAACACTTCTATTGTGTAATATGTATTGTActctctTCTTTTCCTATAATCtttttttgtgtgtgtTGTTATGTGATGATAACTTCTAAGTTGTAACTGCAAGCTATGTTTGTAAGACATGCCTACTATAGACTATAGTATTAGTAGGTATATCCAATAAATG…
Contig11562	56	12	6	p	AC	GTGTGTGTGTGT	A	0	0	3.6075	182	GCCTTGGCAGTCTCAGTTT	AGGATCGAAGTTGCCCTTTC	36	95	1	19	182	20	58.014	60.578	6.7	7	GCCTTGGCAGTCTCAGTTTTCTTGAGAAAACTTGGGGTAGTGGAGAAAGTGGATGgtgtgtgtgtgtTAATGGTTTCCAATTTCCATGCTCCTTTTCTTTCATGACTCTATGTTAAAGATTGATGGGAACGAACCTTCTTTGTAGATGGGAAATTCTCTTTGGAAAGGGCAACTTCGATCCTTTGGCAtttttCAATTCCTTCATCTTGTGAGATTTGATGAAGCTTTCATAATGGAAACACTTCTATTGTGTAATATGTATTGTActctctTCTTTTCCTATAATCtttttttgtgtgtgtTGTTATGTGATGATAACTTCTAAGTTGTAACTGCAAGCTATGTTTGTAAGACATGCCTACTATAGACTATAGTATTAGTAGGTATATCCAATAAATG…
Contig11562	56	12	6	p	AC	GTGTGTGTGTGT	A	0	0	3.6143	150	GGGTAGTGGAGAAAGTGGATG	AAAGGATCGAAGTTGCCCTT	0	97	35	21	184	20	58.511	60.074	8.1	9.7	GCCTTGGCAGTCTCAGTTTTCTTGAGAAAACTTGGGGTAGTGGAGAAAGTGGATGgtgtgtgtgtgtTAATGGTTTCCAATTTCCATGCTCCTTTTCTTTCATGACTCTATGTTAAAGATTGATGGGAACGAACCTTCTTTGTAGATGGGAAATTCTCTTTGGAAAGGGCAACTTCGATCCTTTGGCAtttttCAATTCCTTCATCTTGTGAGATTTGATGAAGCTTTCATAATGGAAACACTTCTATTGTGTAATATGTATTGTActctctTCTTTTCCTATAATCtttttttgtgtgtgtTGTTATGTGATGATAACTTCTAAGTTGTAACTGCAAGCTATGTTTGTAAGACATGCCTACTATAGACTATAGTATTAGTAGGTATATCCAATAAATG…
Contig11562	56	12	6	p	AC	GTGTGTGTGTGT	A	0	0	3.9912	151	GGGTAGTGGAGAAAGTGGATG	CAAAGGATCGAAGTTGCCCT	0	98	35	21	185	20	58.511	61.502	8.1	10.9	GCCTTGGCAGTCTCAGTTTTCTTGAGAAAACTTGGGGTAGTGGAGAAAGTGGATGgtgtgtgtgtgtTAATGGTTTCCAATTTCCATGCTCCTTTTCTTTCATGACTCTATGTTAAAGATTGATGGGAACGAACCTTCTTTGTAGATGGGAAATTCTCTTTGGAAAGGGCAACTTCGATCCTTTGGCAtttttCAATTCCTTCATCTTGTGAGATTTGATGAAGCTTTCATAATGGAAACACTTCTATTGTGTAATATGTATTGTActctctTCTTTTCCTATAATCtttttttgtgtgtgtTGTTATGTGATGATAACTTCTAAGTTGTAACTGCAAGCTATGTTTGTAAGACATGCCTACTATAGACTATAGTATTAGTAGGTATATCCAATAAATG…
Contig11562	56	12	6	p	AC	GTGTGTGTGTGT	A	0	0	4.1011	145	GGGTAGTGGAGAAAGTGGATG	ATCGAAGTTGCCCTTTCCA	0	93	35	21	179	19	58.511	60.588	8.1	8.5	GCCTTGGCAGTCTCAGTTTTCTTGAGAAAACTTGGGGTAGTGGAGAAAGTGGATGgtgtgtgtgtgtTAATGGTTTCCAATTTCCATGCTCCTTTTCTTTCATGACTCTATGTTAAAGATTGATGGGAACGAACCTTCTTTGTAGATGGGAAATTCTCTTTGGAAAGGGCAACTTCGATCCTTTGGCAtttttCAATTCCTTCATCTTGTGAGATTTGATGAAGCTTTCATAATGGAAACACTTCTATTGTGTAATATGTATTGTActctctTCTTTTCCTATAATCtttttttgtgtgtgtTGTTATGTGATGATAACTTCTAAGTTGTAACTGCAAGCTATGTTTGTAAGACATGCCTACTATAGACTATAGTATTAGTAGGTATATCCAATAAATG…
Contig11562	56	12	6	p	AC	GTGTGTGTGTGT	F	0	0	3.6151	155	GGGTAGTGGAGAAAGTGGATG	ATGCCAAAGGATCGAAGTTG	0	102	35	21	189	20	58.511	60.074	8.1	6.7	GCCTTGGCAGTCTCAGTTTTCTTGAGAAAACTTGGGGTAGTGGAGAAAGTGGATGgtgtgtgtgtgtTAATGGTTTCCAATTTCCATGCTCCTTTTCTTTCATGACTCTATGTTAAAGATTGATGGGAACGAACCTTCTTTGTAGATGGGAAATTCTCTTTGGAAAGGGCAACTTCGATCCTTTGGCAtttttCAATTCCTTCATCTTGTGAGATTTGATGAAGCTTTCATAATGGAAACACTTCTATTGTGTAATATGTATTGTActctctTCTTTTCCTATAATCtttttttgtgtgtgtTGTTATGTGATGATAACTTCTAAGTTGTAACTGCAAGCTATGTTTGTAAGACATGCCTACTATAGACTATAGTATTAGTAGGTATATCCAATAAATG…
Contig11562	56	12	6	p	AC	GTGTGTGTGTGT	F	0	0	7.3109	230	GCCTTGGCAGTCTCAGTTT	TGAAAGCTTCATCAAATCTCACA	36	140	1	19	230	23	58.014	59.875	6.7	6.7	GCCTTGGCAGTCTCAGTTTTCTTGAGAAAACTTGGGGTAGTGGAGAAAGTGGATGgtgtgtgtgtgtTAATGGTTTCCAATTTCCATGCTCCTTTTCTTTCATGACTCTATGTTAAAGATTGATGGGAACGAACCTTCTTTGTAGATGGGAAATTCTCTTTGGAAAGGGCAACTTCGATCCTTTGGCAtttttCAATTCCTTCATCTTGTGAGATTTGATGAAGCTTTCATAATGGAAACACTTCTATTGTGTAATATGTATTGTActctctTCTTTTCCTATAATCtttttttgtgtgtgtTGTTATGTGATGATAACTTCTAAGTTGTAACTGCAAGCTATGTTTGTAAGACATGCCTACTATAGACTATAGTATTAGTAGGTATATCCAATAAATG…
Contig11562	56	12	6	p	AC	GTGTGTGTGTGT	F	0	0	7.6068	225	GCCTTGGCAGTCTCAGTTT	GCTTCATCAAATCTCACAAGATGA	36	134	1	19	225	24	58.014	60.621	6.7	6.6	GCCTTGGCAGTCTCAGTTTTCTTGAGAAAACTTGGGGTAGTGGAGAAAGTGGATGgtgtgtgtgtgtTAATGGTTTCCAATTTCCATGCTCCTTTTCTTTCATGACTCTATGTTAAAGATTGATGGGAACGAACCTTCTTTGTAGATGGGAAATTCTCTTTGGAAAGGGCAACTTCGATCCTTTGGCAtttttCAATTCCTTCATCTTGTGAGATTTGATGAAGCTTTCATAATGGAAACACTTCTATTGTGTAATATGTATTGTActctctTCTTTTCCTATAATCtttttttgtgtgtgtTGTTATGTGATGATAACTTCTAAGTTGTAACTGCAAGCTATGTTTGTAAGACATGCCTACTATAGACTATAGTATTAGTAGGTATATCCAATAAATG…
Contig11562	56	12	6	p	AC	GTGTGTGTGTGT	F	0	0	7.703	221	GCCTTGGCAGTCTCAGTTT	CATCAAATCTCACAAGATGAAGGA	36	130	1	19	221	24	58.014	60.483	6.7	8.2	GCCTTGGCAGTCTCAGTTTTCTTGAGAAAACTTGGGGTAGTGGAGAAAGTGGATGgtgtgtgtgtgtTAATGGTTTCCAATTTCCATGCTCCTTTTCTTTCATGACTCTATGTTAAAGATTGATGGGAACGAACCTTCTTTGTAGATGGGAAATTCTCTTTGGAAAGGGCAACTTCGATCCTTTGGCAtttttCAATTCCTTCATCTTGTGAGATTTGATGAAGCTTTCATAATGGAAACACTTCTATTGTGTAATATGTATTGTActctctTCTTTTCCTATAATCtttttttgtgtgtgtTGTTATGTGATGATAACTTCTAAGTTGTAACTGCAAGCTATGTTTGTAAGACATGCCTACTATAGACTATAGTATTAGTAGGTATATCCAATAAATG…
Contig11562	56	12	6	p	AC	GTGTGTGTGTGT	F	0	0	8.7689	281	GGGTAGTGGAGAAAGTGGATG	TCATCACATAACAACACACACAAA	0	224	35	21	315	24	58.511	58.92	8.1	7	GCCTTGGCAGTCTCAGTTTTCTTGAGAAAACTTGGGGTAGTGGAGAAAGTGGATGgtgtgtgtgtgtTAATGGTTTCCAATTTCCATGCTCCTTTTCTTTCATGACTCTATGTTAAAGATTGATGGGAACGAACCTTCTTTGTAGATGGGAAATTCTCTTTGGAAAGGGCAACTTCGATCCTTTGGCAtttttCAATTCCTTCATCTTGTGAGATTTGATGAAGCTTTCATAATGGAAACACTTCTATTGTGTAATATGTATTGTActctctTCTTTTCCTATAATCtttttttgtgtgtgtTGTTATGTGATGATAACTTCTAAGTTGTAACTGCAAGCTATGTTTGTAAGACATGCCTACTATAGACTATAGTATTAGTAGGTATATCCAATAAATG…
Contig11562	56	12	6	p	AC	GTGTGTGTGTGT	F	0	0	9.2342	281	GGGTAGTGGAGAAAGTGGATG	TCATCACATAACAACACACACAA	0	225	35	21	315	23	58.511	57.455	8.1	7	GCCTTGGCAGTCTCAGTTTTCTTGAGAAAACTTGGGGTAGTGGAGAAAGTGGATGgtgtgtgtgtgtTAATGGTTTCCAATTTCCATGCTCCTTTTCTTTCATGACTCTATGTTAAAGATTGATGGGAACGAACCTTCTTTGTAGATGGGAAATTCTCTTTGGAAAGGGCAACTTCGATCCTTTGGCAtttttCAATTCCTTCATCTTGTGAGATTTGATGAAGCTTTCATAATGGAAACACTTCTATTGTGTAATATGTATTGTActctctTCTTTTCCTATAATCtttttttgtgtgtgtTGTTATGTGATGATAACTTCTAAGTTGTAACTGCAAGCTATGTTTGTAAGACATGCCTACTATAGACTATAGTATTAGTAGGTATATCCAATAAATG…
Contig11562	56	12	6	p	AC	GTGTGTGTGTGT	F	0	0	9.4524	282	GGGTAGTGGAGAAAGTGGATG	ATCATCACATAACAACACACACAAA	0	224	35	21	316	25	58.511	59.236	8.1	7	GCCTTGGCAGTCTCAGTTTTCTTGAGAAAACTTGGGGTAGTGGAGAAAGTGGATGgtgtgtgtgtgtTAATGGTTTCCAATTTCCATGCTCCTTTTCTTTCATGACTCTATGTTAAAGATTGATGGGAACGAACCTTCTTTGTAGATGGGAAATTCTCTTTGGAAAGGGCAACTTCGATCCTTTGGCAtttttCAATTCCTTCATCTTGTGAGATTTGATGAAGCTTTCATAATGGAAACACTTCTATTGTGTAATATGTATTGTActctctTCTTTTCCTATAATCtttttttgtgtgtgtTGTTATGTGATGATAACTTCTAAGTTGTAACTGCAAGCTATGTTTGTAAGACATGCCTACTATAGACTATAGTATTAGTAGGTATATCCAATAAATG…
Contig11586	213	18	6	p	AAG	AAGAAGAAGAAGAAGAAG	A	1	1	0.3095	191	GTGAAAGTGCCGATGAGGAC	TCCTTTGCATGGGAAACATC	22	111	171	20	361	20	60.667	60.843	7.6	6.3	AGGAGTAGCTACTGGGAATGAAATTGCTACAACTGTTGAAAATCAGAAGTTGTCTACCTCTGAGTCTCAGAAAACAGAACCAGGTGCAAAAGAACAAACGCTCaaaaaaaCTGGGAAGTCCAATAATAAGGTAAAAGATGTTGAACTTTCTGCTGGCTTAAAGCGAAAGGGTGAAAGTGCCGATGAGGACGAGCAAGCTTCAAGATGGGAAAaagaagaagaagaagaagTCGAAAGATCATGGTAAGGAGGAAGTTGCTCATGTACCTGAGACTAATGTTACTGTGCTAGATGAAAAGCATTCTGAAGGTGAGGAGATTAAAACTACAAGTGATCAGAATGATGTTTCCCATGCAAAGGATGGACATGATGGAAAACTATCCAATGATGAAGTCCTTG…
Contig11586	213	18	6	p	AAG	AAGAAGAAGAAGAAGAAG	A	0	0	0.3603	171	GAGCAAGCTTCAAGATGGGA	TCCTTTGCATGGGAAACATC	2	111	191	20	361	20	60.483	60.843	9.7	6.3	AGGAGTAGCTACTGGGAATGAAATTGCTACAACTGTTGAAAATCAGAAGTTGTCTACCTCTGAGTCTCAGAAAACAGAACCAGGTGCAAAAGAACAAACGCTCaaaaaaaCTGGGAAGTCCAATAATAAGGTAAAAGATGTTGAACTTTCTGCTGGCTTAAAGCGAAAGGGTGAAAGTGCCGATGAGGACGAGCAAGCTTCAAGATGGGAAAaagaagaagaagaagaagTCGAAAGATCATGGTAAGGAGGAAGTTGCTCATGTACCTGAGACTAATGTTACTGTGCTAGATGAAAAGCATTCTGAAGGTGAGGAGATTAAAACTACAAGTGATCAGAATGATGTTTCCCATGCAAAGGATGGACATGATGGAAAACTATCCAATGATGAAGTCCTTG…
Contig11586	213	18	6	p	AAG	AAGAAGAAGAAGAAGAAG	A	0	0	0.3744	209	CTGGCTTAAAGCGAAAGGGT	TCCTTTGCATGGGAAACATC	40	111	153	20	361	20	60.731	60.843	9.1	6.3	AGGAGTAGCTACTGGGAATGAAATTGCTACAACTGTTGAAAATCAGAAGTTGTCTACCTCTGAGTCTCAGAAAACAGAACCAGGTGCAAAAGAACAAACGCTCaaaaaaaCTGGGAAGTCCAATAATAAGGTAAAAGATGTTGAACTTTCTGCTGGCTTAAAGCGAAAGGGTGAAAGTGCCGATGAGGACGAGCAAGCTTCAAGATGGGAAAaagaagaagaagaagaagTCGAAAGATCATGGTAAGGAGGAAGTTGCTCATGTACCTGAGACTAATGTTACTGTGCTAGATGAAAAGCATTCTGAAGGTGAGGAGATTAAAACTACAAGTGATCAGAATGATGTTTCCCATGCAAAGGATGGACATGATGGAAAACTATCCAATGATGAAGTCCTTG…
Contig11586	213	18	6	p	AAG	AAGAAGAAGAAGAAGAAG	A	0	0	0.5121	169	GCAAGCTTCAAGATGGGAAA	TCCTTTGCATGGGAAACATC	0	111	193	20	361	20	60.331	60.843	8.5	6.3	AGGAGTAGCTACTGGGAATGAAATTGCTACAACTGTTGAAAATCAGAAGTTGTCTACCTCTGAGTCTCAGAAAACAGAACCAGGTGCAAAAGAACAAACGCTCaaaaaaaCTGGGAAGTCCAATAATAAGGTAAAAGATGTTGAACTTTCTGCTGGCTTAAAGCGAAAGGGTGAAAGTGCCGATGAGGACGAGCAAGCTTCAAGATGGGAAAaagaagaagaagaagaagTCGAAAGATCATGGTAAGGAGGAAGTTGCTCATGTACCTGAGACTAATGTTACTGTGCTAGATGAAAAGCATTCTGAAGGTGAGGAGATTAAAACTACAAGTGATCAGAATGATGTTTCCCATGCAAAGGATGGACATGATGGAAAACTATCCAATGATGAAGTCCTTG…
Contig11586	213	18	6	p	AAG	AAGAAGAAGAAGAAGAAG	A	0	0	0.7822	213	TCTGCTGGCTTAAAGCGAAA	TCCTTTGCATGGGAAACATC	44	111	149	20	361	20	61.139	60.843	9	6.3	AGGAGTAGCTACTGGGAATGAAATTGCTACAACTGTTGAAAATCAGAAGTTGTCTACCTCTGAGTCTCAGAAAACAGAACCAGGTGCAAAAGAACAAACGCTCaaaaaaaCTGGGAAGTCCAATAATAAGGTAAAAGATGTTGAACTTTCTGCTGGCTTAAAGCGAAAGGGTGAAAGTGCCGATGAGGACGAGCAAGCTTCAAGATGGGAAAaagaagaagaagaagaagTCGAAAGATCATGGTAAGGAGGAAGTTGCTCATGTACCTGAGACTAATGTTACTGTGCTAGATGAAAAGCATTCTGAAGGTGAGGAGATTAAAACTACAAGTGATCAGAATGATGTTTCCCATGCAAAGGATGGACATGATGGAAAACTATCCAATGATGAAGTCCTTG…
Contig11586	213	18	6	p	AAG	AAGAAGAAGAAGAAGAAG	A	0	0	1.1742	205	GTGAAAGTGCCGATGAGGAC	TTCCATCATGTCCATCCTTTG	22	124	171	20	375	21	60.667	60.708	7.6	7.3	AGGAGTAGCTACTGGGAATGAAATTGCTACAACTGTTGAAAATCAGAAGTTGTCTACCTCTGAGTCTCAGAAAACAGAACCAGGTGCAAAAGAACAAACGCTCaaaaaaaCTGGGAAGTCCAATAATAAGGTAAAAGATGTTGAACTTTCTGCTGGCTTAAAGCGAAAGGGTGAAAGTGCCGATGAGGACGAGCAAGCTTCAAGATGGGAAAaagaagaagaagaagaagTCGAAAGATCATGGTAAGGAGGAAGTTGCTCATGTACCTGAGACTAATGTTACTGTGCTAGATGAAAAGCATTCTGAAGGTGAGGAGATTAAAACTACAAGTGATCAGAATGATGTTTCCCATGCAAAGGATGGACATGATGGAAAACTATCCAATGATGAAGTCCTTG…
Contig11586	213	18	6	p	AAG	AAGAAGAAGAAGAAGAAG	A	0	0	1.8706	110	CTGGCTTAAAGCGAAAGGGT	TGAGCAACTTCCTCCTTACCA	40	11	153	20	262	21	60.731	59.861	9.1	7.2	AGGAGTAGCTACTGGGAATGAAATTGCTACAACTGTTGAAAATCAGAAGTTGTCTACCTCTGAGTCTCAGAAAACAGAACCAGGTGCAAAAGAACAAACGCTCaaaaaaaCTGGGAAGTCCAATAATAAGGTAAAAGATGTTGAACTTTCTGCTGGCTTAAAGCGAAAGGGTGAAAGTGCCGATGAGGACGAGCAAGCTTCAAGATGGGAAAaagaagaagaagaagaagTCGAAAGATCATGGTAAGGAGGAAGTTGCTCATGTACCTGAGACTAATGTTACTGTGCTAGATGAAAAGCATTCTGAAGGTGAGGAGATTAAAACTACAAGTGATCAGAATGATGTTTCCCATGCAAAGGATGGACATGATGGAAAACTATCCAATGATGAAGTCCTTG…
Contig11586	213	18	6	p	AAG	AAGAAGAAGAAGAAGAAG	A	0	0	2.2785	114	TCTGCTGGCTTAAAGCGAAA	TGAGCAACTTCCTCCTTACCA	44	11	149	20	262	21	61.139	59.861	9	7.2	AGGAGTAGCTACTGGGAATGAAATTGCTACAACTGTTGAAAATCAGAAGTTGTCTACCTCTGAGTCTCAGAAAACAGAACCAGGTGCAAAAGAACAAACGCTCaaaaaaaCTGGGAAGTCCAATAATAAGGTAAAAGATGTTGAACTTTCTGCTGGCTTAAAGCGAAAGGGTGAAAGTGCCGATGAGGACGAGCAAGCTTCAAGATGGGAAAaagaagaagaagaagaagTCGAAAGATCATGGTAAGGAGGAAGTTGCTCATGTACCTGAGACTAATGTTACTGTGCTAGATGAAAAGCATTCTGAAGGTGAGGAGATTAAAACTACAAGTGATCAGAATGATGTTTCCCATGCAAAGGATGGACATGATGGAAAACTATCCAATGATGAAGTCCTTG…
Contig11586	213	18	6	p	AAG	AAGAAGAAGAAGAAGAAG	A	0	0	2.2843	148	GTGAAAGTGCCGATGAGGAC	TCTCCTCACCTTCAGAATGCTT	22	66	171	20	318	22	60.667	60.382	7.6	8.5	AGGAGTAGCTACTGGGAATGAAATTGCTACAACTGTTGAAAATCAGAAGTTGTCTACCTCTGAGTCTCAGAAAACAGAACCAGGTGCAAAAGAACAAACGCTCaaaaaaaCTGGGAAGTCCAATAATAAGGTAAAAGATGTTGAACTTTCTGCTGGCTTAAAGCGAAAGGGTGAAAGTGCCGATGAGGACGAGCAAGCTTCAAGATGGGAAAaagaagaagaagaagaagTCGAAAGATCATGGTAAGGAGGAAGTTGCTCATGTACCTGAGACTAATGTTACTGTGCTAGATGAAAAGCATTCTGAAGGTGAGGAGATTAAAACTACAAGTGATCAGAATGATGTTTCCCATGCAAAGGATGGACATGATGGAAAACTATCCAATGATGAAGTCCTTG…
Contig11586	213	18	6	p	AAG	AAGAAGAAGAAGAAGAAG	A	0	0	2.7606	251	CTGGCTTAAAGCGAAAGGGT	TCAACAAGGACTTCATCATTGG	40	151	153	20	403	22	60.731	59.971	9.1	8.4	AGGAGTAGCTACTGGGAATGAAATTGCTACAACTGTTGAAAATCAGAAGTTGTCTACCTCTGAGTCTCAGAAAACAGAACCAGGTGCAAAAGAACAAACGCTCaaaaaaaCTGGGAAGTCCAATAATAAGGTAAAAGATGTTGAACTTTCTGCTGGCTTAAAGCGAAAGGGTGAAAGTGCCGATGAGGACGAGCAAGCTTCAAGATGGGAAAaagaagaagaagaagaagTCGAAAGATCATGGTAAGGAGGAAGTTGCTCATGTACCTGAGACTAATGTTACTGTGCTAGATGAAAAGCATTCTGAAGGTGAGGAGATTAAAACTACAAGTGATCAGAATGATGTTTCCCATGCAAAGGATGGACATGATGGAAAACTATCCAATGATGAAGTCCTTG…
Contig11586	213	18	6	p	AAG	AAGAAGAAGAAGAAGAAG	A	0	0	3.1685	254	TCTGCTGGCTTAAAGCGAAA	CAACAAGGACTTCATCATTGGA	44	150	149	20	402	22	61.139	59.971	9	8.5	AGGAGTAGCTACTGGGAATGAAATTGCTACAACTGTTGAAAATCAGAAGTTGTCTACCTCTGAGTCTCAGAAAACAGAACCAGGTGCAAAAGAACAAACGCTCaaaaaaaCTGGGAAGTCCAATAATAAGGTAAAAGATGTTGAACTTTCTGCTGGCTTAAAGCGAAAGGGTGAAAGTGCCGATGAGGACGAGCAAGCTTCAAGATGGGAAAaagaagaagaagaagaagTCGAAAGATCATGGTAAGGAGGAAGTTGCTCATGTACCTGAGACTAATGTTACTGTGCTAGATGAAAAGCATTCTGAAGGTGAGGAGATTAAAACTACAAGTGATCAGAATGATGTTTCCCATGCAAAGGATGGACATGATGGAAAACTATCCAATGATGAAGTCCTTG…
Contig11612	61	10	5	p	AG	TCTCTCTCTC	A	1	1	7.8927	128	AATATCTAACGGAATCAATAAACCC	GGCTTAAGAATCGCATCGAA	19	54	17	25	144	20	57.997	60.31	9.4	8.7	CCTTTTCTACTATATTAATATCTAACGGAATCAATAAACCCCTTTTCACATTAAACCCTTtctctctctcTAATCAATGGCTTCCATGCCCAGAATCATTCTCAGAGACCATAGAATTGGATCGTTCGATGCGATTCTTAAGCCAAATTATACTTATCTCCCTCGGAGAAACTTTGTTAATAGCCATCTAGACGTGAGAAGCGATTTTGGAAGAAGCTGTGCGGTTAGAAGTGAATTGTgggggCGaaaaaaaCGATTGTTGCGGCTGCTAGATTCCCTTTAGTTTCTCTGAGTTCTAAAAGGAACTCACAGATATTGTGCTCAGCTACAACAAACATTTCTGGAGATATTCCTGAAAGTGCCgggggCCTGACCCAGTATGAGAAAGTTATTGAAACT…
Contig11612	61	10	5	p	AG	TCTCTCTCTC	A	0	0	8.1591	116	AATATCTAACGGAATCAATAAACCC	GCATCGAACGATCCAATTCT	19	42	17	25	132	20	57.997	60.043	9.4	6.6	CCTTTTCTACTATATTAATATCTAACGGAATCAATAAACCCCTTTTCACATTAAACCCTTtctctctctcTAATCAATGGCTTCCATGCCCAGAATCATTCTCAGAGACCATAGAATTGGATCGTTCGATGCGATTCTTAAGCCAAATTATACTTATCTCCCTCGGAGAAACTTTGTTAATAGCCATCTAGACGTGAGAAGCGATTTTGGAAGAAGCTGTGCGGTTAGAAGTGAATTGTgggggCGaaaaaaaCGATTGTTGCGGCTGCTAGATTCCCTTTAGTTTCTCTGAGTTCTAAAAGGAACTCACAGATATTGTGCTCAGCTACAACAAACATTTCTGGAGATATTCCTGAAAGTGCCgggggCCTGACCCAGTATGAGAAAGTTATTGAAACT…
Contig11612	61	10	5	p	AG	TCTCTCTCTC	A	0	0	8.1873	212	AATATCTAACGGAATCAATAAACCC	CTAACCGCACAGCTTCTTCC	19	138	17	25	228	20	57.997	60.015	9.4	8.2	CCTTTTCTACTATATTAATATCTAACGGAATCAATAAACCCCTTTTCACATTAAACCCTTtctctctctcTAATCAATGGCTTCCATGCCCAGAATCATTCTCAGAGACCATAGAATTGGATCGTTCGATGCGATTCTTAAGCCAAATTATACTTATCTCCCTCGGAGAAACTTTGTTAATAGCCATCTAGACGTGAGAAGCGATTTTGGAAGAAGCTGTGCGGTTAGAAGTGAATTGTgggggCGaaaaaaaCGATTGTTGCGGCTGCTAGATTCCCTTTAGTTTCTCTGAGTTCTAAAAGGAACTCACAGATATTGTGCTCAGCTACAACAAACATTTCTGGAGATATTCCTGAAAGTGCCgggggCCTGACCCAGTATGAGAAAGTTATTGAAACT…
Contig11612	61	10	5	p	AG	TCTCTCTCTC	A	0	0	8.2279	130	AATATCTAACGGAATCAATAAACCC	TTGGCTTAAGAATCGCATCG	19	56	17	25	146	20	57.997	61.225	9.4	8.6	CCTTTTCTACTATATTAATATCTAACGGAATCAATAAACCCCTTTTCACATTAAACCCTTtctctctctcTAATCAATGGCTTCCATGCCCAGAATCATTCTCAGAGACCATAGAATTGGATCGTTCGATGCGATTCTTAAGCCAAATTATACTTATCTCCCTCGGAGAAACTTTGTTAATAGCCATCTAGACGTGAGAAGCGATTTTGGAAGAAGCTGTGCGGTTAGAAGTGAATTGTgggggCGaaaaaaaCGATTGTTGCGGCTGCTAGATTCCCTTTAGTTTCTCTGAGTTCTAAAAGGAACTCACAGATATTGTGCTCAGCTACAACAAACATTTCTGGAGATATTCCTGAAAGTGCCgggggCCTGACCCAGTATGAGAAAGTTATTGAAACT…
Contig11612	61	10	5	p	AG	TCTCTCTCTC	A	0	0	8.8716	211	AATATCTAACGGAATCAATAAACCC	TAACCGCACAGCTTCTTCCA	19	137	17	25	227	20	57.997	61.869	9.4	8.5	CCTTTTCTACTATATTAATATCTAACGGAATCAATAAACCCCTTTTCACATTAAACCCTTtctctctctcTAATCAATGGCTTCCATGCCCAGAATCATTCTCAGAGACCATAGAATTGGATCGTTCGATGCGATTCTTAAGCCAAATTATACTTATCTCCCTCGGAGAAACTTTGTTAATAGCCATCTAGACGTGAGAAGCGATTTTGGAAGAAGCTGTGCGGTTAGAAGTGAATTGTgggggCGaaaaaaaCGATTGTTGCGGCTGCTAGATTCCCTTTAGTTTCTCTGAGTTCTAAAAGGAACTCACAGATATTGTGCTCAGCTACAACAAACATTTCTGGAGATATTCCTGAAAGTGCCgggggCCTGACCCAGTATGAGAAAGTTATTGAAACT…
Contig11612	61	10	5	p	AG	TCTCTCTCTC	A	0	0	9.0558	214	TTAATATCTAACGGAATCAATAAACCC	CTAACCGCACAGCTTCTTCC	19	138	15	27	228	20	59.129	60.015	9.4	8.2	CCTTTTCTACTATATTAATATCTAACGGAATCAATAAACCCCTTTTCACATTAAACCCTTtctctctctcTAATCAATGGCTTCCATGCCCAGAATCATTCTCAGAGACCATAGAATTGGATCGTTCGATGCGATTCTTAAGCCAAATTATACTTATCTCCCTCGGAGAAACTTTGTTAATAGCCATCTAGACGTGAGAAGCGATTTTGGAAGAAGCTGTGCGGTTAGAAGTGAATTGTgggggCGaaaaaaaCGATTGTTGCGGCTGCTAGATTCCCTTTAGTTTCTCTGAGTTCTAAAAGGAACTCACAGATATTGTGCTCAGCTACAACAAACATTTCTGGAGATATTCCTGAAAGTGCCgggggCCTGACCCAGTATGAGAAAGTTATTGAAACT…
Contig11612	61	10	5	p	AG	TCTCTCTCTC	A	0	0	9.4385	162	AATATCTAACGGAATCAATAAACCC	AACAAAGTTTCTCCGAGGGA	19	88	17	25	178	20	57.997	58.764	9.4	9.4	CCTTTTCTACTATATTAATATCTAACGGAATCAATAAACCCCTTTTCACATTAAACCCTTtctctctctcTAATCAATGGCTTCCATGCCCAGAATCATTCTCAGAGACCATAGAATTGGATCGTTCGATGCGATTCTTAAGCCAAATTATACTTATCTCCCTCGGAGAAACTTTGTTAATAGCCATCTAGACGTGAGAAGCGATTTTGGAAGAAGCTGTGCGGTTAGAAGTGAATTGTgggggCGaaaaaaaCGATTGTTGCGGCTGCTAGATTCCCTTTAGTTTCTCTGAGTTCTAAAAGGAACTCACAGATATTGTGCTCAGCTACAACAAACATTTCTGGAGATATTCCTGAAAGTGCCgggggCCTGACCCAGTATGAGAAAGTTATTGAAACT…
Contig11612	61	10	5	p	AG	TCTCTCTCTC	A	0	0	10.1004	164	AATATCTAACGGAATCAATAAACCC	TTAACAAAGTTTCTCCGAGGGA	19	88	17	25	180	22	57.997	60.102	9.4	9.4	CCTTTTCTACTATATTAATATCTAACGGAATCAATAAACCCCTTTTCACATTAAACCCTTtctctctctcTAATCAATGGCTTCCATGCCCAGAATCATTCTCAGAGACCATAGAATTGGATCGTTCGATGCGATTCTTAAGCCAAATTATACTTATCTCCCTCGGAGAAACTTTGTTAATAGCCATCTAGACGTGAGAAGCGATTTTGGAAGAAGCTGTGCGGTTAGAAGTGAATTGTgggggCGaaaaaaaCGATTGTTGCGGCTGCTAGATTCCCTTTAGTTTCTCTGAGTTCTAAAAGGAACTCACAGATATTGTGCTCAGCTACAACAAACATTTCTGGAGATATTCCTGAAAGTGCCgggggCCTGACCCAGTATGAGAAAGTTATTGAAACT…
Contig11612	61	10	5	p	AG	TCTCTCTCTC	A	0	0	10.307	164	TTAATATCTAACGGAATCAATAAACCC	AACAAAGTTTCTCCGAGGGA	19	88	15	27	178	20	59.129	58.764	9.4	9.4	CCTTTTCTACTATATTAATATCTAACGGAATCAATAAACCCCTTTTCACATTAAACCCTTtctctctctcTAATCAATGGCTTCCATGCCCAGAATCATTCTCAGAGACCATAGAATTGGATCGTTCGATGCGATTCTTAAGCCAAATTATACTTATCTCCCTCGGAGAAACTTTGTTAATAGCCATCTAGACGTGAGAAGCGATTTTGGAAGAAGCTGTGCGGTTAGAAGTGAATTGTgggggCGaaaaaaaCGATTGTTGCGGCTGCTAGATTCCCTTTAGTTTCTCTGAGTTCTAAAAGGAACTCACAGATATTGTGCTCAGCTACAACAAACATTTCTGGAGATATTCCTGAAAGTGCCgggggCCTGACCCAGTATGAGAAAGTTATTGAAACT…
Contig11612	61	10	5	p	AG	TCTCTCTCTC	F	0	0	7.8206	258	AATATCTAACGGAATCAATAAACCC	ATCTAGCAGCCGCAACAATC	19	184	17	25	274	20	57.997	60.382	9.4	6.9	CCTTTTCTACTATATTAATATCTAACGGAATCAATAAACCCCTTTTCACATTAAACCCTTtctctctctcTAATCAATGGCTTCCATGCCCAGAATCATTCTCAGAGACCATAGAATTGGATCGTTCGATGCGATTCTTAAGCCAAATTATACTTATCTCCCTCGGAGAAACTTTGTTAATAGCCATCTAGACGTGAGAAGCGATTTTGGAAGAAGCTGTGCGGTTAGAAGTGAATTGTgggggCGaaaaaaaCGATTGTTGCGGCTGCTAGATTCCCTTTAGTTTCTCTGAGTTCTAAAAGGAACTCACAGATATTGTGCTCAGCTACAACAAACATTTCTGGAGATATTCCTGAAAGTGCCgggggCCTGACCCAGTATGAGAAAGTTATTGAAACT…
Contig11612	61	10	5	p	AG	TCTCTCTCTC	F	0	0	8.441	260	AATATCTAACGGAATCAATAAACCC	GAATCTAGCAGCCGCAACAA	19	186	17	25	276	20	57.997	61.438	9.4	7	CCTTTTCTACTATATTAATATCTAACGGAATCAATAAACCCCTTTTCACATTAAACCCTTtctctctctcTAATCAATGGCTTCCATGCCCAGAATCATTCTCAGAGACCATAGAATTGGATCGTTCGATGCGATTCTTAAGCCAAATTATACTTATCTCCCTCGGAGAAACTTTGTTAATAGCCATCTAGACGTGAGAAGCGATTTTGGAAGAAGCTGTGCGGTTAGAAGTGAATTGTgggggCGaaaaaaaCGATTGTTGCGGCTGCTAGATTCCCTTTAGTTTCTCTGAGTTCTAAAAGGAACTCACAGATATTGTGCTCAGCTACAACAAACATTTCTGGAGATATTCCTGAAAGTGCCgggggCCTGACCCAGTATGAGAAAGTTATTGAAACT…
Contig11612	61	10	5	p	AG	TCTCTCTCTC	F	0	0	8.6891	260	TTAATATCTAACGGAATCAATAAACCC	ATCTAGCAGCCGCAACAATC	19	184	15	27	274	20	59.129	60.382	9.4	6.9	CCTTTTCTACTATATTAATATCTAACGGAATCAATAAACCCCTTTTCACATTAAACCCTTtctctctctcTAATCAATGGCTTCCATGCCCAGAATCATTCTCAGAGACCATAGAATTGGATCGTTCGATGCGATTCTTAAGCCAAATTATACTTATCTCCCTCGGAGAAACTTTGTTAATAGCCATCTAGACGTGAGAAGCGATTTTGGAAGAAGCTGTGCGGTTAGAAGTGAATTGTgggggCGaaaaaaaCGATTGTTGCGGCTGCTAGATTCCCTTTAGTTTCTCTGAGTTCTAAAAGGAACTCACAGATATTGTGCTCAGCTACAACAAACATTTCTGGAGATATTCCTGAAAGTGCCgggggCCTGACCCAGTATGAGAAAGTTATTGAAACT…
Contig11635	259	10	5	p	AC	GTGTGTGTGT	F	1	1	0.4055	296	GGGCAAGGAGAGAAACCATC	TGGCCAATCCCAATAACAAC	92	154	147	20	442	20	60.97	60.564	8.1	6.4	GACTGAGAAGAGGAAGAATAAAAGAAAGGACTAGAAGGAATAAGTAGACAAtttttAGGAAGAAATTAAGGACCTAGTAGGAAGAAGTAAATAGAAGAAAGAAGGGTTTTAGAACAAAGTAAATTACTATAGGTATTTTACAAAGAGGGCAAGgagagaAACCATCTGAGGGTGATTACTTGGTTATGAGGCCAAAGAAAGTGAAGTTGACAGCACATGATAAGCTCTTGAACAAGTTTAGGCACgggggAGGCTCTAgtgtgtgtgtTGGAAGGTAAGAATCCTGGCTATGTGGTTGCGGTGATGGAGGAATTGGTGTCTAGGAAGAAACTTTTGAGgtgtgtTTCTGATTTGGATTTGGTGAACCTGGAACTGCTTTTGGCTTTCTTGCATAAGTAT…
Contig11635	259	10	5	p	AC	GTGTGTGTGT	F	0	0	0.4596	232	GGGCAAGGAGAGAAACCATC	AAGCAGTTCCAGGTTCACCA	92	90	147	20	378	20	60.97	60.69	8.1	8.2	GACTGAGAAGAGGAAGAATAAAAGAAAGGACTAGAAGGAATAAGTAGACAAtttttAGGAAGAAATTAAGGACCTAGTAGGAAGAAGTAAATAGAAGAAAGAAGGGTTTTAGAACAAAGTAAATTACTATAGGTATTTTACAAAGAGGGCAAGgagagaAACCATCTGAGGGTGATTACTTGGTTATGAGGCCAAAGAAAGTGAAGTTGACAGCACATGATAAGCTCTTGAACAAGTTTAGGCACgggggAGGCTCTAgtgtgtgtgtTGGAAGGTAAGAATCCTGGCTATGTGGTTGCGGTGATGGAGGAATTGGTGTCTAGGAAGAAACTTTTGAGgtgtgtTTCTGATTTGGATTTGGTGAACCTGGAACTGCTTTTGGCTTTCTTGCATAAGTAT…
Contig11635	259	10	5	p	AC	GTGTGTGTGT	F	0	0	0.4847	214	TGAACAAGTTTAGGCACGGG	TGGCCAATCCCAATAACAAC	10	154	229	20	442	20	61.049	60.564	11.1	6.4	GACTGAGAAGAGGAAGAATAAAAGAAAGGACTAGAAGGAATAAGTAGACAAtttttAGGAAGAAATTAAGGACCTAGTAGGAAGAAGTAAATAGAAGAAAGAAGGGTTTTAGAACAAAGTAAATTACTATAGGTATTTTACAAAGAGGGCAAGgagagaAACCATCTGAGGGTGATTACTTGGTTATGAGGCCAAAGAAAGTGAAGTTGACAGCACATGATAAGCTCTTGAACAAGTTTAGGCACgggggAGGCTCTAgtgtgtgtgtTGGAAGGTAAGAATCCTGGCTATGTGGTTGCGGTGATGGAGGAATTGGTGTCTAGGAAGAAACTTTTGAGgtgtgtTTCTGATTTGGATTTGGTGAACCTGGAACTGCTTTTGGCTTTCTTGCATAAGTAT…
Contig11635	259	10	5	p	AC	GTGTGTGTGT	F	0	0	0.5388	149	TGAACAAGTTTAGGCACGGG	AGCAGTTCCAGGTTCACCAA	10	89	229	20	377	20	61.049	60.69	11.1	8.2	GACTGAGAAGAGGAAGAATAAAAGAAAGGACTAGAAGGAATAAGTAGACAAtttttAGGAAGAAATTAAGGACCTAGTAGGAAGAAGTAAATAGAAGAAAGAAGGGTTTTAGAACAAAGTAAATTACTATAGGTATTTTACAAAGAGGGCAAGgagagaAACCATCTGAGGGTGATTACTTGGTTATGAGGCCAAAGAAAGTGAAGTTGACAGCACATGATAAGCTCTTGAACAAGTTTAGGCACgggggAGGCTCTAgtgtgtgtgtTGGAAGGTAAGAATCCTGGCTATGTGGTTGCGGTGATGGAGGAATTGGTGTCTAGGAAGAAACTTTTGAGgtgtgtTTCTGATTTGGATTTGGTGAACCTGGAACTGCTTTTGGCTTTCTTGCATAAGTAT…
Contig11635	259	10	5	p	AC	GTGTGTGTGT	F	0	0	0.5617	297	AGGGCAAGGAGAGAAACCAT	TGGCCAATCCCAATAACAAC	93	154	146	20	442	20	60.074	60.564	7.8	6.4	GACTGAGAAGAGGAAGAATAAAAGAAAGGACTAGAAGGAATAAGTAGACAAtttttAGGAAGAAATTAAGGACCTAGTAGGAAGAAGTAAATAGAAGAAAGAAGGGTTTTAGAACAAAGTAAATTACTATAGGTATTTTACAAAGAGGGCAAGgagagaAACCATCTGAGGGTGATTACTTGGTTATGAGGCCAAAGAAAGTGAAGTTGACAGCACATGATAAGCTCTTGAACAAGTTTAGGCACgggggAGGCTCTAgtgtgtgtgtTGGAAGGTAAGAATCCTGGCTATGTGGTTGCGGTGATGGAGGAATTGGTGTCTAGGAAGAAACTTTTGAGgtgtgtTTCTGATTTGGATTTGGTGAACCTGGAACTGCTTTTGGCTTTCTTGCATAAGTAT…
Contig11635	259	10	5	p	AC	GTGTGTGTGT	F	0	0	0.5733	142	TGAACAAGTTTAGGCACGGG	CCAGGTTCACCAAATCCAAA	10	82	229	20	370	20	61.049	60.724	11.1	8.8	GACTGAGAAGAGGAAGAATAAAAGAAAGGACTAGAAGGAATAAGTAGACAAtttttAGGAAGAAATTAAGGACCTAGTAGGAAGAAGTAAATAGAAGAAAGAAGGGTTTTAGAACAAAGTAAATTACTATAGGTATTTTACAAAGAGGGCAAGgagagaAACCATCTGAGGGTGATTACTTGGTTATGAGGCCAAAGAAAGTGAAGTTGACAGCACATGATAAGCTCTTGAACAAGTTTAGGCACgggggAGGCTCTAgtgtgtgtgtTGGAAGGTAAGAATCCTGGCTATGTGGTTGCGGTGATGGAGGAATTGGTGTCTAGGAAGAAACTTTTGAGgtgtgtTTCTGATTTGGATTTGGTGAACCTGGAACTGCTTTTGGCTTTCTTGCATAAGTAT…
Contig11635	259	10	5	p	AC	GTGTGTGTGT	F	0	0	0.8182	299	AGAGGGCAAGGAGAGAAACC	TGGCCAATCCCAATAACAAC	95	154	144	20	442	20	59.817	60.564	8.2	6.4	GACTGAGAAGAGGAAGAATAAAAGAAAGGACTAGAAGGAATAAGTAGACAAtttttAGGAAGAAATTAAGGACCTAGTAGGAAGAAGTAAATAGAAGAAAGAAGGGTTTTAGAACAAAGTAAATTACTATAGGTATTTTACAAAGAGGGCAAGgagagaAACCATCTGAGGGTGATTACTTGGTTATGAGGCCAAAGAAAGTGAAGTTGACAGCACATGATAAGCTCTTGAACAAGTTTAGGCACgggggAGGCTCTAgtgtgtgtgtTGGAAGGTAAGAATCCTGGCTATGTGGTTGCGGTGATGGAGGAATTGGTGTCTAGGAAGAAACTTTTGAGgtgtgtTTCTGATTTGGATTTGGTGAACCTGGAACTGCTTTTGGCTTTCTTGCATAAGTAT…
Contig11635	259	10	5	p	AC	GTGTGTGTGT	F	0	0	0.9245	148	TGAACAAGTTTAGGCACGGG	GCAGTTCCAGGTTCACCAAA	10	88	229	20	376	20	61.049	61.075	11.1	8.8	GACTGAGAAGAGGAAGAATAAAAGAAAGGACTAGAAGGAATAAGTAGACAAtttttAGGAAGAAATTAAGGACCTAGTAGGAAGAAGTAAATAGAAGAAAGAAGGGTTTTAGAACAAAGTAAATTACTATAGGTATTTTACAAAGAGGGCAAGgagagaAACCATCTGAGGGTGATTACTTGGTTATGAGGCCAAAGAAAGTGAAGTTGACAGCACATGATAAGCTCTTGAACAAGTTTAGGCACgggggAGGCTCTAgtgtgtgtgtTGGAAGGTAAGAATCCTGGCTATGTGGTTGCGGTGATGGAGGAATTGGTGTCTAGGAAGAAACTTTTGAGgtgtgtTTCTGATTTGGATTTGGTGAACCTGGAACTGCTTTTGGCTTTCTTGCATAAGTAT…
Contig11635	259	10	5	p	AC	GTGTGTGTGT	F	0	0	1.0079	153	GGGCAAGGAGAGAAACCATC	GCAACCACATAGCCAGGATT	92	11	147	20	299	20	60.97	59.962	8.1	8.1	GACTGAGAAGAGGAAGAATAAAAGAAAGGACTAGAAGGAATAAGTAGACAAtttttAGGAAGAAATTAAGGACCTAGTAGGAAGAAGTAAATAGAAGAAAGAAGGGTTTTAGAACAAAGTAAATTACTATAGGTATTTTACAAAGAGGGCAAGgagagaAACCATCTGAGGGTGATTACTTGGTTATGAGGCCAAAGAAAGTGAAGTTGACAGCACATGATAAGCTCTTGAACAAGTTTAGGCACgggggAGGCTCTAgtgtgtgtgtTGGAAGGTAAGAATCCTGGCTATGTGGTTGCGGTGATGGAGGAATTGGTGTCTAGGAAGAAACTTTTGAGgtgtgtTTCTGATTTGGATTTGGTGAACCTGGAACTGCTTTTGGCTTTCTTGCATAAGTAT…
Contig11635	259	10	5	p	AC	GTGTGTGTGT	F	0	0	1.1641	154	AGGGCAAGGAGAGAAACCAT	GCAACCACATAGCCAGGATT	93	11	146	20	299	20	60.074	59.962	7.8	8.1	GACTGAGAAGAGGAAGAATAAAAGAAAGGACTAGAAGGAATAAGTAGACAAtttttAGGAAGAAATTAAGGACCTAGTAGGAAGAAGTAAATAGAAGAAAGAAGGGTTTTAGAACAAAGTAAATTACTATAGGTATTTTACAAAGAGGGCAAGgagagaAACCATCTGAGGGTGATTACTTGGTTATGAGGCCAAAGAAAGTGAAGTTGACAGCACATGATAAGCTCTTGAACAAGTTTAGGCACgggggAGGCTCTAgtgtgtgtgtTGGAAGGTAAGAATCCTGGCTATGTGGTTGCGGTGATGGAGGAATTGGTGTCTAGGAAGAAACTTTTGAGgtgtgtTTCTGATTTGGATTTGGTGAACCTGGAACTGCTTTTGGCTTTCTTGCATAAGTAT…
Contig11696	219	15	5	p	AAG	GAAGAAGAAGAAGAA	A	1	1	2.643	116	TTGCAAACAGGTCAAAGAGTG	CTTTGGGAATGATGCTCGAC	25	35	173	21	288	20	58.96	60.603	6.4	8.1	TAGGCTTGATTAAGGACTATaaaaaaCATTAACAAAACaaaaaTCAAATGCATTCTATGAtttttGAGCAGAGTCCCCAGTGTCTCTAAAGCTTAAGAAAATGATTATCATCCGGAAACATTTGAGACGAACACAATGAAATGCAAATAACTTTGTAATaaaaaaCAATCTATTGCAAACAGGTCAAAGAGTGTAAATGAAATATTGCTGGACATCATgaagaagaagaagaaTACAGTGGACGATCCTAACTCTAGAACACAACTGTGTCGAGCATCATTCCCAAAGTCTGAACAATGTTCGAAGACATTAAATTAGAAACGTGCTCTTCAAGATGCTTCTTAGCATCCTGCCTTCCCACATTAGCAATTGCAAGCTTTTCTgggggCAGCTCATCTT…
Contig11696	219	15	5	p	AAG	GAAGAAGAAGAAGAA	A	0	0	2.7709	198	TTGCAAACAGGTCAAAGAGTG	ATTGCTAATGTGGGAAGGCA	25	117	173	21	370	20	58.96	60.469	6.4	9.7	TAGGCTTGATTAAGGACTATaaaaaaCATTAACAAAACaaaaaTCAAATGCATTCTATGAtttttGAGCAGAGTCCCCAGTGTCTCTAAAGCTTAAGAAAATGATTATCATCCGGAAACATTTGAGACGAACACAATGAAATGCAAATAACTTTGTAATaaaaaaCAATCTATTGCAAACAGGTCAAAGAGTGTAAATGAAATATTGCTGGACATCATgaagaagaagaagaaTACAGTGGACGATCCTAACTCTAGAACACAACTGTGTCGAGCATCATTCCCAAAGTCTGAACAATGTTCGAAGACATTAAATTAGAAACGTGCTCTTCAAGATGCTTCTTAGCATCCTGCCTTCCCACATTAGCAATTGCAAGCTTTTCTgggggCAGCTCATCTT…
Contig11696	219	15	5	p	AAG	GAAGAAGAAGAAGAA	A	0	0	2.7839	118	TTGCAAACAGGTCAAAGAGTGT	GACTTTGGGAATGATGCTCG	24	37	173	22	290	20	59.819	60.603	6.1	9.9	TAGGCTTGATTAAGGACTATaaaaaaCATTAACAAAACaaaaaTCAAATGCATTCTATGAtttttGAGCAGAGTCCCCAGTGTCTCTAAAGCTTAAGAAAATGATTATCATCCGGAAACATTTGAGACGAACACAATGAAATGCAAATAACTTTGTAATaaaaaaCAATCTATTGCAAACAGGTCAAAGAGTGTAAATGAAATATTGCTGGACATCATgaagaagaagaagaaTACAGTGGACGATCCTAACTCTAGAACACAACTGTGTCGAGCATCATTCCCAAAGTCTGAACAATGTTCGAAGACATTAAATTAGAAACGTGCTCTTCAAGATGCTTCTTAGCATCCTGCCTTCCCACATTAGCAATTGCAAGCTTTTCTgggggCAGCTCATCTT…
Contig11696	219	15	5	p	AAG	GAAGAAGAAGAAGAA	A	0	0	2.8929	193	TTGCAAACAGGTCAAAGAGTG	TAATGTGGGAAGGCAGGATG	25	112	173	21	365	20	58.96	60.853	6.4	8.1	TAGGCTTGATTAAGGACTATaaaaaaCATTAACAAAACaaaaaTCAAATGCATTCTATGAtttttGAGCAGAGTCCCCAGTGTCTCTAAAGCTTAAGAAAATGATTATCATCCGGAAACATTTGAGACGAACACAATGAAATGCAAATAACTTTGTAATaaaaaaCAATCTATTGCAAACAGGTCAAAGAGTGTAAATGAAATATTGCTGGACATCATgaagaagaagaagaaTACAGTGGACGATCCTAACTCTAGAACACAACTGTGTCGAGCATCATTCCCAAAGTCTGAACAATGTTCGAAGACATTAAATTAGAAACGTGCTCTTCAAGATGCTTCTTAGCATCCTGCCTTCCCACATTAGCAATTGCAAGCTTTTCTgggggCAGCTCATCTT…
Contig11696	219	15	5	p	AAG	GAAGAAGAAGAAGAA	A	0	0	2.9119	198	TTGCAAACAGGTCAAAGAGTGT	ATTGCTAATGTGGGAAGGCA	24	117	173	22	370	20	59.819	60.469	6.1	9.7	TAGGCTTGATTAAGGACTATaaaaaaCATTAACAAAACaaaaaTCAAATGCATTCTATGAtttttGAGCAGAGTCCCCAGTGTCTCTAAAGCTTAAGAAAATGATTATCATCCGGAAACATTTGAGACGAACACAATGAAATGCAAATAACTTTGTAATaaaaaaCAATCTATTGCAAACAGGTCAAAGAGTGTAAATGAAATATTGCTGGACATCATgaagaagaagaagaaTACAGTGGACGATCCTAACTCTAGAACACAACTGTGTCGAGCATCATTCCCAAAGTCTGAACAATGTTCGAAGACATTAAATTAGAAACGTGCTCTTCAAGATGCTTCTTAGCATCCTGCCTTCCCACATTAGCAATTGCAAGCTTTTCTgggggCAGCTCATCTT…
Contig11696	219	15	5	p	AAG	GAAGAAGAAGAAGAA	A	0	0	3.1665	202	TTGCAAACAGGTCAAAGAGTG	TGCAATTGCTAATGTGGGAA	25	121	173	21	374	20	58.96	60.073	6.4	9.7	TAGGCTTGATTAAGGACTATaaaaaaCATTAACAAAACaaaaaTCAAATGCATTCTATGAtttttGAGCAGAGTCCCCAGTGTCTCTAAAGCTTAAGAAAATGATTATCATCCGGAAACATTTGAGACGAACACAATGAAATGCAAATAACTTTGTAATaaaaaaCAATCTATTGCAAACAGGTCAAAGAGTGTAAATGAAATATTGCTGGACATCATgaagaagaagaagaaTACAGTGGACGATCCTAACTCTAGAACACAACTGTGTCGAGCATCATTCCCAAAGTCTGAACAATGTTCGAAGACATTAAATTAGAAACGTGCTCTTCAAGATGCTTCTTAGCATCCTGCCTTCCCACATTAGCAATTGCAAGCTTTTCTgggggCAGCTCATCTT…
Contig11696	219	15	5	p	AAG	GAAGAAGAAGAAGAA	A	0	0	3.3074	202	TTGCAAACAGGTCAAAGAGTGT	TGCAATTGCTAATGTGGGAA	24	121	173	22	374	20	59.819	60.073	6.1	9.7	TAGGCTTGATTAAGGACTATaaaaaaCATTAACAAAACaaaaaTCAAATGCATTCTATGAtttttGAGCAGAGTCCCCAGTGTCTCTAAAGCTTAAGAAAATGATTATCATCCGGAAACATTTGAGACGAACACAATGAAATGCAAATAACTTTGTAATaaaaaaCAATCTATTGCAAACAGGTCAAAGAGTGTAAATGAAATATTGCTGGACATCATgaagaagaagaagaaTACAGTGGACGATCCTAACTCTAGAACACAACTGTGTCGAGCATCATTCCCAAAGTCTGAACAATGTTCGAAGACATTAAATTAGAAACGTGCTCTTCAAGATGCTTCTTAGCATCCTGCCTTCCCACATTAGCAATTGCAAGCTTTTCTgggggCAGCTCATCTT…
Contig11696	219	15	5	p	AAG	GAAGAAGAAGAAGAA	F	0	0	0.404	179	CCGGAAACATTTGAGACGAA	GACTTTGGGAATGATGCTCG	87	37	112	20	290	20	61.001	60.603	8.4	9.9	TAGGCTTGATTAAGGACTATaaaaaaCATTAACAAAACaaaaaTCAAATGCATTCTATGAtttttGAGCAGAGTCCCCAGTGTCTCTAAAGCTTAAGAAAATGATTATCATCCGGAAACATTTGAGACGAACACAATGAAATGCAAATAACTTTGTAATaaaaaaCAATCTATTGCAAACAGGTCAAAGAGTGTAAATGAAATATTGCTGGACATCATgaagaagaagaagaaTACAGTGGACGATCCTAACTCTAGAACACAACTGTGTCGAGCATCATTCCCAAAGTCTGAACAATGTTCGAAGACATTAAATTAGAAACGTGCTCTTCAAGATGCTTCTTAGCATCCTGCCTTCCCACATTAGCAATTGCAAGCTTTTCTgggggCAGCTCATCTT…
Contig11696	219	15	5	p	AAG	GAAGAAGAAGAAGAA	F	0	0	0.5319	259	CCGGAAACATTTGAGACGAA	ATTGCTAATGTGGGAAGGCA	87	117	112	20	370	20	61.001	60.469	8.4	9.7	TAGGCTTGATTAAGGACTATaaaaaaCATTAACAAAACaaaaaTCAAATGCATTCTATGAtttttGAGCAGAGTCCCCAGTGTCTCTAAAGCTTAAGAAAATGATTATCATCCGGAAACATTTGAGACGAACACAATGAAATGCAAATAACTTTGTAATaaaaaaCAATCTATTGCAAACAGGTCAAAGAGTGTAAATGAAATATTGCTGGACATCATgaagaagaagaagaaTACAGTGGACGATCCTAACTCTAGAACACAACTGTGTCGAGCATCATTCCCAAAGTCTGAACAATGTTCGAAGACATTAAATTAGAAACGTGCTCTTCAAGATGCTTCTTAGCATCCTGCCTTCCCACATTAGCAATTGCAAGCTTTTCTgggggCAGCTCATCTT…
Contig11696	219	15	5	p	AAG	GAAGAAGAAGAAGAA	F	0	0	0.6539	254	CCGGAAACATTTGAGACGAA	TAATGTGGGAAGGCAGGATG	87	112	112	20	365	20	61.001	60.853	8.4	8.1	TAGGCTTGATTAAGGACTATaaaaaaCATTAACAAAACaaaaaTCAAATGCATTCTATGAtttttGAGCAGAGTCCCCAGTGTCTCTAAAGCTTAAGAAAATGATTATCATCCGGAAACATTTGAGACGAACACAATGAAATGCAAATAACTTTGTAATaaaaaaCAATCTATTGCAAACAGGTCAAAGAGTGTAAATGAAATATTGCTGGACATCATgaagaagaagaagaaTACAGTGGACGATCCTAACTCTAGAACACAACTGTGTCGAGCATCATTCCCAAAGTCTGAACAATGTTCGAAGACATTAAATTAGAAACGTGCTCTTCAAGATGCTTCTTAGCATCCTGCCTTCCCACATTAGCAATTGCAAGCTTTTCTgggggCAGCTCATCTT…
Contig11696	219	15	5	p	AAG	GAAGAAGAAGAAGAA	F	0	0	0.6706	181	ATCCGGAAACATTTGAGACG	GACTTTGGGAATGATGCTCG	89	37	110	20	290	20	59.933	60.603	8.1	9.9	TAGGCTTGATTAAGGACTATaaaaaaCATTAACAAAACaaaaaTCAAATGCATTCTATGAtttttGAGCAGAGTCCCCAGTGTCTCTAAAGCTTAAGAAAATGATTATCATCCGGAAACATTTGAGACGAACACAATGAAATGCAAATAACTTTGTAATaaaaaaCAATCTATTGCAAACAGGTCAAAGAGTGTAAATGAAATATTGCTGGACATCATgaagaagaagaagaaTACAGTGGACGATCCTAACTCTAGAACACAACTGTGTCGAGCATCATTCCCAAAGTCTGAACAATGTTCGAAGACATTAAATTAGAAACGTGCTCTTCAAGATGCTTCTTAGCATCCTGCCTTCCCACATTAGCAATTGCAAGCTTTTCTgggggCAGCTCATCTT…
Contig11696	219	15	5	p	AAG	GAAGAAGAAGAAGAA	F	0	0	0.6737	294	CCGGAAACATTTGAGACGAA	AAGAGGAAGATGAGCTGCCC	87	152	112	20	405	20	61.001	60.873	8.4	11.2	TAGGCTTGATTAAGGACTATaaaaaaCATTAACAAAACaaaaaTCAAATGCATTCTATGAtttttGAGCAGAGTCCCCAGTGTCTCTAAAGCTTAAGAAAATGATTATCATCCGGAAACATTTGAGACGAACACAATGAAATGCAAATAACTTTGTAATaaaaaaCAATCTATTGCAAACAGGTCAAAGAGTGTAAATGAAATATTGCTGGACATCATgaagaagaagaagaaTACAGTGGACGATCCTAACTCTAGAACACAACTGTGTCGAGCATCATTCCCAAAGTCTGAACAATGTTCGAAGACATTAAATTAGAAACGTGCTCTTCAAGATGCTTCTTAGCATCCTGCCTTCCCACATTAGCAATTGCAAGCTTTTCTgggggCAGCTCATCTT…
Contig11696	219	15	5	p	AAG	GAAGAAGAAGAAGAA	F	0	0	1.4113	248	CCGGAAACATTTGAGACGAA	GGGAAGGCAGGATGCTAAGA	87	106	112	20	359	20	61.001	61.611	8.4	6	TAGGCTTGATTAAGGACTATaaaaaaCATTAACAAAACaaaaaTCAAATGCATTCTATGAtttttGAGCAGAGTCCCCAGTGTCTCTAAAGCTTAAGAAAATGATTATCATCCGGAAACATTTGAGACGAACACAATGAAATGCAAATAACTTTGTAATaaaaaaCAATCTATTGCAAACAGGTCAAAGAGTGTAAATGAAATATTGCTGGACATCATgaagaagaagaagaaTACAGTGGACGATCCTAACTCTAGAACACAACTGTGTCGAGCATCATTCCCAAAGTCTGAACAATGTTCGAAGACATTAAATTAGAAACGTGCTCTTCAAGATGCTTCTTAGCATCCTGCCTTCCCACATTAGCAATTGCAAGCTTTTCTgggggCAGCTCATCTT…
Contig11696	219	15	5	p	AAG	GAAGAAGAAGAAGAA	F	0	0	1.5154	246	CCGGAAACATTTGAGACGAA	GAAGGCAGGATGCTAAGAAGC	87	103	112	20	357	21	61.001	60.485	8.4	8.2	TAGGCTTGATTAAGGACTATaaaaaaCATTAACAAAACaaaaaTCAAATGCATTCTATGAtttttGAGCAGAGTCCCCAGTGTCTCTAAAGCTTAAGAAAATGATTATCATCCGGAAACATTTGAGACGAACACAATGAAATGCAAATAACTTTGTAATaaaaaaCAATCTATTGCAAACAGGTCAAAGAGTGTAAATGAAATATTGCTGGACATCATgaagaagaagaagaaTACAGTGGACGATCCTAACTCTAGAACACAACTGTGTCGAGCATCATTCCCAAAGTCTGAACAATGTTCGAAGACATTAAATTAGAAACGTGCTCTTCAAGATGCTTCTTAGCATCCTGCCTTCCCACATTAGCAATTGCAAGCTTTTCTgggggCAGCTCATCTT…
Contig11696	219	15	5	p	AAG	GAAGAAGAAGAAGAA	F	0	0	1.5904	247	CCGGAAACATTTGAGACGAA	GGAAGGCAGGATGCTAAGAA	87	105	112	20	358	20	61.001	59.41	8.4	7	TAGGCTTGATTAAGGACTATaaaaaaCATTAACAAAACaaaaaTCAAATGCATTCTATGAtttttGAGCAGAGTCCCCAGTGTCTCTAAAGCTTAAGAAAATGATTATCATCCGGAAACATTTGAGACGAACACAATGAAATGCAAATAACTTTGTAATaaaaaaCAATCTATTGCAAACAGGTCAAAGAGTGTAAATGAAATATTGCTGGACATCATgaagaagaagaagaaTACAGTGGACGATCCTAACTCTAGAACACAACTGTGTCGAGCATCATTCCCAAAGTCTGAACAATGTTCGAAGACATTAAATTAGAAACGTGCTCTTCAAGATGCTTCTTAGCATCCTGCCTTCCCACATTAGCAATTGCAAGCTTTTCTgggggCAGCTCATCTT…
Contig11765	64	15	5	p	AAG	TCTTCTTCTTCTTCT	A	1	1	7.5617	160	TCTCATTAATATCAACTAGCAATCCC	ACGCCGCGTCATAATAAGAA	9	90	29	26	188	20	59.047	60.608	9.3	7	AGCAACTGCTCTtcctcctcctccTCAATCTCATTAATATCAACTAGCAATCCCCGTTCTCGAtcttcttcttcttctTCGCCTCCGAGCTCAGGAACTAGCGGAAGAAAACTAGTATTGAAAAGAATCTTCTCCTTAAGCCGTTGTTGCTGTTGTTGAATCGACGAATTCTTATTATGACGCGGCGTTCTTGCTTTTCTAGTGAATCCACTATGCCACGCTTTTGCTGTTGCTGTCGTCGTAGTCACCTTAGCAGACGCGGTTTGAAGACGAACCCTCTCGTGTCTACTCGCTAACTGATTAGCCGAATGAACCAAGTTGTCACAACCATGACAAAGAAAAGCATCATCAGCAGCGCAAAACCAACGAGCTCTTCGTCTCAAACAGCTATCACAAGCT…
Contig11765	64	15	5	p	AAG	TCTTCTTCTTCTTCT	A	0	0	7.649	295	TCTCATTAATATCAACTAGCAATCCC	GACAACTTGGTTCATTCGGC	9	225	29	26	323	20	59.047	60.504	9.3	11.4	AGCAACTGCTCTtcctcctcctccTCAATCTCATTAATATCAACTAGCAATCCCCGTTCTCGAtcttcttcttcttctTCGCCTCCGAGCTCAGGAACTAGCGGAAGAAAACTAGTATTGAAAAGAATCTTCTCCTTAAGCCGTTGTTGCTGTTGTTGAATCGACGAATTCTTATTATGACGCGGCGTTCTTGCTTTTCTAGTGAATCCACTATGCCACGCTTTTGCTGTTGCTGTCGTCGTAGTCACCTTAGCAGACGCGGTTTGAAGACGAACCCTCTCGTGTCTACTCGCTAACTGATTAGCCGAATGAACCAAGTTGTCACAACCATGACAAAGAAAAGCATCATCAGCAGCGCAAAACCAACGAGCTCTTCGTCTCAAACAGCTATCACAAGCT…
Contig11765	64	15	5	p	AAG	TCTTCTTCTTCTTCT	A	0	0	7.6837	129	TCTCATTAATATCAACTAGCAATCCC	AACAACAGCAACAACGGCTT	9	59	29	26	157	20	59.047	60.73	9.3	9.7	AGCAACTGCTCTtcctcctcctccTCAATCTCATTAATATCAACTAGCAATCCCCGTTCTCGAtcttcttcttcttctTCGCCTCCGAGCTCAGGAACTAGCGGAAGAAAACTAGTATTGAAAAGAATCTTCTCCTTAAGCCGTTGTTGCTGTTGTTGAATCGACGAATTCTTATTATGACGCGGCGTTCTTGCTTTTCTAGTGAATCCACTATGCCACGCTTTTGCTGTTGCTGTCGTCGTAGTCACCTTAGCAGACGCGGTTTGAAGACGAACCCTCTCGTGTCTACTCGCTAACTGATTAGCCGAATGAACCAAGTTGTCACAACCATGACAAAGAAAAGCATCATCAGCAGCGCAAAACCAACGAGCTCTTCGTCTCAAACAGCTATCACAAGCT…
Contig11765	64	15	5	p	AAG	TCTTCTTCTTCTTCT	A	0	0	7.6851	132	TCTCATTAATATCAACTAGCAATCCC	TTCAACAACAGCAACAACGG	9	62	29	26	160	20	59.047	60.732	9.3	9.9	AGCAACTGCTCTtcctcctcctccTCAATCTCATTAATATCAACTAGCAATCCCCGTTCTCGAtcttcttcttcttctTCGCCTCCGAGCTCAGGAACTAGCGGAAGAAAACTAGTATTGAAAAGAATCTTCTCCTTAAGCCGTTGTTGCTGTTGTTGAATCGACGAATTCTTATTATGACGCGGCGTTCTTGCTTTTCTAGTGAATCCACTATGCCACGCTTTTGCTGTTGCTGTCGTCGTAGTCACCTTAGCAGACGCGGTTTGAAGACGAACCCTCTCGTGTCTACTCGCTAACTGATTAGCCGAATGAACCAAGTTGTCACAACCATGACAAAGAAAAGCATCATCAGCAGCGCAAAACCAACGAGCTCTTCGTCTCAAACAGCTATCACAAGCT…
Contig11765	64	15	5	p	AAG	TCTTCTTCTTCTTCT	A	0	0	7.7671	122	TCTCATTAATATCAACTAGCAATCCC	GCAACAACGGCTTAAGGAGA	9	52	29	26	150	20	59.047	60.386	9.3	7.9	AGCAACTGCTCTtcctcctcctccTCAATCTCATTAATATCAACTAGCAATCCCCGTTCTCGAtcttcttcttcttctTCGCCTCCGAGCTCAGGAACTAGCGGAAGAAAACTAGTATTGAAAAGAATCTTCTCCTTAAGCCGTTGTTGCTGTTGTTGAATCGACGAATTCTTATTATGACGCGGCGTTCTTGCTTTTCTAGTGAATCCACTATGCCACGCTTTTGCTGTTGCTGTCGTCGTAGTCACCTTAGCAGACGCGGTTTGAAGACGAACCCTCTCGTGTCTACTCGCTAACTGATTAGCCGAATGAACCAAGTTGTCACAACCATGACAAAGAAAAGCATCATCAGCAGCGCAAAACCAACGAGCTCTTCGTCTCAAACAGCTATCACAAGCT…
Contig11765	64	15	5	p	AAG	TCTTCTTCTTCTTCT	A	0	0	7.7869	254	TCTCATTAATATCAACTAGCAATCCC	CGAGAGGGTTCGTCTTCAAA	9	184	29	26	282	20	59.047	60.366	9.3	7.3	AGCAACTGCTCTtcctcctcctccTCAATCTCATTAATATCAACTAGCAATCCCCGTTCTCGAtcttcttcttcttctTCGCCTCCGAGCTCAGGAACTAGCGGAAGAAAACTAGTATTGAAAAGAATCTTCTCCTTAAGCCGTTGTTGCTGTTGTTGAATCGACGAATTCTTATTATGACGCGGCGTTCTTGCTTTTCTAGTGAATCCACTATGCCACGCTTTTGCTGTTGCTGTCGTCGTAGTCACCTTAGCAGACGCGGTTTGAAGACGAACCCTCTCGTGTCTACTCGCTAACTGATTAGCCGAATGAACCAAGTTGTCACAACCATGACAAAGAAAAGCATCATCAGCAGCGCAAAACCAACGAGCTCTTCGTCTCAAACAGCTATCACAAGCT…
Contig11765	64	15	5	p	AAG	TCTTCTTCTTCTTCT	A	0	0	8.1748	216	TCTCATTAATATCAACTAGCAATCCC	CTACGACGACAGCAACAGCA	9	146	29	26	244	20	59.047	61.221	9.3	8.5	AGCAACTGCTCTtcctcctcctccTCAATCTCATTAATATCAACTAGCAATCCCCGTTCTCGAtcttcttcttcttctTCGCCTCCGAGCTCAGGAACTAGCGGAAGAAAACTAGTATTGAAAAGAATCTTCTCCTTAAGCCGTTGTTGCTGTTGTTGAATCGACGAATTCTTATTATGACGCGGCGTTCTTGCTTTTCTAGTGAATCCACTATGCCACGCTTTTGCTGTTGCTGTCGTCGTAGTCACCTTAGCAGACGCGGTTTGAAGACGAACCCTCTCGTGTCTACTCGCTAACTGATTAGCCGAATGAACCAAGTTGTCACAACCATGACAAAGAAAAGCATCATCAGCAGCGCAAAACCAACGAGCTCTTCGTCTCAAACAGCTATCACAAGCT…
Contig11765	64	15	5	p	AAG	TCTTCTTCTTCTTCT	A	0	0	8.2091	294	CTCATTAATATCAACTAGCAATCCC	GACAACTTGGTTCATTCGGC	9	225	30	25	323	20	57.487	60.504	9.3	11.4	AGCAACTGCTCTtcctcctcctccTCAATCTCATTAATATCAACTAGCAATCCCCGTTCTCGAtcttcttcttcttctTCGCCTCCGAGCTCAGGAACTAGCGGAAGAAAACTAGTATTGAAAAGAATCTTCTCCTTAAGCCGTTGTTGCTGTTGTTGAATCGACGAATTCTTATTATGACGCGGCGTTCTTGCTTTTCTAGTGAATCCACTATGCCACGCTTTTGCTGTTGCTGTCGTCGTAGTCACCTTAGCAGACGCGGTTTGAAGACGAACCCTCTCGTGTCTACTCGCTAACTGATTAGCCGAATGAACCAAGTTGTCACAACCATGACAAAGAAAAGCATCATCAGCAGCGCAAAACCAACGAGCTCTTCGTCTCAAACAGCTATCACAAGCT…
Contig11765	64	15	5	p	AAG	TCTTCTTCTTCTTCT	A	0	0	8.2489	221	TCTCATTAATATCAACTAGCAATCCC	GGTGACTACGACGACAGCAA	9	151	29	26	249	20	59.047	59.905	9.3	8.5	AGCAACTGCTCTtcctcctcctccTCAATCTCATTAATATCAACTAGCAATCCCCGTTCTCGAtcttcttcttcttctTCGCCTCCGAGCTCAGGAACTAGCGGAAGAAAACTAGTATTGAAAAGAATCTTCTCCTTAAGCCGTTGTTGCTGTTGTTGAATCGACGAATTCTTATTATGACGCGGCGTTCTTGCTTTTCTAGTGAATCCACTATGCCACGCTTTTGCTGTTGCTGTCGTCGTAGTCACCTTAGCAGACGCGGTTTGAAGACGAACCCTCTCGTGTCTACTCGCTAACTGATTAGCCGAATGAACCAAGTTGTCACAACCATGACAAAGAAAAGCATCATCAGCAGCGCAAAACCAACGAGCTCTTCGTCTCAAACAGCTATCACAAGCT…
Contig11765	64	15	5	p	AAG	TCTTCTTCTTCTTCT	A	0	0	8.4039	241	TCTCATTAATATCAACTAGCAATCCC	CTTCAAACCGCGTCTGCTAA	9	171	29	26	269	20	59.047	61.45	9.3	7.5	AGCAACTGCTCTtcctcctcctccTCAATCTCATTAATATCAACTAGCAATCCCCGTTCTCGAtcttcttcttcttctTCGCCTCCGAGCTCAGGAACTAGCGGAAGAAAACTAGTATTGAAAAGAATCTTCTCCTTAAGCCGTTGTTGCTGTTGTTGAATCGACGAATTCTTATTATGACGCGGCGTTCTTGCTTTTCTAGTGAATCCACTATGCCACGCTTTTGCTGTTGCTGTCGTCGTAGTCACCTTAGCAGACGCGGTTTGAAGACGAACCCTCTCGTGTCTACTCGCTAACTGATTAGCCGAATGAACCAAGTTGTCACAACCATGACAAAGAAAAGCATCATCAGCAGCGCAAAACCAACGAGCTCTTCGTCTCAAACAGCTATCACAAGCT…
Contig11765	64	15	5	p	AAG	TCTTCTTCTTCTTCT	C	0	0	0.4199	185	TGCTCTTCCTCCTCCTCCTC	AGAACGCCGCGTCATAATAA	37	93	7	20	191	20	61.012	60.608	7.9	6.2	AGCAACTGCTCTtcctcctcctccTCAATCTCATTAATATCAACTAGCAATCCCCGTTCTCGAtcttcttcttcttctTCGCCTCCGAGCTCAGGAACTAGCGGAAGAAAACTAGTATTGAAAAGAATCTTCTCCTTAAGCCGTTGTTGCTGTTGTTGAATCGACGAATTCTTATTATGACGCGGCGTTCTTGCTTTTCTAGTGAATCCACTATGCCACGCTTTTGCTGTTGCTGTCGTCGTAGTCACCTTAGCAGACGCGGTTTGAAGACGAACCCTCTCGTGTCTACTCGCTAACTGATTAGCCGAATGAACCAAGTTGTCACAACCATGACAAAGAAAAGCATCATCAGCAGCGCAAAACCAACGAGCTCTTCGTCTCAAACAGCTATCACAAGCT…
Contig11765	64	15	5	p	AAG	TCTTCTTCTTCTTCT	C	0	0	0.6253	144	TGCTCTTCCTCCTCCTCCTC	GCAACAACGGCTTAAGGAGA	37	52	7	20	150	20	61.012	60.386	7.9	7.9	AGCAACTGCTCTtcctcctcctccTCAATCTCATTAATATCAACTAGCAATCCCCGTTCTCGAtcttcttcttcttctTCGCCTCCGAGCTCAGGAACTAGCGGAAGAAAACTAGTATTGAAAAGAATCTTCTCCTTAAGCCGTTGTTGCTGTTGTTGAATCGACGAATTCTTATTATGACGCGGCGTTCTTGCTTTTCTAGTGAATCCACTATGCCACGCTTTTGCTGTTGCTGTCGTCGTAGTCACCTTAGCAGACGCGGTTTGAAGACGAACCCTCTCGTGTCTACTCGCTAACTGATTAGCCGAATGAACCAAGTTGTCACAACCATGACAAAGAAAAGCATCATCAGCAGCGCAAAACCAACGAGCTCTTCGTCTCAAACAGCTATCACAAGCT…
Contig11765	64	15	5	p	AAG	TCTTCTTCTTCTTCT	C	0	0	0.6451	276	TGCTCTTCCTCCTCCTCCTC	CGAGAGGGTTCGTCTTCAAA	37	184	7	20	282	20	61.012	60.366	7.9	7.3	AGCAACTGCTCTtcctcctcctccTCAATCTCATTAATATCAACTAGCAATCCCCGTTCTCGAtcttcttcttcttctTCGCCTCCGAGCTCAGGAACTAGCGGAAGAAAACTAGTATTGAAAAGAATCTTCTCCTTAAGCCGTTGTTGCTGTTGTTGAATCGACGAATTCTTATTATGACGCGGCGTTCTTGCTTTTCTAGTGAATCCACTATGCCACGCTTTTGCTGTTGCTGTCGTCGTAGTCACCTTAGCAGACGCGGTTTGAAGACGAACCCTCTCGTGTCTACTCGCTAACTGATTAGCCGAATGAACCAAGTTGTCACAACCATGACAAAGAAAAGCATCATCAGCAGCGCAAAACCAACGAGCTCTTCGTCTCAAACAGCTATCACAAGCT…
Contig11765	64	15	5	p	AAG	TCTTCTTCTTCTTCT	C	0	0	0.7452	277	CTGCTCTTCCTCCTCCTCCT	CGAGAGGGTTCGTCTTCAAA	38	184	6	20	282	20	60.088	60.366	7.9	7.3	AGCAACTGCTCTtcctcctcctccTCAATCTCATTAATATCAACTAGCAATCCCCGTTCTCGAtcttcttcttcttctTCGCCTCCGAGCTCAGGAACTAGCGGAAGAAAACTAGTATTGAAAAGAATCTTCTCCTTAAGCCGTTGTTGCTGTTGTTGAATCGACGAATTCTTATTATGACGCGGCGTTCTTGCTTTTCTAGTGAATCCACTATGCCACGCTTTTGCTGTTGCTGTCGTCGTAGTCACCTTAGCAGACGCGGTTTGAAGACGAACCCTCTCGTGTCTACTCGCTAACTGATTAGCCGAATGAACCAAGTTGTCACAACCATGACAAAGAAAAGCATCATCAGCAGCGCAAAACCAACGAGCTCTTCGTCTCAAACAGCTATCACAAGCT…
Contig11765	64	15	5	p	AAG	TCTTCTTCTTCTTCT	C	0	0	0.8615	146	ACTGCTCTTCCTCCTCCTCC	GCAACAACGGCTTAAGGAGA	39	52	5	20	150	20	59.952	60.386	9.4	7.9	AGCAACTGCTCTtcctcctcctccTCAATCTCATTAATATCAACTAGCAATCCCCGTTCTCGAtcttcttcttcttctTCGCCTCCGAGCTCAGGAACTAGCGGAAGAAAACTAGTATTGAAAAGAATCTTCTCCTTAAGCCGTTGTTGCTGTTGTTGAATCGACGAATTCTTATTATGACGCGGCGTTCTTGCTTTTCTAGTGAATCCACTATGCCACGCTTTTGCTGTTGCTGTCGTCGTAGTCACCTTAGCAGACGCGGTTTGAAGACGAACCCTCTCGTGTCTACTCGCTAACTGATTAGCCGAATGAACCAAGTTGTCACAACCATGACAAAGAAAAGCATCATCAGCAGCGCAAAACCAACGAGCTCTTCGTCTCAAACAGCTATCACAAGCT…
Contig11765	64	15	5	p	AAG	TCTTCTTCTTCTTCT	C	0	0	0.9084	216	GCTCTTCCTCCTCCTCCTCA	AAGCGTGGCATAGTGGATTC	36	125	8	20	223	20	61.012	60.103	8.2	6.6	AGCAACTGCTCTtcctcctcctccTCAATCTCATTAATATCAACTAGCAATCCCCGTTCTCGAtcttcttcttcttctTCGCCTCCGAGCTCAGGAACTAGCGGAAGAAAACTAGTATTGAAAAGAATCTTCTCCTTAAGCCGTTGTTGCTGTTGTTGAATCGACGAATTCTTATTATGACGCGGCGTTCTTGCTTTTCTAGTGAATCCACTATGCCACGCTTTTGCTGTTGCTGTCGTCGTAGTCACCTTAGCAGACGCGGTTTGAAGACGAACCCTCTCGTGTCTACTCGCTAACTGATTAGCCGAATGAACCAAGTTGTCACAACCATGACAAAGAAAAGCATCATCAGCAGCGCAAAACCAACGAGCTCTTCGTCTCAAACAGCTATCACAAGCT…
Contig11765	64	15	5	p	AAG	TCTTCTTCTTCTTCT	C	0	0	1.0085	218	CTGCTCTTCCTCCTCCTCCT	AAGCGTGGCATAGTGGATTC	38	125	6	20	223	20	60.088	60.103	7.9	6.6	AGCAACTGCTCTtcctcctcctccTCAATCTCATTAATATCAACTAGCAATCCCCGTTCTCGAtcttcttcttcttctTCGCCTCCGAGCTCAGGAACTAGCGGAAGAAAACTAGTATTGAAAAGAATCTTCTCCTTAAGCCGTTGTTGCTGTTGTTGAATCGACGAATTCTTATTATGACGCGGCGTTCTTGCTTTTCTAGTGAATCCACTATGCCACGCTTTTGCTGTTGCTGTCGTCGTAGTCACCTTAGCAGACGCGGTTTGAAGACGAACCCTCTCGTGTCTACTCGCTAACTGATTAGCCGAATGAACCAAGTTGTCACAACCATGACAAAGAAAAGCATCATCAGCAGCGCAAAACCAACGAGCTCTTCGTCTCAAACAGCTATCACAAGCT…
Contig11765	64	15	5	p	AAG	TCTTCTTCTTCTTCT	C	0	0	1.0622	149	GCAACTGCTCTTCCTCCTCC	GCAACAACGGCTTAAGGAGA	42	52	2	20	150	20	61.449	60.386	9.4	7.9	AGCAACTGCTCTtcctcctcctccTCAATCTCATTAATATCAACTAGCAATCCCCGTTCTCGAtcttcttcttcttctTCGCCTCCGAGCTCAGGAACTAGCGGAAGAAAACTAGTATTGAAAAGAATCTTCTCCTTAAGCCGTTGTTGCTGTTGTTGAATCGACGAATTCTTATTATGACGCGGCGTTCTTGCTTTTCTAGTGAATCCACTATGCCACGCTTTTGCTGTTGCTGTCGTCGTAGTCACCTTAGCAGACGCGGTTTGAAGACGAACCCTCTCGTGTCTACTCGCTAACTGATTAGCCGAATGAACCAAGTTGTCACAACCATGACAAAGAAAAGCATCATCAGCAGCGCAAAACCAACGAGCTCTTCGTCTCAAACAGCTATCACAAGCT…
Contig1178	446	14	7	p	AT	TATATATATATATA	F	1	1	1.0966	280	ACTATCTGCCGTCGGATCAA	CGACTGGGAGAATAATTGGC	166	60	260	20	539	20	60.624	59.528	6.9	10	TGGGCAGTCTCAGtttttttttGTTGATGCGGATAAGGACAATTACATCAACTACCATAAGAGGTTGATTGATCTTGTTAAAGTGGGAGGTGTGATCGGCTACGACAACACCCTATGGAATGGATCTGTGGTGGCACCTCCTGATGCTCCTCTCAGGAAGTATGTTAGGTACTACAGAGATTTCGTGTTGGAGCTTAACAAGGCTTTGGCTGTGGACCCTAGGATTGAAATCTGTATGCTTCCGGTTGGTGATGGAATCACTATCTGCCGTCGGATCAAGTGATTCATTTGCGTGTGCATGCACCGCTCCACATTATTGACAATTATtgtgtgGGAATTTATGCATTTATTaaaaaGTCATCAAATTTTAATTTCtttttCTTCAAAATATTTGTGTTT…
Contig1178	446	14	7	p	AT	TATATATATATATA	F	0	0	1.1027	125	CATTGACATTGAGATGGCGA	CGACTGGGAGAATAATTGGC	11	60	415	20	539	20	60.631	59.528	11.4	10	TGGGCAGTCTCAGtttttttttGTTGATGCGGATAAGGACAATTACATCAACTACCATAAGAGGTTGATTGATCTTGTTAAAGTGGGAGGTGTGATCGGCTACGACAACACCCTATGGAATGGATCTGTGGTGGCACCTCCTGATGCTCCTCTCAGGAAGTATGTTAGGTACTACAGAGATTTCGTGTTGGAGCTTAACAAGGCTTTGGCTGTGGACCCTAGGATTGAAATCTGTATGCTTCCGGTTGGTGATGGAATCACTATCTGCCGTCGGATCAAGTGATTCATTTGCGTGTGCATGCACCGCTCCACATTATTGACAATTATtgtgtgGGAATTTATGCATTTATTaaaaaGTCATCAAATTTTAATTTCtttttCTTCAAAATATTTGTGTTT…
Contig1178	446	14	7	p	AT	TATATATATATATA	F	0	0	1.1674	278	TATCTGCCGTCGGATCAAGT	CGACTGGGAGAATAATTGGCT	164	59	262	20	539	21	60.624	60.457	6.7	9.7	TGGGCAGTCTCAGtttttttttGTTGATGCGGATAAGGACAATTACATCAACTACCATAAGAGGTTGATTGATCTTGTTAAAGTGGGAGGTGTGATCGGCTACGACAACACCCTATGGAATGGATCTGTGGTGGCACCTCCTGATGCTCCTCTCAGGAAGTATGTTAGGTACTACAGAGATTTCGTGTTGGAGCTTAACAAGGCTTTGGCTGTGGACCCTAGGATTGAAATCTGTATGCTTCCGGTTGGTGATGGAATCACTATCTGCCGTCGGATCAAGTGATTCATTTGCGTGTGCATGCACCGCTCCACATTATTGACAATTATtgtgtgGGAATTTATGCATTTATTaaaaaGTCATCAAATTTTAATTTCtttttCTTCAAAATATTTGTGTTT…
Contig1178	446	14	7	p	AT	TATATATATATATA	F	0	0	1.1735	126	TCATTGACATTGAGATGGCG	CGACTGGGAGAATAATTGGCT	12	59	414	20	539	21	60.631	60.457	11.7	9.7	TGGGCAGTCTCAGtttttttttGTTGATGCGGATAAGGACAATTACATCAACTACCATAAGAGGTTGATTGATCTTGTTAAAGTGGGAGGTGTGATCGGCTACGACAACACCCTATGGAATGGATCTGTGGTGGCACCTCCTGATGCTCCTCTCAGGAAGTATGTTAGGTACTACAGAGATTTCGTGTTGGAGCTTAACAAGGCTTTGGCTGTGGACCCTAGGATTGAAATCTGTATGCTTCCGGTTGGTGATGGAATCACTATCTGCCGTCGGATCAAGTGATTCATTTGCGTGTGCATGCACCGCTCCACATTATTGACAATTATtgtgtgGGAATTTATGCATTTATTaaaaaGTCATCAAATTTTAATTTCtttttCTTCAAAATATTTGTGTTT…
Contig1178	446	14	7	p	AT	TATATATATATATA	F	0	0	2.3061	237	ATGCACCGCTCCACATTATT	TGGGAGAATAATTGGCTTCAA	127	55	299	20	535	21	60.361	59.533	6.2	7.3	TGGGCAGTCTCAGtttttttttGTTGATGCGGATAAGGACAATTACATCAACTACCATAAGAGGTTGATTGATCTTGTTAAAGTGGGAGGTGTGATCGGCTACGACAACACCCTATGGAATGGATCTGTGGTGGCACCTCCTGATGCTCCTCTCAGGAAGTATGTTAGGTACTACAGAGATTTCGTGTTGGAGCTTAACAAGGCTTTGGCTGTGGACCCTAGGATTGAAATCTGTATGCTTCCGGTTGGTGATGGAATCACTATCTGCCGTCGGATCAAGTGATTCATTTGCGTGTGCATGCACCGCTCCACATTATTGACAATTATtgtgtgGGAATTTATGCATTTATTaaaaaGTCATCAAATTTTAATTTCtttttCTTCAAAATATTTGTGTTT…
Contig1178	446	14	7	p	AT	TATATATATATATA	F	0	0	2.4078	238	ATGCACCGCTCCACATTATT	CTGGGAGAATAATTGGCTTCAA	127	55	299	20	536	22	60.361	60.432	6.2	7.3	TGGGCAGTCTCAGtttttttttGTTGATGCGGATAAGGACAATTACATCAACTACCATAAGAGGTTGATTGATCTTGTTAAAGTGGGAGGTGTGATCGGCTACGACAACACCCTATGGAATGGATCTGTGGTGGCACCTCCTGATGCTCCTCTCAGGAAGTATGTTAGGTACTACAGAGATTTCGTGTTGGAGCTTAACAAGGCTTTGGCTGTGGACCCTAGGATTGAAATCTGTATGCTTCCGGTTGGTGATGGAATCACTATCTGCCGTCGGATCAAGTGATTCATTTGCGTGTGCATGCACCGCTCCACATTATTGACAATTATtgtgtgGGAATTTATGCATTTATTaaaaaGTCATCAAATTTTAATTTCtttttCTTCAAAATATTTGTGTTT…
Contig1178	446	14	7	p	AT	TATATATATATATA	F	0	0	2.4094	237	ATGCACCGCTCCACATTATT	TGGGAGAATAATTGGCTTCAAA	127	54	299	20	535	22	60.361	60.77	6.2	7.3	TGGGCAGTCTCAGtttttttttGTTGATGCGGATAAGGACAATTACATCAACTACCATAAGAGGTTGATTGATCTTGTTAAAGTGGGAGGTGTGATCGGCTACGACAACACCCTATGGAATGGATCTGTGGTGGCACCTCCTGATGCTCCTCTCAGGAAGTATGTTAGGTACTACAGAGATTTCGTGTTGGAGCTTAACAAGGCTTTGGCTGTGGACCCTAGGATTGAAATCTGTATGCTTCCGGTTGGTGATGGAATCACTATCTGCCGTCGGATCAAGTGATTCATTTGCGTGTGCATGCACCGCTCCACATTATTGACAATTATtgtgtgGGAATTTATGCATTTATTaaaaaGTCATCAAATTTTAATTTCtttttCTTCAAAATATTTGTGTTT…
Contig11833	107	15	5	p	AAG	AAGAAGAAGAAGAAG	F	1	1	1.8516	187	TGCTCATCATGAATGGGAGA	TTGTCCAAAGCACACACCTT	23	109	64	20	250	20	60.161	59.187	7.9	7.9	AAACTATAGTAGGTGGCCCACCGGATCTTAAACGAGACTCTGATACCATGTCAATGGAACAAATGCTCATCATGAATGGGAGATGaaaaaCAGTTAGGTATTCATCaagaagaagaagaagTTAGTTACATTCAAGAGgaagaagaaAAAGAAAGTATTGTTTCATTGATTAATCAATAATGATTACAACATAGTTtatatataCaaaaaaGTGTCATGTAGTGTAAGCTAAGgtgtgtGCTTTGGACAATATAATGTGCTATTTCTAATATTATTCTACTGTCAAAACCATAAACATGCACAGTGTTTGATTTTGGTGACTTTTATCATGATTTTGTATTATAAAACAACTATTAGTTACTATTATGGATTTG
Contig11833	107	15	5	p	AAG	AAGAAGAAGAAGAAG	F	0	0	1.9466	233	CCACCGGATCTTAAACGAGA	TTGTCCAAAGCACACACCTT	69	109	18	20	250	20	60.066	59.187	8.4	7.9	AAACTATAGTAGGTGGCCCACCGGATCTTAAACGAGACTCTGATACCATGTCAATGGAACAAATGCTCATCATGAATGGGAGATGaaaaaCAGTTAGGTATTCATCaagaagaagaagaagTTAGTTACATTCAAGAGgaagaagaaAAAGAAAGTATTGTTTCATTGATTAATCAATAATGATTACAACATAGTTtatatataCaaaaaaGTGTCATGTAGTGTAAGCTAAGgtgtgtGCTTTGGACAATATAATGTGCTATTTCTAATATTATTCTACTGTCAAAACCATAAACATGCACAGTGTTTGATTTTGGTGACTTTTATCATGATTTTGTATTATAAAACAACTATTAGTTACTATTATGGATTTG
Contig11833	107	15	5	p	AAG	AAGAAGAAGAAGAAG	F	0	0	2.1127	184	TGCTCATCATGAATGGGAGA	TCCAAAGCACACACCTTAGC	23	106	64	20	247	20	60.161	58.926	7.9	7.5	AAACTATAGTAGGTGGCCCACCGGATCTTAAACGAGACTCTGATACCATGTCAATGGAACAAATGCTCATCATGAATGGGAGATGaaaaaCAGTTAGGTATTCATCaagaagaagaagaagTTAGTTACATTCAAGAGgaagaagaaAAAGAAAGTATTGTTTCATTGATTAATCAATAATGATTACAACATAGTTtatatataCaaaaaaGTGTCATGTAGTGTAAGCTAAGgtgtgtGCTTTGGACAATATAATGTGCTATTTCTAATATTATTCTACTGTCAAAACCATAAACATGCACAGTGTTTGATTTTGGTGACTTTTATCATGATTTTGTATTATAAAACAACTATTAGTTACTATTATGGATTTG
Contig11833	107	15	5	p	AAG	AAGAAGAAGAAGAAG	F	0	0	2.2077	230	CCACCGGATCTTAAACGAGA	TCCAAAGCACACACCTTAGC	69	106	18	20	247	20	60.066	58.926	8.4	7.5	AAACTATAGTAGGTGGCCCACCGGATCTTAAACGAGACTCTGATACCATGTCAATGGAACAAATGCTCATCATGAATGGGAGATGaaaaaCAGTTAGGTATTCATCaagaagaagaagaagTTAGTTACATTCAAGAGgaagaagaaAAAGAAAGTATTGTTTCATTGATTAATCAATAATGATTACAACATAGTTtatatataCaaaaaaGTGTCATGTAGTGTAAGCTAAGgtgtgtGCTTTGGACAATATAATGTGCTATTTCTAATATTATTCTACTGTCAAAACCATAAACATGCACAGTGTTTGATTTTGGTGACTTTTATCATGATTTTGTATTATAAAACAACTATTAGTTACTATTATGGATTTG
Contig11833	107	15	5	p	AAG	AAGAAGAAGAAGAAG	F	0	0	2.2441	185	TGCTCATCATGAATGGGAGA	GTCCAAAGCACACACCTTAGC	23	106	64	20	248	21	60.161	59.795	7.9	7.5	AAACTATAGTAGGTGGCCCACCGGATCTTAAACGAGACTCTGATACCATGTCAATGGAACAAATGCTCATCATGAATGGGAGATGaaaaaCAGTTAGGTATTCATCaagaagaagaagaagTTAGTTACATTCAAGAGgaagaagaaAAAGAAAGTATTGTTTCATTGATTAATCAATAATGATTACAACATAGTTtatatataCaaaaaaGTGTCATGTAGTGTAAGCTAAGgtgtgtGCTTTGGACAATATAATGTGCTATTTCTAATATTATTCTACTGTCAAAACCATAAACATGCACAGTGTTTGATTTTGGTGACTTTTATCATGATTTTGTATTATAAAACAACTATTAGTTACTATTATGGATTTG
Contig11833	107	15	5	p	AAG	AAGAAGAAGAAGAAG	F	0	0	2.3391	231	CCACCGGATCTTAAACGAGA	GTCCAAAGCACACACCTTAGC	69	106	18	20	248	21	60.066	59.795	8.4	7.5	AAACTATAGTAGGTGGCCCACCGGATCTTAAACGAGACTCTGATACCATGTCAATGGAACAAATGCTCATCATGAATGGGAGATGaaaaaCAGTTAGGTATTCATCaagaagaagaagaagTTAGTTACATTCAAGAGgaagaagaaAAAGAAAGTATTGTTTCATTGATTAATCAATAATGATTACAACATAGTTtatatataCaaaaaaGTGTCATGTAGTGTAAGCTAAGgtgtgtGCTTTGGACAATATAATGTGCTATTTCTAATATTATTCTACTGTCAAAACCATAAACATGCACAGTGTTTGATTTTGGTGACTTTTATCATGATTTTGTATTATAAAACAACTATTAGTTACTATTATGGATTTG
Contig11833	107	15	5	p	AAG	AAGAAGAAGAAGAAG	F	0	0	4.1199	293	CCACCGGATCTTAAACGAGA	CAAACACTGTGCATGTTTATGG	69	167	18	20	310	22	60.066	59.014	8.4	7.4	AAACTATAGTAGGTGGCCCACCGGATCTTAAACGAGACTCTGATACCATGTCAATGGAACAAATGCTCATCATGAATGGGAGATGaaaaaCAGTTAGGTATTCATCaagaagaagaagaagTTAGTTACATTCAAGAGgaagaagaaAAAGAAAGTATTGTTTCATTGATTAATCAATAATGATTACAACATAGTTtatatataCaaaaaaGTGTCATGTAGTGTAAGCTAAGgtgtgtGCTTTGGACAATATAATGTGCTATTTCTAATATTATTCTACTGTCAAAACCATAAACATGCACAGTGTTTGATTTTGGTGACTTTTATCATGATTTTGTATTATAAAACAACTATTAGTTACTATTATGGATTTG
Contig11833	107	15	5	p	AAG	AAGAAGAAGAAGAAG	F	0	0	4.2913	293	CCACCGGATCTTAAACGAGA	CAAACACTGTGCATGTTTATGGT	69	166	18	20	310	23	60.066	59.842	8.4	7.8	AAACTATAGTAGGTGGCCCACCGGATCTTAAACGAGACTCTGATACCATGTCAATGGAACAAATGCTCATCATGAATGGGAGATGaaaaaCAGTTAGGTATTCATCaagaagaagaagaagTTAGTTACATTCAAGAGgaagaagaaAAAGAAAGTATTGTTTCATTGATTAATCAATAATGATTACAACATAGTTtatatataCaaaaaaGTGTCATGTAGTGTAAGCTAAGgtgtgtGCTTTGGACAATATAATGTGCTATTTCTAATATTATTCTACTGTCAAAACCATAAACATGCACAGTGTTTGATTTTGGTGACTTTTATCATGATTTTGTATTATAAAACAACTATTAGTTACTATTATGGATTTG
Contig11833	107	15	5	p	AAG	AAGAAGAAGAAGAAG	F	0	0	4.7185	294	CCCACCGGATCTTAAACGAG	CAAACACTGTGCATGTTTATGG	70	167	17	20	310	22	61.732	59.014	8.1	7.4	AAACTATAGTAGGTGGCCCACCGGATCTTAAACGAGACTCTGATACCATGTCAATGGAACAAATGCTCATCATGAATGGGAGATGaaaaaCAGTTAGGTATTCATCaagaagaagaagaagTTAGTTACATTCAAGAGgaagaagaaAAAGAAAGTATTGTTTCATTGATTAATCAATAATGATTACAACATAGTTtatatataCaaaaaaGTGTCATGTAGTGTAAGCTAAGgtgtgtGCTTTGGACAATATAATGTGCTATTTCTAATATTATTCTACTGTCAAAACCATAAACATGCACAGTGTTTGATTTTGGTGACTTTTATCATGATTTTGTATTATAAAACAACTATTAGTTACTATTATGGATTTG
Contig11833	107	15	5	p	AAG	AAGAAGAAGAAGAAG	F	0	0	9.1122	131	CCACCGGATCTTAAACGAGA	TTTCTTCTTCCTCTTGAATGTAACT	69	2	18	20	148	25	60.066	57.022	8.4	5.7	AAACTATAGTAGGTGGCCCACCGGATCTTAAACGAGACTCTGATACCATGTCAATGGAACAAATGCTCATCATGAATGGGAGATGaaaaaCAGTTAGGTATTCATCaagaagaagaagaagTTAGTTACATTCAAGAGgaagaagaaAAAGAAAGTATTGTTTCATTGATTAATCAATAATGATTACAACATAGTTtatatataCaaaaaaGTGTCATGTAGTGTAAGCTAAGgtgtgtGCTTTGGACAATATAATGTGCTATTTCTAATATTATTCTACTGTCAAAACCATAAACATGCACAGTGTTTGATTTTGGTGACTTTTATCATGATTTTGTATTATAAAACAACTATTAGTTACTATTATGGATTTG
Contig11833	107	15	5	p	AAG	AAGAAGAAGAAGAAG	F	0	0	9.7108	132	CCCACCGGATCTTAAACGAG	TTTCTTCTTCCTCTTGAATGTAACT	70	2	17	20	148	25	61.732	57.022	8.1	5.7	AAACTATAGTAGGTGGCCCACCGGATCTTAAACGAGACTCTGATACCATGTCAATGGAACAAATGCTCATCATGAATGGGAGATGaaaaaCAGTTAGGTATTCATCaagaagaagaagaagTTAGTTACATTCAAGAGgaagaagaaAAAGAAAGTATTGTTTCATTGATTAATCAATAATGATTACAACATAGTTtatatataCaaaaaaGTGTCATGTAGTGTAAGCTAAGgtgtgtGCTTTGGACAATATAATGTGCTATTTCTAATATTATTCTACTGTCAAAACCATAAACATGCACAGTGTTTGATTTTGGTGACTTTTATCATGATTTTGTATTATAAAACAACTATTAGTTACTATTATGGATTTG
Contig11833	107	15	5	p	AAG	AAGAAGAAGAAGAAG	F	0	0	9.816	132	CCCACCGGATCTTAAACGA	TTTCTTCTTCCTCTTGAATGTAACT	71	2	17	19	148	25	60.838	57.022	8.4	5.7	AAACTATAGTAGGTGGCCCACCGGATCTTAAACGAGACTCTGATACCATGTCAATGGAACAAATGCTCATCATGAATGGGAGATGaaaaaCAGTTAGGTATTCATCaagaagaagaagaagTTAGTTACATTCAAGAGgaagaagaaAAAGAAAGTATTGTTTCATTGATTAATCAATAATGATTACAACATAGTTtatatataCaaaaaaGTGTCATGTAGTGTAAGCTAAGgtgtgtGCTTTGGACAATATAATGTGCTATTTCTAATATTATTCTACTGTCAAAACCATAAACATGCACAGTGTTTGATTTTGGTGACTTTTATCATGATTTTGTATTATAAAACAACTATTAGTTACTATTATGGATTTG
Contig11861	100	21	7	p	ACT	GATGATGATGATGATGATGAT	F	1	1	10.5198	251	GCTTTGAAGTGTGATGATGGC	AGTACCAACTAATTCTATTCAGGGTT	0	183	79	21	329	26	60.661	57.141	9.6	9.4	ATCTTCTGTTGCAGTGATTGTTGTTTTGATCAGCAGTTATTACTGTTATGAAGATTGtgatgatgatgaGAATAGAAAGCTTTGAAGTGTGATGATGGCgatgatgatgatgatgatgatGGAACATTTTCTGATGaaaaaTATTGAAAATGGGGTTAAAAGTTTAGAAAAGGAAAATGAGATATTTTATTTGATCTGAtttttGtttttATTGACAAATTGGAAAAGGATATTTAATTTAAGATAATATTATTCAATAAATGCTAAATACTGAATTTAGATaaaaaaaaaaTACTATTCTATAACCCTGAATAGAATTAGTTGGTACTA
Contig11861	100	21	7	p	ACT	GATGATGATGATGATGATGAT	F	0	0	11.0501	247	GCTTTGAAGTGTGATGATGGC	CCAACTAATTCTATTCAGGGTTATAGA	0	178	79	21	325	27	60.661	57.611	9.6	5.6	ATCTTCTGTTGCAGTGATTGTTGTTTTGATCAGCAGTTATTACTGTTATGAAGATTGtgatgatgatgaGAATAGAAAGCTTTGAAGTGTGATGATGGCgatgatgatgatgatgatgatGGAACATTTTCTGATGaaaaaTATTGAAAATGGGGTTAAAAGTTTAGAAAAGGAAAATGAGATATTTTATTTGATCTGAtttttGtttttATTGACAAATTGGAAAAGGATATTTAATTTAAGATAATATTATTCAATAAATGCTAAATACTGAATTTAGATaaaaaaaaaaTACTATTCTATAACCCTGAATAGAATTAGTTGGTACTA
Contig11861	100	21	7	p	ACT	GATGATGATGATGATGATGAT	F	0	0	11.4263	252	GCTTTGAAGTGTGATGATGGC	TAGTACCAACTAATTCTATTCAGGGTT	0	183	79	21	330	27	60.661	57.235	9.6	9.4	ATCTTCTGTTGCAGTGATTGTTGTTTTGATCAGCAGTTATTACTGTTATGAAGATTGtgatgatgatgaGAATAGAAAGCTTTGAAGTGTGATGATGGCgatgatgatgatgatgatgatGGAACATTTTCTGATGaaaaaTATTGAAAATGGGGTTAAAAGTTTAGAAAAGGAAAATGAGATATTTTATTTGATCTGAtttttGtttttATTGACAAATTGGAAAAGGATATTTAATTTAAGATAATATTATTCAATAAATGCTAAATACTGAATTTAGATaaaaaaaaaaTACTATTCTATAACCCTGAATAGAATTAGTTGGTACTA
Contig11861	100	21	7	p	ACT	GATGATGATGATGATGATGAT	F	0	0	12.9582	248	AGCTTTGAAGTGTGATGATGGC	CCAACTAATTCTATTCAGGGTTATAGA	0	178	78	22	325	27	61.569	57.611	9.6	5.6	ATCTTCTGTTGCAGTGATTGTTGTTTTGATCAGCAGTTATTACTGTTATGAAGATTGtgatgatgatgaGAATAGAAAGCTTTGAAGTGTGATGATGGCgatgatgatgatgatgatgatGGAACATTTTCTGATGaaaaaTATTGAAAATGGGGTTAAAAGTTTAGAAAAGGAAAATGAGATATTTTATTTGATCTGAtttttGtttttATTGACAAATTGGAAAAGGATATTTAATTTAAGATAATATTATTCAATAAATGCTAAATACTGAATTTAGATaaaaaaaaaaTACTATTCTATAACCCTGAATAGAATTAGTTGGTACTA
Contig11861	100	21	7	p	ACT	GATGATGATGATGATGATGAT	F	0	0	13.3466	249	AAGCTTTGAAGTGTGATGATGG	CCAACTAATTCTATTCAGGGTTATAGA	1	178	77	22	325	27	59.242	57.611	8.1	5.6	ATCTTCTGTTGCAGTGATTGTTGTTTTGATCAGCAGTTATTACTGTTATGAAGATTGtgatgatgatgaGAATAGAAAGCTTTGAAGTGTGATGATGGCgatgatgatgatgatgatgatGGAACATTTTCTGATGaaaaaTATTGAAAATGGGGTTAAAAGTTTAGAAAAGGAAAATGAGATATTTTATTTGATCTGAtttttGtttttATTGACAAATTGGAAAAGGATATTTAATTTAAGATAATATTATTCAATAAATGCTAAATACTGAATTTAGATaaaaaaaaaaTACTATTCTATAACCCTGAATAGAATTAGTTGGTACTA
Contig11873	224	18	6	p	ACG	GCTGCTGCTGCTGCTGCT	A	1	1	3.1875	181	CTATGCAATTGGTGTTGCGA	ATGGCATGTCCATGCTGC	125	0	79	20	259	18	60.665	61.722	10.2	9.7	TTTTATGAACTTTGGAGGTTCAATGGTTAGAGTATTCACCACCATCCAAGAAAATGccccccAAAGTGTTCTACTGGGCTATGCAATTGGTGTTGCGACAAATTTTACCATCTTAAGTCAGATAGTGATGTACCAAAAGCCTCAGGCTACTAAAGAGAAGAAAGTGAGATAAAACTATACGGGTATCTCCGTATCCCTTCATTGTGTTCAACTCTCAACAGGCgctgctgctgctgctgctGCAGCATGGACATGCCATGcacacaATTTTATCAGTCTTGAGTCAAcccccTAACTTTACGCAATTTCAATGACCTTTCTTACGATAGCCAATAGTGCATAAGTAACAGGTGTATTTGTCATTTATTTAAGAAACCTGAGACTCTTATGATCAATTAT…
Contig11873	224	18	6	p	ACG	GCTGCTGCTGCTGCTGCT	A	0	0	3.4364	186	CTGGGCTATGCAATTGGTGT	ATGGCATGTCCATGCTGC	130	0	74	20	259	18	60.914	61.722	7.6	9.7	TTTTATGAACTTTGGAGGTTCAATGGTTAGAGTATTCACCACCATCCAAGAAAATGccccccAAAGTGTTCTACTGGGCTATGCAATTGGTGTTGCGACAAATTTTACCATCTTAAGTCAGATAGTGATGTACCAAAAGCCTCAGGCTACTAAAGAGAAGAAAGTGAGATAAAACTATACGGGTATCTCCGTATCCCTTCATTGTGTTCAACTCTCAACAGGCgctgctgctgctgctgctGCAGCATGGACATGCCATGcacacaATTTTATCAGTCTTGAGTCAAcccccTAACTTTACGCAATTTCAATGACCTTTCTTACGATAGCCAATAGTGCATAAGTAACAGGTGTATTTGTCATTTATTTAAGAAACCTGAGACTCTTATGATCAATTAT…
Contig11873	224	18	6	p	ACG	GCTGCTGCTGCTGCTGCT	A	0	0	7.9979	121	GCCTCAGGCTACTAAAGAGAAGAA	ATGGCATGTCCATGCTGC	61	0	139	24	259	18	59.724	61.722	7	9.7	TTTTATGAACTTTGGAGGTTCAATGGTTAGAGTATTCACCACCATCCAAGAAAATGccccccAAAGTGTTCTACTGGGCTATGCAATTGGTGTTGCGACAAATTTTACCATCTTAAGTCAGATAGTGATGTACCAAAAGCCTCAGGCTACTAAAGAGAAGAAAGTGAGATAAAACTATACGGGTATCTCCGTATCCCTTCATTGTGTTCAACTCTCAACAGGCgctgctgctgctgctgctGCAGCATGGACATGCCATGcacacaATTTTATCAGTCTTGAGTCAAcccccTAACTTTACGCAATTTCAATGACCTTTCTTACGATAGCCAATAGTGCATAAGTAACAGGTGTATTTGTCATTTATTTAAGAAACCTGAGACTCTTATGATCAATTAT…
Contig11873	224	18	6	p	ACG	GCTGCTGCTGCTGCTGCT	A	0	0	8.2095	121	GCCTCAGGCTACTAAAGAGAAGA	ATGGCATGTCCATGCTGC	62	0	139	23	259	18	58.513	61.722	6.7	9.7	TTTTATGAACTTTGGAGGTTCAATGGTTAGAGTATTCACCACCATCCAAGAAAATGccccccAAAGTGTTCTACTGGGCTATGCAATTGGTGTTGCGACAAATTTTACCATCTTAAGTCAGATAGTGATGTACCAAAAGCCTCAGGCTACTAAAGAGAAGAAAGTGAGATAAAACTATACGGGTATCTCCGTATCCCTTCATTGTGTTCAACTCTCAACAGGCgctgctgctgctgctgctGCAGCATGGACATGCCATGcacacaATTTTATCAGTCTTGAGTCAAcccccTAACTTTACGCAATTTCAATGACCTTTCTTACGATAGCCAATAGTGCATAAGTAACAGGTGTATTTGTCATTTATTTAAGAAACCTGAGACTCTTATGATCAATTAT…
Contig11873	224	18	6	p	ACG	GCTGCTGCTGCTGCTGCT	A	0	0	8.3498	121	GCCTCAGGCTACTAAAGAGAAGAAA	ATGGCATGTCCATGCTGC	60	0	139	25	259	18	60.828	61.722	7	9.7	TTTTATGAACTTTGGAGGTTCAATGGTTAGAGTATTCACCACCATCCAAGAAAATGccccccAAAGTGTTCTACTGGGCTATGCAATTGGTGTTGCGACAAATTTTACCATCTTAAGTCAGATAGTGATGTACCAAAAGCCTCAGGCTACTAAAGAGAAGAAAGTGAGATAAAACTATACGGGTATCTCCGTATCCCTTCATTGTGTTCAACTCTCAACAGGCgctgctgctgctgctgctGCAGCATGGACATGCCATGcacacaATTTTATCAGTCTTGAGTCAAcccccTAACTTTACGCAATTTCAATGACCTTTCTTACGATAGCCAATAGTGCATAAGTAACAGGTGTATTTGTCATTTATTTAAGAAACCTGAGACTCTTATGATCAATTAT…
Contig11873	224	18	6	p	ACG	GCTGCTGCTGCTGCTGCT	F	0	0	1.4624	280	CGGGTATCTCCGTATCCCTT	TATTGTCACAACGACCCTGC	24	198	180	20	459	20	60.166	59.572	9.7	9.7	TTTTATGAACTTTGGAGGTTCAATGGTTAGAGTATTCACCACCATCCAAGAAAATGccccccAAAGTGTTCTACTGGGCTATGCAATTGGTGTTGCGACAAATTTTACCATCTTAAGTCAGATAGTGATGTACCAAAAGCCTCAGGCTACTAAAGAGAAGAAAGTGAGATAAAACTATACGGGTATCTCCGTATCCCTTCATTGTGTTCAACTCTCAACAGGCgctgctgctgctgctgctGCAGCATGGACATGCCATGcacacaATTTTATCAGTCTTGAGTCAAcccccTAACTTTACGCAATTTCAATGACCTTTCTTACGATAGCCAATAGTGCATAAGTAACAGGTGTATTTGTCATTTATTTAAGAAACCTGAGACTCTTATGATCAATTAT…
Contig11873	224	18	6	p	ACG	GCTGCTGCTGCTGCTGCT	F	0	0	1.9547	281	ACGGGTATCTCCGTATCCCT	TATTGTCACAACGACCCTGC	25	198	179	20	459	20	59.674	59.572	9.4	9.7	TTTTATGAACTTTGGAGGTTCAATGGTTAGAGTATTCACCACCATCCAAGAAAATGccccccAAAGTGTTCTACTGGGCTATGCAATTGGTGTTGCGACAAATTTTACCATCTTAAGTCAGATAGTGATGTACCAAAAGCCTCAGGCTACTAAAGAGAAGAAAGTGAGATAAAACTATACGGGTATCTCCGTATCCCTTCATTGTGTTCAACTCTCAACAGGCgctgctgctgctgctgctGCAGCATGGACATGCCATGcacacaATTTTATCAGTCTTGAGTCAAcccccTAACTTTACGCAATTTCAATGACCTTTCTTACGATAGCCAATAGTGCATAAGTAACAGGTGTATTTGTCATTTATTTAAGAAACCTGAGACTCTTATGATCAATTAT…
Contig11873	224	18	6	p	ACG	GCTGCTGCTGCTGCTGCT	F	0	0	2.0381	271	CGGGTATCTCCGTATCCCTT	AACGACCCTGCAAGCATTC	24	190	180	20	450	19	60.166	61.204	9.7	6.9	TTTTATGAACTTTGGAGGTTCAATGGTTAGAGTATTCACCACCATCCAAGAAAATGccccccAAAGTGTTCTACTGGGCTATGCAATTGGTGTTGCGACAAATTTTACCATCTTAAGTCAGATAGTGATGTACCAAAAGCCTCAGGCTACTAAAGAGAAGAAAGTGAGATAAAACTATACGGGTATCTCCGTATCCCTTCATTGTGTTCAACTCTCAACAGGCgctgctgctgctgctgctGCAGCATGGACATGCCATGcacacaATTTTATCAGTCTTGAGTCAAcccccTAACTTTACGCAATTTCAATGACCTTTCTTACGATAGCCAATAGTGCATAAGTAACAGGTGTATTTGTCATTTATTTAAGAAACCTGAGACTCTTATGATCAATTAT…
Contig11873	224	18	6	p	ACG	GCTGCTGCTGCTGCTGCT	F	0	0	2.1951	244	CTATGCAATTGGTGTTGCGA	AAGAAAGGTCATTGAAATTGCG	125	59	79	20	322	22	60.665	60.47	10.2	10.5	TTTTATGAACTTTGGAGGTTCAATGGTTAGAGTATTCACCACCATCCAAGAAAATGccccccAAAGTGTTCTACTGGGCTATGCAATTGGTGTTGCGACAAATTTTACCATCTTAAGTCAGATAGTGATGTACCAAAAGCCTCAGGCTACTAAAGAGAAGAAAGTGAGATAAAACTATACGGGTATCTCCGTATCCCTTCATTGTGTTCAACTCTCAACAGGCgctgctgctgctgctgctGCAGCATGGACATGCCATGcacacaATTTTATCAGTCTTGAGTCAAcccccTAACTTTACGCAATTTCAATGACCTTTCTTACGATAGCCAATAGTGCATAAGTAACAGGTGTATTTGTCATTTATTTAAGAAACCTGAGACTCTTATGATCAATTAT…
Contig11873	224	18	6	p	ACG	GCTGCTGCTGCTGCTGCT	F	0	0	2.444	249	CTGGGCTATGCAATTGGTGT	AAGAAAGGTCATTGAAATTGCG	130	59	74	20	322	22	60.914	60.47	7.6	10.5	TTTTATGAACTTTGGAGGTTCAATGGTTAGAGTATTCACCACCATCCAAGAAAATGccccccAAAGTGTTCTACTGGGCTATGCAATTGGTGTTGCGACAAATTTTACCATCTTAAGTCAGATAGTGATGTACCAAAAGCCTCAGGCTACTAAAGAGAAGAAAGTGAGATAAAACTATACGGGTATCTCCGTATCCCTTCATTGTGTTCAACTCTCAACAGGCgctgctgctgctgctgctGCAGCATGGACATGCCATGcacacaATTTTATCAGTCTTGAGTCAAcccccTAACTTTACGCAATTTCAATGACCTTTCTTACGATAGCCAATAGTGCATAAGTAACAGGTGTATTTGTCATTTATTTAAGAAACCTGAGACTCTTATGATCAATTAT…
Contig11873	224	18	6	p	ACG	GCTGCTGCTGCTGCTGCT	F	0	0	2.4502	243	CTATGCAATTGGTGTTGCGA	AGAAAGGTCATTGAAATTGCG	125	59	79	20	321	21	60.665	59.215	10.2	10.5	TTTTATGAACTTTGGAGGTTCAATGGTTAGAGTATTCACCACCATCCAAGAAAATGccccccAAAGTGTTCTACTGGGCTATGCAATTGGTGTTGCGACAAATTTTACCATCTTAAGTCAGATAGTGATGTACCAAAAGCCTCAGGCTACTAAAGAGAAGAAAGTGAGATAAAACTATACGGGTATCTCCGTATCCCTTCATTGTGTTCAACTCTCAACAGGCgctgctgctgctgctgctGCAGCATGGACATGCCATGcacacaATTTTATCAGTCTTGAGTCAAcccccTAACTTTACGCAATTTCAATGACCTTTCTTACGATAGCCAATAGTGCATAAGTAACAGGTGTATTTGTCATTTATTTAAGAAACCTGAGACTCTTATGATCAATTAT…
Contig11873	224	18	6	p	ACG	GCTGCTGCTGCTGCTGCT	F	0	0	2.5638	143	CGGGTATCTCCGTATCCCTT	AAGAAAGGTCATTGAAATTGCG	24	59	180	20	322	22	60.166	60.47	9.7	10.5	TTTTATGAACTTTGGAGGTTCAATGGTTAGAGTATTCACCACCATCCAAGAAAATGccccccAAAGTGTTCTACTGGGCTATGCAATTGGTGTTGCGACAAATTTTACCATCTTAAGTCAGATAGTGATGTACCAAAAGCCTCAGGCTACTAAAGAGAAGAAAGTGAGATAAAACTATACGGGTATCTCCGTATCCCTTCATTGTGTTCAACTCTCAACAGGCgctgctgctgctgctgctGCAGCATGGACATGCCATGcacacaATTTTATCAGTCTTGAGTCAAcccccTAACTTTACGCAATTTCAATGACCTTTCTTACGATAGCCAATAGTGCATAAGTAACAGGTGTATTTGTCATTTATTTAAGAAACCTGAGACTCTTATGATCAATTAT…
Contig11873	224	18	6	p	ACG	GCTGCTGCTGCTGCTGCT	F	0	0	2.8189	142	CGGGTATCTCCGTATCCCTT	AGAAAGGTCATTGAAATTGCG	24	59	180	20	321	21	60.166	59.215	9.7	10.5	TTTTATGAACTTTGGAGGTTCAATGGTTAGAGTATTCACCACCATCCAAGAAAATGccccccAAAGTGTTCTACTGGGCTATGCAATTGGTGTTGCGACAAATTTTACCATCTTAAGTCAGATAGTGATGTACCAAAAGCCTCAGGCTACTAAAGAGAAGAAAGTGAGATAAAACTATACGGGTATCTCCGTATCCCTTCATTGTGTTCAACTCTCAACAGGCgctgctgctgctgctgctGCAGCATGGACATGCCATGcacacaATTTTATCAGTCTTGAGTCAAcccccTAACTTTACGCAATTTCAATGACCTTTCTTACGATAGCCAATAGTGCATAAGTAACAGGTGTATTTGTCATTTATTTAAGAAACCTGAGACTCTTATGATCAATTAT…
Contig11873	224	18	6	p	ACG	GCTGCTGCTGCTGCTGCT	F	0	0	2.8198	141	CGGGTATCTCCGTATCCCTT	GAAAGGTCATTGAAATTGCG	24	59	180	20	320	20	60.166	58.214	9.7	10.5	TTTTATGAACTTTGGAGGTTCAATGGTTAGAGTATTCACCACCATCCAAGAAAATGccccccAAAGTGTTCTACTGGGCTATGCAATTGGTGTTGCGACAAATTTTACCATCTTAAGTCAGATAGTGATGTACCAAAAGCCTCAGGCTACTAAAGAGAAGAAAGTGAGATAAAACTATACGGGTATCTCCGTATCCCTTCATTGTGTTCAACTCTCAACAGGCgctgctgctgctgctgctGCAGCATGGACATGCCATGcacacaATTTTATCAGTCTTGAGTCAAcccccTAACTTTACGCAATTTCAATGACCTTTCTTACGATAGCCAATAGTGCATAAGTAACAGGTGTATTTGTCATTTATTTAAGAAACCTGAGACTCTTATGATCAATTAT…
Contig11918	63	15	5	p	AAT	AATAATAATAATAAT	A	1	1	15.7115	110	AAACAACATGAAGTGAAAGAGTTTCT	TTGGTTACTTCATTTCTCAATCTTT	15	29	22	26	131	25	58.9	57.589	7	7	TTATAAGCACAAAATTAAACTAAACAACATGAAGTGAAAGAGTTTCTTTTGAAACTAATAACaataataataataatAACAATGAGTTTAAATATAAATCCCTCTAAAAGATTGAGAAATGAAGTAACCAATAATTTGTTGATGGAAGaaaaaaaaGCATAAATAAATTTAGTGACTACTCTTTGTAGGTTTGCTTTTACGCCTAGCTCTGCTGCTTCTATAAGAAACCACACCTTTTGGAACTTCAATCtcttcttctTTTCTAACCATGCAtgtttctgtttctgtttctgtttcTGATGAACCTTTTGTTTCTTCATTCTTGtcttcttcttctTTAGCTTCCTCCGAACTTTCCATTTTCACAACAATCTTACGAGGTCTACCTCtttttCGACT…
Contig11918	63	15	5	p	AAT	AATAATAATAATAAT	A	0	0	15.9442	109	AACAACATGAAGTGAAAGAGTTTCT	TTGGTTACTTCATTTCTCAATCTTT	15	29	23	25	131	25	57.667	57.589	7	7	TTATAAGCACAAAATTAAACTAAACAACATGAAGTGAAAGAGTTTCTTTTGAAACTAATAACaataataataataatAACAATGAGTTTAAATATAAATCCCTCTAAAAGATTGAGAAATGAAGTAACCAATAATTTGTTGATGGAAGaaaaaaaaGCATAAATAAATTTAGTGACTACTCTTTGTAGGTTTGCTTTTACGCCTAGCTCTGCTGCTTCTATAAGAAACCACACCTTTTGGAACTTCAATCtcttcttctTTTCTAACCATGCAtgtttctgtttctgtttctgtttcTGATGAACCTTTTGTTTCTTCATTCTTGtcttcttcttctTTAGCTTCCTCCGAACTTTCCATTTTCACAACAATCTTACGAGGTCTACCTCtttttCGACT…
Contig11918	63	15	5	p	AAT	AATAATAATAATAAT	A	0	0	16.2761	117	AAACAACATGAAGTGAAAGAGTTTCT	CAAATTATTGGTTACTTCATTTCTCAA	15	34	22	26	138	27	58.9	59.024	7	7	TTATAAGCACAAAATTAAACTAAACAACATGAAGTGAAAGAGTTTCTTTTGAAACTAATAACaataataataataatAACAATGAGTTTAAATATAAATCCCTCTAAAAGATTGAGAAATGAAGTAACCAATAATTTGTTGATGGAAGaaaaaaaaGCATAAATAAATTTAGTGACTACTCTTTGTAGGTTTGCTTTTACGCCTAGCTCTGCTGCTTCTATAAGAAACCACACCTTTTGGAACTTCAATCtcttcttctTTTCTAACCATGCAtgtttctgtttctgtttctgtttcTGATGAACCTTTTGTTTCTTCATTCTTGtcttcttcttctTTAGCTTCCTCCGAACTTTCCATTTTCACAACAATCTTACGAGGTCTACCTCtttttCGACT…
Contig11918	63	15	5	p	AAT	AATAATAATAATAAT	F	0	0	7.8512	195	AAACAACATGAAGTGAAAGAGTTTCT	AGCAGCAGAGCTAGGCGTAA	15	119	22	26	216	20	58.9	60.449	7	7.7	TTATAAGCACAAAATTAAACTAAACAACATGAAGTGAAAGAGTTTCTTTTGAAACTAATAACaataataataataatAACAATGAGTTTAAATATAAATCCCTCTAAAAGATTGAGAAATGAAGTAACCAATAATTTGTTGATGGAAGaaaaaaaaGCATAAATAAATTTAGTGACTACTCTTTGTAGGTTTGCTTTTACGCCTAGCTCTGCTGCTTCTATAAGAAACCACACCTTTTGGAACTTCAATCtcttcttctTTTCTAACCATGCAtgtttctgtttctgtttctgtttcTGATGAACCTTTTGTTTCTTCATTCTTGtcttcttcttctTTAGCTTCCTCCGAACTTTCCATTTTCACAACAATCTTACGAGGTCTACCTCtttttCGACT…
Contig11918	63	15	5	p	AAT	AATAATAATAATAAT	F	0	0	7.9118	194	AAACAACATGAAGTGAAAGAGTTTCT	GCAGCAGAGCTAGGCGTAAA	15	118	22	26	215	20	58.9	60.812	7	6	TTATAAGCACAAAATTAAACTAAACAACATGAAGTGAAAGAGTTTCTTTTGAAACTAATAACaataataataataatAACAATGAGTTTAAATATAAATCCCTCTAAAAGATTGAGAAATGAAGTAACCAATAATTTGTTGATGGAAGaaaaaaaaGCATAAATAAATTTAGTGACTACTCTTTGTAGGTTTGCTTTTACGCCTAGCTCTGCTGCTTCTATAAGAAACCACACCTTTTGGAACTTCAATCtcttcttctTTTCTAACCATGCAtgtttctgtttctgtttctgtttcTGATGAACCTTTTGTTTCTTCATTCTTGtcttcttcttctTTAGCTTCCTCCGAACTTTCCATTTTCACAACAATCTTACGAGGTCTACCTCtttttCGACT…
Contig11918	63	15	5	p	AAT	AATAATAATAATAAT	F	0	0	8.0839	194	AACAACATGAAGTGAAAGAGTTTCT	AGCAGCAGAGCTAGGCGTAA	15	119	23	25	216	20	57.667	60.449	7	7.7	TTATAAGCACAAAATTAAACTAAACAACATGAAGTGAAAGAGTTTCTTTTGAAACTAATAACaataataataataatAACAATGAGTTTAAATATAAATCCCTCTAAAAGATTGAGAAATGAAGTAACCAATAATTTGTTGATGGAAGaaaaaaaaGCATAAATAAATTTAGTGACTACTCTTTGTAGGTTTGCTTTTACGCCTAGCTCTGCTGCTTCTATAAGAAACCACACCTTTTGGAACTTCAATCtcttcttctTTTCTAACCATGCAtgtttctgtttctgtttctgtttcTGATGAACCTTTTGTTTCTTCATTCTTGtcttcttcttctTTAGCTTCCTCCGAACTTTCCATTTTCACAACAATCTTACGAGGTCTACCTCtttttCGACT…
Contig11918	63	15	5	p	AAT	AATAATAATAATAAT	F	0	0	9.3817	200	AAACTAAACAACATGAAGTGAAAGAG	AGCAGCAGAGCTAGGCGTAA	20	119	17	26	216	20	57.369	60.449	6.7	7.7	TTATAAGCACAAAATTAAACTAAACAACATGAAGTGAAAGAGTTTCTTTTGAAACTAATAACaataataataataatAACAATGAGTTTAAATATAAATCCCTCTAAAAGATTGAGAAATGAAGTAACCAATAATTTGTTGATGGAAGaaaaaaaaGCATAAATAAATTTAGTGACTACTCTTTGTAGGTTTGCTTTTACGCCTAGCTCTGCTGCTTCTATAAGAAACCACACCTTTTGGAACTTCAATCtcttcttctTTTCTAACCATGCAtgtttctgtttctgtttctgtttcTGATGAACCTTTTGTTTCTTCATTCTTGtcttcttcttctTTAGCTTCCTCCGAACTTTCCATTTTCACAACAATCTTACGAGGTCTACCTCtttttCGACT…
Contig11918	63	15	5	p	AAT	AATAATAATAATAAT	F	0	0	9.6276	200	AAACTAAACAACATGAAGTGAAAGAGT	AGCAGCAGAGCTAGGCGTAA	19	119	17	27	216	20	58.123	60.449	6.1	7.7	TTATAAGCACAAAATTAAACTAAACAACATGAAGTGAAAGAGTTTCTTTTGAAACTAATAACaataataataataatAACAATGAGTTTAAATATAAATCCCTCTAAAAGATTGAGAAATGAAGTAACCAATAATTTGTTGATGGAAGaaaaaaaaGCATAAATAAATTTAGTGACTACTCTTTGTAGGTTTGCTTTTACGCCTAGCTCTGCTGCTTCTATAAGAAACCACACCTTTTGGAACTTCAATCtcttcttctTTTCTAACCATGCAtgtttctgtttctgtttctgtttcTGATGAACCTTTTGTTTCTTCATTCTTGtcttcttcttctTTAGCTTCCTCCGAACTTTCCATTTTCACAACAATCTTACGAGGTCTACCTCtttttCGACT…
Contig11918	63	15	5	p	AAT	AATAATAATAATAAT	F	0	0	9.9731	202	TTAAACTAAACAACATGAAGTGAAAGA	AGCAGCAGAGCTAGGCGTAA	21	119	15	27	216	20	57.778	60.449	7	7.7	TTATAAGCACAAAATTAAACTAAACAACATGAAGTGAAAGAGTTTCTTTTGAAACTAATAACaataataataataatAACAATGAGTTTAAATATAAATCCCTCTAAAAGATTGAGAAATGAAGTAACCAATAATTTGTTGATGGAAGaaaaaaaaGCATAAATAAATTTAGTGACTACTCTTTGTAGGTTTGCTTTTACGCCTAGCTCTGCTGCTTCTATAAGAAACCACACCTTTTGGAACTTCAATCtcttcttctTTTCTAACCATGCAtgtttctgtttctgtttctgtttcTGATGAACCTTTTGTTTCTTCATTCTTGtcttcttcttctTTAGCTTCCTCCGAACTTTCCATTTTCACAACAATCTTACGAGGTCTACCTCtttttCGACT…
Contig11918	63	15	5	p	AAT	AATAATAATAATAAT	F	0	0	12.7624	287	AAACAACATGAAGTGAAAGAGTTTCT	AAGGTTCATCAGAAACAGAAACAGA	15	206	22	26	308	25	58.9	60.538	7	6.4	TTATAAGCACAAAATTAAACTAAACAACATGAAGTGAAAGAGTTTCTTTTGAAACTAATAACaataataataataatAACAATGAGTTTAAATATAAATCCCTCTAAAAGATTGAGAAATGAAGTAACCAATAATTTGTTGATGGAAGaaaaaaaaGCATAAATAAATTTAGTGACTACTCTTTGTAGGTTTGCTTTTACGCCTAGCTCTGCTGCTTCTATAAGAAACCACACCTTTTGGAACTTCAATCtcttcttctTTTCTAACCATGCAtgtttctgtttctgtttctgtttcTGATGAACCTTTTGTTTCTTCATTCTTGtcttcttcttctTTAGCTTCCTCCGAACTTTCCATTTTCACAACAATCTTACGAGGTCTACCTCtttttCGACT…
Contig11918	63	15	5	p	AAT	AATAATAATAATAAT	F	0	0	12.9432	285	AAACAACATGAAGTGAAAGAGTTTCT	GGTTCATCAGAAACAGAAACAGA	15	206	22	26	306	23	58.9	58.357	7	6.4	TTATAAGCACAAAATTAAACTAAACAACATGAAGTGAAAGAGTTTCTTTTGAAACTAATAACaataataataataatAACAATGAGTTTAAATATAAATCCCTCTAAAAGATTGAGAAATGAAGTAACCAATAATTTGTTGATGGAAGaaaaaaaaGCATAAATAAATTTAGTGACTACTCTTTGTAGGTTTGCTTTTACGCCTAGCTCTGCTGCTTCTATAAGAAACCACACCTTTTGGAACTTCAATCtcttcttctTTTCTAACCATGCAtgtttctgtttctgtttctgtttcTGATGAACCTTTTGTTTCTTCATTCTTGtcttcttcttctTTAGCTTCCTCCGAACTTTCCATTTTCACAACAATCTTACGAGGTCTACCTCtttttCGACT…
Contig11918	63	15	5	p	AAT	AATAATAATAATAAT	F	0	0	12.9776	286	AAACAACATGAAGTGAAAGAGTTTCT	AGGTTCATCAGAAACAGAAACAGA	15	206	22	26	307	24	58.9	59.323	7	6.4	TTATAAGCACAAAATTAAACTAAACAACATGAAGTGAAAGAGTTTCTTTTGAAACTAATAACaataataataataatAACAATGAGTTTAAATATAAATCCCTCTAAAAGATTGAGAAATGAAGTAACCAATAATTTGTTGATGGAAGaaaaaaaaGCATAAATAAATTTAGTGACTACTCTTTGTAGGTTTGCTTTTACGCCTAGCTCTGCTGCTTCTATAAGAAACCACACCTTTTGGAACTTCAATCtcttcttctTTTCTAACCATGCAtgtttctgtttctgtttctgtttcTGATGAACCTTTTGTTTCTTCATTCTTGtcttcttcttctTTAGCTTCCTCCGAACTTTCCATTTTCACAACAATCTTACGAGGTCTACCTCtttttCGACT…
Contig12011	372	15	5	p	AGT	ATCATCATCATCATC	F	1	1	1.3917	290	GAATCCATCACCGTTCTTGC	CCTCCATCTCTTTCTTAGCCG	183	51	169	20	458	21	60.47	60.338	8.5	11.4	TAGTATGATGTCtatataTTGCCCTTCTGCGTTCAATGCATCAATCACTTGCCTTGCTGATTTTACAGATGTAACTTGATAAGAGCAATTCAAAAGAAGAGTGAAAACCTCTTCAGAACTCTTGGAATCGTTATCACAAAGCAAAATCCTAACTTTACTCCTGTCAATGAATCCATCACCGTTCTTGCTATTATTTCCACCACAATTACTCTCGTTGCTGTTCAAATCAATAAGTTCATGTTCCTCAGTCTCCATCTCAAACCCTTTGTCCTAAACTacacacAACCCAATAATACTAAAACAACCTAATCTCCATCCAAAATCAAAATTTTCACCAAAACCACTAGTTAGATGTAAAAGCTTCGAAATCTatcatcatcatcatcGTACAATTTATCC…
Contig12011	372	15	5	p	AGT	ATCATCATCATCATC	F	0	0	1.5321	297	TGTCAATGAATCCATCACCG	CCTCCATCTCTTTCTTAGCCG	190	51	162	20	458	21	60.33	60.338	9.9	11.4	TAGTATGATGTCtatataTTGCCCTTCTGCGTTCAATGCATCAATCACTTGCCTTGCTGATTTTACAGATGTAACTTGATAAGAGCAATTCAAAAGAAGAGTGAAAACCTCTTCAGAACTCTTGGAATCGTTATCACAAAGCAAAATCCTAACTTTACTCCTGTCAATGAATCCATCACCGTTCTTGCTATTATTTCCACCACAATTACTCTCGTTGCTGTTCAAATCAATAAGTTCATGTTCCTCAGTCTCCATCTCAAACCCTTTGTCCTAAACTacacacAACCCAATAATACTAAAACAACCTAATCTCCATCCAAAATCAAAATTTTCACCAAAACCACTAGTTAGATGTAAAAGCTTCGAAATCTatcatcatcatcatcGTACAATTTATCC…
Contig12011	372	15	5	p	AGT	ATCATCATCATCATC	F	0	0	1.8691	278	GAATCCATCACCGTTCTTGC	TCTTAGCCGTTAGATTTGCCA	183	39	169	20	446	21	60.47	59.861	8.5	10	TAGTATGATGTCtatataTTGCCCTTCTGCGTTCAATGCATCAATCACTTGCCTTGCTGATTTTACAGATGTAACTTGATAAGAGCAATTCAAAAGAAGAGTGAAAACCTCTTCAGAACTCTTGGAATCGTTATCACAAAGCAAAATCCTAACTTTACTCCTGTCAATGAATCCATCACCGTTCTTGCTATTATTTCCACCACAATTACTCTCGTTGCTGTTCAAATCAATAAGTTCATGTTCCTCAGTCTCCATCTCAAACCCTTTGTCCTAAACTacacacAACCCAATAATACTAAAACAACCTAATCTCCATCCAAAATCAAAATTTTCACCAAAACCACTAGTTAGATGTAAAAGCTTCGAAATCTatcatcatcatcatcGTACAATTTATCC…
Contig12011	372	15	5	p	AGT	ATCATCATCATCATC	F	0	0	2.4807	207	CCATCTCAAACCCTTTGTCC	CCTCCATCTCTTTCTTAGCCG	100	51	252	20	458	21	59.381	60.338	7.9	11.4	TAGTATGATGTCtatataTTGCCCTTCTGCGTTCAATGCATCAATCACTTGCCTTGCTGATTTTACAGATGTAACTTGATAAGAGCAATTCAAAAGAAGAGTGAAAACCTCTTCAGAACTCTTGGAATCGTTATCACAAAGCAAAATCCTAACTTTACTCCTGTCAATGAATCCATCACCGTTCTTGCTATTATTTCCACCACAATTACTCTCGTTGCTGTTCAAATCAATAAGTTCATGTTCCTCAGTCTCCATCTCAAACCCTTTGTCCTAAACTacacacAACCCAATAATACTAAAACAACCTAATCTCCATCCAAAATCAAAATTTTCACCAAAACCACTAGTTAGATGTAAAAGCTTCGAAATCTatcatcatcatcatcGTACAATTTATCC…
Contig12011	372	15	5	p	AGT	ATCATCATCATCATC	F	0	0	2.5148	207	CCATCTCAAACCCTTTGTCCT	CCTCCATCTCTTTCTTAGCCG	99	51	252	21	458	21	60.347	60.338	7.6	11.4	TAGTATGATGTCtatataTTGCCCTTCTGCGTTCAATGCATCAATCACTTGCCTTGCTGATTTTACAGATGTAACTTGATAAGAGCAATTCAAAAGAAGAGTGAAAACCTCTTCAGAACTCTTGGAATCGTTATCACAAAGCAAAATCCTAACTTTACTCCTGTCAATGAATCCATCACCGTTCTTGCTATTATTTCCACCACAATTACTCTCGTTGCTGTTCAAATCAATAAGTTCATGTTCCTCAGTCTCCATCTCAAACCCTTTGTCCTAAACTacacacAACCCAATAATACTAAAACAACCTAATCTCCATCCAAAATCAAAATTTTCACCAAAACCACTAGTTAGATGTAAAAGCTTCGAAATCTatcatcatcatcatcGTACAATTTATCC…
Contig12011	372	15	5	p	AGT	ATCATCATCATCATC	F	0	0	2.8955	208	TCCATCTCAAACCCTTTGTCC	CCTCCATCTCTTTCTTAGCCG	100	51	251	21	458	21	61.234	60.338	7.9	11.4	TAGTATGATGTCtatataTTGCCCTTCTGCGTTCAATGCATCAATCACTTGCCTTGCTGATTTTACAGATGTAACTTGATAAGAGCAATTCAAAAGAAGAGTGAAAACCTCTTCAGAACTCTTGGAATCGTTATCACAAAGCAAAATCCTAACTTTACTCCTGTCAATGAATCCATCACCGTTCTTGCTATTATTTCCACCACAATTACTCTCGTTGCTGTTCAAATCAATAAGTTCATGTTCCTCAGTCTCCATCTCAAACCCTTTGTCCTAAACTacacacAACCCAATAATACTAAAACAACCTAATCTCCATCCAAAATCAAAATTTTCACCAAAACCACTAGTTAGATGTAAAAGCTTCGAAATCTatcatcatcatcatcGTACAATTTATCC…
Contig12011	372	15	5	p	AGT	ATCATCATCATCATC	F	0	0	2.9581	195	CCATCTCAAACCCTTTGTCC	TCTTAGCCGTTAGATTTGCCA	100	39	252	20	446	21	59.381	59.861	7.9	10	TAGTATGATGTCtatataTTGCCCTTCTGCGTTCAATGCATCAATCACTTGCCTTGCTGATTTTACAGATGTAACTTGATAAGAGCAATTCAAAAGAAGAGTGAAAACCTCTTCAGAACTCTTGGAATCGTTATCACAAAGCAAAATCCTAACTTTACTCCTGTCAATGAATCCATCACCGTTCTTGCTATTATTTCCACCACAATTACTCTCGTTGCTGTTCAAATCAATAAGTTCATGTTCCTCAGTCTCCATCTCAAACCCTTTGTCCTAAACTacacacAACCCAATAATACTAAAACAACCTAATCTCCATCCAAAATCAAAATTTTCACCAAAACCACTAGTTAGATGTAAAAGCTTCGAAATCTatcatcatcatcatcGTACAATTTATCC…
Contig12011	372	15	5	p	AGT	ATCATCATCATCATC	F	0	0	2.9922	195	CCATCTCAAACCCTTTGTCCT	TCTTAGCCGTTAGATTTGCCA	99	39	252	21	446	21	60.347	59.861	7.6	10	TAGTATGATGTCtatataTTGCCCTTCTGCGTTCAATGCATCAATCACTTGCCTTGCTGATTTTACAGATGTAACTTGATAAGAGCAATTCAAAAGAAGAGTGAAAACCTCTTCAGAACTCTTGGAATCGTTATCACAAAGCAAAATCCTAACTTTACTCCTGTCAATGAATCCATCACCGTTCTTGCTATTATTTCCACCACAATTACTCTCGTTGCTGTTCAAATCAATAAGTTCATGTTCCTCAGTCTCCATCTCAAACCCTTTGTCCTAAACTacacacAACCCAATAATACTAAAACAACCTAATCTCCATCCAAAATCAAAATTTTCACCAAAACCACTAGTTAGATGTAAAAGCTTCGAAATCTatcatcatcatcatcGTACAATTTATCC…
Contig12011	372	15	5	p	AGT	ATCATCATCATCATC	F	0	0	3.1787	181	CCATCTCAAACCCTTTGTCC	TTTGCCAACTCACTTTGGTTT	100	25	252	20	432	21	59.381	59.64	7.9	8.2	TAGTATGATGTCtatataTTGCCCTTCTGCGTTCAATGCATCAATCACTTGCCTTGCTGATTTTACAGATGTAACTTGATAAGAGCAATTCAAAAGAAGAGTGAAAACCTCTTCAGAACTCTTGGAATCGTTATCACAAAGCAAAATCCTAACTTTACTCCTGTCAATGAATCCATCACCGTTCTTGCTATTATTTCCACCACAATTACTCTCGTTGCTGTTCAAATCAATAAGTTCATGTTCCTCAGTCTCCATCTCAAACCCTTTGTCCTAAACTacacacAACCCAATAATACTAAAACAACCTAATCTCCATCCAAAATCAAAATTTTCACCAAAACCACTAGTTAGATGTAAAAGCTTCGAAATCTatcatcatcatcatcGTACAATTTATCC…
Contig12011	372	15	5	p	AGT	ATCATCATCATCATC	F	0	0	6.4201	148	AAACAACCTAATCTCCATCCAAA	TCTTAGCCGTTAGATTTGCCA	50	39	299	23	446	21	58.919	59.861	8.8	10	TAGTATGATGTCtatataTTGCCCTTCTGCGTTCAATGCATCAATCACTTGCCTTGCTGATTTTACAGATGTAACTTGATAAGAGCAATTCAAAAGAAGAGTGAAAACCTCTTCAGAACTCTTGGAATCGTTATCACAAAGCAAAATCCTAACTTTACTCCTGTCAATGAATCCATCACCGTTCTTGCTATTATTTCCACCACAATTACTCTCGTTGCTGTTCAAATCAATAAGTTCATGTTCCTCAGTCTCCATCTCAAACCCTTTGTCCTAAACTacacacAACCCAATAATACTAAAACAACCTAATCTCCATCCAAAATCAAAATTTTCACCAAAACCACTAGTTAGATGTAAAAGCTTCGAAATCTatcatcatcatcatcGTACAATTTATCC…
Contig12011	372	15	5	p	AGT	ATCATCATCATCATC	F	0	0	6.731	147	AACAACCTAATCTCCATCCAAA	TCTTAGCCGTTAGATTTGCCA	50	39	300	22	446	21	57.608	59.861	8.8	10	TAGTATGATGTCtatataTTGCCCTTCTGCGTTCAATGCATCAATCACTTGCCTTGCTGATTTTACAGATGTAACTTGATAAGAGCAATTCAAAAGAAGAGTGAAAACCTCTTCAGAACTCTTGGAATCGTTATCACAAAGCAAAATCCTAACTTTACTCCTGTCAATGAATCCATCACCGTTCTTGCTATTATTTCCACCACAATTACTCTCGTTGCTGTTCAAATCAATAAGTTCATGTTCCTCAGTCTCCATCTCAAACCCTTTGTCCTAAACTacacacAACCCAATAATACTAAAACAACCTAATCTCCATCCAAAATCAAAATTTTCACCAAAACCACTAGTTAGATGTAAAAGCTTCGAAATCTatcatcatcatcatcGTACAATTTATCC…
Contig12172	311	10	5	p	AT	TATATATATA	A	1	1	1.109	188	GGACTAAGCTGAGCCAAGCA	ACTGCCTCGTCAGTCGTGA	114	25	177	20	364	19	60.678	60.631	8.5	8.4	TTGGTTACCTCCACTCGATGCCACCAAAACTGAACCGTCACAACCCTGGACAAAGCAATCGTGAAAGAAGAGACGGAGAGTAGCCGGAATGGTTACAAAAGTCTAGCTGAAATTTCTTCTGAACGGCTGATCTAACAATGGATTGAACATTTGGACAAATGTTAGCGTAATGGTTTGGACTAAGCTGAGCCAAGCATGTATAAGGAACAAGACACAACGTTAATGCGAGTGACAACACAAGAATAACATTAAACCGACCCATTTTCAAATGAAGAGATGTTTGTTTGAAAAGTATAAGATGAGGTCAGGGtatatatataGAAGAGATGTATGAAGTTGTTGTGGTCACGACTGACGAGGCAGTTGTATTCAGAATGACTTTAACAGCAAAG
Contig12172	311	10	5	p	AT	TATATATATA	A	0	0	1.1673	290	GGAGAGTAGCCGGAATGGTT	ACTGCCTCGTCAGTCGTGA	216	25	75	20	364	19	60.464	60.631	8.2	8.4	TTGGTTACCTCCACTCGATGCCACCAAAACTGAACCGTCACAACCCTGGACAAAGCAATCGTGAAAGAAGAGACGGAGAGTAGCCGGAATGGTTACAAAAGTCTAGCTGAAATTTCTTCTGAACGGCTGATCTAACAATGGATTGAACATTTGGACAAATGTTAGCGTAATGGTTTGGACTAAGCTGAGCCAAGCATGTATAAGGAACAAGACACAACGTTAATGCGAGTGACAACACAAGAATAACATTAAACCGACCCATTTTCAAATGAAGAGATGTTTGTTTGAAAAGTATAAGATGAGGTCAGGGtatatatataGAAGAGATGTATGAAGTTGTTGTGGTCACGACTGACGAGGCAGTTGTATTCAGAATGACTTTAACAGCAAAG
Contig12172	311	10	5	p	AT	TATATATATA	A	0	0	1.3978	294	AGACGGAGAGTAGCCGGAAT	ACTGCCTCGTCAGTCGTGA	220	25	71	20	364	19	60.233	60.631	8.1	8.4	TTGGTTACCTCCACTCGATGCCACCAAAACTGAACCGTCACAACCCTGGACAAAGCAATCGTGAAAGAAGAGACGGAGAGTAGCCGGAATGGTTACAAAAGTCTAGCTGAAATTTCTTCTGAACGGCTGATCTAACAATGGATTGAACATTTGGACAAATGTTAGCGTAATGGTTTGGACTAAGCTGAGCCAAGCATGTATAAGGAACAAGACACAACGTTAATGCGAGTGACAACACAAGAATAACATTAAACCGACCCATTTTCAAATGAAGAGATGTTTGTTTGAAAAGTATAAGATGAGGTCAGGGtatatatataGAAGAGATGTATGAAGTTGTTGTGGTCACGACTGACGAGGCAGTTGTATTCAGAATGACTTTAACAGCAAAG
Contig12172	311	10	5	p	AT	TATATATATA	A	0	0	1.5217	189	GGACTAAGCTGAGCCAAGCA	AACTGCCTCGTCAGTCGTGA	114	25	177	20	365	20	60.678	62.044	8.5	8.4	TTGGTTACCTCCACTCGATGCCACCAAAACTGAACCGTCACAACCCTGGACAAAGCAATCGTGAAAGAAGAGACGGAGAGTAGCCGGAATGGTTACAAAAGTCTAGCTGAAATTTCTTCTGAACGGCTGATCTAACAATGGATTGAACATTTGGACAAATGTTAGCGTAATGGTTTGGACTAAGCTGAGCCAAGCATGTATAAGGAACAAGACACAACGTTAATGCGAGTGACAACACAAGAATAACATTAAACCGACCCATTTTCAAATGAAGAGATGTTTGTTTGAAAAGTATAAGATGAGGTCAGGGtatatatataGAAGAGATGTATGAAGTTGTTGTGGTCACGACTGACGAGGCAGTTGTATTCAGAATGACTTTAACAGCAAAG
Contig12172	311	10	5	p	AT	TATATATATA	A	0	0	1.5799	291	GGAGAGTAGCCGGAATGGTT	AACTGCCTCGTCAGTCGTGA	216	25	75	20	365	20	60.464	62.044	8.2	8.4	TTGGTTACCTCCACTCGATGCCACCAAAACTGAACCGTCACAACCCTGGACAAAGCAATCGTGAAAGAAGAGACGGAGAGTAGCCGGAATGGTTACAAAAGTCTAGCTGAAATTTCTTCTGAACGGCTGATCTAACAATGGATTGAACATTTGGACAAATGTTAGCGTAATGGTTTGGACTAAGCTGAGCCAAGCATGTATAAGGAACAAGACACAACGTTAATGCGAGTGACAACACAAGAATAACATTAAACCGACCCATTTTCAAATGAAGAGATGTTTGTTTGAAAAGTATAAGATGAGGTCAGGGtatatatataGAAGAGATGTATGAAGTTGTTGTGGTCACGACTGACGAGGCAGTTGTATTCAGAATGACTTTAACAGCAAAG
Contig12172	311	10	5	p	AT	TATATATATA	A	0	0	1.6396	189	GGACTAAGCTGAGCCAAGCA	AACTGCCTCGTCAGTCGTG	114	26	177	20	365	19	60.678	60.038	8.5	8.4	TTGGTTACCTCCACTCGATGCCACCAAAACTGAACCGTCACAACCCTGGACAAAGCAATCGTGAAAGAAGAGACGGAGAGTAGCCGGAATGGTTACAAAAGTCTAGCTGAAATTTCTTCTGAACGGCTGATCTAACAATGGATTGAACATTTGGACAAATGTTAGCGTAATGGTTTGGACTAAGCTGAGCCAAGCATGTATAAGGAACAAGACACAACGTTAATGCGAGTGACAACACAAGAATAACATTAAACCGACCCATTTTCAAATGAAGAGATGTTTGTTTGAAAAGTATAAGATGAGGTCAGGGtatatatataGAAGAGATGTATGAAGTTGTTGTGGTCACGACTGACGAGGCAGTTGTATTCAGAATGACTTTAACAGCAAAG
Contig12172	311	10	5	p	AT	TATATATATA	A	0	0	2.6286	141	TGCGAGTGACAACACAAGAA	ACTGCCTCGTCAGTCGTGA	67	25	224	20	364	19	59.002	60.631	7	8.4	TTGGTTACCTCCACTCGATGCCACCAAAACTGAACCGTCACAACCCTGGACAAAGCAATCGTGAAAGAAGAGACGGAGAGTAGCCGGAATGGTTACAAAAGTCTAGCTGAAATTTCTTCTGAACGGCTGATCTAACAATGGATTGAACATTTGGACAAATGTTAGCGTAATGGTTTGGACTAAGCTGAGCCAAGCATGTATAAGGAACAAGACACAACGTTAATGCGAGTGACAACACAAGAATAACATTAAACCGACCCATTTTCAAATGAAGAGATGTTTGTTTGAAAAGTATAAGATGAGGTCAGGGtatatatataGAAGAGATGTATGAAGTTGTTGTGGTCACGACTGACGAGGCAGTTGTATTCAGAATGACTTTAACAGCAAAG
Contig12172	311	10	5	p	AT	TATATATATA	A	0	0	2.9094	201	GGACTAAGCTGAGCCAAGCA	CATTCTGAATACAACTGCCTCG	114	35	177	20	377	22	60.678	59.769	8.5	9.9	TTGGTTACCTCCACTCGATGCCACCAAAACTGAACCGTCACAACCCTGGACAAAGCAATCGTGAAAGAAGAGACGGAGAGTAGCCGGAATGGTTACAAAAGTCTAGCTGAAATTTCTTCTGAACGGCTGATCTAACAATGGATTGAACATTTGGACAAATGTTAGCGTAATGGTTTGGACTAAGCTGAGCCAAGCATGTATAAGGAACAAGACACAACGTTAATGCGAGTGACAACACAAGAATAACATTAAACCGACCCATTTTCAAATGAAGAGATGTTTGTTTGAAAAGTATAAGATGAGGTCAGGGtatatatataGAAGAGATGTATGAAGTTGTTGTGGTCACGACTGACGAGGCAGTTGTATTCAGAATGACTTTAACAGCAAAG
Contig12172	311	10	5	p	AT	TATATATATA	A	0	0	3.0344	229	CAATGGATTGAACATTTGGACA	ACTGCCTCGTCAGTCGTGA	153	25	136	22	364	19	60.597	60.631	7.9	8.4	TTGGTTACCTCCACTCGATGCCACCAAAACTGAACCGTCACAACCCTGGACAAAGCAATCGTGAAAGAAGAGACGGAGAGTAGCCGGAATGGTTACAAAAGTCTAGCTGAAATTTCTTCTGAACGGCTGATCTAACAATGGATTGAACATTTGGACAAATGTTAGCGTAATGGTTTGGACTAAGCTGAGCCAAGCATGTATAAGGAACAAGACACAACGTTAATGCGAGTGACAACACAAGAATAACATTAAACCGACCCATTTTCAAATGAAGAGATGTTTGTTTGAAAAGTATAAGATGAGGTCAGGGtatatatataGAAGAGATGTATGAAGTTGTTGTGGTCACGACTGACGAGGCAGTTGTATTCAGAATGACTTTAACAGCAAAG
Contig12172	311	10	5	p	AT	TATATATATA	A	0	0	3.0357	149	AACGTTAATGCGAGTGACAACA	ACTGCCTCGTCAGTCGTGA	73	25	216	22	364	19	60.595	60.631	7	8.4	TTGGTTACCTCCACTCGATGCCACCAAAACTGAACCGTCACAACCCTGGACAAAGCAATCGTGAAAGAAGAGACGGAGAGTAGCCGGAATGGTTACAAAAGTCTAGCTGAAATTTCTTCTGAACGGCTGATCTAACAATGGATTGAACATTTGGACAAATGTTAGCGTAATGGTTTGGACTAAGCTGAGCCAAGCATGTATAAGGAACAAGACACAACGTTAATGCGAGTGACAACACAAGAATAACATTAAACCGACCCATTTTCAAATGAAGAGATGTTTGTTTGAAAAGTATAAGATGAGGTCAGGGtatatatataGAAGAGATGTATGAAGTTGTTGTGGTCACGACTGACGAGGCAGTTGTATTCAGAATGACTTTAACAGCAAAG
Contig12172	311	10	5	p	AT	TATATATATA	A	0	0	3.0412	142	TGCGAGTGACAACACAAGAA	AACTGCCTCGTCAGTCGTGA	67	25	224	20	365	20	59.002	62.044	7	8.4	TTGGTTACCTCCACTCGATGCCACCAAAACTGAACCGTCACAACCCTGGACAAAGCAATCGTGAAAGAAGAGACGGAGAGTAGCCGGAATGGTTACAAAAGTCTAGCTGAAATTTCTTCTGAACGGCTGATCTAACAATGGATTGAACATTTGGACAAATGTTAGCGTAATGGTTTGGACTAAGCTGAGCCAAGCATGTATAAGGAACAAGACACAACGTTAATGCGAGTGACAACACAAGAATAACATTAAACCGACCCATTTTCAAATGAAGAGATGTTTGTTTGAAAAGTATAAGATGAGGTCAGGGtatatatataGAAGAGATGTATGAAGTTGTTGTGGTCACGACTGACGAGGCAGTTGTATTCAGAATGACTTTAACAGCAAAG
Contig12172	311	10	5	p	AT	TATATATATA	A	0	0	3.0479	243	AACGGCTGATCTAACAATGGA	ACTGCCTCGTCAGTCGTGA	168	25	122	21	364	19	59.583	60.631	8.1	8.4	TTGGTTACCTCCACTCGATGCCACCAAAACTGAACCGTCACAACCCTGGACAAAGCAATCGTGAAAGAAGAGACGGAGAGTAGCCGGAATGGTTACAAAAGTCTAGCTGAAATTTCTTCTGAACGGCTGATCTAACAATGGATTGAACATTTGGACAAATGTTAGCGTAATGGTTTGGACTAAGCTGAGCCAAGCATGTATAAGGAACAAGACACAACGTTAATGCGAGTGACAACACAAGAATAACATTAAACCGACCCATTTTCAAATGAAGAGATGTTTGTTTGAAAAGTATAAGATGAGGTCAGGGtatatatataGAAGAGATGTATGAAGTTGTTGTGGTCACGACTGACGAGGCAGTTGTATTCAGAATGACTTTAACAGCAAAG
Contig12231	586	10	5	p	AG	TCTCTCTCTC	B	1	1	9.2596	117	CAACAAATTGAGAAACCATTTCA	TCAGCTTCTACATTCCTTCCTCTT	46	14	517	23	633	24	59.02	59.921	7.3	6.7	GTTCATAATCAGCTCTTGTTTCAACTGAATAACCATGTCCCTCTTGAACACAATCCAAAGTGGCCTATCTTGGATAACAGCGTGACGCAAAGTTCCCGGCCTTGGGTTAACAGGgtcgtcgtcTCTCGGGTCAGTGACAACATAGAACTTTCCATCGCGACCACCGATAGCATTTCTTCCAAAACCAATACCACAATCTGCCAGACGCTTCCTATTCTGTTGCCAATTGGGGTCGCAACGCCAGCAATCGTCAATCGGGTTACCCGTTCCGCACGAGAAATATCCAAGGTTTCTTCTTTCAGTACTGTTCTTAATGTGCATCTCAACCATAGAAACGACCTCCTTTGGATCAGCCACGGCAGCACGCTCATTCAATTTCTCAGCTTCtttttGCCTTGC…
Contig12231	586	10	5	p	AG	TCTCTCTCTC	B	0	0	9.485	117	CAACAAATTGAGAAACCATTTCA	TCAGCTTCTACATTCCTTCCTC	46	16	517	23	633	22	59.02	57.695	7.3	7.9	GTTCATAATCAGCTCTTGTTTCAACTGAATAACCATGTCCCTCTTGAACACAATCCAAAGTGGCCTATCTTGGATAACAGCGTGACGCAAAGTTCCCGGCCTTGGGTTAACAGGgtcgtcgtcTCTCGGGTCAGTGACAACATAGAACTTTCCATCGCGACCACCGATAGCATTTCTTCCAAAACCAATACCACAATCTGCCAGACGCTTCCTATTCTGTTGCCAATTGGGGTCGCAACGCCAGCAATCGTCAATCGGGTTACCCGTTCCGCACGAGAAATATCCAAGGTTTCTTCTTTCAGTACTGTTCTTAATGTGCATCTCAACCATAGAAACGACCTCCTTTGGATCAGCCACGGCAGCACGCTCATTCAATTTCTCAGCTTCtttttGCCTTGC…
Contig12231	586	10	5	p	AG	TCTCTCTCTC	B	0	0	9.4861	118	ACAACAAATTGAGAAACCATTTCA	TCAGCTTCTACATTCCTTCCTCTT	46	14	516	24	633	24	59.793	59.921	7.3	6.7	GTTCATAATCAGCTCTTGTTTCAACTGAATAACCATGTCCCTCTTGAACACAATCCAAAGTGGCCTATCTTGGATAACAGCGTGACGCAAAGTTCCCGGCCTTGGGTTAACAGGgtcgtcgtcTCTCGGGTCAGTGACAACATAGAACTTTCCATCGCGACCACCGATAGCATTTCTTCCAAAACCAATACCACAATCTGCCAGACGCTTCCTATTCTGTTGCCAATTGGGGTCGCAACGCCAGCAATCGTCAATCGGGTTACCCGTTCCGCACGAGAAATATCCAAGGTTTCTTCTTTCAGTACTGTTCTTAATGTGCATCTCAACCATAGAAACGACCTCCTTTGGATCAGCCACGGCAGCACGCTCATTCAATTTCTCAGCTTCtttttGCCTTGC…
Contig12231	586	10	5	p	AG	TCTCTCTCTC	F	0	0	4.7997	144	TTCTTCAACGAGCAGCACAA	TCAGCTTCTACATTCCTTCCTCTT	76	14	490	20	633	24	60.72	59.921	7	6.7	GTTCATAATCAGCTCTTGTTTCAACTGAATAACCATGTCCCTCTTGAACACAATCCAAAGTGGCCTATCTTGGATAACAGCGTGACGCAAAGTTCCCGGCCTTGGGTTAACAGGgtcgtcgtcTCTCGGGTCAGTGACAACATAGAACTTTCCATCGCGACCACCGATAGCATTTCTTCCAAAACCAATACCACAATCTGCCAGACGCTTCCTATTCTGTTGCCAATTGGGGTCGCAACGCCAGCAATCGTCAATCGGGTTACCCGTTCCGCACGAGAAATATCCAAGGTTTCTTCTTTCAGTACTGTTCTTAATGTGCATCTCAACCATAGAAACGACCTCCTTTGGATCAGCCACGGCAGCACGCTCATTCAATTTCTCAGCTTCtttttGCCTTGC…
Contig12231	586	10	5	p	AG	TCTCTCTCTC	F	0	0	4.9551	145	CTTCTTCAACGAGCAGCACA	TCAGCTTCTACATTCCTTCCTCTT	77	14	489	20	633	24	60.324	59.921	8.2	6.7	GTTCATAATCAGCTCTTGTTTCAACTGAATAACCATGTCCCTCTTGAACACAATCCAAAGTGGCCTATCTTGGATAACAGCGTGACGCAAAGTTCCCGGCCTTGGGTTAACAGGgtcgtcgtcTCTCGGGTCAGTGACAACATAGAACTTTCCATCGCGACCACCGATAGCATTTCTTCCAAAACCAATACCACAATCTGCCAGACGCTTCCTATTCTGTTGCCAATTGGGGTCGCAACGCCAGCAATCGTCAATCGGGTTACCCGTTCCGCACGAGAAATATCCAAGGTTTCTTCTTTCAGTACTGTTCTTAATGTGCATCTCAACCATAGAAACGACCTCCTTTGGATCAGCCACGGCAGCACGCTCATTCAATTTCTCAGCTTCtttttGCCTTGC…
Contig12231	586	10	5	p	AG	TCTCTCTCTC	F	0	0	5.3954	275	GCAGCACGCTCATTCAATTT	TCAGCTTCTACATTCCTTCCTCTT	207	14	359	20	633	24	61.316	59.921	7.2	6.7	GTTCATAATCAGCTCTTGTTTCAACTGAATAACCATGTCCCTCTTGAACACAATCCAAAGTGGCCTATCTTGGATAACAGCGTGACGCAAAGTTCCCGGCCTTGGGTTAACAGGgtcgtcgtcTCTCGGGTCAGTGACAACATAGAACTTTCCATCGCGACCACCGATAGCATTTCTTCCAAAACCAATACCACAATCTGCCAGACGCTTCCTATTCTGTTGCCAATTGGGGTCGCAACGCCAGCAATCGTCAATCGGGTTACCCGTTCCGCACGAGAAATATCCAAGGTTTCTTCTTTCAGTACTGTTCTTAATGTGCATCTCAACCATAGAAACGACCTCCTTTGGATCAGCCACGGCAGCACGCTCATTCAATTTCTCAGCTTCtttttGCCTTGC…
Contig12231	586	10	5	p	AG	TCTCTCTCTC	F	0	0	5.5087	296	ACCTCCTTTGGATCAGCCAC	TCAGCTTCTACATTCCTTCCTCTT	228	14	338	20	633	24	61.429	59.921	9.4	6.7	GTTCATAATCAGCTCTTGTTTCAACTGAATAACCATGTCCCTCTTGAACACAATCCAAAGTGGCCTATCTTGGATAACAGCGTGACGCAAAGTTCCCGGCCTTGGGTTAACAGGgtcgtcgtcTCTCGGGTCAGTGACAACATAGAACTTTCCATCGCGACCACCGATAGCATTTCTTCCAAAACCAATACCACAATCTGCCAGACGCTTCCTATTCTGTTGCCAATTGGGGTCGCAACGCCAGCAATCGTCAATCGGGTTACCCGTTCCGCACGAGAAATATCCAAGGTTTCTTCTTTCAGTACTGTTCTTAATGTGCATCTCAACCATAGAAACGACCTCCTTTGGATCAGCCACGGCAGCACGCTCATTCAATTTCTCAGCTTCtttttGCCTTGC…
Contig12231	586	10	5	p	AG	TCTCTCTCTC	F	0	0	5.6207	275	GCAGCACGCTCATTCAATTT	TCAGCTTCTACATTCCTTCCTC	207	16	359	20	633	22	61.316	57.695	7.2	7.9	GTTCATAATCAGCTCTTGTTTCAACTGAATAACCATGTCCCTCTTGAACACAATCCAAAGTGGCCTATCTTGGATAACAGCGTGACGCAAAGTTCCCGGCCTTGGGTTAACAGGgtcgtcgtcTCTCGGGTCAGTGACAACATAGAACTTTCCATCGCGACCACCGATAGCATTTCTTCCAAAACCAATACCACAATCTGCCAGACGCTTCCTATTCTGTTGCCAATTGGGGTCGCAACGCCAGCAATCGTCAATCGGGTTACCCGTTCCGCACGAGAAATATCCAAGGTTTCTTCTTTCAGTACTGTTCTTAATGTGCATCTCAACCATAGAAACGACCTCCTTTGGATCAGCCACGGCAGCACGCTCATTCAATTTCTCAGCTTCtttttGCCTTGC…
Contig12231	586	10	5	p	AG	TCTCTCTCTC	F	0	0	5.8262	235	CCGCCATTGATGAATCGTTA	TCAGCTTCTACATTCCTTCCTCTT	167	14	399	20	633	24	61.747	59.921	7.7	6.7	GTTCATAATCAGCTCTTGTTTCAACTGAATAACCATGTCCCTCTTGAACACAATCCAAAGTGGCCTATCTTGGATAACAGCGTGACGCAAAGTTCCCGGCCTTGGGTTAACAGGgtcgtcgtcTCTCGGGTCAGTGACAACATAGAACTTTCCATCGCGACCACCGATAGCATTTCTTCCAAAACCAATACCACAATCTGCCAGACGCTTCCTATTCTGTTGCCAATTGGGGTCGCAACGCCAGCAATCGTCAATCGGGTTACCCGTTCCGCACGAGAAATATCCAAGGTTTCTTCTTTCAGTACTGTTCTTAATGTGCATCTCAACCATAGAAACGACCTCCTTTGGATCAGCCACGGCAGCACGCTCATTCAATTTCTCAGCTTCtttttGCCTTGC…
Contig12231	586	10	5	p	AG	TCTCTCTCTC	F	0	0	5.8956	234	CGCCATTGATGAATCGTTAAA	TCAGCTTCTACATTCCTTCCTCTT	165	14	400	21	633	24	60.816	59.921	6.6	6.7	GTTCATAATCAGCTCTTGTTTCAACTGAATAACCATGTCCCTCTTGAACACAATCCAAAGTGGCCTATCTTGGATAACAGCGTGACGCAAAGTTCCCGGCCTTGGGTTAACAGGgtcgtcgtcTCTCGGGTCAGTGACAACATAGAACTTTCCATCGCGACCACCGATAGCATTTCTTCCAAAACCAATACCACAATCTGCCAGACGCTTCCTATTCTGTTGCCAATTGGGGTCGCAACGCCAGCAATCGTCAATCGGGTTACCCGTTCCGCACGAGAAATATCCAAGGTTTCTTCTTTCAGTACTGTTCTTAATGTGCATCTCAACCATAGAAACGACCTCCTTTGGATCAGCCACGGCAGCACGCTCATTCAATTTCTCAGCTTCtttttGCCTTGC…
Contig12231	586	10	5	p	AG	TCTCTCTCTC	F	0	0	6.0516	235	CCGCCATTGATGAATCGTTA	TCAGCTTCTACATTCCTTCCTC	167	16	399	20	633	22	61.747	57.695	7.7	7.9	GTTCATAATCAGCTCTTGTTTCAACTGAATAACCATGTCCCTCTTGAACACAATCCAAAGTGGCCTATCTTGGATAACAGCGTGACGCAAAGTTCCCGGCCTTGGGTTAACAGGgtcgtcgtcTCTCGGGTCAGTGACAACATAGAACTTTCCATCGCGACCACCGATAGCATTTCTTCCAAAACCAATACCACAATCTGCCAGACGCTTCCTATTCTGTTGCCAATTGGGGTCGCAACGCCAGCAATCGTCAATCGGGTTACCCGTTCCGCACGAGAAATATCCAAGGTTTCTTCTTTCAGTACTGTTCTTAATGTGCATCTCAACCATAGAAACGACCTCCTTTGGATCAGCCACGGCAGCACGCTCATTCAATTTCTCAGCTTCtttttGCCTTGC…
Contig12231	586	10	5	p	AG	TCTCTCTCTC	F	0	0	6.9472	155	GCCATAGCTTCTTCTTCAACGA	TCAGCTTCTACATTCCTTCCTCTT	85	14	479	22	633	24	60.868	59.921	8.4	6.7	GTTCATAATCAGCTCTTGTTTCAACTGAATAACCATGTCCCTCTTGAACACAATCCAAAGTGGCCTATCTTGGATAACAGCGTGACGCAAAGTTCCCGGCCTTGGGTTAACAGGgtcgtcgtcTCTCGGGTCAGTGACAACATAGAACTTTCCATCGCGACCACCGATAGCATTTCTTCCAAAACCAATACCACAATCTGCCAGACGCTTCCTATTCTGTTGCCAATTGGGGTCGCAACGCCAGCAATCGTCAATCGGGTTACCCGTTCCGCACGAGAAATATCCAAGGTTTCTTCTTTCAGTACTGTTCTTAATGTGCATCTCAACCATAGAAACGACCTCCTTTGGATCAGCCACGGCAGCACGCTCATTCAATTTCTCAGCTTCtttttGCCTTGC…
Contig12231	586	10	5	p	AG	TCTCTCTCTC	F	0	0	7.0543	188	TCCACATTGCTGAACTGAGAGA	TCAGCTTCTACATTCCTTCCTCTT	118	14	446	22	633	24	60.975	59.921	6.4	6.7	GTTCATAATCAGCTCTTGTTTCAACTGAATAACCATGTCCCTCTTGAACACAATCCAAAGTGGCCTATCTTGGATAACAGCGTGACGCAAAGTTCCCGGCCTTGGGTTAACAGGgtcgtcgtcTCTCGGGTCAGTGACAACATAGAACTTTCCATCGCGACCACCGATAGCATTTCTTCCAAAACCAATACCACAATCTGCCAGACGCTTCCTATTCTGTTGCCAATTGGGGTCGCAACGCCAGCAATCGTCAATCGGGTTACCCGTTCCGCACGAGAAATATCCAAGGTTTCTTCTTTCAGTACTGTTCTTAATGTGCATCTCAACCATAGAAACGACCTCCTTTGGATCAGCCACGGCAGCACGCTCATTCAATTTCTCAGCTTCtttttGCCTTGC…
Contig12231	586	10	5	p	AG	TCTCTCTCTC	F	0	0	7.1549	155	GCCATAGCTTCTTCTTCAACG	TCAGCTTCTACATTCCTTCCTCTT	86	14	479	21	633	24	59.124	59.921	8.7	6.7	GTTCATAATCAGCTCTTGTTTCAACTGAATAACCATGTCCCTCTTGAACACAATCCAAAGTGGCCTATCTTGGATAACAGCGTGACGCAAAGTTCCCGGCCTTGGGTTAACAGGgtcgtcgtcTCTCGGGTCAGTGACAACATAGAACTTTCCATCGCGACCACCGATAGCATTTCTTCCAAAACCAATACCACAATCTGCCAGACGCTTCCTATTCTGTTGCCAATTGGGGTCGCAACGCCAGCAATCGTCAATCGGGTTACCCGTTCCGCACGAGAAATATCCAAGGTTTCTTCTTTCAGTACTGTTCTTAATGTGCATCTCAACCATAGAAACGACCTCCTTTGGATCAGCCACGGCAGCACGCTCATTCAATTTCTCAGCTTCtttttGCCTTGC…
Contig12252	213	15	5	p	AAG	AGAAGAAGAAGAAGA	A	1	1	0.4973	116	GGATTGGATTGGAAGGGAAG	CCTCATCCATTGATTCCCAC	39	22	154	20	269	20	60.632	60.135	8.2	9.4	TTTTCCCGGTCGATTTCATTGTGATTGATATGGAAGAGgatgatgatGCTCCGCTCATTCTTGGTCGATCGTTCATGAAATTCGCATGCATGATAATGAGGTTGTGGGTTTGATGCCGGTTGGTGAAGGTAAGAAGGTGAAGGATTATGTAATGGATTGGATTGGAAGGGAAGTTAAAAGTGAAAAGATTGAATTAGTGGAAGAGAAGATTGagaagaagaagaagaACAAGAAGCATAAATTGGAATGGTGGGAATCAATGGATGAGGAAAACGTTGGTGGGGTGATGAAGAAGGATAAGAGAAAATCGGTTAGGGAATGGTGGAAGGAGGAGTATTGTGAAGAGGCTGCAAAGGAGaaaaagaagaagaaTaaaaaTAAGAATAGGAAGaaaaaGGG…
Contig12252	213	15	5	p	AAG	AGAAGAAGAAGAAGA	A	0	0	0.7464	118	AATGGATTGGATTGGAAGGG	CTCATCCATTGATTCCCACC	42	21	151	20	268	20	60.881	60.135	9.7	9.4	TTTTCCCGGTCGATTTCATTGTGATTGATATGGAAGAGgatgatgatGCTCCGCTCATTCTTGGTCGATCGTTCATGAAATTCGCATGCATGATAATGAGGTTGTGGGTTTGATGCCGGTTGGTGAAGGTAAGAAGGTGAAGGATTATGTAATGGATTGGATTGGAAGGGAAGTTAAAAGTGAAAAGATTGAATTAGTGGAAGAGAAGATTGagaagaagaagaagaACAAGAAGCATAAATTGGAATGGTGGGAATCAATGGATGAGGAAAACGTTGGTGGGGTGATGAAGAAGGATAAGAGAAAATCGGTTAGGGAATGGTGGAAGGAGGAGTATTGTGAAGAGGCTGCAAAGGAGaaaaagaagaagaaTaaaaaTAAGAATAGGAAGaaaaaGGG…
Contig12252	213	15	5	p	AAG	AGAAGAAGAAGAAGA	A	0	0	0.7474	208	AATGGATTGGATTGGAAGGG	CTCCTTTGCAGCCTCTTCAC	42	111	151	20	358	20	60.881	60.134	9.7	6.7	TTTTCCCGGTCGATTTCATTGTGATTGATATGGAAGAGgatgatgatGCTCCGCTCATTCTTGGTCGATCGTTCATGAAATTCGCATGCATGATAATGAGGTTGTGGGTTTGATGCCGGTTGGTGAAGGTAAGAAGGTGAAGGATTATGTAATGGATTGGATTGGAAGGGAAGTTAAAAGTGAAAAGATTGAATTAGTGGAAGAGAAGATTGagaagaagaagaagaACAAGAAGCATAAATTGGAATGGTGGGAATCAATGGATGAGGAAAACGTTGGTGGGGTGATGAAGAAGGATAAGAGAAAATCGGTTAGGGAATGGTGGAAGGAGGAGTATTGTGAAGAGGCTGCAAAGGAGaaaaagaagaagaaTaaaaaTAAGAATAGGAAGaaaaaGGG…
Contig12252	213	15	5	p	AAG	AGAAGAAGAAGAAGA	A	0	0	0.9621	264	CGATCGTTCATGAAATTCGC	CCTTCCACCATTCCCTAACC	127	82	66	20	329	20	61.511	60.549	10.2	7.2	TTTTCCCGGTCGATTTCATTGTGATTGATATGGAAGAGgatgatgatGCTCCGCTCATTCTTGGTCGATCGTTCATGAAATTCGCATGCATGATAATGAGGTTGTGGGTTTGATGCCGGTTGGTGAAGGTAAGAAGGTGAAGGATTATGTAATGGATTGGATTGGAAGGGAAGTTAAAAGTGAAAAGATTGAATTAGTGGAAGAGAAGATTGagaagaagaagaagaACAAGAAGCATAAATTGGAATGGTGGGAATCAATGGATGAGGAAAACGTTGGTGGGGTGATGAAGAAGGATAAGAGAAAATCGGTTAGGGAATGGTGGAAGGAGGAGTATTGTGAAGAGGCTGCAAAGGAGaaaaagaagaagaaTaaaaaTAAGAATAGGAAGaaaaaGGG…
Contig12252	213	15	5	p	AAG	AGAAGAAGAAGAAGA	A	0	0	0.9849	199	CGATCGTTCATGAAATTCGC	TCCATTGATTCCCACCATTC	127	17	66	20	264	20	61.511	60.526	10.2	6.9	TTTTCCCGGTCGATTTCATTGTGATTGATATGGAAGAGgatgatgatGCTCCGCTCATTCTTGGTCGATCGTTCATGAAATTCGCATGCATGATAATGAGGTTGTGGGTTTGATGCCGGTTGGTGAAGGTAAGAAGGTGAAGGATTATGTAATGGATTGGATTGGAAGGGAAGTTAAAAGTGAAAAGATTGAATTAGTGGAAGAGAAGATTGagaagaagaagaagaACAAGAAGCATAAATTGGAATGGTGGGAATCAATGGATGAGGAAAACGTTGGTGGGGTGATGAAGAAGGATAAGAGAAAATCGGTTAGGGAATGGTGGAAGGAGGAGTATTGTGAAGAGGCTGCAAAGGAGaaaaagaagaagaaTaaaaaTAAGAATAGGAAGaaaaaGGG…
Contig12252	213	15	5	p	AAG	AGAAGAAGAAGAAGA	A	0	0	1.0231	263	GATCGTTCATGAAATTCGCA	CCTTCCACCATTCCCTAACC	126	82	67	20	329	20	59.628	60.549	10.2	7.2	TTTTCCCGGTCGATTTCATTGTGATTGATATGGAAGAGgatgatgatGCTCCGCTCATTCTTGGTCGATCGTTCATGAAATTCGCATGCATGATAATGAGGTTGTGGGTTTGATGCCGGTTGGTGAAGGTAAGAAGGTGAAGGATTATGTAATGGATTGGATTGGAAGGGAAGTTAAAAGTGAAAAGATTGAATTAGTGGAAGAGAAGATTGagaagaagaagaagaACAAGAAGCATAAATTGGAATGGTGGGAATCAATGGATGAGGAAAACGTTGGTGGGGTGATGAAGAAGGATAAGAGAAAATCGGTTAGGGAATGGTGGAAGGAGGAGTATTGTGAAGAGGCTGCAAAGGAGaaaaagaagaagaaTaaaaaTAAGAATAGGAAGaaaaaGGG…
Contig12252	213	15	5	p	AAG	AGAAGAAGAAGAAGA	A	0	0	1.046	198	GATCGTTCATGAAATTCGCA	TCCATTGATTCCCACCATTC	126	17	67	20	264	20	59.628	60.526	10.2	6.9	TTTTCCCGGTCGATTTCATTGTGATTGATATGGAAGAGgatgatgatGCTCCGCTCATTCTTGGTCGATCGTTCATGAAATTCGCATGCATGATAATGAGGTTGTGGGTTTGATGCCGGTTGGTGAAGGTAAGAAGGTGAAGGATTATGTAATGGATTGGATTGGAAGGGAAGTTAAAAGTGAAAAGATTGAATTAGTGGAAGAGAAGATTGagaagaagaagaagaACAAGAAGCATAAATTGGAATGGTGGGAATCAATGGATGAGGAAAACGTTGGTGGGGTGATGAAGAAGGATAAGAGAAAATCGGTTAGGGAATGGTGGAAGGAGGAGTATTGTGAAGAGGCTGCAAAGGAGaaaaagaagaagaaTaaaaaTAAGAATAGGAAGaaaaaGGG…
Contig12252	213	15	5	p	AAG	AGAAGAAGAAGAAGA	A	0	0	1.1014	154	CCGGTTGGTGAAGGTAAGAA	CCTCATCCATTGATTCCCAC	77	22	116	20	269	20	59.964	60.135	7	9.4	TTTTCCCGGTCGATTTCATTGTGATTGATATGGAAGAGgatgatgatGCTCCGCTCATTCTTGGTCGATCGTTCATGAAATTCGCATGCATGATAATGAGGTTGTGGGTTTGATGCCGGTTGGTGAAGGTAAGAAGGTGAAGGATTATGTAATGGATTGGATTGGAAGGGAAGTTAAAAGTGAAAAGATTGAATTAGTGGAAGAGAAGATTGagaagaagaagaagaACAAGAAGCATAAATTGGAATGGTGGGAATCAATGGATGAGGAAAACGTTGGTGGGGTGATGAAGAAGGATAAGAGAAAATCGGTTAGGGAATGGTGGAAGGAGGAGTATTGTGAAGAGGCTGCAAAGGAGaaaaagaagaagaaTaaaaaTAAGAATAGGAAGaaaaaGGG…
Contig12252	213	15	5	p	AAG	AGAAGAAGAAGAAGA	A	0	0	1.1024	243	CCGGTTGGTGAAGGTAAGAA	CTCCTTTGCAGCCTCTTCAC	77	111	116	20	358	20	59.964	60.134	7	6.7	TTTTCCCGGTCGATTTCATTGTGATTGATATGGAAGAGgatgatgatGCTCCGCTCATTCTTGGTCGATCGTTCATGAAATTCGCATGCATGATAATGAGGTTGTGGGTTTGATGCCGGTTGGTGAAGGTAAGAAGGTGAAGGATTATGTAATGGATTGGATTGGAAGGGAAGTTAAAAGTGAAAAGATTGAATTAGTGGAAGAGAAGATTGagaagaagaagaagaACAAGAAGCATAAATTGGAATGGTGGGAATCAATGGATGAGGAAAACGTTGGTGGGGTGATGAAGAAGGATAAGAGAAAATCGGTTAGGGAATGGTGGAAGGAGGAGTATTGTGAAGAGGCTGCAAAGGAGaaaaagaagaagaaTaaaaaTAAGAATAGGAAGaaaaaGGG…
Contig12252	213	15	5	p	AAG	AGAAGAAGAAGAAGA	A	0	0	1.1073	201	CGATCGTTCATGAAATTCGC	CATCCATTGATTCCCACCAT	127	19	66	20	266	20	61.511	60.404	10.2	7.8	TTTTCCCGGTCGATTTCATTGTGATTGATATGGAAGAGgatgatgatGCTCCGCTCATTCTTGGTCGATCGTTCATGAAATTCGCATGCATGATAATGAGGTTGTGGGTTTGATGCCGGTTGGTGAAGGTAAGAAGGTGAAGGATTATGTAATGGATTGGATTGGAAGGGAAGTTAAAAGTGAAAAGATTGAATTAGTGGAAGAGAAGATTGagaagaagaagaagaACAAGAAGCATAAATTGGAATGGTGGGAATCAATGGATGAGGAAAACGTTGGTGGGGTGATGAAGAAGGATAAGAGAAAATCGGTTAGGGAATGGTGGAAGGAGGAGTATTGTGAAGAGGCTGCAAAGGAGaaaaagaagaagaaTaaaaaTAAGAATAGGAAGaaaaaGGG…
Contig12252	213	15	5	p	AAG	AGAAGAAGAAGAAGA	A	0	0	1.1969	270	CGATCGTTCATGAAATTCGC	ACTCCTCCTTCCACCATTCC	127	88	66	20	335	20	61.511	60.314	10.2	8.1	TTTTCCCGGTCGATTTCATTGTGATTGATATGGAAGAGgatgatgatGCTCCGCTCATTCTTGGTCGATCGTTCATGAAATTCGCATGCATGATAATGAGGTTGTGGGTTTGATGCCGGTTGGTGAAGGTAAGAAGGTGAAGGATTATGTAATGGATTGGATTGGAAGGGAAGTTAAAAGTGAAAAGATTGAATTAGTGGAAGAGAAGATTGagaagaagaagaagaACAAGAAGCATAAATTGGAATGGTGGGAATCAATGGATGAGGAAAACGTTGGTGGGGTGATGAAGAAGGATAAGAGAAAATCGGTTAGGGAATGGTGGAAGGAGGAGTATTGTGAAGAGGCTGCAAAGGAGaaaaagaagaagaaTaaaaaTAAGAATAGGAAGaaaaaGGG…
Contig12252	213	15	5	p	AAG	AGAAGAAGAAGAAGA	B	0	0	0.1972	259	CCGGTCGATTTCATTGTGAT	TCCATTGATTCCCACCATTC	187	17	6	20	264	20	60.723	60.526	6.3	6.9	TTTTCCCGGTCGATTTCATTGTGATTGATATGGAAGAGgatgatgatGCTCCGCTCATTCTTGGTCGATCGTTCATGAAATTCGCATGCATGATAATGAGGTTGTGGGTTTGATGCCGGTTGGTGAAGGTAAGAAGGTGAAGGATTATGTAATGGATTGGATTGGAAGGGAAGTTAAAAGTGAAAAGATTGAATTAGTGGAAGAGAAGATTGagaagaagaagaagaACAAGAAGCATAAATTGGAATGGTGGGAATCAATGGATGAGGAAAACGTTGGTGGGGTGATGAAGAAGGATAAGAGAAAATCGGTTAGGGAATGGTGGAAGGAGGAGTATTGTGAAGAGGCTGCAAAGGAGaaaaagaagaagaaTaaaaaTAAGAATAGGAAGaaaaaGGG…
Contig12252	213	15	5	p	AAG	AGAAGAAGAAGAAGA	B	0	0	0.3195	261	CCGGTCGATTTCATTGTGAT	CATCCATTGATTCCCACCAT	187	19	6	20	266	20	60.723	60.404	6.3	7.8	TTTTCCCGGTCGATTTCATTGTGATTGATATGGAAGAGgatgatgatGCTCCGCTCATTCTTGGTCGATCGTTCATGAAATTCGCATGCATGATAATGAGGTTGTGGGTTTGATGCCGGTTGGTGAAGGTAAGAAGGTGAAGGATTATGTAATGGATTGGATTGGAAGGGAAGTTAAAAGTGAAAAGATTGAATTAGTGGAAGAGAAGATTGagaagaagaagaagaACAAGAAGCATAAATTGGAATGGTGGGAATCAATGGATGAGGAAAACGTTGGTGGGGTGATGAAGAAGGATAAGAGAAAATCGGTTAGGGAATGGTGGAAGGAGGAGTATTGTGAAGAGGCTGCAAAGGAGaaaaagaagaagaaTaaaaaTAAGAATAGGAAGaaaaaGGG…
Contig12252	213	15	5	p	AAG	AGAAGAAGAAGAAGA	B	0	0	0.707	249	CCGGTCGATTTCATTGTGAT	CCCACCATTCCAATTTATGC	187	7	6	20	254	20	60.723	60.016	6.3	7.4	TTTTCCCGGTCGATTTCATTGTGATTGATATGGAAGAGgatgatgatGCTCCGCTCATTCTTGGTCGATCGTTCATGAAATTCGCATGCATGATAATGAGGTTGTGGGTTTGATGCCGGTTGGTGAAGGTAAGAAGGTGAAGGATTATGTAATGGATTGGATTGGAAGGGAAGTTAAAAGTGAAAAGATTGAATTAGTGGAAGAGAAGATTGagaagaagaagaagaACAAGAAGCATAAATTGGAATGGTGGGAATCAATGGATGAGGAAAACGTTGGTGGGGTGATGAAGAAGGATAAGAGAAAATCGGTTAGGGAATGGTGGAAGGAGGAGTATTGTGAAGAGGCTGCAAAGGAGaaaaagaagaagaaTaaaaaTAAGAATAGGAAGaaaaaGGG…
Contig12252	213	15	5	p	AAG	AGAAGAAGAAGAAGA	B	0	0	0.7323	256	CCGGTCGATTTCATTGTGAT	ATTGATTCCCACCATTCCAA	187	14	6	20	261	20	60.723	59.991	6.3	8.5	TTTTCCCGGTCGATTTCATTGTGATTGATATGGAAGAGgatgatgatGCTCCGCTCATTCTTGGTCGATCGTTCATGAAATTCGCATGCATGATAATGAGGTTGTGGGTTTGATGCCGGTTGGTGAAGGTAAGAAGGTGAAGGATTATGTAATGGATTGGATTGGAAGGGAAGTTAAAAGTGAAAAGATTGAATTAGTGGAAGAGAAGATTGagaagaagaagaagaACAAGAAGCATAAATTGGAATGGTGGGAATCAATGGATGAGGAAAACGTTGGTGGGGTGATGAAGAAGGATAAGAGAAAATCGGTTAGGGAATGGTGGAAGGAGGAGTATTGTGAAGAGGCTGCAAAGGAGaaaaagaagaagaaTaaaaaTAAGAATAGGAAGaaaaaGGG…
Contig12252	213	15	5	p	AAG	AGAAGAAGAAGAAGA	C	0	0	0.052	290	ATGATGATGCTCCGCTCATT	CCTTCCACCATTCCCTAACC	153	82	40	20	329	20	60.601	60.549	6.9	7.2	TTTTCCCGGTCGATTTCATTGTGATTGATATGGAAGAGgatgatgatGCTCCGCTCATTCTTGGTCGATCGTTCATGAAATTCGCATGCATGATAATGAGGTTGTGGGTTTGATGCCGGTTGGTGAAGGTAAGAAGGTGAAGGATTATGTAATGGATTGGATTGGAAGGGAAGTTAAAAGTGAAAAGATTGAATTAGTGGAAGAGAAGATTGagaagaagaagaagaACAAGAAGCATAAATTGGAATGGTGGGAATCAATGGATGAGGAAAACGTTGGTGGGGTGATGAAGAAGGATAAGAGAAAATCGGTTAGGGAATGGTGGAAGGAGGAGTATTGTGAAGAGGCTGCAAAGGAGaaaaagaagaagaaTaaaaaTAAGAATAGGAAGaaaaaGGG…
Contig12252	213	15	5	p	AAG	AGAAGAAGAAGAAGA	C	0	0	0.0749	225	ATGATGATGCTCCGCTCATT	TCCATTGATTCCCACCATTC	153	17	40	20	264	20	60.601	60.526	6.9	6.9	TTTTCCCGGTCGATTTCATTGTGATTGATATGGAAGAGgatgatgatGCTCCGCTCATTCTTGGTCGATCGTTCATGAAATTCGCATGCATGATAATGAGGTTGTGGGTTTGATGCCGGTTGGTGAAGGTAAGAAGGTGAAGGATTATGTAATGGATTGGATTGGAAGGGAAGTTAAAAGTGAAAAGATTGAATTAGTGGAAGAGAAGATTGagaagaagaagaagaACAAGAAGCATAAATTGGAATGGTGGGAATCAATGGATGAGGAAAACGTTGGTGGGGTGATGAAGAAGGATAAGAGAAAATCGGTTAGGGAATGGTGGAAGGAGGAGTATTGTGAAGAGGCTGCAAAGGAGaaaaagaagaagaaTaaaaaTAAGAATAGGAAGaaaaaGGG…
Contig12252	213	15	5	p	AAG	AGAAGAAGAAGAAGA	C	0	0	0.1973	227	ATGATGATGCTCCGCTCATT	CATCCATTGATTCCCACCAT	153	19	40	20	266	20	60.601	60.404	6.9	7.8	TTTTCCCGGTCGATTTCATTGTGATTGATATGGAAGAGgatgatgatGCTCCGCTCATTCTTGGTCGATCGTTCATGAAATTCGCATGCATGATAATGAGGTTGTGGGTTTGATGCCGGTTGGTGAAGGTAAGAAGGTGAAGGATTATGTAATGGATTGGATTGGAAGGGAAGTTAAAAGTGAAAAGATTGAATTAGTGGAAGAGAAGATTGagaagaagaagaagaACAAGAAGCATAAATTGGAATGGTGGGAATCAATGGATGAGGAAAACGTTGGTGGGGTGATGAAGAAGGATAAGAGAAAATCGGTTAGGGAATGGTGGAAGGAGGAGTATTGTGAAGAGGCTGCAAAGGAGaaaaagaagaagaaTaaaaaTAAGAATAGGAAGaaaaaGGG…
Contig12252	213	15	5	p	AAG	AGAAGAAGAAGAAGA	C	0	0	0.2869	296	ATGATGATGCTCCGCTCATT	ACTCCTCCTTCCACCATTCC	153	88	40	20	335	20	60.601	60.314	6.9	8.1	TTTTCCCGGTCGATTTCATTGTGATTGATATGGAAGAGgatgatgatGCTCCGCTCATTCTTGGTCGATCGTTCATGAAATTCGCATGCATGATAATGAGGTTGTGGGTTTGATGCCGGTTGGTGAAGGTAAGAAGGTGAAGGATTATGTAATGGATTGGATTGGAAGGGAAGTTAAAAGTGAAAAGATTGAATTAGTGGAAGAGAAGATTGagaagaagaagaagaACAAGAAGCATAAATTGGAATGGTGGGAATCAATGGATGAGGAAAACGTTGGTGGGGTGATGAAGAAGGATAAGAGAAAATCGGTTAGGGAATGGTGGAAGGAGGAGTATTGTGAAGAGGCTGCAAAGGAGaaaaagaagaagaaTaaaaaTAAGAATAGGAAGaaaaaGGG…
Contig12252	213	15	5	p	AAG	AGAAGAAGAAGAAGA	C	0	0	0.3393	223	GATGATGCTCCGCTCATTCT	TCCATTGATTCCCACCATTC	151	17	42	20	264	20	60.335	60.526	6.6	6.9	TTTTCCCGGTCGATTTCATTGTGATTGATATGGAAGAGgatgatgatGCTCCGCTCATTCTTGGTCGATCGTTCATGAAATTCGCATGCATGATAATGAGGTTGTGGGTTTGATGCCGGTTGGTGAAGGTAAGAAGGTGAAGGATTATGTAATGGATTGGATTGGAAGGGAAGTTAAAAGTGAAAAGATTGAATTAGTGGAAGAGAAGATTGagaagaagaagaagaACAAGAAGCATAAATTGGAATGGTGGGAATCAATGGATGAGGAAAACGTTGGTGGGGTGATGAAGAAGGATAAGAGAAAATCGGTTAGGGAATGGTGGAAGGAGGAGTATTGTGAAGAGGCTGCAAAGGAGaaaaagaagaagaaTaaaaaTAAGAATAGGAAGaaaaaGGG…
Contig12326	115	21	7	p	AGC	GCAGCAGCAGCAGCAGCAGCA	A	1	1	0.9827	179	CAGGTCCAGCTGAATCATCA	TTTCTGGATCTTCCACCCAA	44	74	51	20	229	20	59.787	60.43	6.9	10	CACCTCTGCTACTTCTGGACATGTTCCACCTTtgatgatgaCCTTTGGATCAGGTCCAGCTGAATCATCAAGTGAAGATCTCAACATGTTGGGTGCACAATTTTCAATACAAACgcagcagcagcagcagcagcaAGTTTCTAAGAAGAGGATAAGGACGAAATTCTCACAGCTTCAAAAGGATAAGATGATGGAGTTTGCTGAAAGGATTGGGTGGAAGATCCAGAAACATGATGAACAAGAAGTTCAACAGTTTTGTTCTCAAGTTGGTATCAAAAGACAGGTTTTCAAAGTTTGGATGCATAATAACAAACAAGCTATGAGaaaaaCAGGAAATGTAAGCTTAGCTTAGCTA
Contig12326	115	21	7	p	AGC	GCAGCAGCAGCAGCAGCAGCA	A	0	0	1.1764	180	CCTTTGGATCAGGTCCAGC	TCTTCCACCCAATCCTTTCA	54	66	42	19	221	20	60.606	60.43	9.7	7.3	CACCTCTGCTACTTCTGGACATGTTCCACCTTtgatgatgaCCTTTGGATCAGGTCCAGCTGAATCATCAAGTGAAGATCTCAACATGTTGGGTGCACAATTTTCAATACAAACgcagcagcagcagcagcagcaAGTTTCTAAGAAGAGGATAAGGACGAAATTCTCACAGCTTCAAAAGGATAAGATGATGGAGTTTGCTGAAAGGATTGGGTGGAAGATCCAGAAACATGATGAACAAGAAGTTCAACAGTTTTGTTCTCAAGTTGGTATCAAAAGACAGGTTTTCAAAGTTTGGATGCATAATAACAAACAAGCTATGAGaaaaaCAGGAAATGTAAGCTTAGCTTAGCTA
Contig12326	115	21	7	p	AGC	GCAGCAGCAGCAGCAGCAGCA	A	0	0	1.6231	139	AACATGTTGGGTGCACAATTT	TCTTCCACCCAATCCTTTCA	11	66	83	21	221	20	60.147	60.43	7.2	7.3	CACCTCTGCTACTTCTGGACATGTTCCACCTTtgatgatgaCCTTTGGATCAGGTCCAGCTGAATCATCAAGTGAAGATCTCAACATGTTGGGTGCACAATTTTCAATACAAACgcagcagcagcagcagcagcaAGTTTCTAAGAAGAGGATAAGGACGAAATTCTCACAGCTTCAAAAGGATAAGATGATGGAGTTTGCTGAAAGGATTGGGTGGAAGATCCAGAAACATGATGAACAAGAAGTTCAACAGTTTTGTTCTCAAGTTGGTATCAAAAGACAGGTTTTCAAAGTTTGGATGCATAATAACAAACAAGCTATGAGaaaaaCAGGAAATGTAAGCTTAGCTTAGCTA
Contig12326	115	21	7	p	AGC	GCAGCAGCAGCAGCAGCAGCA	A	0	0	1.8539	134	AACATGTTGGGTGCACAATTT	CACCCAATCCTTTCAGCAAA	11	61	83	21	216	20	60.147	61.001	7.2	8.8	CACCTCTGCTACTTCTGGACATGTTCCACCTTtgatgatgaCCTTTGGATCAGGTCCAGCTGAATCATCAAGTGAAGATCTCAACATGTTGGGTGCACAATTTTCAATACAAACgcagcagcagcagcagcagcaAGTTTCTAAGAAGAGGATAAGGACGAAATTCTCACAGCTTCAAAAGGATAAGATGATGGAGTTTGCTGAAAGGATTGGGTGGAAGATCCAGAAACATGATGAACAAGAAGTTCAACAGTTTTGTTCTCAAGTTGGTATCAAAAGACAGGTTTTCAAAGTTTGGATGCATAATAACAAACAAGCTATGAGaaaaaCAGGAAATGTAAGCTTAGCTTAGCTA
Contig12326	115	21	7	p	AGC	GCAGCAGCAGCAGCAGCAGCA	A	0	0	1.9205	142	AACATGTTGGGTGCACAATTT	GGATCTTCCACCCAATCCTT	11	69	83	21	224	20	60.147	60.133	7.2	8.2	CACCTCTGCTACTTCTGGACATGTTCCACCTTtgatgatgaCCTTTGGATCAGGTCCAGCTGAATCATCAAGTGAAGATCTCAACATGTTGGGTGCACAATTTTCAATACAAACgcagcagcagcagcagcagcaAGTTTCTAAGAAGAGGATAAGGACGAAATTCTCACAGCTTCAAAAGGATAAGATGATGGAGTTTGCTGAAAGGATTGGGTGGAAGATCCAGAAACATGATGAACAAGAAGTTCAACAGTTTTGTTCTCAAGTTGGTATCAAAAGACAGGTTTTCAAAGTTTGGATGCATAATAACAAACAAGCTATGAGaaaaaCAGGAAATGTAAGCTTAGCTTAGCTA
Contig12326	115	21	7	p	AGC	GCAGCAGCAGCAGCAGCAGCA	A	0	0	5.1593	268	CAGGTCCAGCTGAATCATCA	GCTTGTTTGTTATTATGCATCCAA	44	159	51	20	318	24	59.787	60.253	6.9	8.5	CACCTCTGCTACTTCTGGACATGTTCCACCTTtgatgatgaCCTTTGGATCAGGTCCAGCTGAATCATCAAGTGAAGATCTCAACATGTTGGGTGCACAATTTTCAATACAAACgcagcagcagcagcagcagcaAGTTTCTAAGAAGAGGATAAGGACGAAATTCTCACAGCTTCAAAAGGATAAGATGATGGAGTTTGCTGAAAGGATTGGGTGGAAGATCCAGAAACATGATGAACAAGAAGTTCAACAGTTTTGTTCTCAAGTTGGTATCAAAAGACAGGTTTTCAAAGTTTGGATGCATAATAACAAACAAGCTATGAGaaaaaCAGGAAATGTAAGCTTAGCTTAGCTA
Contig12326	115	21	7	p	AGC	GCAGCAGCAGCAGCAGCAGCA	A	0	0	5.353	277	CCTTTGGATCAGGTCCAGC	GCTTGTTTGTTATTATGCATCCAA	54	159	42	19	318	24	60.606	60.253	9.7	8.5	CACCTCTGCTACTTCTGGACATGTTCCACCTTtgatgatgaCCTTTGGATCAGGTCCAGCTGAATCATCAAGTGAAGATCTCAACATGTTGGGTGCACAATTTTCAATACAAACgcagcagcagcagcagcagcaAGTTTCTAAGAAGAGGATAAGGACGAAATTCTCACAGCTTCAAAAGGATAAGATGATGGAGTTTGCTGAAAGGATTGGGTGGAAGATCCAGAAACATGATGAACAAGAAGTTCAACAGTTTTGTTCTCAAGTTGGTATCAAAAGACAGGTTTTCAAAGTTTGGATGCATAATAACAAACAAGCTATGAGaaaaaCAGGAAATGTAAGCTTAGCTTAGCTA
Contig12326	115	21	7	p	AGC	GCAGCAGCAGCAGCAGCAGCA	A	0	0	5.729	203	CCTTTGGATCAGGTCCAGC	TTCTTGTTCATCATGTTTCTGGAT	54	85	42	19	244	24	60.606	59.877	9.7	8.1	CACCTCTGCTACTTCTGGACATGTTCCACCTTtgatgatgaCCTTTGGATCAGGTCCAGCTGAATCATCAAGTGAAGATCTCAACATGTTGGGTGCACAATTTTCAATACAAACgcagcagcagcagcagcagcaAGTTTCTAAGAAGAGGATAAGGACGAAATTCTCACAGCTTCAAAAGGATAAGATGATGGAGTTTGCTGAAAGGATTGGGTGGAAGATCCAGAAACATGATGAACAAGAAGTTCAACAGTTTTGTTCTCAAGTTGGTATCAAAAGACAGGTTTTCAAAGTTTGGATGCATAATAACAAACAAGCTATGAGaaaaaCAGGAAATGTAAGCTTAGCTTAGCTA
Contig12326	115	21	7	p	AGC	GCAGCAGCAGCAGCAGCAGCA	A	0	0	5.8523	204	CCTTTGGATCAGGTCCAGC	CTTCTTGTTCATCATGTTTCTGG	54	87	42	19	245	23	60.606	58.754	9.7	8.2	CACCTCTGCTACTTCTGGACATGTTCCACCTTtgatgatgaCCTTTGGATCAGGTCCAGCTGAATCATCAAGTGAAGATCTCAACATGTTGGGTGCACAATTTTCAATACAAACgcagcagcagcagcagcagcaAGTTTCTAAGAAGAGGATAAGGACGAAATTCTCACAGCTTCAAAAGGATAAGATGATGGAGTTTGCTGAAAGGATTGGGTGGAAGATCCAGAAACATGATGAACAAGAAGTTCAACAGTTTTGTTCTCAAGTTGGTATCAAAAGACAGGTTTTCAAAGTTTGGATGCATAATAACAAACAAGCTATGAGaaaaaCAGGAAATGTAAGCTTAGCTTAGCTA
Contig12326	115	21	7	p	AGC	GCAGCAGCAGCAGCAGCAGCA	A	0	0	5.8778	203	CCTTTGGATCAGGTCCAGC	TTCTTGTTCATCATGTTTCTGG	54	87	42	19	244	22	60.606	57.729	9.7	8.2	CACCTCTGCTACTTCTGGACATGTTCCACCTTtgatgatgaCCTTTGGATCAGGTCCAGCTGAATCATCAAGTGAAGATCTCAACATGTTGGGTGCACAATTTTCAATACAAACgcagcagcagcagcagcagcaAGTTTCTAAGAAGAGGATAAGGACGAAATTCTCACAGCTTCAAAAGGATAAGATGATGGAGTTTGCTGAAAGGATTGGGTGGAAGATCCAGAAACATGATGAACAAGAAGTTCAACAGTTTTGTTCTCAAGTTGGTATCAAAAGACAGGTTTTCAAAGTTTGGATGCATAATAACAAACAAGCTATGAGaaaaaCAGGAAATGTAAGCTTAGCTTAGCTA
Contig12326	115	21	7	p	AGC	GCAGCAGCAGCAGCAGCAGCA	A	0	0	5.9387	268	CAGGTCCAGCTGAATCATCAA	GCTTGTTTGTTATTATGCATCCAA	43	159	51	21	318	24	61.192	60.253	6.9	8.5	CACCTCTGCTACTTCTGGACATGTTCCACCTTtgatgatgaCCTTTGGATCAGGTCCAGCTGAATCATCAAGTGAAGATCTCAACATGTTGGGTGCACAATTTTCAATACAAACgcagcagcagcagcagcagcaAGTTTCTAAGAAGAGGATAAGGACGAAATTCTCACAGCTTCAAAAGGATAAGATGATGGAGTTTGCTGAAAGGATTGGGTGGAAGATCCAGAAACATGATGAACAAGAAGTTCAACAGTTTTGTTCTCAAGTTGGTATCAAAAGACAGGTTTTCAAAGTTTGGATGCATAATAACAAACAAGCTATGAGaaaaaCAGGAAATGTAAGCTTAGCTTAGCTA
Contig12326	115	21	7	p	AGC	GCAGCAGCAGCAGCAGCAGCA	B	0	0	2.7192	210	CTTCTGGACATGTTCCACCTT	TCTTCCACCCAATCCTTTCA	82	66	12	21	221	20	59.051	60.43	7.9	7.3	CACCTCTGCTACTTCTGGACATGTTCCACCTTtgatgatgaCCTTTGGATCAGGTCCAGCTGAATCATCAAGTGAAGATCTCAACATGTTGGGTGCACAATTTTCAATACAAACgcagcagcagcagcagcagcaAGTTTCTAAGAAGAGGATAAGGACGAAATTCTCACAGCTTCAAAAGGATAAGATGATGGAGTTTGCTGAAAGGATTGGGTGGAAGATCCAGAAACATGATGAACAAGAAGTTCAACAGTTTTGTTCTCAAGTTGGTATCAAAAGACAGGTTTTCAAAGTTTGGATGCATAATAACAAACAAGCTATGAGaaaaaCAGGAAATGTAAGCTTAGCTTAGCTA
Contig12326	115	21	7	p	AGC	GCAGCAGCAGCAGCAGCAGCA	B	0	0	2.7994	209	TTCTGGACATGTTCCACCTT	TCTTCCACCCAATCCTTTCA	82	66	13	20	221	20	57.971	60.43	7.9	7.3	CACCTCTGCTACTTCTGGACATGTTCCACCTTtgatgatgaCCTTTGGATCAGGTCCAGCTGAATCATCAAGTGAAGATCTCAACATGTTGGGTGCACAATTTTCAATACAAACgcagcagcagcagcagcagcaAGTTTCTAAGAAGAGGATAAGGACGAAATTCTCACAGCTTCAAAAGGATAAGATGATGGAGTTTGCTGAAAGGATTGGGTGGAAGATCCAGAAACATGATGAACAAGAAGTTCAACAGTTTTGTTCTCAAGTTGGTATCAAAAGACAGGTTTTCAAAGTTTGGATGCATAATAACAAACAAGCTATGAGaaaaaCAGGAAATGTAAGCTTAGCTTAGCTA
Contig12326	115	21	7	p	AGC	GCAGCAGCAGCAGCAGCAGCA	C	0	0	0.835	214	TGGACATGTTCCACCTTTGA	TTTCTGGATCTTCCACCCAA	79	74	16	20	229	20	59.935	60.43	7.3	10	CACCTCTGCTACTTCTGGACATGTTCCACCTTtgatgatgaCCTTTGGATCAGGTCCAGCTGAATCATCAAGTGAAGATCTCAACATGTTGGGTGCACAATTTTCAATACAAACgcagcagcagcagcagcagcaAGTTTCTAAGAAGAGGATAAGGACGAAATTCTCACAGCTTCAAAAGGATAAGATGATGGAGTTTGCTGAAAGGATTGGGTGGAAGATCCAGAAACATGATGAACAAGAAGTTCAACAGTTTTGTTCTCAAGTTGGTATCAAAAGACAGGTTTTCAAAGTTTGGATGCATAATAACAAACAAGCTATGAGaaaaaCAGGAAATGTAAGCTTAGCTTAGCTA
Contig12326	115	21	7	p	AGC	GCAGCAGCAGCAGCAGCAGCA	C	0	0	0.9994	181	ACCTTTGGATCAGGTCCAGC	TCTTCCACCCAATCCTTTCA	54	66	41	20	221	20	61.429	60.43	9.7	7.3	CACCTCTGCTACTTCTGGACATGTTCCACCTTtgatgatgaCCTTTGGATCAGGTCCAGCTGAATCATCAAGTGAAGATCTCAACATGTTGGGTGCACAATTTTCAATACAAACgcagcagcagcagcagcagcaAGTTTCTAAGAAGAGGATAAGGACGAAATTCTCACAGCTTCAAAAGGATAAGATGATGGAGTTTGCTGAAAGGATTGGGTGGAAGATCCAGAAACATGATGAACAAGAAGTTCAACAGTTTTGTTCTCAAGTTGGTATCAAAAGACAGGTTTTCAAAGTTTGGATGCATAATAACAAACAAGCTATGAGaaaaaCAGGAAATGTAAGCTTAGCTTAGCTA
Contig12326	115	21	7	p	AGC	GCAGCAGCAGCAGCAGCAGCA	C	0	0	1.0658	201	TGGACATGTTCCACCTTTGA	CACCCAATCCTTTCAGCAAA	79	61	16	20	216	20	59.935	61.001	7.3	8.8	CACCTCTGCTACTTCTGGACATGTTCCACCTTtgatgatgaCCTTTGGATCAGGTCCAGCTGAATCATCAAGTGAAGATCTCAACATGTTGGGTGCACAATTTTCAATACAAACgcagcagcagcagcagcagcaAGTTTCTAAGAAGAGGATAAGGACGAAATTCTCACAGCTTCAAAAGGATAAGATGATGGAGTTTGCTGAAAGGATTGGGTGGAAGATCCAGAAACATGATGAACAAGAAGTTCAACAGTTTTGTTCTCAAGTTGGTATCAAAAGACAGGTTTTCAAAGTTTGGATGCATAATAACAAACAAGCTATGAGaaaaaCAGGAAATGTAAGCTTAGCTTAGCTA
Contig12326	115	21	7	p	AGC	GCAGCAGCAGCAGCAGCAGCA	C	0	0	5.1761	278	ACCTTTGGATCAGGTCCAGC	GCTTGTTTGTTATTATGCATCCAA	54	159	41	20	318	24	61.429	60.253	9.7	8.5	CACCTCTGCTACTTCTGGACATGTTCCACCTTtgatgatgaCCTTTGGATCAGGTCCAGCTGAATCATCAAGTGAAGATCTCAACATGTTGGGTGCACAATTTTCAATACAAACgcagcagcagcagcagcagcaAGTTTCTAAGAAGAGGATAAGGACGAAATTCTCACAGCTTCAAAAGGATAAGATGATGGAGTTTGCTGAAAGGATTGGGTGGAAGATCCAGAAACATGATGAACAAGAAGTTCAACAGTTTTGTTCTCAAGTTGGTATCAAAAGACAGGTTTTCAAAGTTTGGATGCATAATAACAAACAAGCTATGAGaaaaaCAGGAAATGTAAGCTTAGCTTAGCTA
Contig12396	657	10	5	p	AT	TATATATATA	B	1	1	6.1137	240	TTGTTTGATTGGGAAATGCC	TGAACCTATAATACAAGGGAAATGG	185	0	452	20	691	25	60.681	59.567	9.6	8.4	GGTAGTTTGGGCGATGACAGCGCTAATGAAGGATCCAAGAGTGATGAAGAAAGTACAAGAAGAGATTCGAAAAGTATTTGGAGGGAAGGGTTTTATAGAGGAAGAAGATGTTCAAAAGCTTCCATATCTGAAAGCAGTTATAAAAGAAACAATGAGATTGTACCCATCTTTGCCTATTCTTTTACCTAGAGAAACCATGAAAGAGTGCGAAATCGAAGGGTACACAATTCCGAACAAGACATTAGTGTTCGTGAACGCTTGGGCGATTCATAGAGATCCAGAAGCATGGAAGAATCCAGAAGAGTTTTATCCGgagagaTTTATAGGAAGTGATATAGATTTCAAAGGACAAGATTTCGAGCTGATTCCGTTTGGTTCGGGGCGAAGAGTTTGCCCCGG…
Contig12396	657	10	5	p	AT	TATATATATA	B	0	0	6.3236	238	GTTTGATTGGGAAATGCCTG	TGAACCTATAATACAAGGGAAATGG	183	0	454	20	691	25	60.309	59.567	9.7	8.4	GGTAGTTTGGGCGATGACAGCGCTAATGAAGGATCCAAGAGTGATGAAGAAAGTACAAGAAGAGATTCGAAAAGTATTTGGAGGGAAGGGTTTTATAGAGGAAGAAGATGTTCAAAAGCTTCCATATCTGAAAGCAGTTATAAAAGAAACAATGAGATTGTACCCATCTTTGCCTATTCTTTTACCTAGAGAAACCATGAAAGAGTGCGAAATCGAAGGGTACACAATTCCGAACAAGACATTAGTGTTCGTGAACGCTTGGGCGATTCATAGAGATCCAGAAGCATGGAAGAATCCAGAAGAGTTTTATCCGgagagaTTTATAGGAAGTGATATAGATTTCAAAGGACAAGATTTCGAGCTGATTCCGTTTGGTTCGGGGCGAAGAGTTTGCCCCGG…
Contig12396	657	10	5	p	AT	TATATATATA	B	0	0	6.7588	155	ATCCTCTGTGCCTTGTTGCT	TGAACCTATAATACAAGGGAAATGG	100	0	537	20	691	25	59.874	59.567	8.5	8.4	GGTAGTTTGGGCGATGACAGCGCTAATGAAGGATCCAAGAGTGATGAAGAAAGTACAAGAAGAGATTCGAAAAGTATTTGGAGGGAAGGGTTTTATAGAGGAAGAAGATGTTCAAAAGCTTCCATATCTGAAAGCAGTTATAAAAGAAACAATGAGATTGTACCCATCTTTGCCTATTCTTTTACCTAGAGAAACCATGAAAGAGTGCGAAATCGAAGGGTACACAATTCCGAACAAGACATTAGTGTTCGTGAACGCTTGGGCGATTCATAGAGATCCAGAAGCATGGAAGAATCCAGAAGAGTTTTATCCGgagagaTTTATAGGAAGTGATATAGATTTCAAAGGACAAGATTTCGAGCTGATTCCGTTTGGTTCGGGGCGAAGAGTTTGCCCCGG…
Contig12396	657	10	5	p	AT	TATATATATA	B	0	0	7.1068	187	TGGTCTTCCAGGACTTGTTCA	TGAACCTATAATACAAGGGAAATGG	131	0	505	21	691	25	60.674	59.567	6.7	8.4	GGTAGTTTGGGCGATGACAGCGCTAATGAAGGATCCAAGAGTGATGAAGAAAGTACAAGAAGAGATTCGAAAAGTATTTGGAGGGAAGGGTTTTATAGAGGAAGAAGATGTTCAAAAGCTTCCATATCTGAAAGCAGTTATAAAAGAAACAATGAGATTGTACCCATCTTTGCCTATTCTTTTACCTAGAGAAACCATGAAAGAGTGCGAAATCGAAGGGTACACAATTCCGAACAAGACATTAGTGTTCGTGAACGCTTGGGCGATTCATAGAGATCCAGAAGCATGGAAGAATCCAGAAGAGTTTTATCCGgagagaTTTATAGGAAGTGATATAGATTTCAAAGGACAAGATTTCGAGCTGATTCCGTTTGGTTCGGGGCGAAGAGTTTGCCCCGG…
Contig12396	657	10	5	p	AT	TATATATATA	B	0	0	7.2434	156	CATCCTCTGTGCCTTGTTGC	TGAACCTATAATACAAGGGAAATGG	101	0	536	20	691	25	61.81	59.567	8.2	8.4	GGTAGTTTGGGCGATGACAGCGCTAATGAAGGATCCAAGAGTGATGAAGAAAGTACAAGAAGAGATTCGAAAAGTATTTGGAGGGAAGGGTTTTATAGAGGAAGAAGATGTTCAAAAGCTTCCATATCTGAAAGCAGTTATAAAAGAAACAATGAGATTGTACCCATCTTTGCCTATTCTTTTACCTAGAGAAACCATGAAAGAGTGCGAAATCGAAGGGTACACAATTCCGAACAAGACATTAGTGTTCGTGAACGCTTGGGCGATTCATAGAGATCCAGAAGCATGGAAGAATCCAGAAGAGTTTTATCCGgagagaTTTATAGGAAGTGATATAGATTTCAAAGGACAAGATTTCGAGCTGATTCCGTTTGGTTCGGGGCGAAGAGTTTGCCCCGG…
Contig12396	657	10	5	p	AT	TATATATATA	B	0	0	7.3699	290	TAAACATGGCGGTTGCTACG	TGAACCTATAATACAAGGGAAATGG	235	0	402	20	691	25	61.937	59.567	7.4	8.4	GGTAGTTTGGGCGATGACAGCGCTAATGAAGGATCCAAGAGTGATGAAGAAAGTACAAGAAGAGATTCGAAAAGTATTTGGAGGGAAGGGTTTTATAGAGGAAGAAGATGTTCAAAAGCTTCCATATCTGAAAGCAGTTATAAAAGAAACAATGAGATTGTACCCATCTTTGCCTATTCTTTTACCTAGAGAAACCATGAAAGAGTGCGAAATCGAAGGGTACACAATTCCGAACAAGACATTAGTGTTCGTGAACGCTTGGGCGATTCATAGAGATCCAGAAGCATGGAAGAATCCAGAAGAGTTTTATCCGgagagaTTTATAGGAAGTGATATAGATTTCAAAGGACAAGATTTCGAGCTGATTCCGTTTGGTTCGGGGCGAAGAGTTTGCCCCGG…
Contig12396	657	10	5	p	AT	TATATATATA	B	0	0	7.504	281	CGGTTGCTACGGTGGATCT	TGAACCTATAATACAAGGGAAATGG	227	0	411	19	691	25	61.071	59.567	6.3	8.4	GGTAGTTTGGGCGATGACAGCGCTAATGAAGGATCCAAGAGTGATGAAGAAAGTACAAGAAGAGATTCGAAAAGTATTTGGAGGGAAGGGTTTTATAGAGGAAGAAGATGTTCAAAAGCTTCCATATCTGAAAGCAGTTATAAAAGAAACAATGAGATTGTACCCATCTTTGCCTATTCTTTTACCTAGAGAAACCATGAAAGAGTGCGAAATCGAAGGGTACACAATTCCGAACAAGACATTAGTGTTCGTGAACGCTTGGGCGATTCATAGAGATCCAGAAGCATGGAAGAATCCAGAAGAGTTTTATCCGgagagaTTTATAGGAAGTGATATAGATTTCAAAGGACAAGATTTCGAGCTGATTCCGTTTGGTTCGGGGCGAAGAGTTTGCCCCGG…
Contig12396	657	10	5	p	AT	TATATATATA	B	0	0	7.5663	294	GGGTTAAACATGGCGGTTG	TGAACCTATAATACAAGGGAAATGG	240	0	398	19	691	25	61.133	59.567	8.2	8.4	GGTAGTTTGGGCGATGACAGCGCTAATGAAGGATCCAAGAGTGATGAAGAAAGTACAAGAAGAGATTCGAAAAGTATTTGGAGGGAAGGGTTTTATAGAGGAAGAAGATGTTCAAAAGCTTCCATATCTGAAAGCAGTTATAAAAGAAACAATGAGATTGTACCCATCTTTGCCTATTCTTTTACCTAGAGAAACCATGAAAGAGTGCGAAATCGAAGGGTACACAATTCCGAACAAGACATTAGTGTTCGTGAACGCTTGGGCGATTCATAGAGATCCAGAAGCATGGAAGAATCCAGAAGAGTTTTATCCGgagagaTTTATAGGAAGTGATATAGATTTCAAAGGACAAGATTTCGAGCTGATTCCGTTTGGTTCGGGGCGAAGAGTTTGCCCCGG…
Contig12396	657	10	5	p	AT	TATATATATA	B	0	0	10.1699	149	TGTGCCTTGTTGCTAAGACTAGAA	TGAACCTATAATACAAGGGAAATGG	90	0	543	24	691	25	60.463	59.567	6	8.4	GGTAGTTTGGGCGATGACAGCGCTAATGAAGGATCCAAGAGTGATGAAGAAAGTACAAGAAGAGATTCGAAAAGTATTTGGAGGGAAGGGTTTTATAGAGGAAGAAGATGTTCAAAAGCTTCCATATCTGAAAGCAGTTATAAAAGAAACAATGAGATTGTACCCATCTTTGCCTATTCTTTTACCTAGAGAAACCATGAAAGAGTGCGAAATCGAAGGGTACACAATTCCGAACAAGACATTAGTGTTCGTGAACGCTTGGGCGATTCATAGAGATCCAGAAGCATGGAAGAATCCAGAAGAGTTTTATCCGgagagaTTTATAGGAAGTGATATAGATTTCAAAGGACAAGATTTCGAGCTGATTCCGTTTGGTTCGGGGCGAAGAGTTTGCCCCGG…
Contig12396	657	10	5	p	AT	TATATATATA	B	0	0	10.4004	149	TGTGCCTTGTTGCTAAGACTAGA	TGAACCTATAATACAAGGGAAATGG	91	0	543	23	691	25	59.233	59.567	5.7	8.4	GGTAGTTTGGGCGATGACAGCGCTAATGAAGGATCCAAGAGTGATGAAGAAAGTACAAGAAGAGATTCGAAAAGTATTTGGAGGGAAGGGTTTTATAGAGGAAGAAGATGTTCAAAAGCTTCCATATCTGAAAGCAGTTATAAAAGAAACAATGAGATTGTACCCATCTTTGCCTATTCTTTTACCTAGAGAAACCATGAAAGAGTGCGAAATCGAAGGGTACACAATTCCGAACAAGACATTAGTGTTCGTGAACGCTTGGGCGATTCATAGAGATCCAGAAGCATGGAAGAATCCAGAAGAGTTTTATCCGgagagaTTTATAGGAAGTGATATAGATTTCAAAGGACAAGATTTCGAGCTGATTCCGTTTGGTTCGGGGCGAAGAGTTTGCCCCGG…
Contig12396	657	10	5	p	AT	TATATATATA	B	0	0	11.1105	149	TGTGCCTTGTTGCTAAGACTAGAAT	TGAACCTATAATACAAGGGAAATGG	89	0	543	25	691	25	60.677	59.567	6.6	8.4	GGTAGTTTGGGCGATGACAGCGCTAATGAAGGATCCAAGAGTGATGAAGAAAGTACAAGAAGAGATTCGAAAAGTATTTGGAGGGAAGGGTTTTATAGAGGAAGAAGATGTTCAAAAGCTTCCATATCTGAAAGCAGTTATAAAAGAAACAATGAGATTGTACCCATCTTTGCCTATTCTTTTACCTAGAGAAACCATGAAAGAGTGCGAAATCGAAGGGTACACAATTCCGAACAAGACATTAGTGTTCGTGAACGCTTGGGCGATTCATAGAGATCCAGAAGCATGGAAGAATCCAGAAGAGTTTTATCCGgagagaTTTATAGGAAGTGATATAGATTTCAAAGGACAAGATTTCGAGCTGATTCCGTTTGGTTCGGGGCGAAGAGTTTGCCCCGG…
Contig12396	657	10	5	p	AT	TATATATATA	C	0	0	11.0125	125	TTGCATGTGTGTGATTTAGAATG	TGAACCTATAATACAAGGGAAATGG	67	0	567	23	691	25	58.62	59.567	6.9	8.4	GGTAGTTTGGGCGATGACAGCGCTAATGAAGGATCCAAGAGTGATGAAGAAAGTACAAGAAGAGATTCGAAAAGTATTTGGAGGGAAGGGTTTTATAGAGGAAGAAGATGTTCAAAAGCTTCCATATCTGAAAGCAGTTATAAAAGAAACAATGAGATTGTACCCATCTTTGCCTATTCTTTTACCTAGAGAAACCATGAAAGAGTGCGAAATCGAAGGGTACACAATTCCGAACAAGACATTAGTGTTCGTGAACGCTTGGGCGATTCATAGAGATCCAGAAGCATGGAAGAATCCAGAAGAGTTTTATCCGgagagaTTTATAGGAAGTGATATAGATTTCAAAGGACAAGATTTCGAGCTGATTCCGTTTGGTTCGGGGCGAAGAGTTTGCCCCGG…
Contig12495	56	15	5	p	AAT	TAATAATAATAATAA	B	1	1	0.5845	185	TTAACACTGTCGAAACCGCC	AAACTTTGCCCTCTGGTTCC	32	98	4	20	188	20	61.06	60.476	12.9	7.9	AACTTAACACTGTCGAAACCGCCGAAATAGCTATAAACTTCAGAGCCATTAGTAGtaataataataataaCAACTTCAGCctctctACTAACACCAATCTCCTGGATTTTCATCTGACTTCAATCATTGCCGCCCTTTGTCCATAATTCATATAGTTCAACATCAAATGGAACCAGAGGGCAAAGTTTCTGAAATCAGCTTAAAACGCCACCGTCATTCAGTTACCATCTCAGGTCTCCAAAAGAAATAAGATACCCTGAGTCGATCTAGAAGGTGGGTGGGGTAAGGAGGGTTGGGGTTTCTGCAATTATCATTCGCAATTGAGAATCGAGACAAAGACCGAACACagagagagAAAATTTAGGCAGAAAGG
Contig12495	56	15	5	p	AAT	TAATAATAATAATAA	B	0	0	0.6764	223	TTAACACTGTCGAAACCGCC	GGTAACTGAATGACGGTGGC	32	136	4	20	226	20	61.06	60.384	12.9	9.4	AACTTAACACTGTCGAAACCGCCGAAATAGCTATAAACTTCAGAGCCATTAGTAGtaataataataataaCAACTTCAGCctctctACTAACACCAATCTCCTGGATTTTCATCTGACTTCAATCATTGCCGCCCTTTGTCCATAATTCATATAGTTCAACATCAAATGGAACCAGAGGGCAAAGTTTCTGAAATCAGCTTAAAACGCCACCGTCATTCAGTTACCATCTCAGGTCTCCAAAAGAAATAAGATACCCTGAGTCGATCTAGAAGGTGGGTGGGGTAAGGAGGGTTGGGGTTTCTGCAATTATCATTCGCAATTGAGAATCGAGACAAAGACCGAACACagagagagAAAATTTAGGCAGAAAGG
Contig12495	56	15	5	p	AAT	TAATAATAATAATAA	B	0	0	0.6938	189	TTAACACTGTCGAAACCGCC	TCAGAAACTTTGCCCTCTGG	32	102	4	20	192	20	61.06	60.366	12.9	8.2	AACTTAACACTGTCGAAACCGCCGAAATAGCTATAAACTTCAGAGCCATTAGTAGtaataataataataaCAACTTCAGCctctctACTAACACCAATCTCCTGGATTTTCATCTGACTTCAATCATTGCCGCCCTTTGTCCATAATTCATATAGTTCAACATCAAATGGAACCAGAGGGCAAAGTTTCTGAAATCAGCTTAAAACGCCACCGTCATTCAGTTACCATCTCAGGTCTCCAAAAGAAATAAGATACCCTGAGTCGATCTAGAAGGTGGGTGGGGTAAGGAGGGTTGGGGTTTCTGCAATTATCATTCGCAATTGAGAATCGAGACAAAGACCGAACACagagagagAAAATTTAGGCAGAAAGG
Contig12495	56	15	5	p	AAT	TAATAATAATAATAA	B	0	0	0.7428	183	TTAACACTGTCGAAACCGCC	ACTTTGCCCTCTGGTTCCAT	32	96	4	20	186	20	61.06	60.883	12.9	8.1	AACTTAACACTGTCGAAACCGCCGAAATAGCTATAAACTTCAGAGCCATTAGTAGtaataataataataaCAACTTCAGCctctctACTAACACCAATCTCCTGGATTTTCATCTGACTTCAATCATTGCCGCCCTTTGTCCATAATTCATATAGTTCAACATCAAATGGAACCAGAGGGCAAAGTTTCTGAAATCAGCTTAAAACGCCACCGTCATTCAGTTACCATCTCAGGTCTCCAAAAGAAATAAGATACCCTGAGTCGATCTAGAAGGTGGGTGGGGTAAGGAGGGTTGGGGTTTCTGCAATTATCATTCGCAATTGAGAATCGAGACAAAGACCGAACACagagagagAAAATTTAGGCAGAAAGG
Contig12495	56	15	5	p	AAT	TAATAATAATAATAA	B	0	0	1.2253	215	GTCGAAACCGCCGAAATAG	GGTAACTGAATGACGGTGGC	25	136	12	19	226	20	60.591	60.384	5.9	9.4	AACTTAACACTGTCGAAACCGCCGAAATAGCTATAAACTTCAGAGCCATTAGTAGtaataataataataaCAACTTCAGCctctctACTAACACCAATCTCCTGGATTTTCATCTGACTTCAATCATTGCCGCCCTTTGTCCATAATTCATATAGTTCAACATCAAATGGAACCAGAGGGCAAAGTTTCTGAAATCAGCTTAAAACGCCACCGTCATTCAGTTACCATCTCAGGTCTCCAAAAGAAATAAGATACCCTGAGTCGATCTAGAAGGTGGGTGGGGTAAGGAGGGTTGGGGTTTCTGCAATTATCATTCGCAATTGAGAATCGAGACAAAGACCGAACACagagagagAAAATTTAGGCAGAAAGG
Contig12495	56	15	5	p	AAT	TAATAATAATAATAA	B	0	0	1.2357	139	GTCGAAACCGCCGAAATAG	TGAATTATGGACAAAGGGCG	25	60	12	19	150	20	60.591	60.827	5.9	12.9	AACTTAACACTGTCGAAACCGCCGAAATAGCTATAAACTTCAGAGCCATTAGTAGtaataataataataaCAACTTCAGCctctctACTAACACCAATCTCCTGGATTTTCATCTGACTTCAATCATTGCCGCCCTTTGTCCATAATTCATATAGTTCAACATCAAATGGAACCAGAGGGCAAAGTTTCTGAAATCAGCTTAAAACGCCACCGTCATTCAGTTACCATCTCAGGTCTCCAAAAGAAATAAGATACCCTGAGTCGATCTAGAAGGTGGGTGGGGTAAGGAGGGTTGGGGTTTCTGCAATTATCATTCGCAATTGAGAATCGAGACAAAGACCGAACACagagagagAAAATTTAGGCAGAAAGG
Contig12495	56	15	5	p	AAT	TAATAATAATAATAA	B	0	0	1.2615	129	TTAACACTGTCGAAACCGCC	CGGCAATGATTGAAGTCAGA	32	42	4	20	132	20	61.06	59.799	12.9	6.7	AACTTAACACTGTCGAAACCGCCGAAATAGCTATAAACTTCAGAGCCATTAGTAGtaataataataataaCAACTTCAGCctctctACTAACACCAATCTCCTGGATTTTCATCTGACTTCAATCATTGCCGCCCTTTGTCCATAATTCATATAGTTCAACATCAAATGGAACCAGAGGGCAAAGTTTCTGAAATCAGCTTAAAACGCCACCGTCATTCAGTTACCATCTCAGGTCTCCAAAAGAAATAAGATACCCTGAGTCGATCTAGAAGGTGGGTGGGGTAAGGAGGGTTGGGGTTTCTGCAATTATCATTCGCAATTGAGAATCGAGACAAAGACCGAACACagagagagAAAATTTAGGCAGAAAGG
Contig12495	56	15	5	p	AAT	TAATAATAATAATAA	B	0	0	1.3538	221	TTAACACTGTCGAAACCGCC	TAACTGAATGACGGTGGCGT	32	134	4	20	224	20	61.06	61.494	12.9	11.1	AACTTAACACTGTCGAAACCGCCGAAATAGCTATAAACTTCAGAGCCATTAGTAGtaataataataataaCAACTTCAGCctctctACTAACACCAATCTCCTGGATTTTCATCTGACTTCAATCATTGCCGCCCTTTGTCCATAATTCATATAGTTCAACATCAAATGGAACCAGAGGGCAAAGTTTCTGAAATCAGCTTAAAACGCCACCGTCATTCAGTTACCATCTCAGGTCTCCAAAAGAAATAAGATACCCTGAGTCGATCTAGAAGGTGGGTGGGGTAAGGAGGGTTGGGGTTTCTGCAATTATCATTCGCAATTGAGAATCGAGACAAAGACCGAACACagagagagAAAATTTAGGCAGAAAGG
Contig12495	56	15	5	p	AAT	TAATAATAATAATAA	B	0	0	1.5858	130	TTAACACTGTCGAAACCGCC	GCGGCAATGATTGAAGTCAG	32	43	4	20	133	20	61.06	61.726	12.9	6.4	AACTTAACACTGTCGAAACCGCCGAAATAGCTATAAACTTCAGAGCCATTAGTAGtaataataataataaCAACTTCAGCctctctACTAACACCAATCTCCTGGATTTTCATCTGACTTCAATCATTGCCGCCCTTTGTCCATAATTCATATAGTTCAACATCAAATGGAACCAGAGGGCAAAGTTTCTGAAATCAGCTTAAAACGCCACCGTCATTCAGTTACCATCTCAGGTCTCCAAAAGAAATAAGATACCCTGAGTCGATCTAGAAGGTGGGTGGGGTAAGGAGGGTTGGGGTTTCTGCAATTATCATTCGCAATTGAGAATCGAGACAAAGACCGAACACagagagagAAAATTTAGGCAGAAAGG
Contig12495	56	15	5	p	AAT	TAATAATAATAATAA	B	0	0	1.7476	278	TTAACACTGTCGAAACCGCC	CCACCCACCTTCTAGATCGAC	32	190	4	20	281	21	61.06	60.887	12.9	8.1	AACTTAACACTGTCGAAACCGCCGAAATAGCTATAAACTTCAGAGCCATTAGTAGtaataataataataaCAACTTCAGCctctctACTAACACCAATCTCCTGGATTTTCATCTGACTTCAATCATTGCCGCCCTTTGTCCATAATTCATATAGTTCAACATCAAATGGAACCAGAGGGCAAAGTTTCTGAAATCAGCTTAAAACGCCACCGTCATTCAGTTACCATCTCAGGTCTCCAAAAGAAATAAGATACCCTGAGTCGATCTAGAAGGTGGGTGGGGTAAGGAGGGTTGGGGTTTCTGCAATTATCATTCGCAATTGAGAATCGAGACAAAGACCGAACACagagagagAAAATTTAGGCAGAAAGG
Contig12495	56	15	5	p	AAT	TAATAATAATAATAA	B	0	0	2.7662	275	TTAACACTGTCGAAACCGCC	CCCACCTTCTAGATCGACTCA	32	187	4	20	278	21	61.06	59.294	12.9	6.4	AACTTAACACTGTCGAAACCGCCGAAATAGCTATAAACTTCAGAGCCATTAGTAGtaataataataataaCAACTTCAGCctctctACTAACACCAATCTCCTGGATTTTCATCTGACTTCAATCATTGCCGCCCTTTGTCCATAATTCATATAGTTCAACATCAAATGGAACCAGAGGGCAAAGTTTCTGAAATCAGCTTAAAACGCCACCGTCATTCAGTTACCATCTCAGGTCTCCAAAAGAAATAAGATACCCTGAGTCGATCTAGAAGGTGGGTGGGGTAAGGAGGGTTGGGGTTTCTGCAATTATCATTCGCAATTGAGAATCGAGACAAAGACCGAACACagagagagAAAATTTAGGCAGAAAGG
Contig12495	56	15	5	p	AAT	TAATAATAATAATAA	B	0	0	2.8002	273	TTAACACTGTCGAAACCGCC	CACCTTCTAGATCGACTCAGGG	32	184	4	20	276	22	61.06	60.26	12.9	9.7	AACTTAACACTGTCGAAACCGCCGAAATAGCTATAAACTTCAGAGCCATTAGTAGtaataataataataaCAACTTCAGCctctctACTAACACCAATCTCCTGGATTTTCATCTGACTTCAATCATTGCCGCCCTTTGTCCATAATTCATATAGTTCAACATCAAATGGAACCAGAGGGCAAAGTTTCTGAAATCAGCTTAAAACGCCACCGTCATTCAGTTACCATCTCAGGTCTCCAAAAGAAATAAGATACCCTGAGTCGATCTAGAAGGTGGGTGGGGTAAGGAGGGTTGGGGTTTCTGCAATTATCATTCGCAATTGAGAATCGAGACAAAGACCGAACACagagagagAAAATTTAGGCAGAAAGG
Contig12502	345	12	6	p	AG	GAGAGAGAGAGA	A	1	1	1.5053	137	ATTTGATTTGAATGCCGCC	GCTGAATCCCATGTCATCGT	72	14	254	19	390	20	60.802	60.904	12.9	8	TGGCAGTCTCAGttttttttttGCAACAGCACAGGaaaaaTCCTCTTCTCGTCGCTTTCGATCTCATTTCTTCAAGTGTGAAAATGTCGCTCGGAGAAGTTGCTTGCAGCTACTCGCTTATGATCCTTCATGATGATAACATCGCAGTCACTGGTGACAAAATCTACAACATTGTTGAAAGCTGCAAAGGTTGATGTTGAAGCTTATTGGCCAAACTTGTTTGCCAAACTTGCCGAGAAGaaaaaCCTTGATGATTTGATTTGAATGCCGCCGGAGGTGGGGCTACTGCTTCTGTTTCAGCCCCAGTTGCCGCTGCTTCTGCCACTGCAGTTGCTGCTCCAACCgagagagagagaCCAAAGGAGAAGTGACGATGACATGGGATTCAGCTTGTTTGAT…
Contig12502	345	12	6	p	AG	GAGAGAGAGAGA	A	0	0	1.5162	135	ATTTGATTTGAATGCCGCC	TGAATCCCATGTCATCGTCA	72	12	254	19	388	20	60.802	60.915	12.9	8.4	TGGCAGTCTCAGttttttttttGCAACAGCACAGGaaaaaTCCTCTTCTCGTCGCTTTCGATCTCATTTCTTCAAGTGTGAAAATGTCGCTCGGAGAAGTTGCTTGCAGCTACTCGCTTATGATCCTTCATGATGATAACATCGCAGTCACTGGTGACAAAATCTACAACATTGTTGAAAGCTGCAAAGGTTGATGTTGAAGCTTATTGGCCAAACTTGTTTGCCAAACTTGCCGAGAAGaaaaaCCTTGATGATTTGATTTGAATGCCGCCGGAGGTGGGGCTACTGCTTCTGTTTCAGCCCCAGTTGCCGCTGCTTCTGCCACTGCAGTTGCTGCTCCAACCgagagagagagaCCAAAGGAGAAGTGACGATGACATGGGATTCAGCTTGTTTGAT…
Contig12502	345	12	6	p	AG	GAGAGAGAGAGA	A	0	0	1.5795	139	TGATTTGATTTGAATGCCGC	GCTGAATCCCATGTCATCGT	73	14	252	20	390	20	61.876	60.904	12.9	8	TGGCAGTCTCAGttttttttttGCAACAGCACAGGaaaaaTCCTCTTCTCGTCGCTTTCGATCTCATTTCTTCAAGTGTGAAAATGTCGCTCGGAGAAGTTGCTTGCAGCTACTCGCTTATGATCCTTCATGATGATAACATCGCAGTCACTGGTGACAAAATCTACAACATTGTTGAAAGCTGCAAAGGTTGATGTTGAAGCTTATTGGCCAAACTTGTTTGCCAAACTTGCCGAGAAGaaaaaCCTTGATGATTTGATTTGAATGCCGCCGGAGGTGGGGCTACTGCTTCTGTTTCAGCCCCAGTTGCCGCTGCTTCTGCCACTGCAGTTGCTGCTCCAACCgagagagagagaCCAAAGGAGAAGTGACGATGACATGGGATTCAGCTTGTTTGAT…
Contig12502	345	12	6	p	AG	GAGAGAGAGAGA	A	0	0	3.3576	151	GATGATTTGATTTGAATGCCG	AATCAAACAAGCTGAATCCCA	74	23	250	21	400	21	60.282	59.56	11.7	9.7	TGGCAGTCTCAGttttttttttGCAACAGCACAGGaaaaaTCCTCTTCTCGTCGCTTTCGATCTCATTTCTTCAAGTGTGAAAATGTCGCTCGGAGAAGTTGCTTGCAGCTACTCGCTTATGATCCTTCATGATGATAACATCGCAGTCACTGGTGACAAAATCTACAACATTGTTGAAAGCTGCAAAGGTTGATGTTGAAGCTTATTGGCCAAACTTGTTTGCCAAACTTGCCGAGAAGaaaaaCCTTGATGATTTGATTTGAATGCCGCCGGAGGTGGGGCTACTGCTTCTGTTTCAGCCCCAGTTGCCGCTGCTTCTGCCACTGCAGTTGCTGCTCCAACCgagagagagagaCCAAAGGAGAAGTGACGATGACATGGGATTCAGCTTGTTTGAT…
Contig12502	345	12	6	p	AG	GAGAGAGAGAGA	A	0	0	3.7725	150	GATGATTTGATTTGAATGCCG	ATCAAACAAGCTGAATCCCA	74	23	250	21	399	20	60.282	58.145	11.7	9.7	TGGCAGTCTCAGttttttttttGCAACAGCACAGGaaaaaTCCTCTTCTCGTCGCTTTCGATCTCATTTCTTCAAGTGTGAAAATGTCGCTCGGAGAAGTTGCTTGCAGCTACTCGCTTATGATCCTTCATGATGATAACATCGCAGTCACTGGTGACAAAATCTACAACATTGTTGAAAGCTGCAAAGGTTGATGTTGAAGCTTATTGGCCAAACTTGTTTGCCAAACTTGCCGAGAAGaaaaaCCTTGATGATTTGATTTGAATGCCGCCGGAGGTGGGGCTACTGCTTCTGTTTCAGCCCCAGTTGCCGCTGCTTCTGCCACTGCAGTTGCTGCTCCAACCgagagagagagaCCAAAGGAGAAGTGACGATGACATGGGATTCAGCTTGTTTGAT…
Contig12502	345	12	6	p	AG	GAGAGAGAGAGA	A	0	0	4.0763	151	GATGATTTGATTTGAATGCCG	AATCAAACAAGCTGAATCCCAT	74	22	250	21	400	22	60.282	59.841	11.7	9.6	TGGCAGTCTCAGttttttttttGCAACAGCACAGGaaaaaTCCTCTTCTCGTCGCTTTCGATCTCATTTCTTCAAGTGTGAAAATGTCGCTCGGAGAAGTTGCTTGCAGCTACTCGCTTATGATCCTTCATGATGATAACATCGCAGTCACTGGTGACAAAATCTACAACATTGTTGAAAGCTGCAAAGGTTGATGTTGAAGCTTATTGGCCAAACTTGTTTGCCAAACTTGCCGAGAAGaaaaaCCTTGATGATTTGATTTGAATGCCGCCGGAGGTGGGGCTACTGCTTCTGTTTCAGCCCCAGTTGCCGCTGCTTCTGCCACTGCAGTTGCTGCTCCAACCgagagagagagaCCAAAGGAGAAGTGACGATGACATGGGATTCAGCTTGTTTGAT…
Contig12502	345	12	6	p	AG	GAGAGAGAGAGA	F	0	0	0.5469	167	CCAAACTTGCCGAGAAGAAA	GCTGAATCCCATGTCATCGT	101	14	224	20	390	20	60.357	60.904	7	8	TGGCAGTCTCAGttttttttttGCAACAGCACAGGaaaaaTCCTCTTCTCGTCGCTTTCGATCTCATTTCTTCAAGTGTGAAAATGTCGCTCGGAGAAGTTGCTTGCAGCTACTCGCTTATGATCCTTCATGATGATAACATCGCAGTCACTGGTGACAAAATCTACAACATTGTTGAAAGCTGCAAAGGTTGATGTTGAAGCTTATTGGCCAAACTTGTTTGCCAAACTTGCCGAGAAGaaaaaCCTTGATGATTTGATTTGAATGCCGCCGGAGGTGGGGCTACTGCTTCTGTTTCAGCCCCAGTTGCCGCTGCTTCTGCCACTGCAGTTGCTGCTCCAACCgagagagagagaCCAAAGGAGAAGTGACGATGACATGGGATTCAGCTTGTTTGAT…
Contig12502	345	12	6	p	AG	GAGAGAGAGAGA	F	0	0	0.5577	165	CCAAACTTGCCGAGAAGAAA	TGAATCCCATGTCATCGTCA	101	12	224	20	388	20	60.357	60.915	7	8.4	TGGCAGTCTCAGttttttttttGCAACAGCACAGGaaaaaTCCTCTTCTCGTCGCTTTCGATCTCATTTCTTCAAGTGTGAAAATGTCGCTCGGAGAAGTTGCTTGCAGCTACTCGCTTATGATCCTTCATGATGATAACATCGCAGTCACTGGTGACAAAATCTACAACATTGTTGAAAGCTGCAAAGGTTGATGTTGAAGCTTATTGGCCAAACTTGTTTGCCAAACTTGCCGAGAAGaaaaaCCTTGATGATTTGATTTGAATGCCGCCGGAGGTGGGGCTACTGCTTCTGTTTCAGCCCCAGTTGCCGCTGCTTCTGCCACTGCAGTTGCTGCTCCAACCgagagagagagaCCAAAGGAGAAGTGACGATGACATGGGATTCAGCTTGTTTGAT…
Contig12502	345	12	6	p	AG	GAGAGAGAGAGA	F	0	0	0.8449	290	TGCTTGCAGCTACTCGCTTA	GCTGAATCCCATGTCATCGT	224	14	101	20	390	20	60.059	60.904	7.5	8	TGGCAGTCTCAGttttttttttGCAACAGCACAGGaaaaaTCCTCTTCTCGTCGCTTTCGATCTCATTTCTTCAAGTGTGAAAATGTCGCTCGGAGAAGTTGCTTGCAGCTACTCGCTTATGATCCTTCATGATGATAACATCGCAGTCACTGGTGACAAAATCTACAACATTGTTGAAAGCTGCAAAGGTTGATGTTGAAGCTTATTGGCCAAACTTGTTTGCCAAACTTGCCGAGAAGaaaaaCCTTGATGATTTGATTTGAATGCCGCCGGAGGTGGGGCTACTGCTTCTGTTTCAGCCCCAGTTGCCGCTGCTTCTGCCACTGCAGTTGCTGCTCCAACCgagagagagagaCCAAAGGAGAAGTGACGATGACATGGGATTCAGCTTGTTTGAT…
Contig12502	345	12	6	p	AG	GAGAGAGAGAGA	F	0	0	0.8557	288	TGCTTGCAGCTACTCGCTTA	TGAATCCCATGTCATCGTCA	224	12	101	20	388	20	60.059	60.915	7.5	8.4	TGGCAGTCTCAGttttttttttGCAACAGCACAGGaaaaaTCCTCTTCTCGTCGCTTTCGATCTCATTTCTTCAAGTGTGAAAATGTCGCTCGGAGAAGTTGCTTGCAGCTACTCGCTTATGATCCTTCATGATGATAACATCGCAGTCACTGGTGACAAAATCTACAACATTGTTGAAAGCTGCAAAGGTTGATGTTGAAGCTTATTGGCCAAACTTGTTTGCCAAACTTGCCGAGAAGaaaaaCCTTGATGATTTGATTTGAATGCCGCCGGAGGTGGGGCTACTGCTTCTGTTTCAGCCCCAGTTGCCGCTGCTTCTGCCACTGCAGTTGCTGCTCCAACCgagagagagagaCCAAAGGAGAAGTGACGATGACATGGGATTCAGCTTGTTTGAT…
Contig12502	345	12	6	p	AG	GAGAGAGAGAGA	F	0	0	0.9581	299	CTCGGAGAAGTTGCTTGCAG	TGAATCCCATGTCATCGTCA	235	12	90	20	388	20	61.243	60.915	8.5	8.4	TGGCAGTCTCAGttttttttttGCAACAGCACAGGaaaaaTCCTCTTCTCGTCGCTTTCGATCTCATTTCTTCAAGTGTGAAAATGTCGCTCGGAGAAGTTGCTTGCAGCTACTCGCTTATGATCCTTCATGATGATAACATCGCAGTCACTGGTGACAAAATCTACAACATTGTTGAAAGCTGCAAAGGTTGATGTTGAAGCTTATTGGCCAAACTTGTTTGCCAAACTTGCCGAGAAGaaaaaCCTTGATGATTTGATTTGAATGCCGCCGGAGGTGGGGCTACTGCTTCTGTTTCAGCCCCAGTTGCCGCTGCTTCTGCCACTGCAGTTGCTGCTCCAACCgagagagagagaCCAAAGGAGAAGTGACGATGACATGGGATTCAGCTTGTTTGAT…
Contig12502	345	12	6	p	AG	GAGAGAGAGAGA	F	0	0	1.0567	210	GCTGCAAAGGTTGATGTTGA	GCTGAATCCCATGTCATCGT	144	14	181	20	390	20	59.847	60.904	6.7	8	TGGCAGTCTCAGttttttttttGCAACAGCACAGGaaaaaTCCTCTTCTCGTCGCTTTCGATCTCATTTCTTCAAGTGTGAAAATGTCGCTCGGAGAAGTTGCTTGCAGCTACTCGCTTATGATCCTTCATGATGATAACATCGCAGTCACTGGTGACAAAATCTACAACATTGTTGAAAGCTGCAAAGGTTGATGTTGAAGCTTATTGGCCAAACTTGTTTGCCAAACTTGCCGAGAAGaaaaaCCTTGATGATTTGATTTGAATGCCGCCGGAGGTGGGGCTACTGCTTCTGTTTCAGCCCCAGTTGCCGCTGCTTCTGCCACTGCAGTTGCTGCTCCAACCgagagagagagaCCAAAGGAGAAGTGACGATGACATGGGATTCAGCTTGTTTGAT…
Contig12502	345	12	6	p	AG	GAGAGAGAGAGA	F	0	0	1.2077	249	TCGCAGTCACTGGTGACAAA	GCTGAATCCCATGTCATCGT	183	14	142	20	390	20	61.504	60.904	7	8	TGGCAGTCTCAGttttttttttGCAACAGCACAGGaaaaaTCCTCTTCTCGTCGCTTTCGATCTCATTTCTTCAAGTGTGAAAATGTCGCTCGGAGAAGTTGCTTGCAGCTACTCGCTTATGATCCTTCATGATGATAACATCGCAGTCACTGGTGACAAAATCTACAACATTGTTGAAAGCTGCAAAGGTTGATGTTGAAGCTTATTGGCCAAACTTGTTTGCCAAACTTGCCGAGAAGaaaaaCCTTGATGATTTGATTTGAATGCCGCCGGAGGTGGGGCTACTGCTTCTGTTTCAGCCCCAGTTGCCGCTGCTTCTGCCACTGCAGTTGCTGCTCCAACCgagagagagagaCCAAAGGAGAAGTGACGATGACATGGGATTCAGCTTGTTTGAT…
Contig12502	345	12	6	p	AG	GAGAGAGAGAGA	F	0	0	1.2185	247	TCGCAGTCACTGGTGACAAA	TGAATCCCATGTCATCGTCA	183	12	142	20	388	20	61.504	60.915	7	8.4	TGGCAGTCTCAGttttttttttGCAACAGCACAGGaaaaaTCCTCTTCTCGTCGCTTTCGATCTCATTTCTTCAAGTGTGAAAATGTCGCTCGGAGAAGTTGCTTGCAGCTACTCGCTTATGATCCTTCATGATGATAACATCGCAGTCACTGGTGACAAAATCTACAACATTGTTGAAAGCTGCAAAGGTTGATGTTGAAGCTTATTGGCCAAACTTGTTTGCCAAACTTGCCGAGAAGaaaaaCCTTGATGATTTGATTTGAATGCCGCCGGAGGTGGGGCTACTGCTTCTGTTTCAGCCCCAGTTGCCGCTGCTTCTGCCACTGCAGTTGCTGCTCCAACCgagagagagagaCCAAAGGAGAAGTGACGATGACATGGGATTCAGCTTGTTTGAT…
Contig12502	345	12	6	p	AG	GAGAGAGAGAGA	F	0	0	1.3326	172	CCAAACTTGCCGAGAAGAAA	AACAAGCTGAATCCCATGTCA	101	18	224	20	395	21	60.357	60.511	7	6.7	TGGCAGTCTCAGttttttttttGCAACAGCACAGGaaaaaTCCTCTTCTCGTCGCTTTCGATCTCATTTCTTCAAGTGTGAAAATGTCGCTCGGAGAAGTTGCTTGCAGCTACTCGCTTATGATCCTTCATGATGATAACATCGCAGTCACTGGTGACAAAATCTACAACATTGTTGAAAGCTGCAAAGGTTGATGTTGAAGCTTATTGGCCAAACTTGTTTGCCAAACTTGCCGAGAAGaaaaaCCTTGATGATTTGATTTGAATGCCGCCGGAGGTGGGGCTACTGCTTCTGTTTCAGCCCCAGTTGCCGCTGCTTCTGCCACTGCAGTTGCTGCTCCAACCgagagagagagaCCAAAGGAGAAGTGACGATGACATGGGATTCAGCTTGTTTGAT…
Contig12543	252	10	5	p	AT	TATATATATA	F	1	1	1.3347	201	AATAACATCAACACCGGCCT	CAACCTTCCATCCCTAACCC	68	83	164	20	364	20	59.316	60.549	10.9	9.4	CGAATAAATAATCCAATAAGCAAGCCATTGTTCATCATCTACCTTAGATGTGctctctATAGCAACAACAGAAGCATACCTATAATGATATAAATTaaaaaTTTATTAATCAAAGTTTATGTAAATTAATAATATAGTTGAAACTTATACTTACAAAGGATATAATAACATCAACACCGGCCTGCaaaaaTAAATACATTAATCAGTAatatatAGTAAAATAACAAATGaaaaaaaTTAGAAGATTTTGTtatatatataCCCAGCAATGGAATTAACTTGGGTGATaaaaaTACCACAACTTGCTCATATTTTAGTGTCAAGGAAAATagagagAAAACTAAGGGTTAGGGATGGAAGGTTgagagaCAAAGTAAAGTAAAACGTTAGAGTTAA
Contig12543	252	10	5	p	AT	TATATATATA	F	0	0	2.2992	202	TAATAACATCAACACCGGCCT	CAACCTTCCATCCCTAACCC	68	83	163	21	364	20	59.352	60.549	10.9	9.4	CGAATAAATAATCCAATAAGCAAGCCATTGTTCATCATCTACCTTAGATGTGctctctATAGCAACAACAGAAGCATACCTATAATGATATAAATTaaaaaTTTATTAATCAAAGTTTATGTAAATTAATAATATAGTTGAAACTTATACTTACAAAGGATATAATAACATCAACACCGGCCTGCaaaaaTAAATACATTAATCAGTAatatatAGTAAAATAACAAATGaaaaaaaTTAGAAGATTTTGTtatatatataCCCAGCAATGGAATTAACTTGGGTGATaaaaaTACCACAACTTGCTCATATTTTAGTGTCAAGGAAAATagagagAAAACTAAGGGTTAGGGATGGAAGGTTgagagaCAAAGTAAAGTAAAACGTTAGAGTTAA
Contig12543	252	10	5	p	AT	TATATATATA	F	0	0	2.8219	200	AATAACATCAACACCGGCCT	AACCTTCCATCCCTAACCCTT	68	81	164	20	363	21	59.316	60.062	10.9	9.7	CGAATAAATAATCCAATAAGCAAGCCATTGTTCATCATCTACCTTAGATGTGctctctATAGCAACAACAGAAGCATACCTATAATGATATAAATTaaaaaTTTATTAATCAAAGTTTATGTAAATTAATAATATAGTTGAAACTTATACTTACAAAGGATATAATAACATCAACACCGGCCTGCaaaaaTAAATACATTAATCAGTAatatatAGTAAAATAACAAATGaaaaaaaTTAGAAGATTTTGTtatatatataCCCAGCAATGGAATTAACTTGGGTGATaaaaaTACCACAACTTGCTCATATTTTAGTGTCAAGGAAAATagagagAAAACTAAGGGTTAGGGATGGAAGGTTgagagaCAAAGTAAAGTAAAACGTTAGAGTTAA
Contig12543	252	10	5	p	AT	TATATATATA	F	0	0	3.1031	199	AATAACATCAACACCGGCCT	ACCTTCCATCCCTAACCCTT	68	81	164	20	362	20	59.316	58.781	10.9	9.7	CGAATAAATAATCCAATAAGCAAGCCATTGTTCATCATCTACCTTAGATGTGctctctATAGCAACAACAGAAGCATACCTATAATGATATAAATTaaaaaTTTATTAATCAAAGTTTATGTAAATTAATAATATAGTTGAAACTTATACTTACAAAGGATATAATAACATCAACACCGGCCTGCaaaaaTAAATACATTAATCAGTAatatatAGTAAAATAACAAATGaaaaaaaTTAGAAGATTTTGTtatatatataCCCAGCAATGGAATTAACTTGGGTGATaaaaaTACCACAACTTGCTCATATTTTAGTGTCAAGGAAAATagagagAAAACTAAGGGTTAGGGATGGAAGGTTgagagaCAAAGTAAAGTAAAACGTTAGAGTTAA
Contig12543	252	10	5	p	AT	TATATATATA	F	0	0	3.4233	120	AATAACATCAACACCGGCCT	CCAAGTTAATTCCATTGCTGG	68	1	164	20	283	21	59.316	59.46	10.9	9.7	CGAATAAATAATCCAATAAGCAAGCCATTGTTCATCATCTACCTTAGATGTGctctctATAGCAACAACAGAAGCATACCTATAATGATATAAATTaaaaaTTTATTAATCAAAGTTTATGTAAATTAATAATATAGTTGAAACTTATACTTACAAAGGATATAATAACATCAACACCGGCCTGCaaaaaTAAATACATTAATCAGTAatatatAGTAAAATAACAAATGaaaaaaaTTAGAAGATTTTGTtatatatataCCCAGCAATGGAATTAACTTGGGTGATaaaaaTACCACAACTTGCTCATATTTTAGTGTCAAGGAAAATagagagAAAACTAAGGGTTAGGGATGGAAGGTTgagagaCAAAGTAAAGTAAAACGTTAGAGTTAA
Contig12543	252	10	5	p	AT	TATATATATA	F	0	0	3.4632	265	AAGCAAGCCATTGTTCATCA	CAAGTTAATTCCATTGCTGGG	214	0	18	20	282	21	59.276	59.46	6.9	9.7	CGAATAAATAATCCAATAAGCAAGCCATTGTTCATCATCTACCTTAGATGTGctctctATAGCAACAACAGAAGCATACCTATAATGATATAAATTaaaaaTTTATTAATCAAAGTTTATGTAAATTAATAATATAGTTGAAACTTATACTTACAAAGGATATAATAACATCAACACCGGCCTGCaaaaaTAAATACATTAATCAGTAatatatAGTAAAATAACAAATGaaaaaaaTTAGAAGATTTTGTtatatatataCCCAGCAATGGAATTAACTTGGGTGATaaaaaTACCACAACTTGCTCATATTTTAGTGTCAAGGAAAATagagagAAAACTAAGGGTTAGGGATGGAAGGTTgagagaCAAAGTAAAGTAAAACGTTAGAGTTAA
Contig12543	252	10	5	p	AT	TATATATATA	F	0	0	3.8897	198	AATAACATCAACACCGGCCT	CCTTCCATCCCTAACCCTTA	68	80	164	20	361	20	59.316	57.994	10.9	7.5	CGAATAAATAATCCAATAAGCAAGCCATTGTTCATCATCTACCTTAGATGTGctctctATAGCAACAACAGAAGCATACCTATAATGATATAAATTaaaaaTTTATTAATCAAAGTTTATGTAAATTAATAATATAGTTGAAACTTATACTTACAAAGGATATAATAACATCAACACCGGCCTGCaaaaaTAAATACATTAATCAGTAatatatAGTAAAATAACAAATGaaaaaaaTTAGAAGATTTTGTtatatatataCCCAGCAATGGAATTAACTTGGGTGATaaaaaTACCACAACTTGCTCATATTTTAGTGTCAAGGAAAATagagagAAAACTAAGGGTTAGGGATGGAAGGTTgagagaCAAAGTAAAGTAAAACGTTAGAGTTAA
Contig12543	252	10	5	p	AT	TATATATATA	F	0	0	4.0495	199	AATAACATCAACACCGGCCT	ACCTTCCATCCCTAACCCTTA	68	80	164	20	362	21	59.316	58.834	10.9	7.5	CGAATAAATAATCCAATAAGCAAGCCATTGTTCATCATCTACCTTAGATGTGctctctATAGCAACAACAGAAGCATACCTATAATGATATAAATTaaaaaTTTATTAATCAAAGTTTATGTAAATTAATAATATAGTTGAAACTTATACTTACAAAGGATATAATAACATCAACACCGGCCTGCaaaaaTAAATACATTAATCAGTAatatatAGTAAAATAACAAATGaaaaaaaTTAGAAGATTTTGTtatatatataCCCAGCAATGGAATTAACTTGGGTGATaaaaaTACCACAACTTGCTCATATTTTAGTGTCAAGGAAAATagagagAAAACTAAGGGTTAGGGATGGAAGGTTgagagaCAAAGTAAAGTAAAACGTTAGAGTTAA
Contig12544	486	10	5	p	AG	AGAGAGAGAG	A	1	1	0.5774	128	ACAGAGCTCAAGCACGGTTT	TCCGAGTCGCTCCCATATAA	65	13	401	20	528	20	60.058	60.564	8.2	5.2	AAGGTTTAGGAAATCAACTTATCTATAACTTTATTAGACGTGTGGTGGTACATACTCTTAATATTAAACAAAGGAAACCATTTTAATCTTTGATTATTGACTAACAAAACAACACAAGCAAacacacATAACAAGATGACAGAGGTGAAACTGCATGGATTTTGGTATAGTCCTTTTACTTTTAGGGTAGTATGGACCCTAAATCTGAAGGGTATACCATATGAGCACATagaagaagaTCGTTTCAATAAGAGTCCTCAACTTCTTCAATATAACCCAGTATACaaaaaGACTCCAGTGCTAGTTCATGATGGAAAACCCATATGTGAATCCATGCTCATTGTTGAATACATTGATGAGATATGGCTACAGAATTCATTGCTTCCTGCTGATTCATAT…
Contig12544	486	10	5	p	AG	AGAGAGAGAG	A	0	0	1.2898	154	TTCATTGCTTCCTGCTGATTC	TCCGAGTCGCTCCCATATAA	90	13	375	21	528	20	60.346	60.564	6.6	5.2	AAGGTTTAGGAAATCAACTTATCTATAACTTTATTAGACGTGTGGTGGTACATACTCTTAATATTAAACAAAGGAAACCATTTTAATCTTTGATTATTGACTAACAAAACAACACAAGCAAacacacATAACAAGATGACAGAGGTGAAACTGCATGGATTTTGGTATAGTCCTTTTACTTTTAGGGTAGTATGGACCCTAAATCTGAAGGGTATACCATATGAGCACATagaagaagaTCGTTTCAATAAGAGTCCTCAACTTCTTCAATATAACCCAGTATACaaaaaGACTCCAGTGCTAGTTCATGATGGAAAACCCATATGTGAATCCATGCTCATTGTTGAATACATTGATGAGATATGGCTACAGAATTCATTGCTTCCTGCTGATTCATAT…
Contig12544	486	10	5	p	AG	AGAGAGAGAG	A	0	0	1.4072	152	CATTGCTTCCTGCTGATTCAT	TCCGAGTCGCTCCCATATAA	88	13	377	21	528	20	60.228	60.564	6.9	5.2	AAGGTTTAGGAAATCAACTTATCTATAACTTTATTAGACGTGTGGTGGTACATACTCTTAATATTAAACAAAGGAAACCATTTTAATCTTTGATTATTGACTAACAAAACAACACAAGCAAacacacATAACAAGATGACAGAGGTGAAACTGCATGGATTTTGGTATAGTCCTTTTACTTTTAGGGTAGTATGGACCCTAAATCTGAAGGGTATACCATATGAGCACATagaagaagaTCGTTTCAATAAGAGTCCTCAACTTCTTCAATATAACCCAGTATACaaaaaGACTCCAGTGCTAGTTCATGATGGAAAACCCATATGTGAATCCATGCTCATTGTTGAATACATTGATGAGATATGGCTACAGAATTCATTGCTTCCTGCTGATTCATAT…
Contig12544	486	10	5	p	AG	AGAGAGAGAG	A	0	0	1.4652	210	CCCATATGTGAATCCATGCTC	TCCGAGTCGCTCCCATATAA	146	13	319	21	528	20	60.17	60.564	8.2	5.2	AAGGTTTAGGAAATCAACTTATCTATAACTTTATTAGACGTGTGGTGGTACATACTCTTAATATTAAACAAAGGAAACCATTTTAATCTTTGATTATTGACTAACAAAACAACACAAGCAAacacacATAACAAGATGACAGAGGTGAAACTGCATGGATTTTGGTATAGTCCTTTTACTTTTAGGGTAGTATGGACCCTAAATCTGAAGGGTATACCATATGAGCACATagaagaagaTCGTTTCAATAAGAGTCCTCAACTTCTTCAATATAACCCAGTATACaaaaaGACTCCAGTGCTAGTTCATGATGGAAAACCCATATGTGAATCCATGCTCATTGTTGAATACATTGATGAGATATGGCTACAGAATTCATTGCTTCCTGCTGATTCATAT…
Contig12544	486	10	5	p	AG	AGAGAGAGAG	A	0	0	1.6372	145	ACAGAGCTCAAGCACGGTTT	CACAGATCCTCAACAACTCCG	65	29	401	20	545	21	60.058	60.695	8.2	9.9	AAGGTTTAGGAAATCAACTTATCTATAACTTTATTAGACGTGTGGTGGTACATACTCTTAATATTAAACAAAGGAAACCATTTTAATCTTTGATTATTGACTAACAAAACAACACAAGCAAacacacATAACAAGATGACAGAGGTGAAACTGCATGGATTTTGGTATAGTCCTTTTACTTTTAGGGTAGTATGGACCCTAAATCTGAAGGGTATACCATATGAGCACATagaagaagaTCGTTTCAATAAGAGTCCTCAACTTCTTCAATATAACCCAGTATACaaaaaGACTCCAGTGCTAGTTCATGATGGAAAACCCATATGTGAATCCATGCTCATTGTTGAATACATTGATGAGATATGGCTACAGAATTCATTGCTTCCTGCTGATTCATAT…
Contig12544	486	10	5	p	AG	AGAGAGAGAG	A	0	0	1.7161	130	ACAGAGCTCAAGCACGGTTT	ACTCCGAGTCGCTCCCATA	65	16	401	20	530	19	60.058	60.774	8.2	7.4	AAGGTTTAGGAAATCAACTTATCTATAACTTTATTAGACGTGTGGTGGTACATACTCTTAATATTAAACAAAGGAAACCATTTTAATCTTTGATTATTGACTAACAAAACAACACAAGCAAacacacATAACAAGATGACAGAGGTGAAACTGCATGGATTTTGGTATAGTCCTTTTACTTTTAGGGTAGTATGGACCCTAAATCTGAAGGGTATACCATATGAGCACATagaagaagaTCGTTTCAATAAGAGTCCTCAACTTCTTCAATATAACCCAGTATACaaaaaGACTCCAGTGCTAGTTCATGATGGAAAACCCATATGTGAATCCATGCTCATTGTTGAATACATTGATGAGATATGGCTACAGAATTCATTGCTTCCTGCTGATTCATAT…
Contig12544	486	10	5	p	AG	AGAGAGAGAG	A	0	0	2.1116	212	AACCCATATGTGAATCCATGC	TCCGAGTCGCTCCCATATAA	148	13	317	21	528	20	59.524	60.564	8.4	5.2	AAGGTTTAGGAAATCAACTTATCTATAACTTTATTAGACGTGTGGTGGTACATACTCTTAATATTAAACAAAGGAAACCATTTTAATCTTTGATTATTGACTAACAAAACAACACAAGCAAacacacATAACAAGATGACAGAGGTGAAACTGCATGGATTTTGGTATAGTCCTTTTACTTTTAGGGTAGTATGGACCCTAAATCTGAAGGGTATACCATATGAGCACATagaagaagaTCGTTTCAATAAGAGTCCTCAACTTCTTCAATATAACCCAGTATACaaaaaGACTCCAGTGCTAGTTCATGATGGAAAACCCATATGTGAATCCATGCTCATTGTTGAATACATTGATGAGATATGGCTACAGAATTCATTGCTTCCTGCTGATTCATAT…
Contig12544	486	10	5	p	AG	AGAGAGAGAG	A	0	0	2.176	212	AACCCATATGTGAATCCATGCT	TCCGAGTCGCTCCCATATAA	147	13	317	22	528	20	60.46	60.564	8.1	5.2	AAGGTTTAGGAAATCAACTTATCTATAACTTTATTAGACGTGTGGTGGTACATACTCTTAATATTAAACAAAGGAAACCATTTTAATCTTTGATTATTGACTAACAAAACAACACAAGCAAacacacATAACAAGATGACAGAGGTGAAACTGCATGGATTTTGGTATAGTCCTTTTACTTTTAGGGTAGTATGGACCCTAAATCTGAAGGGTATACCATATGAGCACATagaagaagaTCGTTTCAATAAGAGTCCTCAACTTCTTCAATATAACCCAGTATACaaaaaGACTCCAGTGCTAGTTCATGATGGAAAACCCATATGTGAATCCATGCTCATTGTTGAATACATTGATGAGATATGGCTACAGAATTCATTGCTTCCTGCTGATTCATAT…
Contig12544	486	10	5	p	AG	AGAGAGAGAG	A	0	0	3.9381	253	CTCCAGTGCTAGTTCATGATGG	CACAGATCCTCAACAACTCCG	171	29	293	22	545	21	59.757	60.695	8.1	9.9	AAGGTTTAGGAAATCAACTTATCTATAACTTTATTAGACGTGTGGTGGTACATACTCTTAATATTAAACAAAGGAAACCATTTTAATCTTTGATTATTGACTAACAAAACAACACAAGCAAacacacATAACAAGATGACAGAGGTGAAACTGCATGGATTTTGGTATAGTCCTTTTACTTTTAGGGTAGTATGGACCCTAAATCTGAAGGGTATACCATATGAGCACATagaagaagaTCGTTTCAATAAGAGTCCTCAACTTCTTCAATATAACCCAGTATACaaaaaGACTCCAGTGCTAGTTCATGATGGAAAACCCATATGTGAATCCATGCTCATTGTTGAATACATTGATGAGATATGGCTACAGAATTCATTGCTTCCTGCTGATTCATAT…
Contig12544	486	10	5	p	AG	AGAGAGAGAG	A	0	0	3.9591	252	TCCAGTGCTAGTTCATGATGG	CACAGATCCTCAACAACTCCG	171	29	294	21	545	21	58.736	60.695	8.1	9.9	AAGGTTTAGGAAATCAACTTATCTATAACTTTATTAGACGTGTGGTGGTACATACTCTTAATATTAAACAAAGGAAACCATTTTAATCTTTGATTATTGACTAACAAAACAACACAAGCAAacacacATAACAAGATGACAGAGGTGAAACTGCATGGATTTTGGTATAGTCCTTTTACTTTTAGGGTAGTATGGACCCTAAATCTGAAGGGTATACCATATGAGCACATagaagaagaTCGTTTCAATAAGAGTCCTCAACTTCTTCAATATAACCCAGTATACaaaaaGACTCCAGTGCTAGTTCATGATGGAAAACCCATATGTGAATCCATGCTCATTGTTGAATACATTGATGAGATATGGCTACAGAATTCATTGCTTCCTGCTGATTCATAT…
Contig12544	486	10	5	p	AG	AGAGAGAGAG	A	0	0	4.0547	270	CTCCAGTGCTAGTTCATGATGG	TCCTCTCATCTCCCAGACACA	171	46	293	22	562	21	59.757	60.812	8.1	6.4	AAGGTTTAGGAAATCAACTTATCTATAACTTTATTAGACGTGTGGTGGTACATACTCTTAATATTAAACAAAGGAAACCATTTTAATCTTTGATTATTGACTAACAAAACAACACAAGCAAacacacATAACAAGATGACAGAGGTGAAACTGCATGGATTTTGGTATAGTCCTTTTACTTTTAGGGTAGTATGGACCCTAAATCTGAAGGGTATACCATATGAGCACATagaagaagaTCGTTTCAATAAGAGTCCTCAACTTCTTCAATATAACCCAGTATACaaaaaGACTCCAGTGCTAGTTCATGATGGAAAACCCATATGTGAATCCATGCTCATTGTTGAATACATTGATGAGATATGGCTACAGAATTCATTGCTTCCTGCTGATTCATAT…
Contig12544	486	10	5	p	AG	AGAGAGAGAG	F	0	0	0.9968	289	ACAGAGCTCAAGCACGGTTT	TCAAGCGAGGAAACCTCTCA	65	174	401	20	689	20	60.058	61.055	8.2	6.7	AAGGTTTAGGAAATCAACTTATCTATAACTTTATTAGACGTGTGGTGGTACATACTCTTAATATTAAACAAAGGAAACCATTTTAATCTTTGATTATTGACTAACAAAACAACACAAGCAAacacacATAACAAGATGACAGAGGTGAAACTGCATGGATTTTGGTATAGTCCTTTTACTTTTAGGGTAGTATGGACCCTAAATCTGAAGGGTATACCATATGAGCACATagaagaagaTCGTTTCAATAAGAGTCCTCAACTTCTTCAATATAACCCAGTATACaaaaaGACTCCAGTGCTAGTTCATGATGGAAAACCCATATGTGAATCCATGCTCATTGTTGAATACATTGATGAGATATGGCTACAGAATTCATTGCTTCCTGCTGATTCATAT…
Contig12544	486	10	5	p	AG	AGAGAGAGAG	F	0	0	1.0888	230	GCGCACTTTCGTAGCAGAAG	TCAAGCGAGGAAACCTCTCA	6	174	460	20	689	20	61.234	61.055	6.7	6.7	AAGGTTTAGGAAATCAACTTATCTATAACTTTATTAGACGTGTGGTGGTACATACTCTTAATATTAAACAAAGGAAACCATTTTAATCTTTGATTATTGACTAACAAAACAACACAAGCAAacacacATAACAAGATGACAGAGGTGAAACTGCATGGATTTTGGTATAGTCCTTTTACTTTTAGGGTAGTATGGACCCTAAATCTGAAGGGTATACCATATGAGCACATagaagaagaTCGTTTCAATAAGAGTCCTCAACTTCTTCAATATAACCCAGTATACaaaaaGACTCCAGTGCTAGTTCATGATGGAAAACCCATATGTGAATCCATGCTCATTGTTGAATACATTGATGAGATATGGCTACAGAATTCATTGCTTCCTGCTGATTCATAT…
[truncated: 4,506 more rows]
