# Supplementary material for: Gene-based SNP discovery and genetic mapping in pea
Source: Theor Appl Genet. 2014 Aug 15;127(10):2225–41. doi: 10.1007/s00122-014-2375-y (PMC4180032; doi:10.1007/s00122-014-2375-y)
Supplement: Supplementary file 9 — Supplementary material 9 (XLSX 46 kb) [file 122_2014_2375_MOESM9_ESM.xlsx]

## Sheet: Sheet1
Supplementary Table S6. Distribution of SNP markers and framework markers
into mapping bins on the seven pea linkage groups
LG	Bin Name	Name of marker	Position	PIC Value
1	1_1	PsC17051p214	0	0.37
1	1_1	PsC7806p403	0.738	0.37
1	1_1	PsC2491p801	0.797	0.37
1	1_1	PsC11359p239	0.817	0.37
1	1_1	PsC9401p906	1.078	0.36
1	1_1	PsC7005p423	1.697	0.37
1	1_1	PsC21309p82	1.88	0.37
1	1_1	PsC15154p218	1.972	0.37
1	1_1	PsC4137p137	3.24	1
1	1_1	PsC26587p172	3.304	0.37
1	1_1	Agps2	3.508	0.37
1	1_1	PsC15776p227	4.971	0.37
1	1_1	PsC9925p203	5.191	1
1	1_1	PsC25617p184	5.583	0.37
1	1_1	PsC21248p110	6.145	0.37
1	1_1	PsC9520p293	6.162	0.38
1	1_1	PsC3880p181	6.421	0.37
1	1_1	PsC22912p327	6.896	0.37
1	1_1	PsC12002p94	7.872	0.37
1	1_1	PsC14530p126	8.751	0.37
1	1_1	PsC13109p598	8.753	0.37
1	1_1	PsC22864p300	9.493	0.37
1	1_1	PsC21549p66	10.347	0.37
1	1_1	PsC5240p234	10.444	0.37
1	1_1	PsC21112p188	10.504	0.37
1	1_1	PsC11597p484	10.894	0.37
1	1_1	PsC20526p286	11.018	0.37
1	1_1	PsC8061p177	12.634	0.37
1	1_1	PsC7660p323	13.241	0.37
1	1_1	PsC20566p234	13.409	1
1	1_1	PsC7600p814	13.492	1
1	1_1	PsC4084p595	13.683	0.37
1	1_1	PsC16289p337	14.418	0.37
1	1_1	PsC3487p634	15.448	0.37
1	1_1	ACCox	17.133	0.36
1	1_1	PsC26900p157	17.717	0.37
1	1_1	PsC4306p91	18.5	0.37
1	1_1	PsC8356p253	18.763	0.37
1	1_2	PsC16646p169	20.086	1
1	1_2	PsC8859p248	21.633	0.37
1	1_2	PsC7221p460	22.255	0.36
1	1_2	PsC8676p214	22.284	0.37
1	1_2	PsC5243p280	22.564	0.37
1	1_2	PsC4729p608	22.665	0.37
1	1_2	PsC6065p170	28.398	0.37
1	1_2	PsC23798p68	29.706	0.37
1	1_2	PsC5489p149	31.105	1
1	1_2	PsC9264p110	32.787	1
1	1_2	PsC1494p559	35.28	0.37
1	1_2	PsC8592p92	36.645	1
1	1_2	PsC15052p124	36.839	0.37
1	1_2	PsC16124p412	37.218	0.36
1	1_2	PsC13284p81	39.111	0.36
1	1_2	PsC4785p156	39.245	0.37
1	1_2	PsC20371p76	39.455	0.36
1	1_3	PsAS2	41.503	0.36
1	1_3	PsC9531p143	41.862	0.37
1	1_3	PsC25513p263	43.273	1
1	1_3	PsC28567p452	43.983	0.37
1	1_3	PsC9815p371	44.057	1
1	1_3	PsC6664p321	44.628	0.37
1	1_3	PsC22647p139	45.026	0.37
1	1_3	PsC9190p697	45.57	0.37
1	1_3	PsC3653p280	46.415	0.37
1	1_3	PsC20147p80	46.621	0.37
1	1_3	PsC11893p166	46.759	0.37
1	1_3	PsC28385p196	46.851	0.37
1	1_3	PsC21121p132	46.994	0.37
1	1_3	PsC15474p86	47.673	0.37
1	1_3	PsC25285p521	48.605	1
1	1_3	PsC6454p182	48.676	1
1	1_3	PsC10902p94	49.918	0.37
1	1_3	PsC20834p134	50.281	0.37
1	1_3	PsC5029p497	52.491	0.37
1	1_3	PsC5094p251	52.62	0.37
1	1_3	PsC4228p63	53.197	0.37
1	1_3	PsC6329p79	53.315	0.37
1	1_3	PsC15084p116	53.881	0.37
1	1_3	PsC23576p168	54.022	0.37
1	1_3	PsC25919p216	54.256	0.37
1	1_3	PsC28193p67	54.286	0.37
1	1_3	PsC27034p77	55.686	0.37
1	1_3	Rgp	56.901	0.36
1	1_3	PsC11273p217	57.055	0.37
1	1_3	PsC5781p254	57.414	1
1	1_3	PsC21006p105	57.571	1
1	1_3	PsC10193p491	58.865	0.37
1	1_3	PsC17212p215	59.26	0.37
1	1_3	PsC25275p166	59.315	0.37
1	1_3	PsC9384p467	59.677	0.37
1	1_3	PsC10747p192	59.691	0.37
1	1_4	PsC8674p434	61.33	1
1	1_4	PsC8521p283	61.914	0.37
1	1_4	PsC6221p181	62.703	0.38
1	1_4	PsC2159p286	63.424	0.37
1	1_4	FENR1	63.859	0.38
1	1_4	FENR	63.914	0.37
1	1_4	PsC11372p126	64.441	0.37
1	1_4	PsC16506p373	64.468	0.37
1	1_4	PsC21343p133	67.543	1
1	1_4	PsC11215p241	70.454	0.37
1	1_4	PsC22576p132	70.469	0.37
1	1_4	PsC13024p195	70.566	0.37
1	1_4	PsC6867p203	70.77	0.37
1	1_4	PsC13216p577	70.891	0.37
1	1_4	PsC8865p668	72.277	0.37
1	1_4	PsC16051p645	72.474	1
1	1_4	Subt	72.799	0.37
1	1_4	PsC9266p386	73.21	0.37
1	1_4	PsC21046p124	73.321	1
1	1_4	PsC26916p194	76.728	1
1	1_4	PsC20818p367	77.674	1
1	1_4	PsC16132p212	78.602	0.36
1	1_5	PsC15861p92	83.243	0.37
1	1_5	PsC20787p97	84.22	0.37
1	1_5	PsC11401p159	84.809	0.37
1	1_5	PsC5001p161	85.611	1
1	1_5	PsC3692p101	85.779	0.37
1	1_5	PsC9390p215	85.882	0.37
1	1_5	PsC24631p193	86.126	0.37
1	1_5	PsC8227p309	86.198	0.37
1	1_5	PsC8516p155	86.476	0.37
1	1_5	PsC19240p132	86.649	0.32
1	1_5	PsC11375p247	87.281	0.37
1	1_5	PsC19085p162	87.75	0.37
1	1_5	PsC21052p261	87.952	1
1	1_5	PsC3691p333	91.793	1
1	1_5	PsC19159p70	94.674	1
1	1_5	PsC1537p477	95.137	1
1	1_5	PsC8443p727	98.384	1
1	1_5	PsC5152p748	98.815	1
1	1_5	PsC26657p111	99.189	1
1	1_6	PsC21214p264	100.986	1
1	1_6	PsC24016p87	107.477	1
1	1_6	PsC4351p182	107.482	0.37
1	1_6	PsC2917p477	108.64	1
1	1_6	PsC8896p112	108.659	0.37
1	1_6	PsC4702p651	113.409	0.36
2	2_1	PsC8285p462	0	0.37
2	2_1	PsC7096p282	1.556	0.35
2	2_1	PsC15666p146	2.988	0.37
2	2_1	PsC18583p155	4.315	0.37
2	2_1	CYSP	5.169	0.32
2	2_1	PsC29025p322	5.939	1
2	2_1	PsC10542p248	6.299	0.36
2	2_1	PsC18479p162	6.303	0.36
2	2_1	PsC6127p898	7.064	0.36
2	2_1	PsC11902p188	8.126	0.37
2	2_1	ThiolP	8.6	0.3
2	2_1	Gibbi	8.944	0.3
2	2_1	BGAL	8.961	0.3
2	2_1	PsC15965p328	9.169	0.36
2	2_1	PsC4790p432	9.455	0.37
2	2_1	PsC22997p95	9.507	0.32
2	2_1	PsC22477p202	10.345	0.37
2	2_1	PsC9761p166	10.351	0.36
2	2_1	PsC23866p98	12.684	0.37
2	2_1	GCSP	13.16	0.33
2	2_1	PsC487p422	13.186	0.37
2	2_1	PsC5136p257	14.296	0.37
2	2_1	PsC6061p134	14.65	0.37
2	2_1	PsC4268p318	14.808	0.37
2	2_1	PsC17776p66	14.823	0.37
2	2_1	PsC15133p661	16.355	0.37
2	2_1	PsC5213p681	16.993	0.36
2	2_1	PsC12944p62	17.329	0.37
2	2_1	PsC4820p209	17.451	0.36
2	2_1	PsC7324p433	18.047	1
2	2_1	PsC12878p242	18.4	0.37
2	2_1	PsC6145p417	18.711	0.37
2	2_1	PsC12039p273	18.853	0.37
2	2_1	PsC24474p198	19.281	0.37
2	2_1	PsC12690p495	19.391	0.37
2	2_1	PsC12224p81	19.412	0.37
2	2_1	PsC14928p105	19.542	0.37
2	2_1	PsC12398p314	19.725	0.37
2	2_2	PsC4982p83	20.326	0.37
2	2_2	PsC5230p951	20.501	0.37
2	2_2	PsC12448p512	21.164	0.37
2	2_2	PsC21302p253	21.306	0.37
2	2_2	PsC16972p253	21.628	0.37
2	2_2	PsC6171p84	21.723	0.37
2	2_2	PsC26788p78	22.391	0.36
2	2_2	PsC2169p461	22.451	0.37
2	2_2	PsC6171p474	22.698	0.37
2	2_2	PsC18950p134	23.409	1
2	2_2	PsC10582p78	23.413	0.37
2	2_2	PsC16662p271	23.926	0.37
2	2_2	PsC9160p298	24.418	0.37
2	2_2	TNE003A07	24.576	0.36
2	2_2	PsC7665p442	24.851	0.37
2	2_2	PsC1764p537	25.328	0.37
2	2_2	PsC28442p336	25.457	0.37
2	2_2	PsC2683p119	25.737	0.37
2	2_2	PsC12663p73	26.594	0.37
2	2_2	PsC6138p414	27.143	0.37
2	2_2	PsC8994p107	27.597	1
2	2_2	PsC8127p184	28.565	1
2	2_2	PsC2860p133	28.586	1
2	2_2	PsC29120p428	28.611	1
2	2_2	PsC6113p250	28.629	1
2	2_2	PsC24697p73	28.635	1
2	2_2	PsC22462p220	28.636	1
2	2_2	PsC9109p109	28.644	0.37
2	2_2	PsC7644p371	28.728	1
2	2_2	PsC14312p234	28.759	1
2	2_2	PsC4971p283	28.975	0.37
2	2_2	PsC13013p150	29.042	0.37
2	2_2	PsC12657p157	29.19	1
2	2_2	PsC28248p386	29.263	1
2	2_2	PsC13010p350	29.29	1
2	2_2	PsC1648p472	29.293	0
2	2_2	PsC9819p230	29.392	1
2	2_2	PsC17726p224	29.655	0.37
2	2_2	PsC12294p197	29.737	0.37
2	2_2	PsC8078p547	29.757	0.37
2	2_2	PsC6236p83	29.821	0.37
2	2_2	PsC6216p331	29.905	0.37
2	2_2	PsC12654p505	29.95	0.37
2	2_2	PsC17073p153	30.36	1
2	2_2	PsC6757p426	30.652	0.37
2	2_2	PsC7726p199	30.792	0.37
2	2_2	PsC5800p394	31.202	0.37
2	2_2	PsC20574p205	31.597	0.37
2	2_2	TE002O11	31.928	0.37
2	2_2	PsC24677p297	32.342	1
2	2_2	PsC17431p188	32.42	0.36
2	2_2	F3586	32.827	0.37
2	2_2	TE002D14	32.938	0.37
2	2_2	PsC11844p306	33.126	0.37
2	2_2	Cwi1	33.866	0.37
2	2_2	TFL1c	34.187	0.37
2	2_2	PsC6630p189	36.403	0.37
2	2_2	PutTip	36.734	0.35
2	2_2	PsDof7	37.165	0.35
2	2_2	PsC14311p61	38.961	1
2	2_2	PsC17639p97	39.086	0.37
2	2_2	PsC20372p162	39.473	0.37
2	2_2	PsC22916p125	39.476	1
2	2_3	PsC2248p335	41.645	1
2	2_3	PsC14964p373	44.837	0.37
2	2_3	PsC18956p264	44.847	0.37
2	2_3	PsC8833p423	45.068	0.37
2	2_3	PsC14348p445	45.784	1
2	2_3	PsC3583p385	46.481	0.37
2	2_3	PsC12544p368	46.61	1
2	2_3	PsC729p222	48.236	0
2	2_3	PsC3032p118	49.215	0.37
2	2_3	PsC16928p164	50.34	0.37
2	2_3	PsC12565p223	51.882	0
2	2_3	PsC3823p272	52.948	1
2	2_3	PsC12950p162	53.411	1
2	2_3	PsC7345p63	54.796	1
2	2_3	PsC17744p179	55.054	1
2	2_3	PsC9081p449	55.063	1
2	2_3	PsC25237p147	55.486	1
2	2_3	PsC8706p392	56.675	0.37
2	2_3	PsC25737p117	57.152	1
2	2_3	PsC14436p302	59.173	1
2	2_3	Sut1	59.286	0.37
2	2_4	PsC12430p409	60.112	0.37
2	2_4	pPgm	61.824	0.37
2	2_4	PsC26137p173	62.077	0.37
2	2_4	PsC17102p84	64.971	0.37
2	2_4	PsC11711p323	66.456	0.37
2	2_4	PsC5597p362	69.615	0.37
2	2_4	PsC5013p645	70.183	0.37
2	2_4	PsC13131p244	73.905	0.37
2	2_4	PsC19573p398	75.69	1
2	2_4	PsC17596p126	76.503	0.37
2	2_4	PsC1993p347	76.921	0.37
2	2_4	PsC18033p149	78.002	0.37
2	2_4	PsC16975p579	78.417	1
2	2_4	PsC5815p442	78.696	0.37
2	2_4	PsC15934p74	79.588	0.37
2	2_5	PsC23041p142	80.087	0.37
2	2_5	PsC13867p530	80.474	0.37
2	2_5	PsC16861p354	82.782	0.37
2	2_5	PsC16119p474	85.38	1
2	2_5	PsC11312p205	86.071	0.37
2	2_5	PsC778p242	87.055	0.37
2	2_5	PsC9851p208	87.569	0.37
2	2_5	PsC1566p178	87.92	0.37
2	2_5	leukotr	88.243	0.37
2	2_5	PsC17313p181	88.454	0.37
2	2_5	PsC2795p765	89.712	0.37
2	2_5	PsC25320p116	89.713	0.37
3	3_1	PsC9765p433	0	0.37
3	3_1	PsC16499p297	0.07	0.37
3	3_1	PsC8677p415	0.238	0.37
3	3_1	PsC5352p274	0.269	0.37
3	3_1	Agpl1	1.099	0.37
3	3_1	PsC4368p275	1.703	0.37
3	3_1	PsC5160p270	3.316	0.37
3	3_1	PsC17990p348	3.354	0.37
3	3_1	PsC11654p151	3.627	0.36
3	3_1	PsC5039p842	5.495	1
3	3_1	PsC872p288	5.502	0.37
3	3_1	PsC4605p220	6.161	0.37
3	3_1	PsC23493p93	6.342	0.37
3	3_1	PsC5663p262	6.417	0.37
3	3_1	PsC4599p84	9.094	0.37
3	3_1	PsC3395p104	9.148	0.37
3	3_1	PsC12831p152	9.543	0.37
3	3_1	PsC6804p417	10.954	0.37
3	3_1	PsC9674p419	11.348	0.37
3	3_1	PsC7893p98	11.731	0.37
3	3_1	PsC15940p208	14.436	0.37
3	3_1	PsC14740p177	14.939	0.37
3	3_1	PsC9305p133	15.981	0.37
3	3_1	PsC8812p361	17.105	0.37
3	3_1	PsC4787p76	17.941	0.37
3	3_1	PsC5050p486	19.164	0.37
3	3_1	PsC27004p102	19.195	0.37
3	3_2	PsC6478p131	21.85	1
3	3_2	PsC14186p101	28.784	0.37
3	3_2	Clp	29.032	0.36
3	3_2	UNI	29.032	0.36
3	3_2	NIP	29.032	0.36
3	3_2	PsC23775p64	29.552	0.37
3	3_2	PsC16843p70	29.83	0.37
3	3_2	PsC29477p305	29.907	0.37
3	3_2	PsC13040p226	30.485	0.37
3	3_2	PsC18044p184	30.749	0.37
3	3_2	PsC6465p187	30.823	0.37
3	3_2	PsC17013p98	31.119	0.37
3	3_2	PsAAP2	31.222	0.36
3	3_2	PsC26152p248	31.458	0.37
3	3_2	PsC18669p91	32.369	1
3	3_2	PsC26710p373	32.414	1
3	3_2	PsC4214p422	32.66	1
3	3_2	PsC2298p359	33.236	0.36
3	3_2	PsC24207p84	34.032	1
3	3_2	PsC7991p378	34.346	0.37
3	3_2	PsC7396p78	34.442	0.37
3	3_2	PsC7153p118	35.146	0.37
3	3_2	PsC19244p283	35.258	0.37
3	3_2	PsC4281p586	35.474	0.37
3	3_2	PsC21413p132	35.855	0.37
3	3_2	PsC8722p266	36.019	1
3	3_2	PsC19105p141	36.191	0.37
3	3_2	PsC17261p310	36.337	1
3	3_2	PsC25874p265	36.97	0.37
3	3_2	PsC17621p214	37.086	0.37
3	3_2	PsC28483p142	37.923	0.37
3	3_2	DiPeptIV	38.376	0.36
3	3_2	PsC11929p181	38.673	0.37
3	3_3	PsC5727p267	40.975	0.37
3	3_3	PsC29199p67	41.469	0.37
3	3_3	PsC17371p246	41.495	0.37
3	3_3	PsAAP1	41.833	0.37
3	3_3	PsC7922p456	42.328	0.37
3	3_3	PsC14508p459	42.371	0.37
3	3_3	PsC7220p181	42.642	0.37
3	3_3	PsC12945p183	43.996	0.37
3	3_3	PsC13905p115	44.086	0.37
3	3_3	PsC13164p99	45.476	0.37
3	3_3	PsC22711p233	48.652	0.37
3	3_3	PsC3195p368	50.02	0.37
3	3_3	PsC17538p106	50.533	0.37
3	3_3	Agps1	50.7	0.37
3	3_3	PsC4895p375	51.645	0.37
3	3_3	PsC27130p229	51.771	0.37
3	3_3	PsC7872p386	52.758	0.37
3	3_3	PsC17710p220	57.591	0.37
3	3_4	PsC18899p425	61.499	0.37
3	3_4	TE002C07	62.5	0.37
3	3_4	Pip1	62.5	0.37
3	3_4	PsC6940p137	62.646	0.37
3	3_4	PsC1939p644	62.763	0.37
3	3_4	PsC3270p439	62.764	0.37
3	3_4	PsC17487p80	62.967	0.37
3	3_4	PsC7000p195	63.121	0.37
3	3_4	PsC7735p350	63.82	0.37
3	3_4	PsC18398p152	64.687	0.37
3	3_4	PsC4623p176	64.698	0.37
3	3_4	PsC8559p727	64.787	0.37
3	3_4	PsC27031p231	66.32	0.37
3	3_4	PRTS	69.183	0.37
3	3_4	PsC14749p226	70.296	0.32
3	3_4	PsC16950p61	72.888	0.37
3	3_4	PsC13141p220	72.89	0.37
3	3_4	PsC18864p85	72.945	0.37
3	3_4	PsC19393p70	73.036	0.37
3	3_4	PsC4478p236	79.059	0.37
3	3_4	PsC16184p408	79.181	0.37
3	3_4	PsC17668p601	79.429	0.37
3	3_4	PsC8780p118	79.509	0.37
3	3_4	PsC2952p440	79.553	0.37
3	3_4	PsC21425p211	79.92	0.37
3	3_5	PsC14215p327	80.041	0.37
3	3_5	PsC22609p103	80.077	0.37
3	3_5	Gpt	80.964	0.37
3	3_5	PsC7803p66	81.055	0.37
3	3_5	PsC2346p125	82.301	0.37
3	3_5	PsC2870p236	83.984	0.38
3	3_5	PsC23317p284	84.551	0.36
3	3_5	PsC3603p449	85.967	0.37
3	3_5	Enod12B	86.417	0.36
3	3_5	PsC19367p73	86.714	0.37
3	3_5	PsC3841p443	86.737	0.36
3	3_5	PsC6624p238	86.817	0.37
3	3_5	PsC1846p336	87.234	0.37
3	3_5	Trans	88.458	0.35
3	3_5	PsC21783p63	91.78	0.37
3	3_5	PsC4941p186	93.293	0.37
3	3_5	PepC	94.727	0.37
3	3_5	PsC5224p464	95.798	0.36
3	3_5	PsC66p505	99.101	0.37
3	3_5	PsC5404p543	99.486	0.37
3	3_5	PsC7079p342	99.642	0.37
3	3_6	PsC15242p262	102.186	0.38
3	3_6	PsC9236p73	102.838	0.37
3	3_6	PsC22045p371	108.466	0.37
3	3_6	PsC3590p95	109.959	0.37
3	3_6	PsC17463p169	109.999	0.37
3	3_6	F3153	111.468	0.37
3	3_6	PsC13138p174	113.415	0.37
3	3_6	PsC14979p125	113.737	0.37
3	3_6	PsDof1	116.307	0.37
3	3_6	PsC10320p143	116.407	0.37
3	3_6	PsC4450p272	116.589	0.37
3	3_6	PsC19344p128	116.645	0.37
3	3_6	PsC6844p132	117.245	0.36
3	3_6	PsC2692p398	117.569	0.37
3	3_6	PsC8016p73	118.43	0.36
3	3_6	PsC14587p248	119.183	0.37
3	3_6	PsC20302p95	119.7	0.36
3	3_7	PsC16290p89	124.375	0.37
3	3_7	PsC18618p78	124.771	0.37
3	3_7	PsC14645p416	125.368	0.37
3	3_7	PsC16024p301	130.432	0.37
3	3_7	TE002G22	130.456	0.37
3	3_7	PsC12032p118	130.552	0.37
3	3_7	PsC23580p84	132.045	0.37
3	3_7	PsC7635p78	133.993	0.37
3	3_7	PsC7190p130	134.243	0.37
4	4_1	PsC8901p158	0	0.37
4	4_1	PsC19463p98	0.451	0.38
4	4_1	PsC3424p78	0.747	0.37
4	4_1	PsC25231p381	0.849	0.37
4	4_1	PsC3807p268	1.028	0.37
4	4_1	NPGAPDH1	1.856	0.37
4	4_1	Gpt2	2.579	0.37
4	4_1	PsC21835p265	3.059	0.36
4	4_1	PsC9619p120	5.703	0.37
4	4_1	PsC8649p435	5.943	0.37
4	4_1	PsC1957p341	6.645	0.37
4	4_1	PsC15300p241	7.155	0.37
4	4_1	PsC8715p209	8.224	0.37
4	4_1	PsC8027p461	8.892	0.37
4	4_1	PsC13132p622	9.869	0.37
4	4_1	PsC28982p67	12.249	0.37
4	4_1	PsC3577p93	14.578	0.37
4	4_1	PsC17119p75	14.784	0.37
4	4_1	PsC16121p109	15.021	0.36
4	4_1	PsC19271p347	15.514	0.38
4	4_1	Sucsyn	15.815	0.36
4	4_1	PsC21191p166	16.565	0.37
4	4_1	PsC2962p250	18.113	0.37
4	4_1	PsC3200p191	18.555	1
4	4_1	PsC17513p70	18.628	0.37
4	4_1	PsC6188p343	18.935	1
4	4_1	PsC10328p564	19.116	0.37
4	4_1	PsC21767p87	19.592	0.35
4	4_2	PsC16260p180	20.075	0.37
4	4_2	PsC10261p83	20.232	0.37
4	4_2	PsC19657p208	20.896	0.36
4	4_2	PsC29043p181	20.945	0.37
4	4_2	PsC9163p129	21.017	0.35
4	4_2	Ugfgt	21.465	0.36
4	4_2	PsC4683p416	22.269	0.37
4	4_2	PsC7073p356	22.943	0.37
4	4_2	PsC12169p205	23.174	0.37
4	4_2	SPS	23.355	0.37
4	4_2	PsC20003p140	23.535	0.37
4	4_2	PsC6766p368	23.672	0.37
4	4_2	PsC9418p240	24.24	0.37
4	4_2	PsC2487p328	24.917	0.37
4	4_2	PsC14728p116	25.06	0.37
4	4_2	Abcisind(P393)	27.207	0.37
4	4_2	PsC17189p228	27.219	0.37
4	4_2	Xyft	27.357	0.36
4	4_2	PsC14408p398	27.535	0.37
4	4_2	PsC18299p388	27.882	0.37
4	4_2	PsC19484p188	28.469	0.37
4	4_2	PsC902p146	28.743	0.37
4	4_2	PsC7590p89	29.7	0.37
4	4_2	PsC8704p377	30.909	0.37
4	4_2	PsC20799p153	31.283	0.34
4	4_2	PsC14297p386	31.73	0.37
4	4_2	PsC17809p63	31.853	0.36
4	4_2	PsC18065p76	31.858	0.37
4	4_2	PsC12344p68	35.86	0.37
4	4_2	PsC7981p97	38.763	0.37
4	4_3	PsC15043p113	41.476	0.37
4	4_3	PsC3570p125	47.228	0.37
4	4_3	PsC19558p107	56.086	0.37
4	4_3	PsDof5	57.163	0.37
4	4_3	PsC11200p246	57.455	0.37
4	4_3	PsC6805p316	57.921	0.37
4	4_3	PsC14392p100	59.128	0.37
4	4_3	PsC7884p449	59.923	0.37
4	4_4	PsC26683p92	61.848	0.34
4	4_4	PsC14933p313	61.976	0.37
4	4_4	PsC8508p468	63.722	0.38
4	4_4	PsC7497p542	64.451	0.38
4	4_4	PsC20402p281	64.462	0.37
4	4_4	PsC10298p726	68.706	0.37
4	4_4	PsC16767p145	69.669	0.37
4	4_4	PsC3190p165	71.959	0.37
4	4_5	PsC27111p297	80.686	0.37
4	4_5	PsC12700p315	89.26	0.37
4	4_5	PsC11934p213	91.922	0.37
4	4_5	PsC3684p314	93.688	0.37
4	4_6	PsC11690p239	103	0.37
4	4_6	PsC9886p84	103.364	0.37
4	4_6	PsC15344p247	103.409	0.37
4	4_6	PsC3456p133	104.165	0.37
4	4_6	PsC11397p468	104.711	0.37
4	4_6	PsC8134p75	104.912	0.37
4	4_6	Cwi2	105.313	0.37
4	4_6	PsC5560p626	105.881	0.37
4	4_6	PsC7631p74	105.916	0.37
4	4_6	PsC15954p193	106.585	0.37
4	4_6	PsC5966p69	106.805	0.37
4	4_6	PsC4914p436	106.858	0.37
4	4_6	PsC1258p620	107.118	0.37
4	4_6	PsC8418p234	110.161	0.37
4	4_6	PsC4871p476	112.148	0.37
4	4_6	PsC6101p313	114.66	0.37
4	4_6	PsC16191p253	115.185	0.37
4	4_6	PsC6989p290	116.442	0.37
4	4_6	PsC7117p145	116.873	0.37
4	4_6	PsC1904p532	117.366	0.37
4	4_6	PsC5218p76	118.828	0.37
4	4_7	PsC6485p188	120.539	0.37
4	4_7	PsC9234p250	120.767	0.37
4	4_7	PsC647p102	120.767	0.37
4	4_7	PsC9490p82	121.276	0.37
5	5_1	PsC20318p230	0	0.37
5	5_1	PsC713p412	1.912	0.37
5	5_1	PsC22556p240	9.527	0.37
5	5_1	PsC26750p187	12.013	0.37
5	5_1	PsC12889p283	13.652	0.37
5	5_1	PsC4403p76	13.837	0.37
5	5_1	PsC13003p355	15.967	0.37
5	5_2	PsC26393p87	20.068	0.37
5	5_2	PsC23878p158	20.659	0.37
5	5_2	PsC5495p478	24.273	0.37
5	5_2	PsC18120p93	25.85	0.37
5	5_2	PsC19206p67	28.304	0.37
5	5_2	PsC11254p236	29.612	0.37
5	5_2	PsC19553p118	29.842	0.37
5	5_2	PsC7035p94	31.281	0.37
5	5_2	PsC29045p222	31.874	0.36
5	5_2	PsC21264p114	32.707	0.36
5	5_2	PsC22198p122	34.491	0.37
5	5_2	PsC6023p434	34.809	0.36
5	5_2	ArfB3	36.399	0.37
5	5_2	PsC11152p161	38.275	0.38
5	5_3	RNAH	40.539	0.37
5	5_3	PsC8801p459	46.552	0.37
5	5_3	PsC27421p358	48.199	0.37
5	5_3	PsC2582p106	48.829	0.37
5	5_3	PsC2053p208	49.507	0.37
5	5_3	PsC18968p135	50.234	0.37
5	5_3	PsC9736p84	50.356	0.37
5	5_3	PsC7848p95	50.755	0.37
5	5_3	PsC20442p333	50.961	0.37
5	5_3	PsC11373p133	51.095	0.32
5	5_3	PsC8015p307	51.451	0.37
5	5_3	PsC17044p209	51.864	0.37
5	5_3	PsC8547p157	51.949	0.37
5	5_3	PsC16039p135	54.202	0.37
5	5_3	PsC19062p73	54.238	0.37
5	5_3	PsC2453p1418	54.696	0.37
5	5_3	kdsa	54.787	0.37
5	5_3	PsC6129p160	54.857	0.37
5	5_3	PsC20188p351	54.946	0.37
5	5_3	PsC13888p194	55.02	0.37
5	5_3	PsC24919p254	55.256	0.37
5	5_3	PsC8448p358	55.622	0.37
5	5_3	PsC12850p269	55.968	0.37
5	5_3	PsC65p81	56.454	0.37
5	5_3	PsC13511p81	56.946	0.37
5	5_3	CNE007I23	57.291	0.37
5	5_3	MitPhos	57.908	0.37
5	5_3	Tir1	57.987	0.37
5	5_4	PsC20729p320	60.243	0.37
5	5_4	PsC15410p234	60.718	0.37
5	5_4	PsC5027p562	60.738	0.37
5	5_4	PsC7692p316	60.76	0.37
5	5_4	PsC3871p207	60.767	0.37
5	5_4	PsC11912p152	60.776	0.37
5	5_4	catAAtrans	61.013	0.37
5	5_4	PsC2224p512	62.155	0.37
5	5_4	PsC14118p303	62.261	0.37
5	5_4	PsC4486p127	62.467	0.37
5	5_4	PsC38p262	66.738	0.37
5	5_4	PsC16528p495	68.653	0.37
5	5_4	PsC13756p273	68.805	0.37
5	5_4	PsC13505p76	70.368	0.37
5	5_4	PsC6084p296	71.635	0.36
5	5_4	Sugtrans	71.946	0.37
5	5_4	PsC13167p281	72.423	0.37
5	5_4	PsC8426p159	73.346	0.37
5	5_4	PsC25202p299	74.026	0.37
5	5_4	PsC5316p234	74.978	0.37
5	5_4	PsC10287p216	75.306	0.37
5	5_4	PsC466p127	76.603	0.36
5	5_4	PsC14876p245	78.159	0.37
5	5_4	PsC5994p794	78.843	0.37
5	5_4	PsC4223p509	78.936	0.37
5	5_4	PsC3348p248	78.947	1
5	5_4	PsC11390p169	79.241	0.36
5	5_4	PsC4035p224	79.318	0.36
5	5_4	PsC9867p264	79.757	0.36
5	5_4	PsC2218p334	79.975	0.37
5	5_5	PsC9429p300	80.101	0.36
5	5_5	PsC15521p171	80.395	0.37
5	5_5	PsC33p156	80.624	0.36
5	5_5	PsC9429p143	80.961	0.36
5	5_5	PsC18987p64	81.91	0.36
5	5_5	PsC7666p406	82.017	0.36
5	5_5	PsC4359p494	82.509	0.37
5	5_5	Sbe1	83.094	0.37
5	5_5	PsC2509p330	83.475	0.37
5	5_5	PsC12474p404	83.674	0.37
5	5_5	PsC17841p149	84.375	0.37
5	5_5	PsC13749p178	84.602	0.37
5	5_5	PsC1538p634	84.668	0.37
5	5_5	PsC4586p208	84.775	0.38
5	5_5	PsC12754p283	84.9	0.37
5	5_5	PsC9144p234	89.723	0.37
5	5_5	PsC8828p175	90.45	0.38
5	5_5	SS	90.683	0.37
5	5_5	PsC14181p251	90.957	0.37
5	5_5	Sts1	91.693	0.37
5	5_5	PsC6041p303	92.195	0.37
5	5_5	PsC13258p94	92.443	0.37
5	5_5	PsC7624p150	92.644	1
5	5_5	GAL	93.285	0.37
5	5_5	PsC4439p354	94.55	1
5	5_5	PsC6526p61	95.028	0.37
5	5_5	PsC9516p125	96.858	0.37
5	5_5	PsC5697p657	98.723	0.37
5	5_5	PM34Like	98.869	0.38
5	5_5	PsC4126p152	99.464	0.37
5	5_6	PsC13345p165	101.013	0.37
5	5_6	PsC11723p627	102.121	0.37
5	5_6	PsC12436p252	103.773	1
5	5_6	PsC5387p461	103.824	0.37
5	5_6	PsC29679p215	106.707	0.37
6	6_1	Ga2ox	0	0.37
6	6_1	PsC11306p287	0.37	0.37
6	6_1	PsC6994p243	1.169	0.37
6	6_1	PsC7787p272	1.62	0.37
6	6_1	F4012	1.641	0.37
6	6_1	PsC8385p344	2.212	0.37
6	6_1	PsC723p472	2.316	0.37
6	6_1	PsC18397p148	3.678	0.38
6	6_1	PsC10128p351	4.121	0.38
6	6_1	PsC9216p172	4.949	0.38
6	6_1	PsC5085p350	5.831	0.37
6	6_1	PsC19086p123	6.178	0.37
6	6_1	PsC19664p203	7.925	0.37
6	6_1	TNE003F15	9.079	0.37
6	6_1	Pin1	9.538	0.37
6	6_1	PsC2007p537	10.902	0.37
6	6_1	PsC5305p199	17.323	0.38
6	6_1	PsC21695p164	18.268	0.37
6	6_1	ThiorPer	18.447	0.37
6	6_1	PsC17461p442	19.855	0.37
6	6_2	PsC11455p308	20.02	0.37
6	6_2	PsC3267p192	21.149	0.37
6	6_2	PsC22752p338	21.286	0.37
6	6_2	PsC4624p255	22.252	0.36
6	6_2	PsC2423p232	22.255	0.36
6	6_2	PsC11465p483	22.367	0.37
6	6_2	PsC11475p173	22.922	0.37
6	6_2	PsC26551p132	24.985	0.37
6	6_2	PsC2663p414	25.625	0.37
6	6_2	PsC2663p62	26.123	0.37
6	6_2	PsC6678p378	28.566	0.37
6	6_2	PsC10018p253	29.204	0.37
6	6_2	PsC20342p139	30.234	0.37
6	6_2	PsC13143p353	31.207	0.37
6	6_2	Snrk1	31.482	0.37
6	6_2	PsC10168p62	32.448	1
6	6_2	PsC25597p337	32.819	0.37
6	6_2	PsC18778p90	35.302	0.37
6	6_2	PsC4940p155	36.232	0.37
6	6_2	PsC1853p206	36.325	0.37
6	6_2	PsC9756p70	36.391	1
6	6_2	PsC27596p426	36.801	0.37
6	6_2	PsC17032p91	37.752	0.37
6	6_2	PsC8791p257	38.622	0.37
6	6_2	PsC682p120	39.994	0.37
6	6_3	RNAhel	40.191	0.36
6	6_3	PsC10063p552	40.39	0.36
6	6_3	PsC6136p255	40.506	1
6	6_3	Cabb	41.049	0.37
6	6_3	PsC9379p172	41.501	0.37
6	6_3	PsC18612p67	41.57	0.38
6	6_3	PsC16192p238	43.241	0.36
6	6_3	PsC11091p970	44.159	0.37
6	6_3	AGO1	44.272	0.37
6	6_3	PsDof6	45.94	0.37
6	6_3	PsC19474p168	46.526	0.37
6	6_3	PsC3218p69	46.638	1
6	6_3	PsC29414p113	47.022	0.34
6	6_3	PsC3875p766	48.335	0.37
6	6_3	PsC10352p254	48.763	0.37
6	6_3	PsC21269p146	49.212	0.37
6	6_3	PsC16146p155	49.215	0.37
6	6_3	PsC14430p66	50.315	0.37
6	6_3	PsC10868p107	50.626	0.37
6	6_3	PsC8231p120	51.496	0.37
6	6_3	PsC2404p85	51.976	0.37
6	6_3	FVE	52.79	0.37
6	6_3	PsC14437p314	52.916	0.37
6	6_3	PsC14990p92	53.562	1
6	6_3	PsC19374p177	53.774	0.37
6	6_3	PCT	56.674	0.37
6	6_3	PsC1847p188	59.037	1
6	6_3	PsC4431p136	59.835	1
6	6_4	PsC3003p581	61.771	0.36
6	6_4	PsC4675p73	62.524	0.37
6	6_4	PsC6423p69	63.465	0.37
6	6_4	PsC15520p148	64.41	0.37
6	6_4	PsC12797p165	64.504	0.37
6	6_4	PsC5903p63	64.884	0.37
6	6_4	PsC16518p121	65.08	0.37
6	6_4	PsC9288p384	65.426	0.37
6	6_4	PsC15255p85	65.648	0.37
6	6_4	PsC4101p97	65.856	0.37
6	6_4	PsC10222p144	66.021	0.37
6	6_4	PsC10763p64	66.041	0.37
6	6_4	PsC15255p601	66.056	0.37
6	6_4	PsC13253p612	66.125	0.37
6	6_4	PsC6669p472	66.414	0.37
6	6_4	PsC6187p183	68.048	0.37
6	6_4	PsC28635p290	68.332	0.37
6	6_4	PFK	68.488	0.37
6	6_4	PsC18841p264	68.794	0.37
6	6_4	PsC2120p877	69.052	0.37
6	6_4	PsC10745p88	69.177	0.37
6	6_4	PsC2120p591	69.256	0.37
6	6_4	PsC5554p346	70.038	0.37
6	6_4	PsC13135p83	70.11	0.37
6	6_4	PsC10598p129	71.203	0.37
6	6_4	PsC13174p319	72.181	0.37
6	6_4	PsC11043p237	73.504	0.37
6	6_4	PsC4314p337	73.684	0.33
6	6_4	PsC12247p84	74.174	1
6	6_4	PsC8874p355	76.274	1
6	6_4	PsC8482p94	76.59	1
6	6_4	PsC8160p334	77.216	1
6	6_4	PsC12789p114	79.297	1
6	6_5	PsC13035p188	79.848	0.37
6	6_5	PsDof3	80.836	0.37
6	6_5	PsC2362p399	80.944	0.37
6	6_5	PsC18872p123	81.031	0.37
6	6_5	PsC1446p690	81.314	0.37
6	6_5	PsC19134p90	81.676	0.37
6	6_5	PsC9187p121	82.159	0.37
6	6_5	PsC13188p293	82.861	1
6	6_5	PsC14005p352	84.14	1
6	6_5	PsC4829p91	84.207	0.37
6	6_5	PsC16439p299	84.376	0.37
6	6_5	PsC4052p342	84.418	0.37
6	6_5	PsC2857p99	84.529	1
6	6_5	PsC17320p293	84.932	0.37
6	6_5	PsC16710p469	85.123	0.37
6	6_5	PsC10309p393	85.416	0.37
6	6_5	PsC6429p232	85.625	0.37
6	6_5	PsC6033p322	86.218	1
6	6_5	PsC10610p409	86.415	1
6	6_5	PsDmi1	86.853	0.37
6	6_5	PsC19853p376	86.92	0.37
6	6_5	PsC1405p153	87.745	0.37
6	6_5	PsC13805p217	88.363	0.37
6	6_5	PsC10455p131	88.425	0.37
6	6_5	PsC12697p338	88.428	0.38
6	6_5	PsC17490p120	88.482	0.37
7	7_1	PsC13219p125	0	0.37
7	7_1	PsC22478p193	0.281	0.37
7	7_1	PsC7311p235	0.702	0.37
7	7_1	PsC18582p238	2.232	0.37
7	7_1	PsC3585p445	2.748	0.37
7	7_1	PsC17880p349	4.584	0.37
7	7_1	PsC10628p120	4.696	0.37
7	7_1	PsC27413p94	5.579	0.37
7	7_1	PsC18284p344	5.876	0.37
7	7_1	PsC5200p423	5.95	0.37
7	7_1	PsC11765p81	6.056	0.37
7	7_1	PsC17315p286	6.193	0.37
7	7_1	PsC11241p406	7.175	0.37
7	7_1	PsC9230p364	7.253	0.37
7	7_1	PsC26196p285	8.824	0.37
7	7_1	PsC3005p202	9.121	0.37
7	7_1	PsC13780p231	9.259	0.37
7	7_1	PsC21060p179	9.449	0.37
7	7_1	PsC15812p89	10.449	0.37
7	7_1	PsC13373p333	11.769	0.37
7	7_1	PsC3662p748	12.7	0.38
7	7_1	PsC18751p230	12.869	0.37
7	7_1	PsC21196p91	13.435	0.37
7	7_1	PsC8132p119	13.564	0.37
7	7_1	PsC19665p147	14.226	0.37
7	7_1	PsC20520p237	16.122	0.38
7	7_1	PsC15198p209	16.153	0.37
7	7_1	PsC9328p99	16.23	0.37
7	7_1	PsC10731p105	16.909	0.37
7	7_1	PsC27607p208	17.009	0.37
7	7_1	PsC7627p166	17.59	0.37
7	7_1	PsC4963p219	17.656	0.37
7	7_1	PsC4363p383	18.097	0.37
7	7_1	FabatinL	19.898	0.37
7	7_1	PsC6058p226	19.963	0.37
7	7_2	PsC2575p276	23.211	0.37
7	7_2	PsC9143p862	23.217	0.37
7	7_2	PsC6683p543	23.23	0.37
7	7_2	PsC23855p135	23.241	0.37
7	7_2	PsC7687p132	23.481	0.37
7	7_2	PsC9468p152	23.757	0.37
7	7_2	PsC28444p179	23.92	0.37
7	7_2	PsC6701p226	24.303	0.37
7	7_2	PsC6668p226	25.629	0.37
7	7_2	PsC8294p190	25.643	0.37
7	7_2	PsC5371p155	25.668	0.37
7	7_2	PsC11510p363	25.981	0.37
7	7_2	PsC1725p227	26.279	0.37
7	7_2	PsC6302p335	26.322	0.37
7	7_2	PsC22157p203	26.923	0.37
7	7_2	PsC6083p164	28.197	0.37
7	7_2	PsC10537p244	28.2	0.37
7	7_2	PPT2	28.373	0.36
7	7_2	PsC20136p182	28.557	0.37
7	7_2	PsC6972p136	29.211	0.37
7	7_2	PsC20617p92	30.1	0.37
7	7_2	PsC8364p641	30.371	0.37
7	7_2	PsC21822p384	30.853	0.37
7	7_2	PsC4609p200	32.366	0.37
7	7_2	PsC6555p155	32.413	0.37
7	7_2	PsC10650p443	34.159	0.37
7	7_2	PsC4342p168	34.361	0.37
7	7_2	PsC4984p936	34.562	0.37
7	7_2	PsC17259p147	34.827	0.37
7	7_2	PsC6812p271	34.871	0.37
7	7_2	PsC15288p75	35.634	0.37
7	7_2	PsC8876p337	36.352	0.37
7	7_3	PsC12669p543	40.104	0.37
7	7_3	PsC14542p181	40.121	0.37
7	7_3	PsC21074p390	41.207	0.37
7	7_3	PsC9042p447	43.341	0.37
7	7_3	PsC7612p685	43.92	0.37
7	7_3	PsC28247p431	43.949	0.37
7	7_3	PsC14648p140	44.508	0.37
7	7_3	PsC17565p62	45.13	0.37
7	7_3	PsC17285p91	45.282	0.37
7	7_3	PsC894p666	45.585	0.37
7	7_3	PsC908p622	46	0.38
7	7_3	PsC6197p84	46.694	0.37
7	7_3	PsC4713p391	47.991	0.37
7	7_3	PsC5588p480	48.75	0.37
7	7_3	PsC13063p113	48.757	0.37
7	7_3	PsC16531p113	49.182	0.37
7	7_3	PsC4056p224	49.708	0.37
7	7_3	PsC4872p244	50.011	0.37
7	7_3	PsC10249p445	50.403	0.37
7	7_3	PsC3679p72	50.414	0.37
7	7_3	PsC4635p485	51.02	0.35
7	7_3	PsC8033p314	51.268	0.37
7	7_3	PsC6157p67	51.834	0.37
7	7_3	PsC1492p548	52.175	0.37
7	7_3	PsC15983p364	52.418	0.37
7	7_3	PsC18508p181	52.425	0.37
7	7_3	Htrans	52.795	0.37
7	7_3	PsC5621p86	53.056	0.38
7	7_3	PsC9656p331	53.348	0.37
7	7_3	PsC9646p108	53.514	0.37
7	7_3	PsC4676p597	53.917	0.37
7	7_3	PsC8268p528	55.002	0.37
7	7_3	PsC16537p236	55.868	0.37
7	7_3	PsC14285p630	56.447	0.37
7	7_3	PsC29303p361	56.49	0.37
7	7_3	PsC7748p178	56.545	0.37
7	7_3	PsC5078p112	56.612	0.37
7	7_3	PsC2929p133	56.729	0.37
7	7_3	PlcSyn	57.187	0.37
7	7_3	PsC6355p337	57.305	0.37
7	7_3	PsC2967p278	57.349	0.36
7	7_3	PsDof4	57.578	0.37
7	7_3	Ptrans	57.666	0.37
7	7_3	Selbin	59.141	0.37
7	7_3	PsC1750p210	59.482	0.37
7	7_3	PsC9680p423	59.84	0.37
7	7_4	PsC15424p247	63.264	0.37
7	7_4	Acetisom	69.486	0.37
7	7_4	SuTMem	71.829	0.37
7	7_4	PsC6534p488	72.821	0.37
7	7_4	NUM1	73.221	0.37
7	7_4	PsC4738p230	74.171	0.37
7	7_4	PsC14533p84	74.237	0.37
7	7_4	PsC9575p194	75.703	0.37
7	7_4	Aldo	78.694	0.37
7	7_5	PsC15767p710	83.62	0.37
7	7_5	PsC6075p354	83.899	0.37
7	7_5	PsC6518p386	84.917	0.37
7	7_5	PsC12961p224	84.919	0.37
7	7_5	SOD9	85.828	0.37
7	7_5	PsC19007p137	87.05	0.37
7	7_5	PsC15212p345	89.316	0.38
7	7_5	PsDof2	93.693	0.37
7	7_5	PsC6261p572	96.309	0.37
7	7_5	Pip2	96.337	0.37
7	7_5	PsC5840p452	98.804	0.37
7	7_5	PsC2986p334	98.967	0.37
7	7_6	PsC28011p83	100.149	0.38
7	7_6	PsC19315p378	100.871	0.37
7	7_6	PsC4546p72	101.762	0.37
7	7_6	PsC779p715	102.264	0.34
7	7_6	PsC29276p168	103.223	0.37
7	7_6	PsC12799p134	103.384	0.37
7	7_6	PsC22400p68	105.049	0.37
7	7_6	PsC20088p248	105.735	0.37
7	7_6	PsC14689p247	106.887	0.37
7	7_6	PsC20388p292	107.456	0.37
7	7_6	PsC20870p104	109.938	1
7	7_6	PsC345p304	110.496	0.37
7	7_6	PsC17730p467	112.207	0.37
7	7_6	PsC1480p126	113.843	0.37
7	7_6	PsC2075p904	114.026	0.38
7	7_6	PsC14753p74	114.889	1
7	7_6	PsC28549p226	115.431	0.37
7	7_6	PsC27183p403	116.086	0.37
7	7_6	PsC2722p226	117.754	0.37
